# Supplementary material for: Detection of Brain-Derived Cell-Free DNA in Plasma
Source: Diagnostics (Basel). 2024 Nov 13;14(22):2541. doi: 10.3390/diagnostics14222541 (PMC11592591; doi:10.3390/diagnostics14222541)
Supplement: Supplementary file 1 [file diagnostics-14-02541-s001.zip]

Archive with 8 entries (8 files):
- FigureSuppl_1.pdf
- FigureSuppl_2.pdf
- FigureSuppl_3.pdf
- Supplementary Figure 4.pdf
- Supplementary Figure 5.pdf
- Supplementary_File_1.xlsx
- Supplementary_File_2.xlsx
- Supplementary_File_3.xlsx
