# Supplementary material for: Detection of Brain-Derived Cell-Free DNA in Plasma
Source: Diagnostics (Basel). 2024 Nov 13;14(22):2541. doi: 10.3390/diagnostics14222541 (PMC11592591; doi:10.3390/diagnostics14222541)
Supplement: Supplementary file 1 [file diagnostics-14-02541-s001.zip › Supplementary_File_1.xlsx]

## Sheet: Illumina probes
The sheet reports the 1740 probes from Illumina 450k microarray selected for having a non-overlapping chromatin conformation status between brain and any other non-brain tissue. Columns E-AT report the chromatin conformation from Epigenomic Roadmap dataset; columns AU-AW report the results of the differential analysis (limma) performed using the datasets listed in the sheet "GEO datasets". The pr…
probeID	Chr	Start	End	E067_brain_angular_gyrus	E068_brain_anterior_caudate	E069_brain_cingulate_gyrus	E071_brain_hippocampus_middle	E072_brain_inferior_temporal_lobe	E073_brain_dorsolateral_prefrontal_cortex	E074_brain_substantia_nigra	E027_Breast_Myoepithelial_Cells	E029_CD14_Primary_Cells	E032_CD19_Primary_Cells_Peripheral_UW	E034_CD3_Primary_Cells_Peripheral_UW	E046_CD56_Primary_Cells	E051_Mobilized_CD34_Primary_Cells_Male	E062_Peripheral_Blood_Mononuclear_Primary_Cells	E063_Adipose_Nuclei	E065_Aorta	E066_Adult_Liver	E075_Colonic_Mucosa	E076_Colon_Smooth_Muscle	E077_Duodenum_Mucosa	E078_Duodenum_Smooth_Muscle	E079_Esophagus	E087_Pancreatic_Islets	E094_Gastric	E095_Left_Ventricle	E096_Lung	E097_Ovary	E098_Pancreas	E100_Psoas_Muscle	E101_Rectal_Mucosa.Donor_29	E102_Rectal_Mucosa.Donor_31	E103_Rectal_Smooth_Muscle	E104_Right_Atrium	E105_Right_Ventricle	E106_Sigmoid_Colon	E107_Skeletal_Muscle_Male	E108_Skeletal_Muscle_Female	E109_Small_Intestine	E110_Stomach_Mucosa	E111_Stomach_Smooth_Muscle	E112_Thymus	E113_Spleen	logFC	P.Value	adj.P.Val
cg07864976	chr16	72459594	72459596	1_TssA	1_TssA	1_TssA	1_TssA	1_TssA	1_TssA	1_TssA	9_Het	9_Het	5_TxWk	15_Quies	15_Quies	8_ZNF/Rpts	9_Het	15_Quies	9_Het	15_Quies	15_Quies	15_Quies	15_Quies	15_Quies	9_Het	15_Quies	15_Quies	15_Quies	9_Het	15_Quies	15_Quies	15_Quies	15_Quies	15_Quies	15_Quies	15_Quies	15_Quies	5_TxWk	9_Het	15_Quies	15_Quies	15_Quies	15_Quies	4_Tx	9_Het	-0.725111	<0.0001	<0.0001
cg07209034	chr16	72459824	72459826	1_TssA	1_TssA	1_TssA	1_TssA	1_TssA	1_TssA	1_TssA	15_Quies	9_Het	5_TxWk	15_Quies	15_Quies	8_ZNF/Rpts	9_Het	15_Quies	9_Het	15_Quies	15_Quies	15_Quies	15_Quies	15_Quies	9_Het	15_Quies	15_Quies	15_Quies	8_ZNF/Rpts	15_Quies	15_Quies	15_Quies	15_Quies	15_Quies	15_Quies	15_Quies	15_Quies	5_TxWk	9_Het	15_Quies	15_Quies	15_Quies	15_Quies	4_Tx	9_Het	-0.684423	<0.0001	<0.0001
cg27088725	chr16	72459795	72459797	1_TssA	1_TssA	1_TssA	1_TssA	1_TssA	1_TssA	1_TssA	15_Quies	9_Het	5_TxWk	15_Quies	15_Quies	8_ZNF/Rpts	9_Het	15_Quies	9_Het	15_Quies	15_Quies	15_Quies	15_Quies	15_Quies	9_Het	15_Quies	15_Quies	15_Quies	9_Het	15_Quies	15_Quies	15_Quies	15_Quies	15_Quies	15_Quies	15_Quies	15_Quies	5_TxWk	9_Het	15_Quies	15_Quies	15_Quies	15_Quies	4_Tx	9_Het	-0.6497	<0.0001	<0.0001
cg01983216	chr1	244217561	244217563	2_TssAFlnk	3_TxFlnk	2_TssAFlnk	2_TssAFlnk	2_TssAFlnk	1_TssA	2_TssAFlnk	7_Enh	4_Tx	4_Tx	6_EnhG	4_Tx	4_Tx	4_Tx	4_Tx	4_Tx	4_Tx	5_TxWk	5_TxWk	4_Tx	5_TxWk	4_Tx	4_Tx	4_Tx	4_Tx	4_Tx	4_Tx	6_EnhG	5_TxWk	4_Tx	4_Tx	4_Tx	4_Tx	4_Tx	4_Tx	6_EnhG	6_EnhG	5_TxWk	5_TxWk	6_EnhG	6_EnhG	6_EnhG	-0.578069	<0.0001	<0.0001
cg24812523	chr14	32798761	32798763	1_TssA	1_TssA	1_TssA	1_TssA	1_TssA	1_TssA	1_TssA	5_TxWk	15_Quies	15_Quies	15_Quies	15_Quies	15_Quies	15_Quies	15_Quies	15_Quies	15_Quies	15_Quies	15_Quies	15_Quies	15_Quies	15_Quies	15_Quies	15_Quies	5_TxWk	15_Quies	15_Quies	15_Quies	15_Quies	15_Quies	15_Quies	15_Quies	5_TxWk	15_Quies	15_Quies	15_Quies	7_Enh	15_Quies	15_Quies	15_Quies	15_Quies	15_Quies	-0.57126	<0.0001	<0.0001
cg05347108	chr16	72460113	72460115	1_TssA	1_TssA	1_TssA	1_TssA	1_TssA	1_TssA	1_TssA	15_Quies	9_Het	5_TxWk	15_Quies	15_Quies	8_ZNF/Rpts	15_Quies	15_Quies	9_Het	15_Quies	15_Quies	15_Quies	15_Quies	15_Quies	15_Quies	15_Quies	15_Quies	15_Quies	5_TxWk	15_Quies	15_Quies	15_Quies	15_Quies	15_Quies	15_Quies	15_Quies	15_Quies	5_TxWk	15_Quies	15_Quies	15_Quies	15_Quies	15_Quies	4_Tx	9_Het	-0.554742	<0.0001	<0.0001
cg14115325	chr10	128275007	128275009	7_Enh	7_Enh	7_Enh	7_Enh	7_Enh	7_Enh	7_Enh	14_ReprPCWk	15_Quies	15_Quies	14_ReprPCWk	15_Quies	14_ReprPCWk	15_Quies	14_ReprPCWk	15_Quies	14_ReprPCWk	15_Quies	15_Quies	15_Quies	15_Quies	15_Quies	15_Quies	15_Quies	15_Quies	15_Quies	15_Quies	15_Quies	15_Quies	14_ReprPCWk	15_Quies	15_Quies	15_Quies	14_ReprPCWk	14_ReprPCWk	14_ReprPCWk	15_Quies	14_ReprPCWk	15_Quies	14_ReprPCWk	15_Quies	15_Quies	-0.55466	<0.0001	<0.0001
cg11724750	chr6	163558822	163558824	1_TssA	1_TssA	2_TssAFlnk	2_TssAFlnk	2_TssAFlnk	1_TssA	2_TssAFlnk	15_Quies	9_Het	15_Quies	14_ReprPCWk	15_Quies	15_Quies	15_Quies	15_Quies	15_Quies	15_Quies	15_Quies	15_Quies	15_Quies	15_Quies	15_Quies	15_Quies	15_Quies	15_Quies	9_Het	15_Quies	9_Het	15_Quies	15_Quies	15_Quies	15_Quies	15_Quies	5_TxWk	14_ReprPCWk	15_Quies	15_Quies	15_Quies	15_Quies	15_Quies	15_Quies	15_Quies	-0.554066	<0.0001	<0.0001
cg03025986	chr2	3292756	3292758	7_Enh	2_TssAFlnk	7_Enh	2_TssAFlnk	7_Enh	7_Enh	7_Enh	15_Quies	9_Het	5_TxWk	5_TxWk	5_TxWk	5_TxWk	5_TxWk	5_TxWk	5_TxWk	15_Quies	15_Quies	15_Quies	5_TxWk	5_TxWk	4_Tx	15_Quies	5_TxWk	15_Quies	15_Quies	5_TxWk	5_TxWk	15_Quies	5_TxWk	15_Quies	15_Quies	15_Quies	5_TxWk	5_TxWk	5_TxWk	15_Quies	15_Quies	15_Quies	5_TxWk	9_Het	5_TxWk	-0.547929	<0.0001	<0.0001
cg02592525	chr13	25740026	25740028	1_TssA	1_TssA	1_TssA	1_TssA	1_TssA	1_TssA	1_TssA	14_ReprPCWk	13_ReprPC	14_ReprPCWk	14_ReprPCWk	14_ReprPCWk	13_ReprPC	14_ReprPCWk	14_ReprPCWk	15_Quies	14_ReprPCWk	15_Quies	15_Quies	14_ReprPCWk	14_ReprPCWk	14_ReprPCWk	15_Quies	15_Quies	14_ReprPCWk	14_ReprPCWk	14_ReprPCWk	15_Quies	15_Quies	15_Quies	14_ReprPCWk	15_Quies	14_ReprPCWk	14_ReprPCWk	14_ReprPCWk	14_ReprPCWk	15_Quies	14_ReprPCWk	14_ReprPCWk	14_ReprPCWk	14_ReprPCWk	14_ReprPCWk	-0.539295	<0.0001	<0.0001
cg13055385	chr13	25743998	25744000	3_TxFlnk	3_TxFlnk	3_TxFlnk	3_TxFlnk	3_TxFlnk	1_TssA	3_TxFlnk	13_ReprPC	13_ReprPC	14_ReprPCWk	13_ReprPC	14_ReprPCWk	13_ReprPC	13_ReprPC	13_ReprPC	9_Het	13_ReprPC	14_ReprPCWk	15_Quies	14_ReprPCWk	10_TssBiv	14_ReprPCWk	15_Quies	9_Het	13_ReprPC	14_ReprPCWk	13_ReprPC	15_Quies	14_ReprPCWk	14_ReprPCWk	14_ReprPCWk	15_Quies	14_ReprPCWk	13_ReprPC	13_ReprPC	13_ReprPC	13_ReprPC	13_ReprPC	13_ReprPC	13_ReprPC	13_ReprPC	13_ReprPC	-0.537514	<0.0001	<0.0001
cg20244327	chr10	3283945	3283947	1_TssA	1_TssA	2_TssAFlnk	1_TssA	11_BivFlnk	10_TssBiv	12_EnhBiv	15_Quies	14_ReprPCWk	14_ReprPCWk	13_ReprPC	14_ReprPCWk	14_ReprPCWk	14_ReprPCWk	15_Quies	15_Quies	14_ReprPCWk	15_Quies	7_Enh	15_Quies	15_Quies	15_Quies	14_ReprPCWk	15_Quies	15_Quies	15_Quies	15_Quies	15_Quies	15_Quies	15_Quies	15_Quies	15_Quies	5_TxWk	15_Quies	14_ReprPCWk	5_TxWk	14_ReprPCWk	15_Quies	14_ReprPCWk	14_ReprPCWk	14_ReprPCWk	15_Quies	-0.533324	<0.0001	<0.0001
cg02902915	chr1	111145888	111145890	2_TssAFlnk	3_TxFlnk	3_TxFlnk	3_TxFlnk	2_TssAFlnk	2_TssAFlnk	2_TssAFlnk	13_ReprPC	14_ReprPCWk	14_ReprPCWk	14_ReprPCWk	14_ReprPCWk	13_ReprPC	13_ReprPC	7_Enh	5_TxWk	14_ReprPCWk	14_ReprPCWk	14_ReprPCWk	14_ReprPCWk	1_TssA	15_Quies	15_Quies	15_Quies	14_ReprPCWk	14_ReprPCWk	15_Quies	5_TxWk	15_Quies	14_ReprPCWk	13_ReprPC	14_ReprPCWk	5_TxWk	14_ReprPCWk	14_ReprPCWk	14_ReprPCWk	14_ReprPCWk	14_ReprPCWk	13_ReprPC	4_Tx	14_ReprPCWk	15_Quies	-0.53302	<0.0001	<0.0001
cg16683572	chr14	32798408	32798410	1_TssA	1_TssA	1_TssA	1_TssA	1_TssA	1_TssA	1_TssA	5_TxWk	15_Quies	15_Quies	15_Quies	15_Quies	15_Quies	15_Quies	15_Quies	15_Quies	15_Quies	15_Quies	15_Quies	15_Quies	15_Quies	15_Quies	15_Quies	15_Quies	7_Enh	15_Quies	7_Enh	15_Quies	15_Quies	15_Quies	15_Quies	15_Quies	5_TxWk	15_Quies	15_Quies	15_Quies	7_Enh	15_Quies	15_Quies	15_Quies	15_Quies	15_Quies	-0.532612	<0.0001	<0.0001
cg10359460	chr8	9260353	9260355	1_TssA	1_TssA	1_TssA	1_TssA	1_TssA	1_TssA	1_TssA	14_ReprPCWk	15_Quies	14_ReprPCWk	14_ReprPCWk	15_Quies	15_Quies	15_Quies	7_Enh	15_Quies	15_Quies	15_Quies	15_Quies	14_ReprPCWk	14_ReprPCWk	15_Quies	15_Quies	14_ReprPCWk	14_ReprPCWk	15_Quies	15_Quies	15_Quies	14_ReprPCWk	15_Quies	14_ReprPCWk	15_Quies	15_Quies	14_ReprPCWk	14_ReprPCWk	10_TssBiv	12_EnhBiv	14_ReprPCWk	15_Quies	14_ReprPCWk	15_Quies	15_Quies	-0.527296	<0.0001	<0.0001
cg00675891	chr13	113698993	113698995	1_TssA	1_TssA	1_TssA	1_TssA	1_TssA	1_TssA	1_TssA	5_TxWk	15_Quies	15_Quies	5_TxWk	15_Quies	15_Quies	5_TxWk	14_ReprPCWk	15_Quies	5_TxWk	5_TxWk	15_Quies	5_TxWk	14_ReprPCWk	5_TxWk	5_TxWk	5_TxWk	5_TxWk	6_EnhG	5_TxWk	5_TxWk	14_ReprPCWk	5_TxWk	4_Tx	15_Quies	15_Quies	7_Enh	5_TxWk	11_BivFlnk	11_BivFlnk	15_Quies	5_TxWk	13_ReprPC	14_ReprPCWk	5_TxWk	-0.525365	<0.0001	<0.0001
cg03061778	chr10	10337050	10337052	1_TssA	1_TssA	11_BivFlnk	1_TssA	2_TssAFlnk	1_TssA	1_TssA	14_ReprPCWk	9_Het	15_Quies	14_ReprPCWk	15_Quies	15_Quies	15_Quies	15_Quies	15_Quies	9_Het	15_Quies	15_Quies	15_Quies	15_Quies	15_Quies	14_ReprPCWk	15_Quies	15_Quies	15_Quies	15_Quies	9_Het	15_Quies	15_Quies	15_Quies	15_Quies	15_Quies	15_Quies	15_Quies	15_Quies	15_Quies	15_Quies	15_Quies	15_Quies	15_Quies	15_Quies	-0.524525	<0.0001	<0.0001
cg06769116	chr1	244217537	244217539	2_TssAFlnk	3_TxFlnk	2_TssAFlnk	2_TssAFlnk	2_TssAFlnk	1_TssA	2_TssAFlnk	7_Enh	4_Tx	4_Tx	6_EnhG	4_Tx	4_Tx	4_Tx	4_Tx	4_Tx	4_Tx	5_TxWk	5_TxWk	4_Tx	5_TxWk	4_Tx	4_Tx	4_Tx	4_Tx	4_Tx	4_Tx	6_EnhG	5_TxWk	4_Tx	4_Tx	4_Tx	4_Tx	4_Tx	4_Tx	6_EnhG	6_EnhG	5_TxWk	5_TxWk	6_EnhG	6_EnhG	6_EnhG	-0.516354	<0.0001	<0.0001
cg03403507	chr14	32798386	32798388	1_TssA	1_TssA	1_TssA	1_TssA	1_TssA	1_TssA	1_TssA	5_TxWk	15_Quies	15_Quies	15_Quies	15_Quies	15_Quies	15_Quies	15_Quies	15_Quies	15_Quies	15_Quies	15_Quies	15_Quies	15_Quies	15_Quies	15_Quies	15_Quies	7_Enh	15_Quies	5_TxWk	15_Quies	15_Quies	15_Quies	15_Quies	15_Quies	5_TxWk	15_Quies	15_Quies	15_Quies	15_Quies	15_Quies	15_Quies	15_Quies	15_Quies	15_Quies	-0.513214	<0.0001	<0.0001
cg21385746	chr2	105118571	105118573	1_TssA	7_Enh	1_TssA	2_TssAFlnk	1_TssA	1_TssA	1_TssA	15_Quies	15_Quies	15_Quies	15_Quies	15_Quies	15_Quies	15_Quies	15_Quies	15_Quies	15_Quies	15_Quies	15_Quies	15_Quies	15_Quies	15_Quies	14_ReprPCWk	15_Quies	14_ReprPCWk	15_Quies	15_Quies	9_Het	14_ReprPCWk	15_Quies	15_Quies	15_Quies	15_Quies	14_ReprPCWk	15_Quies	14_ReprPCWk	14_ReprPCWk	15_Quies	15_Quies	15_Quies	15_Quies	15_Quies	-0.512938	<0.0001	<0.0001
cg26607103	chr10	62149641	62149643	1_TssA	1_TssA	1_TssA	1_TssA	1_TssA	1_TssA	1_TssA	5_TxWk	15_Quies	5_TxWk	15_Quies	5_TxWk	15_Quies	5_TxWk	15_Quies	15_Quies	15_Quies	15_Quies	15_Quies	15_Quies	15_Quies	5_TxWk	5_TxWk	5_TxWk	15_Quies	15_Quies	5_TxWk	15_Quies	5_TxWk	15_Quies	15_Quies	15_Quies	5_TxWk	15_Quies	15_Quies	15_Quies	15_Quies	15_Quies	15_Quies	15_Quies	15_Quies	5_TxWk	-0.510266	<0.0001	<0.0001
cg05697873	chr10	10337311	10337313	1_TssA	2_TssAFlnk	11_BivFlnk	1_TssA	2_TssAFlnk	1_TssA	2_TssAFlnk	14_ReprPCWk	9_Het	15_Quies	14_ReprPCWk	15_Quies	15_Quies	15_Quies	15_Quies	15_Quies	15_Quies	15_Quies	15_Quies	15_Quies	15_Quies	15_Quies	14_ReprPCWk	15_Quies	15_Quies	15_Quies	15_Quies	9_Het	15_Quies	15_Quies	15_Quies	15_Quies	15_Quies	15_Quies	15_Quies	15_Quies	15_Quies	15_Quies	15_Quies	15_Quies	15_Quies	15_Quies	-0.506002	<0.0001	<0.0001
cg02619656	chr16	72460082	72460084	1_TssA	1_TssA	1_TssA	1_TssA	1_TssA	1_TssA	1_TssA	15_Quies	9_Het	5_TxWk	15_Quies	15_Quies	8_ZNF/Rpts	15_Quies	15_Quies	9_Het	15_Quies	15_Quies	15_Quies	15_Quies	15_Quies	15_Quies	15_Quies	15_Quies	15_Quies	5_TxWk	15_Quies	15_Quies	15_Quies	15_Quies	15_Quies	15_Quies	15_Quies	15_Quies	5_TxWk	15_Quies	15_Quies	15_Quies	15_Quies	15_Quies	4_Tx	9_Het	-0.505967	<0.0001	<0.0001
cg27508545	chr1	10240016	10240018	7_Enh	6_EnhG	6_EnhG	7_Enh	6_EnhG	6_EnhG	7_Enh	4_Tx	4_Tx	4_Tx	4_Tx	4_Tx	4_Tx	4_Tx	4_Tx	4_Tx	4_Tx	4_Tx	4_Tx	4_Tx	4_Tx	4_Tx	4_Tx	4_Tx	4_Tx	4_Tx	4_Tx	4_Tx	4_Tx	4_Tx	4_Tx	4_Tx	5_TxWk	4_Tx	4_Tx	4_Tx	4_Tx	5_TxWk	5_TxWk	4_Tx	4_Tx	4_Tx	-0.50527	<0.0001	<0.0001
cg09471204	chr22	42347990	42347992	1_TssA	2_TssAFlnk	2_TssAFlnk	2_TssAFlnk	2_TssAFlnk	1_TssA	2_TssAFlnk	15_Quies	15_Quies	7_Enh	13_ReprPC	15_Quies	15_Quies	15_Quies	13_ReprPC	15_Quies	15_Quies	15_Quies	14_ReprPCWk	15_Quies	14_ReprPCWk	5_TxWk	14_ReprPCWk	15_Quies	15_Quies	15_Quies	15_Quies	15_Quies	15_Quies	15_Quies	15_Quies	15_Quies	15_Quies	14_ReprPCWk	15_Quies	13_ReprPC	13_ReprPC	15_Quies	15_Quies	13_ReprPC	15_Quies	5_TxWk	-0.504875	<0.0001	<0.0001
cg01970427	chr1	2006895	2006897	1_TssA	1_TssA	1_TssA	1_TssA	1_TssA	1_TssA	1_TssA	8_ZNF/Rpts	15_Quies	5_TxWk	5_TxWk	5_TxWk	4_Tx	4_Tx	13_ReprPC	9_Het	4_Tx	5_TxWk	15_Quies	4_Tx	13_ReprPC	8_ZNF/Rpts	5_TxWk	4_Tx	14_ReprPCWk	5_TxWk	13_ReprPC	5_TxWk	14_ReprPCWk	5_TxWk	5_TxWk	13_ReprPC	15_Quies	15_Quies	5_TxWk	12_EnhBiv	13_ReprPC	5_TxWk	5_TxWk	13_ReprPC	15_Quies	4_Tx	-0.504714	<0.0001	<0.0001
cg18232597	chr17	29624395	29624397	1_TssA	1_TssA	1_TssA	1_TssA	1_TssA	1_TssA	1_TssA	5_TxWk	5_TxWk	15_Quies	5_TxWk	5_TxWk	5_TxWk	5_TxWk	5_TxWk	5_TxWk	5_TxWk	5_TxWk	15_Quies	5_TxWk	5_TxWk	5_TxWk	5_TxWk	5_TxWk	5_TxWk	5_TxWk	15_Quies	5_TxWk	5_TxWk	5_TxWk	5_TxWk	5_TxWk	15_Quies	15_Quies	5_TxWk	15_Quies	15_Quies	5_TxWk	15_Quies	5_TxWk	5_TxWk	15_Quies	-0.50357	<0.0001	<0.0001
cg05561386	chr17	76455101	76455103	7_Enh	1_TssA	1_TssA	2_TssAFlnk	1_TssA	1_TssA	1_TssA	15_Quies	15_Quies	15_Quies	14_ReprPCWk	15_Quies	15_Quies	15_Quies	15_Quies	15_Quies	15_Quies	14_ReprPCWk	15_Quies	14_ReprPCWk	15_Quies	15_Quies	14_ReprPCWk	15_Quies	15_Quies	15_Quies	15_Quies	5_TxWk	15_Quies	15_Quies	15_Quies	14_ReprPCWk	5_TxWk	15_Quies	15_Quies	14_ReprPCWk	14_ReprPCWk	15_Quies	15_Quies	14_ReprPCWk	15_Quies	5_TxWk	-0.50144	<0.0001	<0.0001
cg21384588	chr3	35785896	35785898	2_TssAFlnk	2_TssAFlnk	2_TssAFlnk	2_TssAFlnk	2_TssAFlnk	2_TssAFlnk	2_TssAFlnk	14_ReprPCWk	15_Quies	15_Quies	15_Quies	9_Het	13_ReprPC	15_Quies	15_Quies	8_ZNF/Rpts	15_Quies	15_Quies	15_Quies	15_Quies	15_Quies	15_Quies	14_ReprPCWk	15_Quies	14_ReprPCWk	14_ReprPCWk	15_Quies	15_Quies	5_TxWk	15_Quies	15_Quies	15_Quies	7_Enh	15_Quies	15_Quies	4_Tx	4_Tx	15_Quies	15_Quies	14_ReprPCWk	4_Tx	15_Quies	-0.5013	<0.0001	<0.0001
cg10772699	chr3	42191046	42191048	1_TssA	1_TssA	1_TssA	2_TssAFlnk	1_TssA	1_TssA	1_TssA	7_Enh	5_TxWk	7_Enh	5_TxWk	7_Enh	5_TxWk	5_TxWk	7_Enh	7_Enh	15_Quies	5_TxWk	7_Enh	7_Enh	7_Enh	7_Enh	5_TxWk	7_Enh	7_Enh	7_Enh	15_Quies	7_Enh	7_Enh	5_TxWk	7_Enh	15_Quies	7_Enh	7_Enh	7_Enh	7_Enh	7_Enh	5_TxWk	7_Enh	7_Enh	5_TxWk	5_TxWk	-0.500887	<0.0001	<0.0001
cg07664029	chr4	58050931	58050933	5_TxWk	7_Enh	7_Enh	7_Enh	7_Enh	5_TxWk	5_TxWk	15_Quies	15_Quies	15_Quies	14_ReprPCWk	15_Quies	15_Quies	15_Quies	14_ReprPCWk	15_Quies	14_ReprPCWk	15_Quies	15_Quies	15_Quies	15_Quies	15_Quies	14_ReprPCWk	15_Quies	15_Quies	15_Quies	15_Quies	15_Quies	14_ReprPCWk	15_Quies	15_Quies	15_Quies	15_Quies	15_Quies	15_Quies	15_Quies	15_Quies	15_Quies	14_ReprPCWk	15_Quies	15_Quies	15_Quies	-0.498326	<0.0001	<0.0001
cg13598109	chr9	82278826	82278828	2_TssAFlnk	2_TssAFlnk	2_TssAFlnk	2_TssAFlnk	2_TssAFlnk	2_TssAFlnk	2_TssAFlnk	5_TxWk	5_TxWk	5_TxWk	5_TxWk	5_TxWk	7_Enh	5_TxWk	7_Enh	5_TxWk	5_TxWk	5_TxWk	7_Enh	5_TxWk	5_TxWk	5_TxWk	15_Quies	5_TxWk	5_TxWk	5_TxWk	7_Enh	5_TxWk	5_TxWk	5_TxWk	5_TxWk	15_Quies	7_Enh	15_Quies	5_TxWk	7_Enh	5_TxWk	7_Enh	15_Quies	5_TxWk	5_TxWk	5_TxWk	-0.497707	<0.0001	<0.0001
cg15264162	chr7	154035992	154035994	1_TssA	1_TssA	1_TssA	2_TssAFlnk	1_TssA	7_Enh	1_TssA	15_Quies	9_Het	15_Quies	15_Quies	15_Quies	15_Quies	15_Quies	15_Quies	15_Quies	14_ReprPCWk	15_Quies	15_Quies	15_Quies	15_Quies	9_Het	15_Quies	15_Quies	15_Quies	15_Quies	15_Quies	15_Quies	15_Quies	15_Quies	15_Quies	15_Quies	15_Quies	15_Quies	15_Quies	14_ReprPCWk	14_ReprPCWk	15_Quies	15_Quies	15_Quies	15_Quies	15_Quies	-0.496948	<0.0001	<0.0001
cg24594293	chr1	156564329	156564331	6_EnhG	6_EnhG	6_EnhG	6_EnhG	6_EnhG	6_EnhG	7_Enh	4_Tx	4_Tx	4_Tx	4_Tx	4_Tx	4_Tx	4_Tx	4_Tx	5_TxWk	4_Tx	5_TxWk	4_Tx	4_Tx	4_Tx	4_Tx	5_TxWk	4_Tx	4_Tx	4_Tx	4_Tx	4_Tx	5_TxWk	4_Tx	4_Tx	5_TxWk	5_TxWk	4_Tx	4_Tx	4_Tx	4_Tx	5_TxWk	5_TxWk	4_Tx	4_Tx	4_Tx	-0.494589	<0.0001	<0.0001
cg07506689	chr16	72459977	72459979	1_TssA	1_TssA	1_TssA	1_TssA	1_TssA	1_TssA	1_TssA	15_Quies	9_Het	5_TxWk	15_Quies	15_Quies	8_ZNF/Rpts	9_Het	15_Quies	9_Het	15_Quies	15_Quies	15_Quies	15_Quies	15_Quies	9_Het	15_Quies	15_Quies	15_Quies	8_ZNF/Rpts	15_Quies	15_Quies	15_Quies	15_Quies	15_Quies	15_Quies	15_Quies	15_Quies	5_TxWk	9_Het	15_Quies	15_Quies	15_Quies	15_Quies	4_Tx	9_Het	-0.494504	<0.0001	<0.0001
cg14467276	chr9	96846673	96846675	1_TssA	1_TssA	1_TssA	1_TssA	1_TssA	1_TssA	1_TssA	5_TxWk	15_Quies	15_Quies	15_Quies	15_Quies	15_Quies	5_TxWk	5_TxWk	5_TxWk	15_Quies	5_TxWk	5_TxWk	5_TxWk	5_TxWk	5_TxWk	15_Quies	5_TxWk	7_Enh	5_TxWk	5_TxWk	5_TxWk	5_TxWk	5_TxWk	5_TxWk	5_TxWk	5_TxWk	5_TxWk	5_TxWk	5_TxWk	5_TxWk	15_Quies	5_TxWk	5_TxWk	15_Quies	5_TxWk	-0.490668	<0.0001	<0.0001
cg06250135	chr8	26481821	26481823	6_EnhG	6_EnhG	6_EnhG	6_EnhG	6_EnhG	6_EnhG	6_EnhG	4_Tx	4_Tx	4_Tx	4_Tx	4_Tx	4_Tx	4_Tx	4_Tx	4_Tx	4_Tx	4_Tx	5_TxWk	4_Tx	4_Tx	4_Tx	5_TxWk	5_TxWk	4_Tx	4_Tx	4_Tx	4_Tx	5_TxWk	4_Tx	5_TxWk	4_Tx	5_TxWk	4_Tx	4_Tx	4_Tx	4_Tx	5_TxWk	14_ReprPCWk	4_Tx	4_Tx	4_Tx	-0.490073	<0.0001	<0.0001
cg11824826	chr8	9953021	9953023	1_TssA	1_TssA	1_TssA	1_TssA	1_TssA	1_TssA	1_TssA	9_Het	9_Het	9_Het	9_Het	15_Quies	9_Het	15_Quies	9_Het	15_Quies	15_Quies	15_Quies	15_Quies	9_Het	15_Quies	15_Quies	9_Het	15_Quies	15_Quies	15_Quies	15_Quies	15_Quies	15_Quies	15_Quies	15_Quies	15_Quies	7_Enh	9_Het	9_Het	15_Quies	15_Quies	9_Het	15_Quies	15_Quies	15_Quies	9_Het	-0.488475	<0.0001	<0.0001
cg23661000	chr1	10240024	10240026	7_Enh	6_EnhG	6_EnhG	7_Enh	6_EnhG	6_EnhG	7_Enh	4_Tx	4_Tx	4_Tx	4_Tx	4_Tx	4_Tx	4_Tx	4_Tx	4_Tx	4_Tx	4_Tx	4_Tx	4_Tx	4_Tx	4_Tx	4_Tx	4_Tx	4_Tx	4_Tx	4_Tx	4_Tx	4_Tx	4_Tx	4_Tx	4_Tx	5_TxWk	4_Tx	4_Tx	4_Tx	4_Tx	5_TxWk	5_TxWk	4_Tx	4_Tx	4_Tx	-0.487713	<0.0001	<0.0001
cg24133488	chr2	105318273	105318275	1_TssA	1_TssA	1_TssA	1_TssA	1_TssA	1_TssA	1_TssA	2_TssAFlnk	15_Quies	15_Quies	15_Quies	15_Quies	15_Quies	15_Quies	15_Quies	15_Quies	14_ReprPCWk	15_Quies	15_Quies	15_Quies	15_Quies	15_Quies	13_ReprPC	15_Quies	15_Quies	15_Quies	15_Quies	15_Quies	15_Quies	15_Quies	15_Quies	15_Quies	15_Quies	15_Quies	15_Quies	14_ReprPCWk	15_Quies	14_ReprPCWk	14_ReprPCWk	14_ReprPCWk	5_TxWk	15_Quies	-0.487624	<0.0001	<0.0001
cg15770446	chr7	101754757	101754759	1_TssA	1_TssA	1_TssA	1_TssA	1_TssA	1_TssA	1_TssA	13_ReprPC	4_Tx	5_TxWk	5_TxWk	4_Tx	4_Tx	5_TxWk	4_Tx	5_TxWk	4_Tx	5_TxWk	5_TxWk	4_Tx	5_TxWk	5_TxWk	5_TxWk	5_TxWk	5_TxWk	4_Tx	5_TxWk	4_Tx	5_TxWk	4_Tx	5_TxWk	5_TxWk	15_Quies	5_TxWk	4_Tx	5_TxWk	5_TxWk	5_TxWk	5_TxWk	5_TxWk	5_TxWk	8_ZNF/Rpts	-0.487609	<0.0001	<0.0001
cg27587033	chr1	2006031	2006033	1_TssA	1_TssA	1_TssA	1_TssA	1_TssA	1_TssA	1_TssA	4_Tx	15_Quies	5_TxWk	5_TxWk	5_TxWk	4_Tx	4_Tx	13_ReprPC	15_Quies	4_Tx	5_TxWk	15_Quies	4_Tx	13_ReprPC	5_TxWk	15_Quies	4_Tx	14_ReprPCWk	5_TxWk	13_ReprPC	5_TxWk	14_ReprPCWk	5_TxWk	5_TxWk	14_ReprPCWk	15_Quies	15_Quies	5_TxWk	13_ReprPC	12_EnhBiv	5_TxWk	5_TxWk	13_ReprPC	15_Quies	4_Tx	-0.486422	<0.0001	<0.0001
cg22575966	chr13	101283033	101283035	7_Enh	7_Enh	2_TssAFlnk	7_Enh	7_Enh	7_Enh	7_Enh	5_TxWk	4_Tx	4_Tx	4_Tx	5_TxWk	4_Tx	4_Tx	5_TxWk	4_Tx	4_Tx	5_TxWk	5_TxWk	4_Tx	5_TxWk	5_TxWk	5_TxWk	5_TxWk	4_Tx	5_TxWk	5_TxWk	5_TxWk	5_TxWk	5_TxWk	5_TxWk	5_TxWk	15_Quies	5_TxWk	4_Tx	5_TxWk	5_TxWk	5_TxWk	5_TxWk	5_TxWk	5_TxWk	5_TxWk	-0.485228	<0.0001	<0.0001
cg02676602	chr13	113698407	113698409	2_TssAFlnk	2_TssAFlnk	2_TssAFlnk	1_TssA	2_TssAFlnk	2_TssAFlnk	1_TssA	5_TxWk	15_Quies	15_Quies	5_TxWk	15_Quies	15_Quies	5_TxWk	14_ReprPCWk	15_Quies	5_TxWk	5_TxWk	15_Quies	5_TxWk	14_ReprPCWk	5_TxWk	5_TxWk	5_TxWk	5_TxWk	5_TxWk	5_TxWk	5_TxWk	14_ReprPCWk	5_TxWk	5_TxWk	15_Quies	15_Quies	5_TxWk	5_TxWk	12_EnhBiv	11_BivFlnk	15_Quies	5_TxWk	14_ReprPCWk	14_ReprPCWk	5_TxWk	-0.482815	<0.0001	<0.0001
cg04768463	chr2	55174472	55174474	1_TssA	1_TssA	1_TssA	1_TssA	1_TssA	1_TssA	1_TssA	7_Enh	15_Quies	5_TxWk	14_ReprPCWk	15_Quies	15_Quies	15_Quies	7_Enh	5_TxWk	15_Quies	15_Quies	15_Quies	15_Quies	15_Quies	7_Enh	5_TxWk	5_TxWk	14_ReprPCWk	15_Quies	15_Quies	5_TxWk	7_Enh	15_Quies	15_Quies	15_Quies	15_Quies	14_ReprPCWk	15_Quies	7_Enh	7_Enh	15_Quies	15_Quies	5_TxWk	15_Quies	15_Quies	-0.482126	<0.0001	<0.0001
cg06012795	chr18	40695710	40695712	2_TssAFlnk	1_TssA	1_TssA	1_TssA	1_TssA	1_TssA	1_TssA	14_ReprPCWk	15_Quies	15_Quies	15_Quies	15_Quies	15_Quies	15_Quies	15_Quies	15_Quies	14_ReprPCWk	15_Quies	15_Quies	15_Quies	15_Quies	15_Quies	14_ReprPCWk	15_Quies	15_Quies	15_Quies	15_Quies	15_Quies	15_Quies	15_Quies	15_Quies	15_Quies	14_ReprPCWk	15_Quies	15_Quies	15_Quies	15_Quies	15_Quies	15_Quies	15_Quies	15_Quies	15_Quies	-0.480033	<0.0001	<0.0001
cg07046030	chr10	29186680	29186682	1_TssA	1_TssA	1_TssA	1_TssA	1_TssA	1_TssA	1_TssA	15_Quies	15_Quies	15_Quies	15_Quies	15_Quies	15_Quies	15_Quies	15_Quies	15_Quies	15_Quies	15_Quies	15_Quies	15_Quies	15_Quies	5_TxWk	14_ReprPCWk	15_Quies	7_Enh	15_Quies	7_Enh	15_Quies	15_Quies	15_Quies	15_Quies	15_Quies	15_Quies	15_Quies	15_Quies	15_Quies	15_Quies	15_Quies	15_Quies	15_Quies	15_Quies	15_Quies	-0.479797	<0.0001	<0.0001
cg09075610	chr11	45923318	45923320	2_TssAFlnk	3_TxFlnk	2_TssAFlnk	2_TssAFlnk	2_TssAFlnk	2_TssAFlnk	2_TssAFlnk	7_Enh	13_ReprPC	14_ReprPCWk	14_ReprPCWk	14_ReprPCWk	13_ReprPC	5_TxWk	5_TxWk	5_TxWk	5_TxWk	5_TxWk	7_Enh	14_ReprPCWk	12_EnhBiv	5_TxWk	5_TxWk	5_TxWk	5_TxWk	5_TxWk	4_Tx	7_Enh	15_Quies	14_ReprPCWk	14_ReprPCWk	5_TxWk	5_TxWk	5_TxWk	14_ReprPCWk	12_EnhBiv	14_ReprPCWk	14_ReprPCWk	14_ReprPCWk	5_TxWk	13_ReprPC	5_TxWk	-0.479208	<0.0001	<0.0001
cg11030811	chr13	25743607	25743609	1_TssA	3_TxFlnk	3_TxFlnk	3_TxFlnk	3_TxFlnk	1_TssA	3_TxFlnk	13_ReprPC	13_ReprPC	14_ReprPCWk	13_ReprPC	14_ReprPCWk	13_ReprPC	13_ReprPC	14_ReprPCWk	15_Quies	13_ReprPC	14_ReprPCWk	15_Quies	14_ReprPCWk	13_ReprPC	14_ReprPCWk	15_Quies	15_Quies	13_ReprPC	14_ReprPCWk	13_ReprPC	15_Quies	14_ReprPCWk	14_ReprPCWk	14_ReprPCWk	15_Quies	14_ReprPCWk	13_ReprPC	13_ReprPC	13_ReprPC	14_ReprPCWk	13_ReprPC	13_ReprPC	13_ReprPC	13_ReprPC	12_EnhBiv	-0.47855	<0.0001	<0.0001
cg04897230	chr1	111147560	111147562	1_TssA	2_TssAFlnk	2_TssAFlnk	2_TssAFlnk	2_TssAFlnk	1_TssA	2_TssAFlnk	13_ReprPC	13_ReprPC	13_ReprPC	13_ReprPC	14_ReprPCWk	13_ReprPC	13_ReprPC	13_ReprPC	5_TxWk	13_ReprPC	14_ReprPCWk	14_ReprPCWk	13_ReprPC	12_EnhBiv	15_Quies	15_Quies	15_Quies	14_ReprPCWk	14_ReprPCWk	15_Quies	5_TxWk	15_Quies	14_ReprPCWk	13_ReprPC	13_ReprPC	5_TxWk	13_ReprPC	13_ReprPC	12_EnhBiv	13_ReprPC	13_ReprPC	13_ReprPC	12_EnhBiv	13_ReprPC	14_ReprPCWk	-0.477783	<0.0001	<0.0001
cg26835683	chr1	160180433	160180435	2_TssAFlnk	2_TssAFlnk	2_TssAFlnk	2_TssAFlnk	2_TssAFlnk	2_TssAFlnk	2_TssAFlnk	6_EnhG	4_Tx	4_Tx	4_Tx	4_Tx	4_Tx	4_Tx	6_EnhG	4_Tx	7_Enh	6_EnhG	6_EnhG	4_Tx	7_Enh	6_EnhG	5_TxWk	6_EnhG	6_EnhG	6_EnhG	7_Enh	7_Enh	7_Enh	4_Tx	5_TxWk	6_EnhG	7_Enh	6_EnhG	4_Tx	6_EnhG	6_EnhG	5_TxWk	7_Enh	7_Enh	6_EnhG	6_EnhG	-0.477246	<0.0001	<0.0001
cg12314335	chr13	113699015	113699017	1_TssA	1_TssA	1_TssA	1_TssA	1_TssA	1_TssA	1_TssA	5_TxWk	15_Quies	15_Quies	5_TxWk	15_Quies	15_Quies	5_TxWk	14_ReprPCWk	15_Quies	4_Tx	5_TxWk	15_Quies	5_TxWk	14_ReprPCWk	5_TxWk	5_TxWk	5_TxWk	5_TxWk	6_EnhG	5_TxWk	5_TxWk	14_ReprPCWk	5_TxWk	4_Tx	15_Quies	15_Quies	5_TxWk	5_TxWk	11_BivFlnk	11_BivFlnk	15_Quies	5_TxWk	10_TssBiv	14_ReprPCWk	5_TxWk	-0.477228	<0.0001	<0.0001
cg04927066	chr5	136833215	136833217	1_TssA	1_TssA	1_TssA	1_TssA	1_TssA	1_TssA	1_TssA	14_ReprPCWk	13_ReprPC	14_ReprPCWk	13_ReprPC	14_ReprPCWk	13_ReprPC	13_ReprPC	13_ReprPC	15_Quies	14_ReprPCWk	13_ReprPC	15_Quies	13_ReprPC	13_ReprPC	13_ReprPC	14_ReprPCWk	15_Quies	13_ReprPC	13_ReprPC	14_ReprPCWk	5_TxWk	5_TxWk	13_ReprPC	14_ReprPCWk	7_Enh	2_TssAFlnk	2_TssAFlnk	13_ReprPC	12_EnhBiv	2_TssAFlnk	13_ReprPC	13_ReprPC	13_ReprPC	13_ReprPC	14_ReprPCWk	-0.473991	<0.0001	<0.0001
cg24145613	chr6	163558574	163558576	1_TssA	1_TssA	1_TssA	1_TssA	1_TssA	1_TssA	1_TssA	15_Quies	9_Het	15_Quies	14_ReprPCWk	15_Quies	15_Quies	15_Quies	15_Quies	15_Quies	15_Quies	15_Quies	15_Quies	15_Quies	15_Quies	15_Quies	15_Quies	15_Quies	15_Quies	15_Quies	15_Quies	15_Quies	15_Quies	15_Quies	15_Quies	15_Quies	15_Quies	5_TxWk	14_ReprPCWk	15_Quies	15_Quies	15_Quies	15_Quies	15_Quies	15_Quies	15_Quies	-0.472377	<0.0001	<0.0001
cg07131274	chr2	3270258	3270260	7_Enh	7_Enh	7_Enh	7_Enh	7_Enh	7_Enh	7_Enh	5_TxWk	15_Quies	5_TxWk	5_TxWk	5_TxWk	5_TxWk	5_TxWk	15_Quies	5_TxWk	15_Quies	15_Quies	15_Quies	5_TxWk	5_TxWk	5_TxWk	15_Quies	5_TxWk	5_TxWk	5_TxWk	5_TxWk	5_TxWk	15_Quies	5_TxWk	5_TxWk	15_Quies	5_TxWk	5_TxWk	5_TxWk	15_Quies	15_Quies	15_Quies	15_Quies	5_TxWk	4_Tx	4_Tx	-0.467771	<0.0001	<0.0001
cg26109030	chr10	79937094	79937096	7_Enh	2_TssAFlnk	1_TssA	2_TssAFlnk	1_TssA	7_Enh	1_TssA	14_ReprPCWk	15_Quies	15_Quies	14_ReprPCWk	15_Quies	14_ReprPCWk	15_Quies	14_ReprPCWk	15_Quies	15_Quies	14_ReprPCWk	15_Quies	14_ReprPCWk	15_Quies	5_TxWk	15_Quies	5_TxWk	15_Quies	5_TxWk	15_Quies	5_TxWk	14_ReprPCWk	14_ReprPCWk	14_ReprPCWk	15_Quies	15_Quies	14_ReprPCWk	15_Quies	14_ReprPCWk	14_ReprPCWk	15_Quies	14_ReprPCWk	14_ReprPCWk	15_Quies	15_Quies	-0.462655	<0.0001	<0.0001
cg23180636	chr3	44140249	44140251	7_Enh	7_Enh	7_Enh	1_TssA	1_TssA	7_Enh	7_Enh	15_Quies	14_ReprPCWk	15_Quies	14_ReprPCWk	14_ReprPCWk	14_ReprPCWk	14_ReprPCWk	14_ReprPCWk	15_Quies	14_ReprPCWk	15_Quies	15_Quies	14_ReprPCWk	14_ReprPCWk	14_ReprPCWk	14_ReprPCWk	15_Quies	13_ReprPC	15_Quies	14_ReprPCWk	15_Quies	14_ReprPCWk	14_ReprPCWk	14_ReprPCWk	15_Quies	14_ReprPCWk	14_ReprPCWk	14_ReprPCWk	14_ReprPCWk	14_ReprPCWk	14_ReprPCWk	14_ReprPCWk	14_ReprPCWk	15_Quies	15_Quies	-0.462139	<0.0001	<0.0001
cg04523661	chr19	1302807	1302809	7_Enh	2_TssAFlnk	2_TssAFlnk	2_TssAFlnk	2_TssAFlnk	7_Enh	2_TssAFlnk	14_ReprPCWk	15_Quies	15_Quies	14_ReprPCWk	15_Quies	14_ReprPCWk	15_Quies	14_ReprPCWk	15_Quies	5_TxWk	5_TxWk	14_ReprPCWk	5_TxWk	14_ReprPCWk	15_Quies	14_ReprPCWk	15_Quies	15_Quies	14_ReprPCWk	14_ReprPCWk	15_Quies	14_ReprPCWk	15_Quies	5_TxWk	14_ReprPCWk	5_TxWk	14_ReprPCWk	5_TxWk	13_ReprPC	14_ReprPCWk	15_Quies	14_ReprPCWk	14_ReprPCWk	14_ReprPCWk	15_Quies	-0.456633	<0.0001	<0.0001
cg20853370	chr2	240117639	240117641	7_Enh	2_TssAFlnk	2_TssAFlnk	7_Enh	2_TssAFlnk	7_Enh	7_Enh	5_TxWk	4_Tx	5_TxWk	4_Tx	5_TxWk	5_TxWk	4_Tx	5_TxWk	5_TxWk	4_Tx	5_TxWk	5_TxWk	5_TxWk	5_TxWk	4_Tx	15_Quies	5_TxWk	5_TxWk	4_Tx	5_TxWk	5_TxWk	5_TxWk	5_TxWk	5_TxWk	5_TxWk	5_TxWk	5_TxWk	4_Tx	5_TxWk	5_TxWk	5_TxWk	5_TxWk	5_TxWk	4_Tx	5_TxWk	-0.452197	<0.0001	<0.0001
cg05709720	chr17	29622904	29622906	1_TssA	1_TssA	1_TssA	1_TssA	1_TssA	1_TssA	1_TssA	5_TxWk	5_TxWk	15_Quies	5_TxWk	5_TxWk	5_TxWk	5_TxWk	5_TxWk	5_TxWk	5_TxWk	5_TxWk	15_Quies	5_TxWk	5_TxWk	5_TxWk	5_TxWk	5_TxWk	5_TxWk	5_TxWk	15_Quies	5_TxWk	15_Quies	5_TxWk	5_TxWk	5_TxWk	15_Quies	15_Quies	5_TxWk	15_Quies	15_Quies	5_TxWk	15_Quies	5_TxWk	5_TxWk	15_Quies	-0.451353	<0.0001	<0.0001
cg15380511	chr5	124835827	124835829	7_Enh	7_Enh	7_Enh	7_Enh	7_Enh	5_TxWk	7_Enh	15_Quies	15_Quies	15_Quies	15_Quies	15_Quies	15_Quies	15_Quies	15_Quies	15_Quies	15_Quies	15_Quies	15_Quies	15_Quies	15_Quies	15_Quies	15_Quies	15_Quies	15_Quies	15_Quies	15_Quies	15_Quies	15_Quies	15_Quies	15_Quies	15_Quies	15_Quies	15_Quies	15_Quies	15_Quies	15_Quies	15_Quies	15_Quies	15_Quies	15_Quies	15_Quies	-0.44932	<0.0001	<0.0001
cg18054281	chr10	3284092	3284094	1_TssA	11_BivFlnk	11_BivFlnk	2_TssAFlnk	11_BivFlnk	11_BivFlnk	12_EnhBiv	15_Quies	14_ReprPCWk	14_ReprPCWk	13_ReprPC	14_ReprPCWk	14_ReprPCWk	14_ReprPCWk	15_Quies	15_Quies	14_ReprPCWk	15_Quies	7_Enh	15_Quies	15_Quies	15_Quies	14_ReprPCWk	15_Quies	15_Quies	15_Quies	15_Quies	9_Het	15_Quies	15_Quies	15_Quies	15_Quies	5_TxWk	15_Quies	14_ReprPCWk	5_TxWk	14_ReprPCWk	15_Quies	14_ReprPCWk	14_ReprPCWk	14_ReprPCWk	15_Quies	-0.448961	<0.0001	<0.0001
cg25545323	chr13	113699003	113699005	1_TssA	1_TssA	1_TssA	1_TssA	1_TssA	1_TssA	1_TssA	5_TxWk	15_Quies	15_Quies	5_TxWk	15_Quies	15_Quies	5_TxWk	14_ReprPCWk	15_Quies	4_Tx	5_TxWk	15_Quies	5_TxWk	14_ReprPCWk	5_TxWk	5_TxWk	5_TxWk	5_TxWk	6_EnhG	5_TxWk	5_TxWk	14_ReprPCWk	5_TxWk	4_Tx	15_Quies	15_Quies	5_TxWk	5_TxWk	11_BivFlnk	11_BivFlnk	15_Quies	5_TxWk	10_TssBiv	14_ReprPCWk	5_TxWk	-0.448709	<0.0001	<0.0001
cg00102183	chr1	109772438	109772440	6_EnhG	6_EnhG	6_EnhG	6_EnhG	6_EnhG	6_EnhG	6_EnhG	4_Tx	4_Tx	4_Tx	4_Tx	4_Tx	4_Tx	4_Tx	4_Tx	4_Tx	4_Tx	4_Tx	4_Tx	4_Tx	4_Tx	4_Tx	4_Tx	4_Tx	4_Tx	4_Tx	4_Tx	4_Tx	4_Tx	4_Tx	4_Tx	4_Tx	5_TxWk	4_Tx	4_Tx	4_Tx	4_Tx	4_Tx	4_Tx	4_Tx	4_Tx	4_Tx	-0.448007	<0.0001	<0.0001
cg18611828	chr10	3284126	3284128	1_TssA	11_BivFlnk	11_BivFlnk	2_TssAFlnk	11_BivFlnk	11_BivFlnk	12_EnhBiv	15_Quies	14_ReprPCWk	14_ReprPCWk	13_ReprPC	14_ReprPCWk	14_ReprPCWk	14_ReprPCWk	15_Quies	15_Quies	14_ReprPCWk	15_Quies	7_Enh	15_Quies	15_Quies	15_Quies	14_ReprPCWk	15_Quies	15_Quies	15_Quies	15_Quies	9_Het	15_Quies	15_Quies	15_Quies	15_Quies	5_TxWk	15_Quies	14_ReprPCWk	5_TxWk	14_ReprPCWk	15_Quies	14_ReprPCWk	14_ReprPCWk	14_ReprPCWk	15_Quies	-0.446843	<0.0001	<0.0001
cg14171824	chr1	2006655	2006657	1_TssA	1_TssA	1_TssA	1_TssA	1_TssA	1_TssA	1_TssA	8_ZNF/Rpts	15_Quies	5_TxWk	5_TxWk	5_TxWk	4_Tx	4_Tx	13_ReprPC	9_Het	4_Tx	5_TxWk	15_Quies	4_Tx	13_ReprPC	8_ZNF/Rpts	15_Quies	4_Tx	14_ReprPCWk	5_TxWk	13_ReprPC	5_TxWk	14_ReprPCWk	5_TxWk	5_TxWk	13_ReprPC	15_Quies	15_Quies	5_TxWk	13_ReprPC	13_ReprPC	5_TxWk	5_TxWk	13_ReprPC	15_Quies	4_Tx	-0.446567	<0.0001	<0.0001
cg16264004	chr13	113698430	113698432	2_TssAFlnk	2_TssAFlnk	2_TssAFlnk	1_TssA	2_TssAFlnk	2_TssAFlnk	1_TssA	5_TxWk	15_Quies	15_Quies	5_TxWk	15_Quies	15_Quies	5_TxWk	14_ReprPCWk	15_Quies	5_TxWk	5_TxWk	15_Quies	5_TxWk	14_ReprPCWk	5_TxWk	5_TxWk	5_TxWk	5_TxWk	5_TxWk	5_TxWk	5_TxWk	14_ReprPCWk	5_TxWk	5_TxWk	15_Quies	15_Quies	5_TxWk	5_TxWk	12_EnhBiv	11_BivFlnk	15_Quies	5_TxWk	14_ReprPCWk	14_ReprPCWk	5_TxWk	-0.444562	<0.0001	<0.0001
cg09805254	chr6	164520672	164520674	1_TssA	1_TssA	1_TssA	1_TssA	1_TssA	1_TssA	1_TssA	7_Enh	9_Het	15_Quies	15_Quies	15_Quies	15_Quies	15_Quies	5_TxWk	15_Quies	15_Quies	9_Het	15_Quies	9_Het	15_Quies	5_TxWk	15_Quies	15_Quies	7_Enh	5_TxWk	15_Quies	7_Enh	5_TxWk	15_Quies	15_Quies	15_Quies	5_TxWk	5_TxWk	9_Het	7_Enh	7_Enh	15_Quies	15_Quies	15_Quies	9_Het	5_TxWk	-0.444546	<0.0001	<0.0001
cg14249078	chr11	117665479	117665481	1_TssA	1_TssA	1_TssA	1_TssA	1_TssA	1_TssA	1_TssA	14_ReprPCWk	13_ReprPC	12_EnhBiv	13_ReprPC	13_ReprPC	13_ReprPC	13_ReprPC	13_ReprPC	15_Quies	14_ReprPCWk	13_ReprPC	13_ReprPC	13_ReprPC	13_ReprPC	13_ReprPC	15_Quies	5_TxWk	13_ReprPC	13_ReprPC	14_ReprPCWk	15_Quies	14_ReprPCWk	13_ReprPC	14_ReprPCWk	13_ReprPC	5_TxWk	14_ReprPCWk	13_ReprPC	13_ReprPC	13_ReprPC	13_ReprPC	13_ReprPC	13_ReprPC	13_ReprPC	14_ReprPCWk	-0.442961	<0.0001	<0.0001
cg22856771	chr11	121665835	121665837	2_TssAFlnk	2_TssAFlnk	1_TssA	1_TssA	2_TssAFlnk	1_TssA	1_TssA	15_Quies	15_Quies	15_Quies	15_Quies	15_Quies	15_Quies	15_Quies	15_Quies	5_TxWk	15_Quies	15_Quies	7_Enh	15_Quies	5_TxWk	15_Quies	15_Quies	15_Quies	15_Quies	15_Quies	5_TxWk	15_Quies	15_Quies	15_Quies	15_Quies	7_Enh	15_Quies	15_Quies	15_Quies	15_Quies	15_Quies	15_Quies	15_Quies	15_Quies	15_Quies	15_Quies	-0.442632	<0.0001	<0.0001
cg08504583	chr13	78315583	78315585	1_TssA	1_TssA	1_TssA	1_TssA	2_TssAFlnk	1_TssA	1_TssA	5_TxWk	15_Quies	5_TxWk	5_TxWk	5_TxWk	5_TxWk	5_TxWk	15_Quies	5_TxWk	5_TxWk	15_Quies	15_Quies	15_Quies	5_TxWk	15_Quies	5_TxWk	5_TxWk	15_Quies	5_TxWk	14_ReprPCWk	5_TxWk	5_TxWk	15_Quies	15_Quies	15_Quies	15_Quies	15_Quies	15_Quies	15_Quies	7_Enh	15_Quies	15_Quies	15_Quies	5_TxWk	5_TxWk	-0.442542	<0.0001	<0.0001
cg25762706	chr8	27115866	27115868	1_TssA	1_TssA	1_TssA	1_TssA	1_TssA	1_TssA	1_TssA	15_Quies	14_ReprPCWk	14_ReprPCWk	13_ReprPC	15_Quies	13_ReprPC	14_ReprPCWk	14_ReprPCWk	15_Quies	15_Quies	14_ReprPCWk	15_Quies	14_ReprPCWk	14_ReprPCWk	14_ReprPCWk	14_ReprPCWk	15_Quies	14_ReprPCWk	9_Het	15_Quies	15_Quies	14_ReprPCWk	14_ReprPCWk	15_Quies	15_Quies	15_Quies	14_ReprPCWk	14_ReprPCWk	13_ReprPC	14_ReprPCWk	14_ReprPCWk	13_ReprPC	14_ReprPCWk	14_ReprPCWk	15_Quies	-0.441516	<0.0001	<0.0001
cg15031579	chr22	42347905	42347907	1_TssA	2_TssAFlnk	2_TssAFlnk	2_TssAFlnk	2_TssAFlnk	1_TssA	2_TssAFlnk	15_Quies	15_Quies	7_Enh	13_ReprPC	15_Quies	15_Quies	15_Quies	13_ReprPC	15_Quies	15_Quies	15_Quies	14_ReprPCWk	15_Quies	14_ReprPCWk	5_TxWk	14_ReprPCWk	15_Quies	15_Quies	15_Quies	15_Quies	15_Quies	15_Quies	15_Quies	15_Quies	15_Quies	15_Quies	14_ReprPCWk	15_Quies	13_ReprPC	13_ReprPC	15_Quies	15_Quies	13_ReprPC	15_Quies	5_TxWk	-0.438383	<0.0001	<0.0001
cg20930294	chr17	76455268	76455270	7_Enh	1_TssA	2_TssAFlnk	2_TssAFlnk	2_TssAFlnk	7_Enh	2_TssAFlnk	15_Quies	15_Quies	15_Quies	14_ReprPCWk	15_Quies	15_Quies	15_Quies	15_Quies	15_Quies	15_Quies	14_ReprPCWk	15_Quies	14_ReprPCWk	15_Quies	15_Quies	14_ReprPCWk	15_Quies	15_Quies	15_Quies	15_Quies	5_TxWk	15_Quies	15_Quies	15_Quies	14_ReprPCWk	5_TxWk	15_Quies	15_Quies	14_ReprPCWk	14_ReprPCWk	15_Quies	15_Quies	14_ReprPCWk	15_Quies	5_TxWk	-0.438381	<0.0001	<0.0001
cg00053927	chr13	113699013	113699015	1_TssA	1_TssA	1_TssA	1_TssA	1_TssA	1_TssA	1_TssA	5_TxWk	15_Quies	15_Quies	5_TxWk	15_Quies	15_Quies	5_TxWk	14_ReprPCWk	15_Quies	4_Tx	5_TxWk	15_Quies	5_TxWk	14_ReprPCWk	5_TxWk	5_TxWk	5_TxWk	5_TxWk	6_EnhG	5_TxWk	5_TxWk	14_ReprPCWk	5_TxWk	4_Tx	15_Quies	15_Quies	5_TxWk	5_TxWk	11_BivFlnk	11_BivFlnk	15_Quies	5_TxWk	10_TssBiv	14_ReprPCWk	5_TxWk	-0.438046	<0.0001	<0.0001
cg15602037	chr10	79937001	79937003	7_Enh	2_TssAFlnk	1_TssA	2_TssAFlnk	1_TssA	7_Enh	1_TssA	14_ReprPCWk	15_Quies	15_Quies	14_ReprPCWk	15_Quies	14_ReprPCWk	15_Quies	14_ReprPCWk	15_Quies	15_Quies	14_ReprPCWk	15_Quies	14_ReprPCWk	15_Quies	5_TxWk	15_Quies	5_TxWk	15_Quies	5_TxWk	15_Quies	5_TxWk	14_ReprPCWk	14_ReprPCWk	14_ReprPCWk	15_Quies	15_Quies	14_ReprPCWk	15_Quies	14_ReprPCWk	14_ReprPCWk	15_Quies	14_ReprPCWk	14_ReprPCWk	15_Quies	15_Quies	-0.436029	<0.0001	<0.0001
cg22039287	chr18	40696074	40696076	7_Enh	1_TssA	2_TssAFlnk	10_TssBiv	1_TssA	2_TssAFlnk	10_TssBiv	15_Quies	15_Quies	15_Quies	15_Quies	15_Quies	15_Quies	15_Quies	15_Quies	15_Quies	14_ReprPCWk	15_Quies	15_Quies	15_Quies	15_Quies	15_Quies	14_ReprPCWk	15_Quies	15_Quies	15_Quies	15_Quies	15_Quies	15_Quies	15_Quies	15_Quies	15_Quies	14_ReprPCWk	15_Quies	15_Quies	15_Quies	15_Quies	15_Quies	15_Quies	15_Quies	15_Quies	15_Quies	-0.433878	<0.0001	<0.0001
cg10377153	chr9	96846723	96846725	1_TssA	1_TssA	1_TssA	1_TssA	1_TssA	1_TssA	1_TssA	5_TxWk	15_Quies	15_Quies	15_Quies	15_Quies	15_Quies	5_TxWk	5_TxWk	5_TxWk	15_Quies	5_TxWk	5_TxWk	5_TxWk	5_TxWk	5_TxWk	15_Quies	5_TxWk	7_Enh	5_TxWk	5_TxWk	5_TxWk	5_TxWk	5_TxWk	5_TxWk	5_TxWk	5_TxWk	5_TxWk	5_TxWk	5_TxWk	5_TxWk	15_Quies	5_TxWk	5_TxWk	15_Quies	5_TxWk	-0.433807	<0.0001	<0.0001
cg22495636	chr13	113698950	113698952	1_TssA	1_TssA	1_TssA	1_TssA	1_TssA	1_TssA	1_TssA	5_TxWk	15_Quies	15_Quies	5_TxWk	15_Quies	15_Quies	5_TxWk	14_ReprPCWk	15_Quies	5_TxWk	5_TxWk	15_Quies	5_TxWk	14_ReprPCWk	5_TxWk	5_TxWk	5_TxWk	5_TxWk	6_EnhG	5_TxWk	5_TxWk	14_ReprPCWk	5_TxWk	4_Tx	15_Quies	15_Quies	7_Enh	5_TxWk	11_BivFlnk	11_BivFlnk	15_Quies	5_TxWk	13_ReprPC	14_ReprPCWk	5_TxWk	-0.433742	<0.0001	<0.0001
cg10052782	chr16	27063428	27063430	1_TssA	1_TssA	10_TssBiv	10_TssBiv	11_BivFlnk	10_TssBiv	1_TssA	14_ReprPCWk	15_Quies	15_Quies	13_ReprPC	15_Quies	14_ReprPCWk	14_ReprPCWk	14_ReprPCWk	15_Quies	14_ReprPCWk	15_Quies	15_Quies	15_Quies	15_Quies	15_Quies	14_ReprPCWk	15_Quies	15_Quies	15_Quies	15_Quies	9_Het	14_ReprPCWk	15_Quies	15_Quies	15_Quies	15_Quies	14_ReprPCWk	14_ReprPCWk	14_ReprPCWk	15_Quies	15_Quies	15_Quies	14_ReprPCWk	15_Quies	15_Quies	-0.433512	<0.0001	<0.0001
cg04459091	chr5	179751793	179751795	7_Enh	7_Enh	7_Enh	7_Enh	7_Enh	7_Enh	7_Enh	4_Tx	15_Quies	15_Quies	14_ReprPCWk	15_Quies	14_ReprPCWk	14_ReprPCWk	4_Tx	5_TxWk	15_Quies	5_TxWk	15_Quies	15_Quies	5_TxWk	15_Quies	15_Quies	5_TxWk	5_TxWk	9_Het	5_TxWk	15_Quies	15_Quies	5_TxWk	14_ReprPCWk	5_TxWk	5_TxWk	5_TxWk	14_ReprPCWk	14_ReprPCWk	5_TxWk	15_Quies	15_Quies	5_TxWk	14_ReprPCWk	15_Quies	-0.432696	<0.0001	<0.0001
cg24351452	chr19	55798649	55798651	7_Enh	3_TxFlnk	2_TssAFlnk	3_TxFlnk	6_EnhG	3_TxFlnk	7_Enh	4_Tx	15_Quies	15_Quies	15_Quies	15_Quies	15_Quies	15_Quies	14_ReprPCWk	5_TxWk	14_ReprPCWk	14_ReprPCWk	5_TxWk	14_ReprPCWk	5_TxWk	15_Quies	5_TxWk	5_TxWk	5_TxWk	14_ReprPCWk	5_TxWk	15_Quies	15_Quies	15_Quies	14_ReprPCWk	5_TxWk	5_TxWk	5_TxWk	5_TxWk	14_ReprPCWk	14_ReprPCWk	14_ReprPCWk	14_ReprPCWk	4_Tx	15_Quies	15_Quies	-0.432077	<0.0001	<0.0001
cg19868468	chr7	154705056	154705058	7_Enh	2_TssAFlnk	7_Enh	2_TssAFlnk	2_TssAFlnk	2_TssAFlnk	2_TssAFlnk	14_ReprPCWk	13_ReprPC	14_ReprPCWk	13_ReprPC	5_TxWk	14_ReprPCWk	14_ReprPCWk	15_Quies	15_Quies	15_Quies	14_ReprPCWk	15_Quies	15_Quies	15_Quies	15_Quies	14_ReprPCWk	5_TxWk	15_Quies	15_Quies	15_Quies	5_TxWk	14_ReprPCWk	15_Quies	15_Quies	14_ReprPCWk	15_Quies	15_Quies	14_ReprPCWk	15_Quies	14_ReprPCWk	14_ReprPCWk	14_ReprPCWk	14_ReprPCWk	14_ReprPCWk	15_Quies	-0.431175	<0.0001	<0.0001
cg13750214	chr19	1302618	1302620	7_Enh	1_TssA	1_TssA	1_TssA	7_Enh	7_Enh	7_Enh	14_ReprPCWk	15_Quies	15_Quies	14_ReprPCWk	15_Quies	14_ReprPCWk	15_Quies	14_ReprPCWk	15_Quies	5_TxWk	5_TxWk	14_ReprPCWk	5_TxWk	14_ReprPCWk	15_Quies	14_ReprPCWk	15_Quies	15_Quies	14_ReprPCWk	14_ReprPCWk	15_Quies	14_ReprPCWk	15_Quies	5_TxWk	14_ReprPCWk	5_TxWk	14_ReprPCWk	5_TxWk	13_ReprPC	14_ReprPCWk	15_Quies	14_ReprPCWk	14_ReprPCWk	14_ReprPCWk	15_Quies	-0.428144	<0.0001	<0.0001
cg16829042	chr7	101754919	101754921	1_TssA	1_TssA	1_TssA	1_TssA	2_TssAFlnk	1_TssA	1_TssA	13_ReprPC	4_Tx	4_Tx	5_TxWk	5_TxWk	4_Tx	4_Tx	4_Tx	5_TxWk	4_Tx	5_TxWk	5_TxWk	4_Tx	5_TxWk	6_EnhG	5_TxWk	8_ZNF/Rpts	5_TxWk	4_Tx	5_TxWk	4_Tx	5_TxWk	4_Tx	5_TxWk	5_TxWk	15_Quies	5_TxWk	4_Tx	5_TxWk	4_Tx	5_TxWk	5_TxWk	5_TxWk	4_Tx	8_ZNF/Rpts	-0.427591	<0.0001	<0.0001
cg07348641	chr13	25746494	25746496	2_TssAFlnk	2_TssAFlnk	2_TssAFlnk	2_TssAFlnk	1_TssA	2_TssAFlnk	2_TssAFlnk	13_ReprPC	13_ReprPC	13_ReprPC	13_ReprPC	13_ReprPC	12_EnhBiv	13_ReprPC	12_EnhBiv	14_ReprPCWk	13_ReprPC	13_ReprPC	13_ReprPC	13_ReprPC	13_ReprPC	13_ReprPC	12_EnhBiv	15_Quies	13_ReprPC	14_ReprPCWk	13_ReprPC	14_ReprPCWk	13_ReprPC	13_ReprPC	13_ReprPC	13_ReprPC	13_ReprPC	12_EnhBiv	13_ReprPC	13_ReprPC	13_ReprPC	13_ReprPC	13_ReprPC	12_EnhBiv	13_ReprPC	7_Enh	-0.427585	<0.0001	<0.0001
cg24707311	chr7	2500069	2500071	7_Enh	1_TssA	7_Enh	7_Enh	7_Enh	7_Enh	7_Enh	2_TssAFlnk	15_Quies	15_Quies	14_ReprPCWk	15_Quies	5_TxWk	15_Quies	15_Quies	15_Quies	15_Quies	15_Quies	15_Quies	15_Quies	15_Quies	15_Quies	15_Quies	15_Quies	15_Quies	15_Quies	15_Quies	15_Quies	14_ReprPCWk	15_Quies	15_Quies	14_ReprPCWk	15_Quies	15_Quies	15_Quies	12_EnhBiv	12_EnhBiv	15_Quies	14_ReprPCWk	13_ReprPC	15_Quies	15_Quies	-0.427542	<0.0001	<0.0001
cg13613456	chr10	21434653	21434655	7_Enh	2_TssAFlnk	2_TssAFlnk	2_TssAFlnk	2_TssAFlnk	7_Enh	7_Enh	15_Quies	15_Quies	15_Quies	14_ReprPCWk	15_Quies	14_ReprPCWk	15_Quies	15_Quies	15_Quies	15_Quies	15_Quies	15_Quies	15_Quies	15_Quies	8_ZNF/Rpts	5_TxWk	15_Quies	15_Quies	15_Quies	15_Quies	5_TxWk	14_ReprPCWk	15_Quies	15_Quies	15_Quies	15_Quies	15_Quies	15_Quies	15_Quies	15_Quies	14_ReprPCWk	15_Quies	15_Quies	15_Quies	15_Quies	-0.426998	<0.0001	<0.0001
cg00321478	chr1	197238397	197238399	1_TssA	1_TssA	1_TssA	1_TssA	1_TssA	1_TssA	1_TssA	15_Quies	15_Quies	15_Quies	15_Quies	15_Quies	15_Quies	15_Quies	15_Quies	15_Quies	15_Quies	15_Quies	15_Quies	15_Quies	15_Quies	15_Quies	5_TxWk	15_Quies	15_Quies	15_Quies	15_Quies	15_Quies	15_Quies	15_Quies	15_Quies	15_Quies	15_Quies	15_Quies	15_Quies	15_Quies	15_Quies	15_Quies	15_Quies	15_Quies	15_Quies	15_Quies	-0.426384	<0.0001	<0.0001
cg23177095	chr17	30873195	30873197	7_Enh	2_TssAFlnk	2_TssAFlnk	2_TssAFlnk	2_TssAFlnk	2_TssAFlnk	7_Enh	5_TxWk	15_Quies	15_Quies	15_Quies	15_Quies	15_Quies	15_Quies	15_Quies	5_TxWk	15_Quies	15_Quies	15_Quies	5_TxWk	15_Quies	15_Quies	15_Quies	5_TxWk	15_Quies	15_Quies	15_Quies	15_Quies	15_Quies	5_TxWk	5_TxWk	15_Quies	15_Quies	15_Quies	5_TxWk	15_Quies	15_Quies	15_Quies	15_Quies	15_Quies	15_Quies	15_Quies	-0.425492	<0.0001	<0.0001
cg09438320	chr19	51053312	51053314	2_TssAFlnk	2_TssAFlnk	1_TssA	2_TssAFlnk	1_TssA	1_TssA	2_TssAFlnk	13_ReprPC	13_ReprPC	14_ReprPCWk	13_ReprPC	14_ReprPCWk	13_ReprPC	14_ReprPCWk	13_ReprPC	15_Quies	14_ReprPCWk	13_ReprPC	14_ReprPCWk	13_ReprPC	13_ReprPC	14_ReprPCWk	14_ReprPCWk	15_Quies	15_Quies	14_ReprPCWk	5_TxWk	15_Quies	14_ReprPCWk	14_ReprPCWk	14_ReprPCWk	14_ReprPCWk	5_TxWk	14_ReprPCWk	14_ReprPCWk	13_ReprPC	13_ReprPC	14_ReprPCWk	14_ReprPCWk	10_TssBiv	13_ReprPC	15_Quies	-0.424997	<0.0001	<0.0001
cg00739667	chr16	81731647	81731649	7_Enh	7_Enh	7_Enh	7_Enh	7_Enh	7_Enh	7_Enh	6_EnhG	4_Tx	4_Tx	4_Tx	4_Tx	4_Tx	4_Tx	4_Tx	5_TxWk	4_Tx	4_Tx	5_TxWk	4_Tx	5_TxWk	4_Tx	5_TxWk	4_Tx	5_TxWk	4_Tx	4_Tx	4_Tx	15_Quies	6_EnhG	4_Tx	5_TxWk	5_TxWk	5_TxWk	4_Tx	5_TxWk	5_TxWk	5_TxWk	5_TxWk	2_TssAFlnk	4_Tx	6_EnhG	-0.424747	<0.0001	<0.0001
cg02347312	chr13	113698605	113698607	1_TssA	1_TssA	1_TssA	2_TssAFlnk	1_TssA	1_TssA	1_TssA	5_TxWk	15_Quies	15_Quies	5_TxWk	15_Quies	15_Quies	5_TxWk	14_ReprPCWk	15_Quies	5_TxWk	5_TxWk	15_Quies	5_TxWk	14_ReprPCWk	5_TxWk	5_TxWk	5_TxWk	5_TxWk	5_TxWk	5_TxWk	5_TxWk	14_ReprPCWk	5_TxWk	5_TxWk	15_Quies	15_Quies	5_TxWk	5_TxWk	11_BivFlnk	11_BivFlnk	15_Quies	5_TxWk	14_ReprPCWk	14_ReprPCWk	5_TxWk	-0.423469	<0.0001	<0.0001
cg25783869	chr2	105318315	105318317	1_TssA	1_TssA	1_TssA	1_TssA	1_TssA	1_TssA	1_TssA	2_TssAFlnk	15_Quies	15_Quies	15_Quies	15_Quies	15_Quies	15_Quies	15_Quies	15_Quies	14_ReprPCWk	15_Quies	15_Quies	15_Quies	15_Quies	15_Quies	13_ReprPC	15_Quies	15_Quies	15_Quies	15_Quies	15_Quies	15_Quies	15_Quies	15_Quies	15_Quies	15_Quies	15_Quies	15_Quies	14_ReprPCWk	15_Quies	14_ReprPCWk	14_ReprPCWk	14_ReprPCWk	5_TxWk	15_Quies	-0.422311	<0.0001	<0.0001
cg02712553	chr10	64136037	64136039	1_TssA	1_TssA	2_TssAFlnk	1_TssA	1_TssA	1_TssA	2_TssAFlnk	5_TxWk	13_ReprPC	14_ReprPCWk	14_ReprPCWk	15_Quies	14_ReprPCWk	14_ReprPCWk	14_ReprPCWk	5_TxWk	14_ReprPCWk	14_ReprPCWk	15_Quies	14_ReprPCWk	14_ReprPCWk	15_Quies	15_Quies	15_Quies	14_ReprPCWk	14_ReprPCWk	14_ReprPCWk	5_TxWk	14_ReprPCWk	14_ReprPCWk	14_ReprPCWk	15_Quies	14_ReprPCWk	14_ReprPCWk	13_ReprPC	14_ReprPCWk	13_ReprPC	14_ReprPCWk	14_ReprPCWk	15_Quies	13_ReprPC	14_ReprPCWk	-0.421401	<0.0001	<0.0001
cg24102420	chr3	35785889	35785891	2_TssAFlnk	2_TssAFlnk	2_TssAFlnk	2_TssAFlnk	2_TssAFlnk	2_TssAFlnk	2_TssAFlnk	14_ReprPCWk	15_Quies	15_Quies	15_Quies	9_Het	13_ReprPC	15_Quies	15_Quies	8_ZNF/Rpts	15_Quies	15_Quies	15_Quies	15_Quies	15_Quies	15_Quies	14_ReprPCWk	15_Quies	14_ReprPCWk	14_ReprPCWk	15_Quies	15_Quies	5_TxWk	15_Quies	15_Quies	15_Quies	7_Enh	15_Quies	15_Quies	4_Tx	4_Tx	15_Quies	15_Quies	14_ReprPCWk	4_Tx	15_Quies	-0.41797	<0.0001	<0.0001
cg18605975	chr17	78774722	78774724	2_TssAFlnk	2_TssAFlnk	2_TssAFlnk	2_TssAFlnk	2_TssAFlnk	7_Enh	7_Enh	5_TxWk	15_Quies	5_TxWk	5_TxWk	5_TxWk	5_TxWk	5_TxWk	5_TxWk	5_TxWk	5_TxWk	5_TxWk	5_TxWk	5_TxWk	5_TxWk	5_TxWk	15_Quies	5_TxWk	5_TxWk	5_TxWk	5_TxWk	5_TxWk	15_Quies	5_TxWk	5_TxWk	15_Quies	15_Quies	5_TxWk	5_TxWk	5_TxWk	5_TxWk	15_Quies	5_TxWk	5_TxWk	4_Tx	5_TxWk	-0.417183	<0.0001	<0.0001
cg02395917	chr8	139613711	139613713	1_TssA	1_TssA	2_TssAFlnk	10_TssBiv	2_TssAFlnk	1_TssA	1_TssA	14_ReprPCWk	15_Quies	15_Quies	15_Quies	15_Quies	14_ReprPCWk	15_Quies	14_ReprPCWk	15_Quies	15_Quies	15_Quies	15_Quies	15_Quies	15_Quies	9_Het	15_Quies	15_Quies	15_Quies	7_Enh	15_Quies	15_Quies	15_Quies	15_Quies	15_Quies	5_TxWk	15_Quies	15_Quies	15_Quies	14_ReprPCWk	15_Quies	15_Quies	15_Quies	14_ReprPCWk	15_Quies	15_Quies	-0.416936	<0.0001	<0.0001
cg04543516	chr20	21589092	21589094	7_Enh	1_TssA	1_TssA	1_TssA	1_TssA	1_TssA	1_TssA	2_TssAFlnk	9_Het	15_Quies	13_ReprPC	15_Quies	13_ReprPC	14_ReprPCWk	14_ReprPCWk	9_Het	15_Quies	15_Quies	14_ReprPCWk	14_ReprPCWk	14_ReprPCWk	9_Het	14_ReprPCWk	15_Quies	14_ReprPCWk	9_Het	15_Quies	9_Het	14_ReprPCWk	15_Quies	15_Quies	15_Quies	15_Quies	14_ReprPCWk	14_ReprPCWk	10_TssBiv	12_EnhBiv	14_ReprPCWk	15_Quies	14_ReprPCWk	15_Quies	9_Het	-0.415774	<0.0001	<0.0001
cg05224659	chr2	43295594	43295596	7_Enh	7_Enh	7_Enh	7_Enh	7_Enh	7_Enh	1_TssA	15_Quies	5_TxWk	15_Quies	15_Quies	14_ReprPCWk	15_Quies	15_Quies	5_TxWk	15_Quies	15_Quies	15_Quies	15_Quies	15_Quies	15_Quies	15_Quies	15_Quies	15_Quies	15_Quies	15_Quies	5_TxWk	5_TxWk	15_Quies	15_Quies	15_Quies	5_TxWk	5_TxWk	5_TxWk	15_Quies	15_Quies	5_TxWk	15_Quies	15_Quies	15_Quies	15_Quies	5_TxWk	-0.412543	<0.0001	<0.0001
cg02810375	chr13	113698415	113698417	2_TssAFlnk	2_TssAFlnk	2_TssAFlnk	1_TssA	2_TssAFlnk	2_TssAFlnk	1_TssA	5_TxWk	15_Quies	15_Quies	5_TxWk	15_Quies	15_Quies	5_TxWk	14_ReprPCWk	15_Quies	5_TxWk	5_TxWk	15_Quies	5_TxWk	14_ReprPCWk	5_TxWk	5_TxWk	5_TxWk	5_TxWk	5_TxWk	5_TxWk	5_TxWk	14_ReprPCWk	5_TxWk	5_TxWk	15_Quies	15_Quies	5_TxWk	5_TxWk	12_EnhBiv	11_BivFlnk	15_Quies	5_TxWk	14_ReprPCWk	14_ReprPCWk	5_TxWk	-0.412531	<0.0001	<0.0001
cg21166989	chr2	187583789	187583791	2_TssAFlnk	7_Enh	7_Enh	7_Enh	2_TssAFlnk	7_Enh	7_Enh	15_Quies	15_Quies	15_Quies	15_Quies	15_Quies	15_Quies	15_Quies	15_Quies	15_Quies	14_ReprPCWk	15_Quies	15_Quies	15_Quies	15_Quies	15_Quies	5_TxWk	15_Quies	15_Quies	15_Quies	15_Quies	15_Quies	15_Quies	15_Quies	15_Quies	15_Quies	15_Quies	15_Quies	15_Quies	15_Quies	15_Quies	15_Quies	15_Quies	15_Quies	15_Quies	15_Quies	-0.412063	<0.0001	<0.0001
cg08058160	chr2	7073094	7073096	1_TssA	2_TssAFlnk	1_TssA	1_TssA	1_TssA	2_TssAFlnk	1_TssA	15_Quies	15_Quies	15_Quies	5_TxWk	5_TxWk	7_Enh	5_TxWk	5_TxWk	15_Quies	15_Quies	15_Quies	15_Quies	5_TxWk	15_Quies	5_TxWk	5_TxWk	15_Quies	5_TxWk	5_TxWk	5_TxWk	7_Enh	7_Enh	15_Quies	15_Quies	15_Quies	5_TxWk	5_TxWk	5_TxWk	15_Quies	5_TxWk	15_Quies	15_Quies	15_Quies	5_TxWk	5_TxWk	-0.411548	<0.0001	<0.0001
cg15568145	chr1	14113202	14113204	2_TssAFlnk	7_Enh	7_Enh	7_Enh	7_Enh	7_Enh	7_Enh	4_Tx	4_Tx	4_Tx	4_Tx	4_Tx	4_Tx	4_Tx	4_Tx	5_TxWk	4_Tx	5_TxWk	5_TxWk	4_Tx	5_TxWk	4_Tx	5_TxWk	5_TxWk	5_TxWk	6_EnhG	5_TxWk	5_TxWk	5_TxWk	4_Tx	4_Tx	5_TxWk	5_TxWk	5_TxWk	4_Tx	5_TxWk	4_Tx	4_Tx	5_TxWk	5_TxWk	4_Tx	5_TxWk	-0.411328	<0.0001	<0.0001
cg21467697	chr4	99480256	99480258	7_Enh	7_Enh	7_Enh	7_Enh	7_Enh	7_Enh	7_Enh	5_TxWk	15_Quies	15_Quies	15_Quies	5_TxWk	15_Quies	15_Quies	15_Quies	5_TxWk	15_Quies	15_Quies	5_TxWk	15_Quies	15_Quies	5_TxWk	15_Quies	15_Quies	15_Quies	15_Quies	5_TxWk	15_Quies	15_Quies	15_Quies	15_Quies	15_Quies	15_Quies	15_Quies	15_Quies	15_Quies	15_Quies	15_Quies	15_Quies	15_Quies	5_TxWk	5_TxWk	-0.410891	<0.0001	<0.0001
cg01075553	chr13	113733116	113733118	6_EnhG	6_EnhG	6_EnhG	6_EnhG	6_EnhG	6_EnhG	6_EnhG	4_Tx	15_Quies	15_Quies	5_TxWk	15_Quies	15_Quies	4_Tx	4_Tx	15_Quies	4_Tx	5_TxWk	15_Quies	5_TxWk	15_Quies	4_Tx	4_Tx	4_Tx	4_Tx	4_Tx	5_TxWk	4_Tx	14_ReprPCWk	4_Tx	4_Tx	15_Quies	5_TxWk	4_Tx	5_TxWk	12_EnhBiv	13_ReprPC	15_Quies	5_TxWk	5_TxWk	15_Quies	3_TxFlnk	-0.41031	<0.0001	<0.0001
cg02130905	chr8	27116212	27116214	2_TssAFlnk	2_TssAFlnk	2_TssAFlnk	1_TssA	1_TssA	1_TssA	1_TssA	15_Quies	14_ReprPCWk	14_ReprPCWk	13_ReprPC	15_Quies	14_ReprPCWk	14_ReprPCWk	14_ReprPCWk	15_Quies	15_Quies	14_ReprPCWk	15_Quies	14_ReprPCWk	14_ReprPCWk	14_ReprPCWk	14_ReprPCWk	15_Quies	14_ReprPCWk	15_Quies	15_Quies	15_Quies	14_ReprPCWk	14_ReprPCWk	15_Quies	15_Quies	15_Quies	14_ReprPCWk	14_ReprPCWk	13_ReprPC	14_ReprPCWk	14_ReprPCWk	13_ReprPC	14_ReprPCWk	14_ReprPCWk	15_Quies	-0.409111	<0.0001	<0.0001
cg16036046	chr18	40696163	40696165	7_Enh	1_TssA	2_TssAFlnk	10_TssBiv	1_TssA	2_TssAFlnk	10_TssBiv	15_Quies	15_Quies	15_Quies	15_Quies	15_Quies	15_Quies	15_Quies	15_Quies	15_Quies	14_ReprPCWk	15_Quies	15_Quies	15_Quies	15_Quies	15_Quies	14_ReprPCWk	15_Quies	15_Quies	15_Quies	15_Quies	15_Quies	15_Quies	15_Quies	15_Quies	15_Quies	14_ReprPCWk	15_Quies	15_Quies	15_Quies	15_Quies	15_Quies	15_Quies	15_Quies	15_Quies	15_Quies	-0.409035	<0.0001	<0.0001
cg11413570	chr1	109260677	109260679	7_Enh	2_TssAFlnk	2_TssAFlnk	2_TssAFlnk	1_TssA	2_TssAFlnk	1_TssA	5_TxWk	15_Quies	14_ReprPCWk	14_ReprPCWk	14_ReprPCWk	15_Quies	15_Quies	15_Quies	15_Quies	15_Quies	15_Quies	15_Quies	15_Quies	15_Quies	14_ReprPCWk	14_ReprPCWk	5_TxWk	14_ReprPCWk	15_Quies	15_Quies	5_TxWk	15_Quies	15_Quies	15_Quies	14_ReprPCWk	15_Quies	15_Quies	15_Quies	15_Quies	15_Quies	15_Quies	15_Quies	14_ReprPCWk	14_ReprPCWk	15_Quies	-0.40897	<0.0001	<0.0001
cg01387771	chr16	1036943	1036945	7_Enh	2_TssAFlnk	7_Enh	7_Enh	7_Enh	7_Enh	7_Enh	13_ReprPC	15_Quies	15_Quies	14_ReprPCWk	15_Quies	13_ReprPC	5_TxWk	14_ReprPCWk	15_Quies	14_ReprPCWk	14_ReprPCWk	14_ReprPCWk	14_ReprPCWk	14_ReprPCWk	14_ReprPCWk	14_ReprPCWk	15_Quies	14_ReprPCWk	14_ReprPCWk	14_ReprPCWk	15_Quies	14_ReprPCWk	14_ReprPCWk	14_ReprPCWk	14_ReprPCWk	5_TxWk	14_ReprPCWk	14_ReprPCWk	13_ReprPC	13_ReprPC	14_ReprPCWk	14_ReprPCWk	13_ReprPC	14_ReprPCWk	5_TxWk	-0.407249	<0.0001	<0.0001
cg12010476	chr13	112628710	112628712	1_TssA	7_Enh	7_Enh	1_TssA	11_BivFlnk	7_Enh	1_TssA	13_ReprPC	9_Het	15_Quies	14_ReprPCWk	15_Quies	13_ReprPC	15_Quies	14_ReprPCWk	9_Het	14_ReprPCWk	14_ReprPCWk	14_ReprPCWk	9_Het	14_ReprPCWk	9_Het	13_ReprPC	15_Quies	14_ReprPCWk	9_Het	14_ReprPCWk	15_Quies	14_ReprPCWk	15_Quies	15_Quies	15_Quies	14_ReprPCWk	14_ReprPCWk	14_ReprPCWk	12_EnhBiv	13_ReprPC	14_ReprPCWk	14_ReprPCWk	12_EnhBiv	9_Het	15_Quies	-0.404804	<0.0001	<0.0001
cg07501506	chr1	26226648	26226650	2_TssAFlnk	2_TssAFlnk	2_TssAFlnk	2_TssAFlnk	3_TxFlnk	6_EnhG	2_TssAFlnk	4_Tx	5_TxWk	4_Tx	4_Tx	5_TxWk	4_Tx	4_Tx	5_TxWk	5_TxWk	5_TxWk	5_TxWk	5_TxWk	4_Tx	5_TxWk	5_TxWk	5_TxWk	4_Tx	4_Tx	5_TxWk	4_Tx	15_Quies	5_TxWk	4_Tx	4_Tx	5_TxWk	5_TxWk	5_TxWk	5_TxWk	5_TxWk	4_Tx	5_TxWk	5_TxWk	4_Tx	4_Tx	4_Tx	-0.404666	<0.0001	<0.0001
cg26019584	chr19	1302688	1302690	7_Enh	1_TssA	1_TssA	1_TssA	7_Enh	7_Enh	7_Enh	14_ReprPCWk	15_Quies	15_Quies	14_ReprPCWk	15_Quies	14_ReprPCWk	15_Quies	14_ReprPCWk	15_Quies	5_TxWk	5_TxWk	14_ReprPCWk	5_TxWk	14_ReprPCWk	15_Quies	14_ReprPCWk	15_Quies	15_Quies	14_ReprPCWk	14_ReprPCWk	15_Quies	14_ReprPCWk	15_Quies	5_TxWk	14_ReprPCWk	5_TxWk	14_ReprPCWk	5_TxWk	13_ReprPC	14_ReprPCWk	15_Quies	14_ReprPCWk	14_ReprPCWk	14_ReprPCWk	15_Quies	-0.404272	<0.0001	<0.0001
cg15417244	chr12	41831557	41831559	1_TssA	1_TssA	1_TssA	1_TssA	1_TssA	1_TssA	1_TssA	15_Quies	15_Quies	15_Quies	15_Quies	15_Quies	2_TssAFlnk	15_Quies	15_Quies	5_TxWk	14_ReprPCWk	15_Quies	5_TxWk	15_Quies	7_Enh	15_Quies	5_TxWk	15_Quies	15_Quies	15_Quies	15_Quies	15_Quies	15_Quies	15_Quies	15_Quies	7_Enh	15_Quies	15_Quies	15_Quies	15_Quies	15_Quies	15_Quies	15_Quies	15_Quies	15_Quies	15_Quies	-0.403984	<0.0001	<0.0001
cg17513325	chr6	166892215	166892217	7_Enh	6_EnhG	7_Enh	6_EnhG	7_Enh	7_Enh	7_Enh	4_Tx	15_Quies	15_Quies	14_ReprPCWk	15_Quies	5_TxWk	15_Quies	4_Tx	5_TxWk	4_Tx	5_TxWk	5_TxWk	5_TxWk	4_Tx	5_TxWk	15_Quies	4_Tx	4_Tx	4_Tx	5_TxWk	4_Tx	5_TxWk	5_TxWk	5_TxWk	5_TxWk	15_Quies	4_Tx	5_TxWk	4_Tx	5_TxWk	5_TxWk	5_TxWk	4_Tx	5_TxWk	4_Tx	-0.403531	<0.0001	<0.0001
cg08650132	chr10	128275033	128275035	7_Enh	7_Enh	7_Enh	7_Enh	7_Enh	7_Enh	7_Enh	14_ReprPCWk	15_Quies	15_Quies	14_ReprPCWk	15_Quies	14_ReprPCWk	15_Quies	14_ReprPCWk	15_Quies	14_ReprPCWk	15_Quies	15_Quies	15_Quies	15_Quies	15_Quies	15_Quies	15_Quies	15_Quies	15_Quies	15_Quies	15_Quies	15_Quies	14_ReprPCWk	15_Quies	15_Quies	15_Quies	14_ReprPCWk	14_ReprPCWk	14_ReprPCWk	15_Quies	14_ReprPCWk	15_Quies	14_ReprPCWk	15_Quies	15_Quies	-0.403266	<0.0001	<0.0001
cg09397579	chr7	151511900	151511902	2_TssAFlnk	2_TssAFlnk	1_TssA	2_TssAFlnk	1_TssA	2_TssAFlnk	1_TssA	7_Enh	5_TxWk	5_TxWk	5_TxWk	15_Quies	15_Quies	5_TxWk	15_Quies	15_Quies	5_TxWk	5_TxWk	15_Quies	5_TxWk	15_Quies	5_TxWk	15_Quies	5_TxWk	15_Quies	15_Quies	5_TxWk	7_Enh	15_Quies	5_TxWk	15_Quies	15_Quies	5_TxWk	5_TxWk	5_TxWk	12_EnhBiv	15_Quies	15_Quies	5_TxWk	5_TxWk	15_Quies	5_TxWk	-0.403108	<0.0001	<0.0001
cg11521563	chr13	113700026	113700028	1_TssA	1_TssA	1_TssA	1_TssA	1_TssA	1_TssA	1_TssA	4_Tx	15_Quies	15_Quies	5_TxWk	15_Quies	15_Quies	5_TxWk	7_Enh	15_Quies	4_Tx	5_TxWk	15_Quies	5_TxWk	14_ReprPCWk	5_TxWk	5_TxWk	4_Tx	5_TxWk	6_EnhG	5_TxWk	4_Tx	14_ReprPCWk	5_TxWk	4_Tx	15_Quies	15_Quies	6_EnhG	5_TxWk	11_BivFlnk	10_TssBiv	15_Quies	5_TxWk	10_TssBiv	14_ReprPCWk	5_TxWk	-0.4023	<0.0001	<0.0001
cg13765278	chr7	153641241	153641243	1_TssA	2_TssAFlnk	2_TssAFlnk	2_TssAFlnk	2_TssAFlnk	2_TssAFlnk	1_TssA	14_ReprPCWk	9_Het	15_Quies	14_ReprPCWk	15_Quies	15_Quies	15_Quies	14_ReprPCWk	9_Het	14_ReprPCWk	15_Quies	15_Quies	9_Het	15_Quies	15_Quies	5_TxWk	15_Quies	15_Quies	9_Het	15_Quies	9_Het	15_Quies	15_Quies	15_Quies	7_Enh	5_TxWk	15_Quies	15_Quies	14_ReprPCWk	14_ReprPCWk	15_Quies	15_Quies	7_Enh	15_Quies	15_Quies	-0.402101	<0.0001	<0.0001
cg16273075	chr1	14113229	14113231	2_TssAFlnk	7_Enh	7_Enh	7_Enh	7_Enh	7_Enh	7_Enh	4_Tx	4_Tx	4_Tx	4_Tx	4_Tx	4_Tx	4_Tx	4_Tx	5_TxWk	4_Tx	5_TxWk	5_TxWk	4_Tx	5_TxWk	4_Tx	5_TxWk	5_TxWk	5_TxWk	6_EnhG	5_TxWk	5_TxWk	5_TxWk	4_Tx	4_Tx	5_TxWk	5_TxWk	5_TxWk	4_Tx	5_TxWk	4_Tx	4_Tx	5_TxWk	5_TxWk	4_Tx	5_TxWk	-0.402038	<0.0001	<0.0001
cg17008375	chr7	101754830	101754832	1_TssA	1_TssA	1_TssA	1_TssA	2_TssAFlnk	1_TssA	1_TssA	13_ReprPC	4_Tx	4_Tx	5_TxWk	5_TxWk	4_Tx	4_Tx	4_Tx	5_TxWk	4_Tx	5_TxWk	5_TxWk	4_Tx	5_TxWk	6_EnhG	5_TxWk	8_ZNF/Rpts	5_TxWk	4_Tx	5_TxWk	4_Tx	5_TxWk	4_Tx	5_TxWk	5_TxWk	15_Quies	5_TxWk	4_Tx	5_TxWk	4_Tx	5_TxWk	5_TxWk	5_TxWk	4_Tx	8_ZNF/Rpts	-0.401384	<0.0001	<0.0001
cg23526504	chr10	29186779	29186781	1_TssA	1_TssA	1_TssA	1_TssA	1_TssA	1_TssA	1_TssA	15_Quies	15_Quies	15_Quies	15_Quies	15_Quies	15_Quies	15_Quies	15_Quies	15_Quies	15_Quies	15_Quies	15_Quies	15_Quies	15_Quies	5_TxWk	14_ReprPCWk	15_Quies	7_Enh	15_Quies	7_Enh	15_Quies	15_Quies	15_Quies	15_Quies	15_Quies	15_Quies	15_Quies	15_Quies	15_Quies	15_Quies	15_Quies	15_Quies	15_Quies	15_Quies	15_Quies	-0.40045	<0.0001	<0.0001
cg13383435	chr3	35785957	35785959	2_TssAFlnk	2_TssAFlnk	2_TssAFlnk	2_TssAFlnk	2_TssAFlnk	2_TssAFlnk	2_TssAFlnk	14_ReprPCWk	15_Quies	15_Quies	15_Quies	9_Het	13_ReprPC	15_Quies	15_Quies	8_ZNF/Rpts	15_Quies	15_Quies	15_Quies	15_Quies	15_Quies	15_Quies	14_ReprPCWk	15_Quies	14_ReprPCWk	14_ReprPCWk	15_Quies	15_Quies	5_TxWk	15_Quies	15_Quies	15_Quies	7_Enh	15_Quies	15_Quies	4_Tx	4_Tx	15_Quies	15_Quies	14_ReprPCWk	4_Tx	15_Quies	-0.398971	<0.0001	<0.0001
cg13935380	chr9	124646297	124646299	2_TssAFlnk	2_TssAFlnk	2_TssAFlnk	2_TssAFlnk	2_TssAFlnk	2_TssAFlnk	2_TssAFlnk	5_TxWk	15_Quies	15_Quies	15_Quies	15_Quies	14_ReprPCWk	15_Quies	15_Quies	5_TxWk	15_Quies	15_Quies	5_TxWk	15_Quies	15_Quies	5_TxWk	15_Quies	5_TxWk	15_Quies	5_TxWk	7_Enh	5_TxWk	15_Quies	15_Quies	15_Quies	15_Quies	15_Quies	5_TxWk	15_Quies	7_Enh	15_Quies	15_Quies	15_Quies	5_TxWk	15_Quies	7_Enh	-0.398246	<0.0001	<0.0001
cg10855276	chr13	113698687	113698689	1_TssA	1_TssA	1_TssA	2_TssAFlnk	1_TssA	1_TssA	1_TssA	5_TxWk	15_Quies	15_Quies	5_TxWk	15_Quies	15_Quies	5_TxWk	14_ReprPCWk	15_Quies	5_TxWk	5_TxWk	15_Quies	5_TxWk	14_ReprPCWk	5_TxWk	5_TxWk	5_TxWk	5_TxWk	5_TxWk	5_TxWk	5_TxWk	14_ReprPCWk	5_TxWk	5_TxWk	15_Quies	15_Quies	5_TxWk	5_TxWk	11_BivFlnk	11_BivFlnk	15_Quies	5_TxWk	14_ReprPCWk	14_ReprPCWk	5_TxWk	-0.398203	<0.0001	<0.0001
cg21542796	chr5	87965300	87965302	1_TssA	2_TssAFlnk	1_TssA	2_TssAFlnk	1_TssA	1_TssA	2_TssAFlnk	13_ReprPC	13_ReprPC	13_ReprPC	14_ReprPCWk	13_ReprPC	13_ReprPC	14_ReprPCWk	13_ReprPC	14_ReprPCWk	13_ReprPC	13_ReprPC	13_ReprPC	13_ReprPC	13_ReprPC	14_ReprPCWk	13_ReprPC	14_ReprPCWk	13_ReprPC	14_ReprPCWk	13_ReprPC	5_TxWk	13_ReprPC	13_ReprPC	13_ReprPC	14_ReprPCWk	13_ReprPC	14_ReprPCWk	14_ReprPCWk	13_ReprPC	13_ReprPC	13_ReprPC	13_ReprPC	13_ReprPC	13_ReprPC	5_TxWk	-0.398167	<0.0001	<0.0001
cg10133610	chr6	3226288	3226290	10_TssBiv	2_TssAFlnk	10_TssBiv	10_TssBiv	10_TssBiv	10_TssBiv	10_TssBiv	3_TxFlnk	13_ReprPC	13_ReprPC	13_ReprPC	13_ReprPC	13_ReprPC	13_ReprPC	14_ReprPCWk	15_Quies	14_ReprPCWk	13_ReprPC	14_ReprPCWk	13_ReprPC	14_ReprPCWk	14_ReprPCWk	15_Quies	5_TxWk	14_ReprPCWk	15_Quies	13_ReprPC	15_Quies	14_ReprPCWk	14_ReprPCWk	13_ReprPC	14_ReprPCWk	5_TxWk	14_ReprPCWk	13_ReprPC	12_EnhBiv	13_ReprPC	13_ReprPC	13_ReprPC	14_ReprPCWk	13_ReprPC	15_Quies	-0.397991	<0.0001	<0.0001
cg04585185	chr21	17961736	17961738	1_TssA	1_TssA	1_TssA	2_TssAFlnk	1_TssA	1_TssA	1_TssA	5_TxWk	15_Quies	15_Quies	15_Quies	15_Quies	5_TxWk	15_Quies	7_Enh	5_TxWk	5_TxWk	15_Quies	15_Quies	9_Het	15_Quies	5_TxWk	15_Quies	15_Quies	5_TxWk	15_Quies	5_TxWk	15_Quies	5_TxWk	15_Quies	15_Quies	15_Quies	15_Quies	15_Quies	15_Quies	15_Quies	5_TxWk	15_Quies	15_Quies	15_Quies	15_Quies	15_Quies	-0.396915	<0.0001	<0.0001
cg06909228	chr2	74602277	74602279	2_TssAFlnk	2_TssAFlnk	2_TssAFlnk	2_TssAFlnk	2_TssAFlnk	2_TssAFlnk	2_TssAFlnk	7_Enh	4_Tx	4_Tx	4_Tx	5_TxWk	4_Tx	4_Tx	5_TxWk	5_TxWk	4_Tx	5_TxWk	5_TxWk	5_TxWk	7_Enh	5_TxWk	5_TxWk	7_Enh	5_TxWk	6_EnhG	6_EnhG	5_TxWk	5_TxWk	4_Tx	5_TxWk	7_Enh	5_TxWk	7_Enh	5_TxWk	4_Tx	7_Enh	5_TxWk	5_TxWk	3_TxFlnk	4_Tx	4_Tx	-0.395763	<0.0001	<0.0001
cg22308453	chr8	26513821	26513823	6_EnhG	6_EnhG	6_EnhG	6_EnhG	6_EnhG	6_EnhG	6_EnhG	4_Tx	4_Tx	5_TxWk	5_TxWk	4_Tx	4_Tx	4_Tx	4_Tx	4_Tx	4_Tx	4_Tx	4_Tx	5_TxWk	4_Tx	5_TxWk	4_Tx	4_Tx	4_Tx	4_Tx	4_Tx	5_TxWk	5_TxWk	4_Tx	5_TxWk	4_Tx	5_TxWk	4_Tx	4_Tx	4_Tx	5_TxWk	5_TxWk	15_Quies	4_Tx	4_Tx	5_TxWk	-0.394832	<0.0001	<0.0001
cg01884681	chr17	70339148	70339150	1_TssA	1_TssA	1_TssA	1_TssA	1_TssA	1_TssA	1_TssA	15_Quies	15_Quies	15_Quies	14_ReprPCWk	15_Quies	14_ReprPCWk	15_Quies	7_Enh	9_Het	14_ReprPCWk	15_Quies	15_Quies	15_Quies	14_ReprPCWk	15_Quies	15_Quies	15_Quies	14_ReprPCWk	14_ReprPCWk	14_ReprPCWk	15_Quies	14_ReprPCWk	14_ReprPCWk	15_Quies	15_Quies	5_TxWk	15_Quies	15_Quies	14_ReprPCWk	13_ReprPC	14_ReprPCWk	5_TxWk	13_ReprPC	15_Quies	15_Quies	-0.394608	<0.0001	<0.0001
cg19531032	chr2	236514046	236514048	2_TssAFlnk	2_TssAFlnk	2_TssAFlnk	2_TssAFlnk	2_TssAFlnk	1_TssA	1_TssA	15_Quies	15_Quies	15_Quies	14_ReprPCWk	15_Quies	13_ReprPC	15_Quies	5_TxWk	7_Enh	15_Quies	5_TxWk	5_TxWk	5_TxWk	5_TxWk	15_Quies	15_Quies	5_TxWk	7_Enh	7_Enh	5_TxWk	5_TxWk	14_ReprPCWk	5_TxWk	5_TxWk	15_Quies	15_Quies	5_TxWk	15_Quies	7_Enh	7_Enh	15_Quies	5_TxWk	7_Enh	15_Quies	5_TxWk	-0.394316	<0.0001	<0.0001
cg19404354	chr1	202093478	202093480	1_TssA	1_TssA	1_TssA	1_TssA	1_TssA	1_TssA	1_TssA	5_TxWk	15_Quies	15_Quies	14_ReprPCWk	15_Quies	15_Quies	15_Quies	14_ReprPCWk	15_Quies	15_Quies	5_TxWk	15_Quies	15_Quies	5_TxWk	15_Quies	15_Quies	5_TxWk	15_Quies	15_Quies	15_Quies	5_TxWk	15_Quies	15_Quies	15_Quies	14_ReprPCWk	5_TxWk	15_Quies	14_ReprPCWk	13_ReprPC	15_Quies	15_Quies	15_Quies	5_TxWk	15_Quies	5_TxWk	-0.393777	<0.0001	<0.0001
cg01048752	chr8	10001522	10001524	7_Enh	2_TssAFlnk	2_TssAFlnk	2_TssAFlnk	2_TssAFlnk	7_Enh	7_Enh	15_Quies	15_Quies	15_Quies	15_Quies	15_Quies	15_Quies	15_Quies	15_Quies	15_Quies	5_TxWk	15_Quies	15_Quies	15_Quies	15_Quies	5_TxWk	15_Quies	5_TxWk	5_TxWk	15_Quies	15_Quies	5_TxWk	15_Quies	15_Quies	15_Quies	15_Quies	5_TxWk	5_TxWk	15_Quies	15_Quies	15_Quies	15_Quies	15_Quies	15_Quies	15_Quies	15_Quies	-0.393466	<0.0001	<0.0001
cg00806214	chr16	521911	521913	2_TssAFlnk	2_TssAFlnk	2_TssAFlnk	2_TssAFlnk	2_TssAFlnk	2_TssAFlnk	2_TssAFlnk	7_Enh	15_Quies	5_TxWk	4_Tx	5_TxWk	4_Tx	4_Tx	4_Tx	4_Tx	4_Tx	5_TxWk	5_TxWk	4_Tx	5_TxWk	6_EnhG	15_Quies	4_Tx	5_TxWk	4_Tx	4_Tx	4_Tx	5_TxWk	5_TxWk	5_TxWk	5_TxWk	7_Enh	4_Tx	5_TxWk	6_EnhG	7_Enh	5_TxWk	15_Quies	6_EnhG	4_Tx	4_Tx	-0.393232	<0.0001	<0.0001
cg26210104	chr18	32398245	32398247	3_TxFlnk	1_TssA	2_TssAFlnk	2_TssAFlnk	2_TssAFlnk	3_TxFlnk	2_TssAFlnk	4_Tx	15_Quies	15_Quies	15_Quies	15_Quies	15_Quies	15_Quies	5_TxWk	5_TxWk	15_Quies	15_Quies	5_TxWk	15_Quies	5_TxWk	15_Quies	15_Quies	5_TxWk	4_Tx	15_Quies	5_TxWk	5_TxWk	4_Tx	15_Quies	15_Quies	4_Tx	15_Quies	5_TxWk	15_Quies	5_TxWk	4_Tx	15_Quies	15_Quies	5_TxWk	15_Quies	5_TxWk	-0.393047	<0.0001	<0.0001
cg11857142	chr7	127682578	127682580	1_TssA	1_TssA	1_TssA	2_TssAFlnk	1_TssA	1_TssA	1_TssA	6_EnhG	4_Tx	4_Tx	15_Quies	5_TxWk	5_TxWk	4_Tx	5_TxWk	5_TxWk	4_Tx	15_Quies	15_Quies	4_Tx	5_TxWk	5_TxWk	15_Quies	5_TxWk	5_TxWk	8_ZNF/Rpts	15_Quies	5_TxWk	5_TxWk	5_TxWk	5_TxWk	5_TxWk	5_TxWk	15_Quies	6_EnhG	5_TxWk	7_Enh	15_Quies	15_Quies	5_TxWk	5_TxWk	4_Tx	-0.392596	<0.0001	<0.0001
cg01675953	chr13	113698930	113698932	1_TssA	1_TssA	1_TssA	1_TssA	1_TssA	1_TssA	1_TssA	5_TxWk	15_Quies	15_Quies	5_TxWk	15_Quies	15_Quies	5_TxWk	14_ReprPCWk	15_Quies	5_TxWk	5_TxWk	15_Quies	5_TxWk	14_ReprPCWk	5_TxWk	5_TxWk	5_TxWk	5_TxWk	6_EnhG	5_TxWk	5_TxWk	14_ReprPCWk	5_TxWk	4_Tx	15_Quies	15_Quies	7_Enh	5_TxWk	11_BivFlnk	11_BivFlnk	15_Quies	5_TxWk	13_ReprPC	14_ReprPCWk	5_TxWk	-0.392552	<0.0001	<0.0001
cg06468072	chr11	117665621	117665623	1_TssA	1_TssA	1_TssA	1_TssA	1_TssA	1_TssA	1_TssA	7_Enh	13_ReprPC	12_EnhBiv	12_EnhBiv	13_ReprPC	13_ReprPC	13_ReprPC	13_ReprPC	15_Quies	14_ReprPCWk	13_ReprPC	13_ReprPC	13_ReprPC	13_ReprPC	13_ReprPC	15_Quies	5_TxWk	13_ReprPC	13_ReprPC	14_ReprPCWk	15_Quies	14_ReprPCWk	13_ReprPC	14_ReprPCWk	13_ReprPC	5_TxWk	13_ReprPC	13_ReprPC	13_ReprPC	13_ReprPC	13_ReprPC	13_ReprPC	13_ReprPC	13_ReprPC	14_ReprPCWk	-0.391441	<0.0001	<0.0001
cg13957413	chr15	89942155	89942157	7_Enh	7_Enh	12_EnhBiv	12_EnhBiv	12_EnhBiv	12_EnhBiv	7_Enh	5_TxWk	13_ReprPC	13_ReprPC	13_ReprPC	14_ReprPCWk	13_ReprPC	13_ReprPC	13_ReprPC	14_ReprPCWk	13_ReprPC	13_ReprPC	13_ReprPC	13_ReprPC	13_ReprPC	14_ReprPCWk	14_ReprPCWk	15_Quies	13_ReprPC	13_ReprPC	14_ReprPCWk	15_Quies	13_ReprPC	13_ReprPC	13_ReprPC	13_ReprPC	14_ReprPCWk	13_ReprPC	13_ReprPC	13_ReprPC	13_ReprPC	13_ReprPC	13_ReprPC	13_ReprPC	13_ReprPC	5_TxWk	-0.390591	<0.0001	<0.0001
cg08795515	chr17	80648874	80648876	2_TssAFlnk	2_TssAFlnk	3_TxFlnk	2_TssAFlnk	3_TxFlnk	2_TssAFlnk	2_TssAFlnk	6_EnhG	15_Quies	15_Quies	15_Quies	15_Quies	5_TxWk	15_Quies	5_TxWk	5_TxWk	4_Tx	5_TxWk	5_TxWk	5_TxWk	4_Tx	5_TxWk	15_Quies	4_Tx	5_TxWk	4_Tx	5_TxWk	5_TxWk	5_TxWk	4_Tx	5_TxWk	5_TxWk	15_Quies	5_TxWk	5_TxWk	5_TxWk	5_TxWk	15_Quies	5_TxWk	4_Tx	15_Quies	5_TxWk	-0.390112	<0.0001	<0.0001
cg08280044	chr19	51053652	51053654	1_TssA	1_TssA	2_TssAFlnk	2_TssAFlnk	1_TssA	2_TssAFlnk	2_TssAFlnk	13_ReprPC	13_ReprPC	14_ReprPCWk	13_ReprPC	14_ReprPCWk	13_ReprPC	14_ReprPCWk	13_ReprPC	15_Quies	14_ReprPCWk	13_ReprPC	14_ReprPCWk	13_ReprPC	13_ReprPC	14_ReprPCWk	14_ReprPCWk	15_Quies	15_Quies	14_ReprPCWk	5_TxWk	15_Quies	14_ReprPCWk	14_ReprPCWk	14_ReprPCWk	14_ReprPCWk	5_TxWk	14_ReprPCWk	13_ReprPC	13_ReprPC	12_EnhBiv	14_ReprPCWk	14_ReprPCWk	10_TssBiv	13_ReprPC	15_Quies	-0.389223	<0.0001	<0.0001
cg01287505	chr17	56607189	56607191	2_TssAFlnk	2_TssAFlnk	2_TssAFlnk	2_TssAFlnk	2_TssAFlnk	2_TssAFlnk	2_TssAFlnk	7_Enh	13_ReprPC	15_Quies	14_ReprPCWk	5_TxWk	14_ReprPCWk	14_ReprPCWk	5_TxWk	5_TxWk	5_TxWk	5_TxWk	5_TxWk	5_TxWk	5_TxWk	5_TxWk	15_Quies	5_TxWk	7_Enh	7_Enh	7_Enh	5_TxWk	5_TxWk	14_ReprPCWk	15_Quies	14_ReprPCWk	7_Enh	7_Enh	14_ReprPCWk	5_TxWk	5_TxWk	15_Quies	14_ReprPCWk	7_Enh	14_ReprPCWk	5_TxWk	-0.388956	<0.0001	<0.0001
cg10479629	chr17	36499844	36499846	7_Enh	2_TssAFlnk	2_TssAFlnk	7_Enh	2_TssAFlnk	2_TssAFlnk	7_Enh	13_ReprPC	15_Quies	14_ReprPCWk	13_ReprPC	15_Quies	15_Quies	14_ReprPCWk	13_ReprPC	15_Quies	15_Quies	14_ReprPCWk	15_Quies	14_ReprPCWk	14_ReprPCWk	15_Quies	15_Quies	5_TxWk	15_Quies	15_Quies	15_Quies	15_Quies	15_Quies	14_ReprPCWk	15_Quies	14_ReprPCWk	15_Quies	14_ReprPCWk	14_ReprPCWk	13_ReprPC	14_ReprPCWk	14_ReprPCWk	14_ReprPCWk	14_ReprPCWk	14_ReprPCWk	15_Quies	-0.388349	<0.0001	<0.0001
cg19253850	chr10	129796228	129796230	2_TssAFlnk	2_TssAFlnk	2_TssAFlnk	2_TssAFlnk	1_TssA	2_TssAFlnk	1_TssA	7_Enh	7_Enh	15_Quies	14_ReprPCWk	15_Quies	7_Enh	15_Quies	7_Enh	15_Quies	14_ReprPCWk	5_TxWk	15_Quies	15_Quies	7_Enh	15_Quies	14_ReprPCWk	5_TxWk	7_Enh	5_TxWk	15_Quies	15_Quies	15_Quies	5_TxWk	15_Quies	15_Quies	7_Enh	5_TxWk	15_Quies	14_ReprPCWk	14_ReprPCWk	15_Quies	15_Quies	14_ReprPCWk	14_ReprPCWk	5_TxWk	-0.38805	<0.0001	<0.0001
cg18298997	chr11	133804556	133804558	7_Enh	2_TssAFlnk	7_Enh	2_TssAFlnk	2_TssAFlnk	7_Enh	7_Enh	4_Tx	15_Quies	15_Quies	4_Tx	15_Quies	5_TxWk	5_TxWk	14_ReprPCWk	4_Tx	14_ReprPCWk	5_TxWk	4_Tx	15_Quies	5_TxWk	5_TxWk	5_TxWk	5_TxWk	6_EnhG	9_Het	15_Quies	5_TxWk	15_Quies	5_TxWk	15_Quies	5_TxWk	5_TxWk	6_EnhG	15_Quies	4_Tx	4_Tx	14_ReprPCWk	5_TxWk	6_EnhG	15_Quies	5_TxWk	-0.387971	<0.0001	<0.0001
cg08050305	chr14	23982477	23982479	1_TssA	1_TssA	1_TssA	1_TssA	1_TssA	1_TssA	1_TssA	2_TssAFlnk	15_Quies	15_Quies	7_Enh	15_Quies	15_Quies	5_TxWk	5_TxWk	5_TxWk	15_Quies	15_Quies	5_TxWk	15_Quies	5_TxWk	7_Enh	15_Quies	5_TxWk	15_Quies	5_TxWk	5_TxWk	5_TxWk	15_Quies	15_Quies	15_Quies	7_Enh	15_Quies	15_Quies	15_Quies	13_ReprPC	7_Enh	15_Quies	15_Quies	2_TssAFlnk	7_Enh	5_TxWk	-0.386664	<0.0001	<0.0001
cg06051753	chr17	36499750	36499752	7_Enh	2_TssAFlnk	2_TssAFlnk	7_Enh	2_TssAFlnk	2_TssAFlnk	7_Enh	13_ReprPC	15_Quies	14_ReprPCWk	13_ReprPC	15_Quies	15_Quies	14_ReprPCWk	13_ReprPC	15_Quies	15_Quies	14_ReprPCWk	15_Quies	14_ReprPCWk	14_ReprPCWk	15_Quies	15_Quies	5_TxWk	15_Quies	15_Quies	15_Quies	15_Quies	15_Quies	14_ReprPCWk	15_Quies	14_ReprPCWk	15_Quies	14_ReprPCWk	14_ReprPCWk	13_ReprPC	14_ReprPCWk	14_ReprPCWk	14_ReprPCWk	14_ReprPCWk	14_ReprPCWk	15_Quies	-0.386058	<0.0001	<0.0001
cg07155331	chr12	125500510	125500512	1_TssA	2_TssAFlnk	1_TssA	2_TssAFlnk	2_TssAFlnk	1_TssA	7_Enh	5_TxWk	4_Tx	4_Tx	5_TxWk	5_TxWk	4_Tx	4_Tx	5_TxWk	5_TxWk	5_TxWk	5_TxWk	15_Quies	4_Tx	5_TxWk	4_Tx	15_Quies	4_Tx	5_TxWk	5_TxWk	4_Tx	5_TxWk	15_Quies	5_TxWk	5_TxWk	4_Tx	15_Quies	4_Tx	4_Tx	5_TxWk	5_TxWk	5_TxWk	5_TxWk	5_TxWk	4_Tx	5_TxWk	-0.385487	<0.0001	<0.0001
cg04499792	chr17	78244347	78244349	7_Enh	7_Enh	7_Enh	7_Enh	7_Enh	7_Enh	7_Enh	5_TxWk	4_Tx	4_Tx	6_EnhG	6_EnhG	4_Tx	6_EnhG	5_TxWk	5_TxWk	5_TxWk	5_TxWk	5_TxWk	4_Tx	5_TxWk	5_TxWk	15_Quies	6_EnhG	5_TxWk	6_EnhG	4_Tx	5_TxWk	5_TxWk	4_Tx	5_TxWk	5_TxWk	5_TxWk	5_TxWk	4_Tx	5_TxWk	4_Tx	5_TxWk	5_TxWk	4_Tx	4_Tx	6_EnhG	-0.384473	<0.0001	<0.0001
cg09003509	chr12	130502002	130502004	1_TssA	1_TssA	1_TssA	2_TssAFlnk	1_TssA	1_TssA	1_TssA	7_Enh	15_Quies	15_Quies	14_ReprPCWk	15_Quies	14_ReprPCWk	14_ReprPCWk	14_ReprPCWk	15_Quies	14_ReprPCWk	14_ReprPCWk	14_ReprPCWk	15_Quies	14_ReprPCWk	14_ReprPCWk	14_ReprPCWk	15_Quies	14_ReprPCWk	14_ReprPCWk	14_ReprPCWk	15_Quies	14_ReprPCWk	15_Quies	15_Quies	14_ReprPCWk	15_Quies	14_ReprPCWk	14_ReprPCWk	13_ReprPC	13_ReprPC	14_ReprPCWk	14_ReprPCWk	13_ReprPC	15_Quies	15_Quies	-0.383553	<0.0001	<0.0001
cg20307292	chr2	98858594	98858596	1_TssA	1_TssA	1_TssA	1_TssA	1_TssA	5_TxWk	1_TssA	15_Quies	14_ReprPCWk	15_Quies	14_ReprPCWk	14_ReprPCWk	15_Quies	14_ReprPCWk	15_Quies	15_Quies	15_Quies	15_Quies	15_Quies	15_Quies	15_Quies	15_Quies	15_Quies	15_Quies	15_Quies	15_Quies	15_Quies	15_Quies	14_ReprPCWk	15_Quies	14_ReprPCWk	15_Quies	15_Quies	15_Quies	14_ReprPCWk	15_Quies	15_Quies	15_Quies	15_Quies	15_Quies	15_Quies	15_Quies	-0.383133	<0.0001	<0.0001
cg05996512	chr15	63032490	63032492	2_TssAFlnk	2_TssAFlnk	1_TssA	1_TssA	1_TssA	1_TssA	1_TssA	4_Tx	15_Quies	15_Quies	14_ReprPCWk	15_Quies	5_TxWk	15_Quies	4_Tx	4_Tx	15_Quies	5_TxWk	5_TxWk	4_Tx	5_TxWk	5_TxWk	15_Quies	4_Tx	4_Tx	5_TxWk	4_Tx	5_TxWk	5_TxWk	4_Tx	4_Tx	4_Tx	7_Enh	4_Tx	4_Tx	4_Tx	4_Tx	5_TxWk	5_TxWk	4_Tx	15_Quies	5_TxWk	-0.382288	<0.0001	<0.0001
cg21978892	chr13	78275054	78275056	1_TssA	1_TssA	1_TssA	1_TssA	1_TssA	1_TssA	1_TssA	15_Quies	15_Quies	15_Quies	5_TxWk	5_TxWk	5_TxWk	7_Enh	14_ReprPCWk	5_TxWk	5_TxWk	15_Quies	15_Quies	15_Quies	15_Quies	15_Quies	2_TssAFlnk	5_TxWk	5_TxWk	15_Quies	14_ReprPCWk	5_TxWk	15_Quies	14_ReprPCWk	14_ReprPCWk	15_Quies	15_Quies	15_Quies	15_Quies	15_Quies	5_TxWk	15_Quies	7_Enh	15_Quies	5_TxWk	15_Quies	-0.381904	<0.0001	<0.0001
cg19199677	chr8	139613768	139613770	1_TssA	1_TssA	2_TssAFlnk	10_TssBiv	2_TssAFlnk	1_TssA	1_TssA	14_ReprPCWk	15_Quies	15_Quies	15_Quies	15_Quies	14_ReprPCWk	15_Quies	14_ReprPCWk	15_Quies	15_Quies	15_Quies	15_Quies	15_Quies	15_Quies	9_Het	15_Quies	15_Quies	15_Quies	7_Enh	15_Quies	15_Quies	15_Quies	15_Quies	15_Quies	5_TxWk	15_Quies	15_Quies	15_Quies	14_ReprPCWk	15_Quies	15_Quies	15_Quies	14_ReprPCWk	15_Quies	15_Quies	-0.380636	<0.0001	<0.0001
cg00543364	chr21	17961828	17961830	1_TssA	1_TssA	1_TssA	2_TssAFlnk	1_TssA	1_TssA	1_TssA	5_TxWk	15_Quies	15_Quies	15_Quies	15_Quies	5_TxWk	15_Quies	7_Enh	5_TxWk	5_TxWk	15_Quies	15_Quies	9_Het	15_Quies	5_TxWk	15_Quies	15_Quies	5_TxWk	15_Quies	5_TxWk	15_Quies	5_TxWk	15_Quies	15_Quies	15_Quies	15_Quies	15_Quies	15_Quies	15_Quies	5_TxWk	15_Quies	15_Quies	15_Quies	15_Quies	15_Quies	-0.377978	<0.0001	<0.0001
cg03104309	chr19	51052079	51052081	1_TssA	2_TssAFlnk	1_TssA	2_TssAFlnk	7_Enh	2_TssAFlnk	1_TssA	13_ReprPC	14_ReprPCWk	14_ReprPCWk	13_ReprPC	15_Quies	13_ReprPC	14_ReprPCWk	13_ReprPC	15_Quies	14_ReprPCWk	13_ReprPC	14_ReprPCWk	14_ReprPCWk	14_ReprPCWk	14_ReprPCWk	14_ReprPCWk	15_Quies	15_Quies	14_ReprPCWk	5_TxWk	15_Quies	14_ReprPCWk	14_ReprPCWk	14_ReprPCWk	14_ReprPCWk	5_TxWk	14_ReprPCWk	14_ReprPCWk	13_ReprPC	13_ReprPC	14_ReprPCWk	14_ReprPCWk	13_ReprPC	14_ReprPCWk	15_Quies	-0.377601	<0.0001	<0.0001
cg20863673	chr2	11990296	11990298	1_TssA	1_TssA	1_TssA	1_TssA	1_TssA	1_TssA	1_TssA	2_TssAFlnk	15_Quies	5_TxWk	13_ReprPC	15_Quies	13_ReprPC	14_ReprPCWk	14_ReprPCWk	15_Quies	15_Quies	15_Quies	15_Quies	14_ReprPCWk	15_Quies	15_Quies	14_ReprPCWk	15_Quies	14_ReprPCWk	15_Quies	15_Quies	15_Quies	15_Quies	14_ReprPCWk	15_Quies	15_Quies	15_Quies	15_Quies	14_ReprPCWk	12_EnhBiv	13_ReprPC	14_ReprPCWk	15_Quies	13_ReprPC	15_Quies	15_Quies	-0.376727	<0.0001	<0.0001
cg09373676	chr4	186227242	186227244	7_Enh	7_Enh	7_Enh	2_TssAFlnk	7_Enh	7_Enh	7_Enh	5_TxWk	15_Quies	5_TxWk	5_TxWk	5_TxWk	15_Quies	5_TxWk	5_TxWk	5_TxWk	5_TxWk	5_TxWk	5_TxWk	5_TxWk	5_TxWk	5_TxWk	5_TxWk	5_TxWk	5_TxWk	5_TxWk	5_TxWk	5_TxWk	5_TxWk	5_TxWk	5_TxWk	5_TxWk	5_TxWk	5_TxWk	5_TxWk	5_TxWk	5_TxWk	15_Quies	15_Quies	5_TxWk	15_Quies	5_TxWk	-0.375613	<0.0001	<0.0001
cg04349855	chr13	114842705	114842707	2_TssAFlnk	2_TssAFlnk	2_TssAFlnk	2_TssAFlnk	2_TssAFlnk	2_TssAFlnk	2_TssAFlnk	15_Quies	5_TxWk	5_TxWk	6_EnhG	6_EnhG	5_TxWk	4_Tx	5_TxWk	5_TxWk	15_Quies	5_TxWk	5_TxWk	5_TxWk	15_Quies	15_Quies	14_ReprPCWk	5_TxWk	7_Enh	5_TxWk	5_TxWk	5_TxWk	5_TxWk	5_TxWk	5_TxWk	5_TxWk	15_Quies	5_TxWk	5_TxWk	7_Enh	6_EnhG	15_Quies	15_Quies	5_TxWk	5_TxWk	5_TxWk	-0.373803	<0.0001	<0.0001
cg12621303	chr11	117664469	117664471	7_Enh	1_TssA	1_TssA	2_TssAFlnk	7_Enh	7_Enh	7_Enh	14_ReprPCWk	13_ReprPC	13_ReprPC	13_ReprPC	13_ReprPC	13_ReprPC	13_ReprPC	14_ReprPCWk	9_Het	14_ReprPCWk	14_ReprPCWk	14_ReprPCWk	14_ReprPCWk	13_ReprPC	14_ReprPCWk	15_Quies	5_TxWk	14_ReprPCWk	14_ReprPCWk	14_ReprPCWk	15_Quies	14_ReprPCWk	13_ReprPC	14_ReprPCWk	14_ReprPCWk	5_TxWk	14_ReprPCWk	14_ReprPCWk	13_ReprPC	13_ReprPC	13_ReprPC	13_ReprPC	13_ReprPC	13_ReprPC	14_ReprPCWk	-0.373562	<0.0001	<0.0001
cg06302541	chr11	125363616	125363618	2_TssAFlnk	2_TssAFlnk	2_TssAFlnk	2_TssAFlnk	2_TssAFlnk	1_TssA	2_TssAFlnk	5_TxWk	13_ReprPC	13_ReprPC	14_ReprPCWk	5_TxWk	13_ReprPC	14_ReprPCWk	14_ReprPCWk	5_TxWk	13_ReprPC	14_ReprPCWk	5_TxWk	13_ReprPC	13_ReprPC	14_ReprPCWk	14_ReprPCWk	15_Quies	5_TxWk	15_Quies	5_TxWk	15_Quies	15_Quies	13_ReprPC	13_ReprPC	14_ReprPCWk	5_TxWk	5_TxWk	14_ReprPCWk	13_ReprPC	13_ReprPC	14_ReprPCWk	13_ReprPC	5_TxWk	13_ReprPC	5_TxWk	-0.373476	<0.0001	<0.0001
cg02347212	chr17	6141789	6141791	1_TssA	1_TssA	1_TssA	1_TssA	1_TssA	1_TssA	1_TssA	13_ReprPC	13_ReprPC	15_Quies	13_ReprPC	14_ReprPCWk	13_ReprPC	15_Quies	14_ReprPCWk	15_Quies	14_ReprPCWk	15_Quies	15_Quies	15_Quies	13_ReprPC	14_ReprPCWk	14_ReprPCWk	15_Quies	14_ReprPCWk	14_ReprPCWk	14_ReprPCWk	15_Quies	14_ReprPCWk	15_Quies	15_Quies	15_Quies	15_Quies	13_ReprPC	13_ReprPC	13_ReprPC	13_ReprPC	14_ReprPCWk	15_Quies	14_ReprPCWk	15_Quies	15_Quies	-0.37339	<0.0001	<0.0001
cg27245185	chr12	99257037	99257039	7_Enh	7_Enh	7_Enh	7_Enh	7_Enh	7_Enh	7_Enh	15_Quies	15_Quies	15_Quies	14_ReprPCWk	15_Quies	14_ReprPCWk	15_Quies	15_Quies	15_Quies	15_Quies	15_Quies	15_Quies	15_Quies	15_Quies	15_Quies	15_Quies	15_Quies	15_Quies	15_Quies	15_Quies	15_Quies	15_Quies	15_Quies	15_Quies	15_Quies	14_ReprPCWk	15_Quies	14_ReprPCWk	15_Quies	15_Quies	14_ReprPCWk	15_Quies	15_Quies	15_Quies	15_Quies	-0.373082	<0.0001	<0.0001
cg24627419	chr1	156387414	156387416	1_TssA	2_TssAFlnk	2_TssAFlnk	10_TssBiv	1_TssA	11_BivFlnk	2_TssAFlnk	14_ReprPCWk	13_ReprPC	13_ReprPC	13_ReprPC	14_ReprPCWk	13_ReprPC	14_ReprPCWk	13_ReprPC	13_ReprPC	14_ReprPCWk	13_ReprPC	13_ReprPC	13_ReprPC	13_ReprPC	14_ReprPCWk	13_ReprPC	15_Quies	13_ReprPC	14_ReprPCWk	13_ReprPC	15_Quies	13_ReprPC	13_ReprPC	13_ReprPC	13_ReprPC	14_ReprPCWk	14_ReprPCWk	13_ReprPC	13_ReprPC	13_ReprPC	13_ReprPC	13_ReprPC	13_ReprPC	13_ReprPC	15_Quies	-0.372293	<0.0001	<0.0001
cg24997276	chr13	112628791	112628793	1_TssA	7_Enh	7_Enh	1_TssA	11_BivFlnk	7_Enh	1_TssA	13_ReprPC	9_Het	15_Quies	14_ReprPCWk	15_Quies	13_ReprPC	15_Quies	14_ReprPCWk	9_Het	14_ReprPCWk	14_ReprPCWk	14_ReprPCWk	9_Het	14_ReprPCWk	9_Het	13_ReprPC	15_Quies	14_ReprPCWk	9_Het	14_ReprPCWk	15_Quies	14_ReprPCWk	15_Quies	15_Quies	15_Quies	14_ReprPCWk	14_ReprPCWk	14_ReprPCWk	12_EnhBiv	13_ReprPC	14_ReprPCWk	14_ReprPCWk	12_EnhBiv	9_Het	15_Quies	-0.371223	<0.0001	<0.0001
cg20706776	chr2	236514118	236514120	2_TssAFlnk	2_TssAFlnk	2_TssAFlnk	2_TssAFlnk	2_TssAFlnk	1_TssA	1_TssA	15_Quies	15_Quies	15_Quies	14_ReprPCWk	15_Quies	13_ReprPC	15_Quies	5_TxWk	7_Enh	15_Quies	5_TxWk	5_TxWk	5_TxWk	5_TxWk	15_Quies	15_Quies	5_TxWk	7_Enh	7_Enh	5_TxWk	5_TxWk	14_ReprPCWk	5_TxWk	5_TxWk	15_Quies	15_Quies	5_TxWk	15_Quies	7_Enh	7_Enh	15_Quies	5_TxWk	7_Enh	15_Quies	5_TxWk	-0.370816	<0.0001	<0.0001
cg17504394	chr17	70339294	70339296	1_TssA	1_TssA	1_TssA	1_TssA	1_TssA	1_TssA	1_TssA	15_Quies	15_Quies	15_Quies	14_ReprPCWk	15_Quies	14_ReprPCWk	15_Quies	7_Enh	9_Het	14_ReprPCWk	15_Quies	15_Quies	15_Quies	14_ReprPCWk	15_Quies	15_Quies	15_Quies	14_ReprPCWk	14_ReprPCWk	14_ReprPCWk	15_Quies	14_ReprPCWk	14_ReprPCWk	15_Quies	15_Quies	5_TxWk	15_Quies	15_Quies	13_ReprPC	13_ReprPC	14_ReprPCWk	5_TxWk	13_ReprPC	15_Quies	15_Quies	-0.370615	<0.0001	<0.0001
cg14114282	chr13	113698620	113698622	1_TssA	1_TssA	1_TssA	2_TssAFlnk	1_TssA	1_TssA	1_TssA	5_TxWk	15_Quies	15_Quies	5_TxWk	15_Quies	15_Quies	5_TxWk	14_ReprPCWk	15_Quies	5_TxWk	5_TxWk	15_Quies	5_TxWk	14_ReprPCWk	5_TxWk	5_TxWk	5_TxWk	5_TxWk	5_TxWk	5_TxWk	5_TxWk	14_ReprPCWk	5_TxWk	5_TxWk	15_Quies	15_Quies	5_TxWk	5_TxWk	11_BivFlnk	11_BivFlnk	15_Quies	5_TxWk	14_ReprPCWk	14_ReprPCWk	5_TxWk	-0.369819	<0.0001	<0.0001
cg17745392	chr19	51050257	51050259	2_TssAFlnk	2_TssAFlnk	3_TxFlnk	3_TxFlnk	2_TssAFlnk	2_TssAFlnk	2_TssAFlnk	13_ReprPC	15_Quies	14_ReprPCWk	13_ReprPC	15_Quies	14_ReprPCWk	14_ReprPCWk	14_ReprPCWk	15_Quies	14_ReprPCWk	14_ReprPCWk	14_ReprPCWk	14_ReprPCWk	14_ReprPCWk	14_ReprPCWk	14_ReprPCWk	15_Quies	15_Quies	7_Enh	5_TxWk	15_Quies	14_ReprPCWk	14_ReprPCWk	15_Quies	14_ReprPCWk	5_TxWk	7_Enh	14_ReprPCWk	12_EnhBiv	13_ReprPC	14_ReprPCWk	14_ReprPCWk	12_EnhBiv	14_ReprPCWk	7_Enh	-0.369754	<0.0001	<0.0001
cg14355482	chr21	22373038	22373040	1_TssA	1_TssA	1_TssA	1_TssA	1_TssA	1_TssA	1_TssA	7_Enh	14_ReprPCWk	14_ReprPCWk	15_Quies	14_ReprPCWk	14_ReprPCWk	15_Quies	15_Quies	15_Quies	14_ReprPCWk	15_Quies	15_Quies	15_Quies	15_Quies	15_Quies	14_ReprPCWk	14_ReprPCWk	15_Quies	15_Quies	15_Quies	15_Quies	15_Quies	15_Quies	15_Quies	5_TxWk	5_TxWk	15_Quies	15_Quies	14_ReprPCWk	14_ReprPCWk	15_Quies	15_Quies	15_Quies	14_ReprPCWk	15_Quies	-0.369333	<0.0001	<0.0001
cg06832272	chr5	146170026	146170028	7_Enh	7_Enh	7_Enh	7_Enh	7_Enh	7_Enh	7_Enh	15_Quies	15_Quies	15_Quies	15_Quies	5_TxWk	15_Quies	15_Quies	15_Quies	15_Quies	15_Quies	15_Quies	15_Quies	15_Quies	15_Quies	15_Quies	15_Quies	15_Quies	15_Quies	15_Quies	15_Quies	15_Quies	15_Quies	15_Quies	15_Quies	15_Quies	15_Quies	15_Quies	15_Quies	15_Quies	15_Quies	15_Quies	15_Quies	15_Quies	15_Quies	15_Quies	-0.368596	<0.0001	<0.0001
cg13774539	chr2	74612705	74612707	1_TssA	1_TssA	1_TssA	1_TssA	1_TssA	1_TssA	1_TssA	6_EnhG	4_Tx	5_TxWk	6_EnhG	4_Tx	4_Tx	6_EnhG	5_TxWk	5_TxWk	5_TxWk	5_TxWk	5_TxWk	4_Tx	6_EnhG	7_Enh	7_Enh	7_Enh	7_Enh	6_EnhG	7_Enh	5_TxWk	7_Enh	4_Tx	4_Tx	5_TxWk	5_TxWk	7_Enh	4_Tx	5_TxWk	6_EnhG	7_Enh	5_TxWk	5_TxWk	4_Tx	5_TxWk	-0.368357	<0.0001	<0.0001
cg09233791	chr6	166908810	166908812	7_Enh	2_TssAFlnk	7_Enh	7_Enh	6_EnhG	7_Enh	7_Enh	4_Tx	15_Quies	15_Quies	14_ReprPCWk	15_Quies	15_Quies	5_TxWk	4_Tx	5_TxWk	4_Tx	4_Tx	5_TxWk	5_TxWk	4_Tx	5_TxWk	14_ReprPCWk	4_Tx	4_Tx	4_Tx	4_Tx	4_Tx	5_TxWk	5_TxWk	5_TxWk	5_TxWk	5_TxWk	4_Tx	4_Tx	4_Tx	4_Tx	15_Quies	15_Quies	4_Tx	5_TxWk	4_Tx	-0.367834	<0.0001	<0.0001
cg13818424	chr17	70339098	70339100	1_TssA	1_TssA	1_TssA	1_TssA	1_TssA	1_TssA	1_TssA	15_Quies	15_Quies	15_Quies	14_ReprPCWk	15_Quies	14_ReprPCWk	15_Quies	7_Enh	9_Het	14_ReprPCWk	15_Quies	15_Quies	15_Quies	14_ReprPCWk	15_Quies	15_Quies	15_Quies	14_ReprPCWk	14_ReprPCWk	14_ReprPCWk	15_Quies	14_ReprPCWk	14_ReprPCWk	15_Quies	15_Quies	5_TxWk	15_Quies	15_Quies	14_ReprPCWk	13_ReprPC	14_ReprPCWk	5_TxWk	13_ReprPC	15_Quies	15_Quies	-0.367112	<0.0001	<0.0001
cg27573308	chr13	110008402	110008404	1_TssA	1_TssA	1_TssA	1_TssA	1_TssA	2_TssAFlnk	1_TssA	15_Quies	14_ReprPCWk	15_Quies	15_Quies	15_Quies	13_ReprPC	14_ReprPCWk	15_Quies	15_Quies	15_Quies	15_Quies	15_Quies	14_ReprPCWk	15_Quies	15_Quies	15_Quies	15_Quies	15_Quies	15_Quies	15_Quies	15_Quies	15_Quies	15_Quies	15_Quies	15_Quies	15_Quies	15_Quies	14_ReprPCWk	15_Quies	15_Quies	14_ReprPCWk	15_Quies	15_Quies	15_Quies	15_Quies	-0.366697	<0.0001	<0.0001
cg07936030	chr17	36756042	36756044	7_Enh	7_Enh	7_Enh	7_Enh	7_Enh	7_Enh	7_Enh	15_Quies	13_ReprPC	13_ReprPC	13_ReprPC	13_ReprPC	13_ReprPC	13_ReprPC	14_ReprPCWk	14_ReprPCWk	15_Quies	14_ReprPCWk	14_ReprPCWk	14_ReprPCWk	13_ReprPC	14_ReprPCWk	15_Quies	15_Quies	14_ReprPCWk	14_ReprPCWk	14_ReprPCWk	5_TxWk	14_ReprPCWk	14_ReprPCWk	14_ReprPCWk	14_ReprPCWk	5_TxWk	14_ReprPCWk	13_ReprPC	13_ReprPC	13_ReprPC	14_ReprPCWk	14_ReprPCWk	13_ReprPC	13_ReprPC	14_ReprPCWk	-0.36602	<0.0001	<0.0001
cg01638101	chr2	74612811	74612813	1_TssA	2_TssAFlnk	1_TssA	1_TssA	1_TssA	1_TssA	2_TssAFlnk	6_EnhG	4_Tx	5_TxWk	5_TxWk	4_Tx	4_Tx	6_EnhG	5_TxWk	5_TxWk	5_TxWk	5_TxWk	5_TxWk	4_Tx	6_EnhG	5_TxWk	7_Enh	5_TxWk	7_Enh	4_Tx	7_Enh	5_TxWk	7_Enh	5_TxWk	5_TxWk	5_TxWk	5_TxWk	7_Enh	4_Tx	5_TxWk	5_TxWk	5_TxWk	5_TxWk	5_TxWk	4_Tx	5_TxWk	-0.365967	<0.0001	<0.0001
cg09501959	chr2	193058202	193058204	1_TssA	1_TssA	1_TssA	1_TssA	1_TssA	1_TssA	1_TssA	13_ReprPC	13_ReprPC	13_ReprPC	13_ReprPC	13_ReprPC	13_ReprPC	13_ReprPC	13_ReprPC	14_ReprPCWk	13_ReprPC	13_ReprPC	13_ReprPC	13_ReprPC	13_ReprPC	13_ReprPC	14_ReprPCWk	7_Enh	12_EnhBiv	14_ReprPCWk	14_ReprPCWk	15_Quies	11_BivFlnk	13_ReprPC	10_TssBiv	13_ReprPC	14_ReprPCWk	7_Enh	13_ReprPC	12_EnhBiv	11_BivFlnk	13_ReprPC	13_ReprPC	10_TssBiv	13_ReprPC	7_Enh	-0.365913	<0.0001	<0.0001
cg14289852	chr7	157394632	157394634	7_Enh	7_Enh	7_Enh	7_Enh	7_Enh	3_TxFlnk	7_Enh	14_ReprPCWk	15_Quies	15_Quies	14_ReprPCWk	14_ReprPCWk	14_ReprPCWk	15_Quies	14_ReprPCWk	15_Quies	14_ReprPCWk	15_Quies	15_Quies	15_Quies	14_ReprPCWk	15_Quies	15_Quies	5_TxWk	15_Quies	15_Quies	15_Quies	5_TxWk	15_Quies	15_Quies	15_Quies	14_ReprPCWk	5_TxWk	14_ReprPCWk	15_Quies	14_ReprPCWk	14_ReprPCWk	15_Quies	15_Quies	14_ReprPCWk	14_ReprPCWk	5_TxWk	-0.364836	<0.0001	<0.0001
cg17174980	chr12	14109513	14109515	7_Enh	2_TssAFlnk	1_TssA	1_TssA	2_TssAFlnk	1_TssA	1_TssA	13_ReprPC	15_Quies	14_ReprPCWk	14_ReprPCWk	15_Quies	13_ReprPC	14_ReprPCWk	15_Quies	14_ReprPCWk	15_Quies	15_Quies	14_ReprPCWk	14_ReprPCWk	14_ReprPCWk	15_Quies	14_ReprPCWk	15_Quies	14_ReprPCWk	15_Quies	15_Quies	15_Quies	14_ReprPCWk	15_Quies	15_Quies	15_Quies	15_Quies	14_ReprPCWk	14_ReprPCWk	15_Quies	14_ReprPCWk	14_ReprPCWk	15_Quies	14_ReprPCWk	15_Quies	15_Quies	-0.364399	<0.0001	<0.0001
cg05529201	chr16	87368204	87368206	7_Enh	6_EnhG	6_EnhG	6_EnhG	6_EnhG	6_EnhG	7_Enh	4_Tx	4_Tx	4_Tx	4_Tx	4_Tx	4_Tx	4_Tx	4_Tx	4_Tx	4_Tx	4_Tx	4_Tx	4_Tx	4_Tx	4_Tx	4_Tx	4_Tx	4_Tx	4_Tx	4_Tx	4_Tx	4_Tx	4_Tx	4_Tx	4_Tx	15_Quies	4_Tx	4_Tx	4_Tx	4_Tx	4_Tx	5_TxWk	4_Tx	4_Tx	4_Tx	-0.363865	<0.0001	<0.0001
cg16586104	chr1	95873523	95873525	1_TssA	1_TssA	1_TssA	1_TssA	1_TssA	1_TssA	1_TssA	15_Quies	9_Het	15_Quies	15_Quies	15_Quies	13_ReprPC	15_Quies	15_Quies	15_Quies	14_ReprPCWk	15_Quies	15_Quies	15_Quies	15_Quies	15_Quies	14_ReprPCWk	15_Quies	14_ReprPCWk	15_Quies	15_Quies	5_TxWk	15_Quies	15_Quies	15_Quies	15_Quies	15_Quies	15_Quies	14_ReprPCWk	14_ReprPCWk	15_Quies	15_Quies	15_Quies	15_Quies	15_Quies	15_Quies	-0.363166	<0.0001	<0.0001
cg12308391	chr11	113143663	113143665	6_EnhG	6_EnhG	6_EnhG	6_EnhG	6_EnhG	6_EnhG	6_EnhG	15_Quies	15_Quies	15_Quies	14_ReprPCWk	4_Tx	15_Quies	15_Quies	15_Quies	15_Quies	15_Quies	15_Quies	15_Quies	15_Quies	15_Quies	15_Quies	5_TxWk	5_TxWk	5_TxWk	9_Het	4_Tx	15_Quies	15_Quies	15_Quies	15_Quies	15_Quies	5_TxWk	5_TxWk	14_ReprPCWk	14_ReprPCWk	15_Quies	14_ReprPCWk	15_Quies	4_Tx	15_Quies	15_Quies	-0.362011	<0.0001	<0.0001
cg12790758	chr15	37369913	37369915	2_TssAFlnk	2_TssAFlnk	2_TssAFlnk	1_TssA	2_TssAFlnk	2_TssAFlnk	1_TssA	5_TxWk	15_Quies	15_Quies	14_ReprPCWk	15_Quies	13_ReprPC	15_Quies	5_TxWk	5_TxWk	5_TxWk	15_Quies	6_EnhG	5_TxWk	5_TxWk	5_TxWk	7_Enh	5_TxWk	5_TxWk	5_TxWk	4_Tx	5_TxWk	14_ReprPCWk	15_Quies	14_ReprPCWk	7_Enh	7_Enh	6_EnhG	14_ReprPCWk	13_ReprPC	14_ReprPCWk	15_Quies	5_TxWk	5_TxWk	15_Quies	15_Quies	-0.361119	<0.0001	<0.0001
cg18191867	chr1	65722871	65722873	1_TssA	2_TssAFlnk	1_TssA	1_TssA	1_TssA	2_TssAFlnk	2_TssAFlnk	5_TxWk	14_ReprPCWk	14_ReprPCWk	14_ReprPCWk	14_ReprPCWk	7_Enh	14_ReprPCWk	15_Quies	5_TxWk	15_Quies	15_Quies	15_Quies	14_ReprPCWk	14_ReprPCWk	14_ReprPCWk	5_TxWk	15_Quies	15_Quies	5_TxWk	14_ReprPCWk	15_Quies	14_ReprPCWk	14_ReprPCWk	14_ReprPCWk	14_ReprPCWk	5_TxWk	14_ReprPCWk	14_ReprPCWk	15_Quies	14_ReprPCWk	14_ReprPCWk	14_ReprPCWk	14_ReprPCWk	14_ReprPCWk	7_Enh	-0.360718	<0.0001	<0.0001
cg06142743	chr2	240116904	240116906	2_TssAFlnk	2_TssAFlnk	2_TssAFlnk	2_TssAFlnk	2_TssAFlnk	2_TssAFlnk	2_TssAFlnk	5_TxWk	4_Tx	5_TxWk	4_Tx	5_TxWk	5_TxWk	4_Tx	5_TxWk	5_TxWk	4_Tx	5_TxWk	5_TxWk	5_TxWk	5_TxWk	4_Tx	15_Quies	6_EnhG	5_TxWk	4_Tx	5_TxWk	4_Tx	5_TxWk	5_TxWk	5_TxWk	5_TxWk	5_TxWk	5_TxWk	5_TxWk	6_EnhG	7_Enh	5_TxWk	5_TxWk	4_Tx	4_Tx	5_TxWk	-0.360408	<0.0001	<0.0001
cg10664162	chr10	676760	676762	2_TssAFlnk	1_TssA	2_TssAFlnk	2_TssAFlnk	2_TssAFlnk	2_TssAFlnk	1_TssA	5_TxWk	13_ReprPC	14_ReprPCWk	13_ReprPC	14_ReprPCWk	13_ReprPC	14_ReprPCWk	5_TxWk	5_TxWk	15_Quies	15_Quies	15_Quies	15_Quies	5_TxWk	5_TxWk	15_Quies	5_TxWk	6_EnhG	5_TxWk	5_TxWk	5_TxWk	7_Enh	15_Quies	5_TxWk	5_TxWk	5_TxWk	7_Enh	15_Quies	5_TxWk	7_Enh	15_Quies	15_Quies	5_TxWk	14_ReprPCWk	5_TxWk	-0.360296	<0.0001	<0.0001
cg25081552	chr10	29186581	29186583	1_TssA	1_TssA	1_TssA	1_TssA	1_TssA	1_TssA	1_TssA	15_Quies	15_Quies	15_Quies	15_Quies	15_Quies	15_Quies	15_Quies	15_Quies	15_Quies	15_Quies	15_Quies	15_Quies	15_Quies	15_Quies	5_TxWk	14_ReprPCWk	15_Quies	7_Enh	15_Quies	15_Quies	15_Quies	15_Quies	15_Quies	15_Quies	15_Quies	15_Quies	15_Quies	15_Quies	15_Quies	15_Quies	15_Quies	15_Quies	15_Quies	15_Quies	15_Quies	-0.359705	<0.0001	<0.0001
cg27649037	chr8	53322509	53322511	7_Enh	7_Enh	1_TssA	1_TssA	7_Enh	5_TxWk	1_TssA	14_ReprPCWk	15_Quies	15_Quies	14_ReprPCWk	15_Quies	14_ReprPCWk	14_ReprPCWk	14_ReprPCWk	14_ReprPCWk	15_Quies	15_Quies	15_Quies	14_ReprPCWk	14_ReprPCWk	15_Quies	15_Quies	15_Quies	14_ReprPCWk	15_Quies	14_ReprPCWk	15_Quies	15_Quies	15_Quies	15_Quies	15_Quies	14_ReprPCWk	14_ReprPCWk	14_ReprPCWk	14_ReprPCWk	14_ReprPCWk	14_ReprPCWk	15_Quies	14_ReprPCWk	15_Quies	15_Quies	-0.359407	<0.0001	<0.0001
cg21807594	chr14	23982528	23982530	1_TssA	1_TssA	1_TssA	1_TssA	1_TssA	1_TssA	1_TssA	2_TssAFlnk	15_Quies	15_Quies	7_Enh	15_Quies	15_Quies	5_TxWk	5_TxWk	5_TxWk	15_Quies	15_Quies	5_TxWk	15_Quies	5_TxWk	7_Enh	15_Quies	5_TxWk	15_Quies	5_TxWk	5_TxWk	5_TxWk	15_Quies	15_Quies	15_Quies	7_Enh	15_Quies	15_Quies	15_Quies	13_ReprPC	7_Enh	15_Quies	15_Quies	2_TssAFlnk	7_Enh	5_TxWk	-0.358465	<0.0001	<0.0001
cg14070108	chr15	77922162	77922164	2_TssAFlnk	2_TssAFlnk	2_TssAFlnk	2_TssAFlnk	2_TssAFlnk	2_TssAFlnk	7_Enh	14_ReprPCWk	13_ReprPC	14_ReprPCWk	13_ReprPC	14_ReprPCWk	13_ReprPC	13_ReprPC	14_ReprPCWk	14_ReprPCWk	14_ReprPCWk	13_ReprPC	14_ReprPCWk	13_ReprPC	14_ReprPCWk	14_ReprPCWk	14_ReprPCWk	14_ReprPCWk	15_Quies	13_ReprPC	15_Quies	5_TxWk	14_ReprPCWk	13_ReprPC	13_ReprPC	13_ReprPC	5_TxWk	15_Quies	13_ReprPC	13_ReprPC	13_ReprPC	13_ReprPC	13_ReprPC	13_ReprPC	13_ReprPC	5_TxWk	-0.357021	<0.0001	<0.0001
cg06111374	chr12	14109583	14109585	7_Enh	2_TssAFlnk	1_TssA	1_TssA	2_TssAFlnk	1_TssA	1_TssA	13_ReprPC	15_Quies	14_ReprPCWk	14_ReprPCWk	15_Quies	13_ReprPC	14_ReprPCWk	15_Quies	14_ReprPCWk	15_Quies	15_Quies	14_ReprPCWk	14_ReprPCWk	14_ReprPCWk	15_Quies	14_ReprPCWk	15_Quies	14_ReprPCWk	15_Quies	15_Quies	15_Quies	14_ReprPCWk	15_Quies	15_Quies	15_Quies	15_Quies	14_ReprPCWk	14_ReprPCWk	15_Quies	14_ReprPCWk	14_ReprPCWk	15_Quies	14_ReprPCWk	15_Quies	15_Quies	-0.355958	<0.0001	<0.0001
cg08180229	chr2	6122813	6122815	1_TssA	1_TssA	2_TssAFlnk	1_TssA	1_TssA	1_TssA	1_TssA	15_Quies	14_ReprPCWk	15_Quies	14_ReprPCWk	15_Quies	15_Quies	14_ReprPCWk	13_ReprPC	15_Quies	14_ReprPCWk	15_Quies	14_ReprPCWk	14_ReprPCWk	13_ReprPC	15_Quies	14_ReprPCWk	15_Quies	14_ReprPCWk	15_Quies	15_Quies	15_Quies	14_ReprPCWk	15_Quies	15_Quies	15_Quies	15_Quies	14_ReprPCWk	14_ReprPCWk	13_ReprPC	14_ReprPCWk	14_ReprPCWk	13_ReprPC	13_ReprPC	15_Quies	15_Quies	-0.354362	<0.0001	<0.0001
cg00859314	chr19	46147547	46147549	1_TssA	2_TssAFlnk	1_TssA	1_TssA	2_TssAFlnk	1_TssA	1_TssA	5_TxWk	13_ReprPC	5_TxWk	5_TxWk	5_TxWk	13_ReprPC	14_ReprPCWk	13_ReprPC	15_Quies	14_ReprPCWk	14_ReprPCWk	13_ReprPC	13_ReprPC	13_ReprPC	15_Quies	5_TxWk	15_Quies	5_TxWk	15_Quies	14_ReprPCWk	5_TxWk	5_TxWk	13_ReprPC	13_ReprPC	13_ReprPC	5_TxWk	5_TxWk	5_TxWk	13_ReprPC	13_ReprPC	14_ReprPCWk	13_ReprPC	13_ReprPC	13_ReprPC	14_ReprPCWk	-0.353932	<0.0001	<0.0001
cg15754752	chr13	36944432	36944434	1_TssA	1_TssA	1_TssA	1_TssA	1_TssA	1_TssA	2_TssAFlnk	5_TxWk	15_Quies	15_Quies	15_Quies	15_Quies	15_Quies	15_Quies	15_Quies	5_TxWk	7_Enh	15_Quies	15_Quies	15_Quies	15_Quies	15_Quies	15_Quies	15_Quies	15_Quies	5_TxWk	5_TxWk	7_Enh	15_Quies	15_Quies	15_Quies	15_Quies	15_Quies	15_Quies	14_ReprPCWk	15_Quies	15_Quies	15_Quies	15_Quies	15_Quies	15_Quies	15_Quies	-0.353026	<0.0001	<0.0001
cg10406360	chr10	134529051	134529053	7_Enh	7_Enh	7_Enh	2_TssAFlnk	7_Enh	7_Enh	7_Enh	4_Tx	8_ZNF/Rpts	5_TxWk	5_TxWk	15_Quies	4_Tx	4_Tx	5_TxWk	4_Tx	4_Tx	4_Tx	5_TxWk	5_TxWk	5_TxWk	5_TxWk	15_Quies	5_TxWk	5_TxWk	4_Tx	4_Tx	5_TxWk	5_TxWk	5_TxWk	5_TxWk	5_TxWk	15_Quies	4_Tx	5_TxWk	4_Tx	5_TxWk	5_TxWk	5_TxWk	4_Tx	4_Tx	4_Tx	-0.352841	<0.0001	<0.0001
cg16212298	chr19	51051953	51051955	1_TssA	2_TssAFlnk	2_TssAFlnk	2_TssAFlnk	2_TssAFlnk	2_TssAFlnk	1_TssA	13_ReprPC	14_ReprPCWk	14_ReprPCWk	13_ReprPC	15_Quies	13_ReprPC	14_ReprPCWk	13_ReprPC	15_Quies	14_ReprPCWk	13_ReprPC	14_ReprPCWk	14_ReprPCWk	14_ReprPCWk	14_ReprPCWk	14_ReprPCWk	15_Quies	15_Quies	14_ReprPCWk	5_TxWk	15_Quies	14_ReprPCWk	14_ReprPCWk	14_ReprPCWk	14_ReprPCWk	5_TxWk	15_Quies	14_ReprPCWk	12_EnhBiv	13_ReprPC	14_ReprPCWk	14_ReprPCWk	13_ReprPC	14_ReprPCWk	15_Quies	-0.351849	<0.0001	<0.0001
cg24676612	chr1	111148104	111148106	2_TssAFlnk	2_TssAFlnk	2_TssAFlnk	2_TssAFlnk	2_TssAFlnk	2_TssAFlnk	2_TssAFlnk	12_EnhBiv	13_ReprPC	13_ReprPC	13_ReprPC	14_ReprPCWk	13_ReprPC	13_ReprPC	12_EnhBiv	5_TxWk	13_ReprPC	14_ReprPCWk	13_ReprPC	13_ReprPC	11_BivFlnk	15_Quies	15_Quies	15_Quies	12_EnhBiv	14_ReprPCWk	7_Enh	5_TxWk	15_Quies	13_ReprPC	13_ReprPC	13_ReprPC	5_TxWk	13_ReprPC	13_ReprPC	12_EnhBiv	13_ReprPC	13_ReprPC	13_ReprPC	12_EnhBiv	13_ReprPC	10_TssBiv	-0.35177	<0.0001	<0.0001
cg12480390	chr11	126796373	126796375	2_TssAFlnk	2_TssAFlnk	2_TssAFlnk	2_TssAFlnk	2_TssAFlnk	2_TssAFlnk	2_TssAFlnk	5_TxWk	7_Enh	15_Quies	14_ReprPCWk	15_Quies	14_ReprPCWk	15_Quies	15_Quies	15_Quies	14_ReprPCWk	14_ReprPCWk	15_Quies	15_Quies	14_ReprPCWk	15_Quies	15_Quies	15_Quies	15_Quies	5_TxWk	15_Quies	5_TxWk	14_ReprPCWk	15_Quies	15_Quies	15_Quies	5_TxWk	14_ReprPCWk	14_ReprPCWk	14_ReprPCWk	15_Quies	14_ReprPCWk	14_ReprPCWk	13_ReprPC	15_Quies	15_Quies	-0.3517	<0.0001	<0.0001
cg21850879	chr17	29621942	29621944	1_TssA	1_TssA	2_TssAFlnk	1_TssA	1_TssA	1_TssA	1_TssA	5_TxWk	5_TxWk	15_Quies	5_TxWk	5_TxWk	5_TxWk	5_TxWk	5_TxWk	5_TxWk	5_TxWk	5_TxWk	15_Quies	5_TxWk	5_TxWk	5_TxWk	5_TxWk	15_Quies	5_TxWk	5_TxWk	15_Quies	5_TxWk	15_Quies	5_TxWk	5_TxWk	5_TxWk	15_Quies	15_Quies	5_TxWk	15_Quies	15_Quies	5_TxWk	15_Quies	5_TxWk	5_TxWk	15_Quies	-0.351068	<0.0001	<0.0001
cg05629781	chr18	32398286	32398288	3_TxFlnk	1_TssA	2_TssAFlnk	2_TssAFlnk	2_TssAFlnk	3_TxFlnk	2_TssAFlnk	4_Tx	15_Quies	15_Quies	15_Quies	15_Quies	15_Quies	15_Quies	5_TxWk	5_TxWk	15_Quies	15_Quies	5_TxWk	15_Quies	5_TxWk	15_Quies	15_Quies	5_TxWk	4_Tx	15_Quies	5_TxWk	5_TxWk	4_Tx	15_Quies	15_Quies	4_Tx	15_Quies	5_TxWk	15_Quies	5_TxWk	4_Tx	15_Quies	15_Quies	5_TxWk	15_Quies	5_TxWk	-0.350863	<0.0001	<0.0001
cg15010372	chr1	175832734	175832736	7_Enh	7_Enh	7_Enh	7_Enh	7_Enh	7_Enh	7_Enh	14_ReprPCWk	15_Quies	15_Quies	13_ReprPC	15_Quies	15_Quies	14_ReprPCWk	15_Quies	15_Quies	14_ReprPCWk	15_Quies	15_Quies	15_Quies	15_Quies	15_Quies	15_Quies	15_Quies	15_Quies	15_Quies	15_Quies	15_Quies	15_Quies	15_Quies	15_Quies	15_Quies	15_Quies	15_Quies	15_Quies	14_ReprPCWk	14_ReprPCWk	15_Quies	15_Quies	15_Quies	15_Quies	15_Quies	-0.35033	<0.0001	<0.0001
cg01042368	chr17	36500236	36500238	7_Enh	2_TssAFlnk	7_Enh	7_Enh	7_Enh	7_Enh	7_Enh	13_ReprPC	15_Quies	14_ReprPCWk	13_ReprPC	15_Quies	15_Quies	14_ReprPCWk	13_ReprPC	15_Quies	15_Quies	14_ReprPCWk	15_Quies	13_ReprPC	14_ReprPCWk	15_Quies	15_Quies	5_TxWk	15_Quies	15_Quies	15_Quies	15_Quies	15_Quies	14_ReprPCWk	15_Quies	14_ReprPCWk	15_Quies	14_ReprPCWk	14_ReprPCWk	13_ReprPC	13_ReprPC	14_ReprPCWk	14_ReprPCWk	14_ReprPCWk	14_ReprPCWk	15_Quies	-0.350142	<0.0001	<0.0001
cg14362814	chr11	118952473	118952475	6_EnhG	6_EnhG	6_EnhG	6_EnhG	6_EnhG	6_EnhG	6_EnhG	4_Tx	4_Tx	4_Tx	4_Tx	4_Tx	4_Tx	4_Tx	4_Tx	4_Tx	4_Tx	5_TxWk	5_TxWk	4_Tx	4_Tx	4_Tx	4_Tx	4_Tx	4_Tx	4_Tx	4_Tx	4_Tx	5_TxWk	4_Tx	4_Tx	4_Tx	5_TxWk	4_Tx	4_Tx	4_Tx	4_Tx	4_Tx	4_Tx	4_Tx	4_Tx	4_Tx	-0.349799	<0.0001	<0.0001
cg11354603	chr5	4230768	4230770	1_TssA	1_TssA	1_TssA	1_TssA	1_TssA	1_TssA	2_TssAFlnk	15_Quies	15_Quies	15_Quies	15_Quies	15_Quies	15_Quies	15_Quies	15_Quies	15_Quies	9_Het	15_Quies	15_Quies	15_Quies	15_Quies	15_Quies	14_ReprPCWk	15_Quies	14_ReprPCWk	5_TxWk	14_ReprPCWk	15_Quies	15_Quies	15_Quies	15_Quies	15_Quies	9_Het	14_ReprPCWk	15_Quies	14_ReprPCWk	15_Quies	15_Quies	15_Quies	14_ReprPCWk	14_ReprPCWk	15_Quies	-0.348676	<0.0001	<0.0001
cg27490017	chr2	240117004	240117006	2_TssAFlnk	2_TssAFlnk	2_TssAFlnk	2_TssAFlnk	2_TssAFlnk	2_TssAFlnk	2_TssAFlnk	5_TxWk	4_Tx	5_TxWk	4_Tx	5_TxWk	5_TxWk	4_Tx	5_TxWk	5_TxWk	4_Tx	5_TxWk	5_TxWk	5_TxWk	5_TxWk	4_Tx	15_Quies	5_TxWk	5_TxWk	4_Tx	5_TxWk	5_TxWk	5_TxWk	5_TxWk	5_TxWk	5_TxWk	5_TxWk	5_TxWk	5_TxWk	5_TxWk	7_Enh	5_TxWk	5_TxWk	4_Tx	4_Tx	5_TxWk	-0.34802	<0.0001	<0.0001
cg14014627	chr7	100088223	100088225	7_Enh	2_TssAFlnk	7_Enh	7_Enh	7_Enh	2_TssAFlnk	7_Enh	4_Tx	14_ReprPCWk	14_ReprPCWk	14_ReprPCWk	15_Quies	5_TxWk	15_Quies	5_TxWk	15_Quies	15_Quies	14_ReprPCWk	15_Quies	14_ReprPCWk	14_ReprPCWk	5_TxWk	15_Quies	15_Quies	15_Quies	15_Quies	5_TxWk	15_Quies	15_Quies	15_Quies	14_ReprPCWk	15_Quies	5_TxWk	5_TxWk	14_ReprPCWk	13_ReprPC	14_ReprPCWk	15_Quies	5_TxWk	14_ReprPCWk	14_ReprPCWk	5_TxWk	-0.347868	<0.0001	<0.0001
cg14931071	chr6	12717775	12717777	1_TssA	1_TssA	10_TssBiv	10_TssBiv	10_TssBiv	1_TssA	12_EnhBiv	13_ReprPC	15_Quies	14_ReprPCWk	14_ReprPCWk	15_Quies	14_ReprPCWk	15_Quies	14_ReprPCWk	14_ReprPCWk	14_ReprPCWk	15_Quies	14_ReprPCWk	14_ReprPCWk	13_ReprPC	14_ReprPCWk	14_ReprPCWk	15_Quies	14_ReprPCWk	14_ReprPCWk	15_Quies	15_Quies	14_ReprPCWk	14_ReprPCWk	14_ReprPCWk	15_Quies	14_ReprPCWk	14_ReprPCWk	14_ReprPCWk	14_ReprPCWk	14_ReprPCWk	13_ReprPC	14_ReprPCWk	13_ReprPC	15_Quies	15_Quies	-0.347741	<0.0001	<0.0001
cg17918184	chr2	7073128	7073130	1_TssA	2_TssAFlnk	1_TssA	1_TssA	1_TssA	2_TssAFlnk	1_TssA	15_Quies	15_Quies	15_Quies	5_TxWk	5_TxWk	7_Enh	5_TxWk	5_TxWk	15_Quies	15_Quies	15_Quies	15_Quies	5_TxWk	15_Quies	5_TxWk	5_TxWk	15_Quies	5_TxWk	5_TxWk	5_TxWk	7_Enh	7_Enh	15_Quies	15_Quies	15_Quies	5_TxWk	5_TxWk	5_TxWk	15_Quies	5_TxWk	15_Quies	15_Quies	15_Quies	5_TxWk	5_TxWk	-0.346645	<0.0001	<0.0001
cg26971783	chr15	77857996	77857998	5_TxWk	5_TxWk	7_Enh	7_Enh	7_Enh	7_Enh	5_TxWk	14_ReprPCWk	15_Quies	15_Quies	14_ReprPCWk	15_Quies	15_Quies	15_Quies	15_Quies	15_Quies	15_Quies	15_Quies	15_Quies	15_Quies	14_ReprPCWk	15_Quies	15_Quies	15_Quies	15_Quies	15_Quies	15_Quies	15_Quies	15_Quies	15_Quies	15_Quies	15_Quies	15_Quies	15_Quies	15_Quies	13_ReprPC	15_Quies	15_Quies	15_Quies	14_ReprPCWk	14_ReprPCWk	15_Quies	-0.346131	<0.0001	<0.0001
cg07841059	chr1	151267393	151267395	6_EnhG	6_EnhG	6_EnhG	6_EnhG	6_EnhG	6_EnhG	6_EnhG	4_Tx	4_Tx	4_Tx	4_Tx	4_Tx	4_Tx	4_Tx	4_Tx	4_Tx	4_Tx	4_Tx	4_Tx	4_Tx	4_Tx	4_Tx	5_TxWk	4_Tx	4_Tx	4_Tx	4_Tx	4_Tx	4_Tx	4_Tx	4_Tx	4_Tx	5_TxWk	4_Tx	4_Tx	4_Tx	4_Tx	5_TxWk	5_TxWk	4_Tx	4_Tx	4_Tx	-0.346084	<0.0001	<0.0001
cg16027122	chr17	36725601	36725603	1_TssA	7_Enh	7_Enh	12_EnhBiv	7_Enh	7_Enh	7_Enh	5_TxWk	13_ReprPC	14_ReprPCWk	13_ReprPC	14_ReprPCWk	13_ReprPC	13_ReprPC	14_ReprPCWk	14_ReprPCWk	5_TxWk	13_ReprPC	14_ReprPCWk	13_ReprPC	13_ReprPC	13_ReprPC	15_Quies	15_Quies	14_ReprPCWk	15_Quies	14_ReprPCWk	5_TxWk	14_ReprPCWk	14_ReprPCWk	14_ReprPCWk	14_ReprPCWk	5_TxWk	14_ReprPCWk	14_ReprPCWk	13_ReprPC	13_ReprPC	13_ReprPC	14_ReprPCWk	13_ReprPC	13_ReprPC	14_ReprPCWk	-0.345646	<0.0001	<0.0001
cg01936287	chr20	42194580	42194582	1_TssA	2_TssAFlnk	1_TssA	1_TssA	2_TssAFlnk	1_TssA	1_TssA	5_TxWk	15_Quies	15_Quies	14_ReprPCWk	15_Quies	15_Quies	15_Quies	5_TxWk	5_TxWk	6_EnhG	4_Tx	15_Quies	5_TxWk	5_TxWk	15_Quies	5_TxWk	4_Tx	15_Quies	5_TxWk	5_TxWk	5_TxWk	15_Quies	4_Tx	5_TxWk	5_TxWk	15_Quies	15_Quies	5_TxWk	14_ReprPCWk	15_Quies	5_TxWk	5_TxWk	5_TxWk	15_Quies	5_TxWk	-0.345109	<0.0001	<0.0001
cg21056788	chr13	36944442	36944444	1_TssA	1_TssA	1_TssA	1_TssA	1_TssA	1_TssA	2_TssAFlnk	5_TxWk	15_Quies	15_Quies	15_Quies	15_Quies	15_Quies	15_Quies	15_Quies	5_TxWk	7_Enh	15_Quies	15_Quies	15_Quies	15_Quies	15_Quies	15_Quies	15_Quies	15_Quies	5_TxWk	5_TxWk	7_Enh	15_Quies	15_Quies	15_Quies	15_Quies	15_Quies	15_Quies	14_ReprPCWk	15_Quies	15_Quies	15_Quies	15_Quies	15_Quies	15_Quies	15_Quies	-0.34486	<0.0001	<0.0001
cg18264562	chr1	26253411	26253413	2_TssAFlnk	2_TssAFlnk	2_TssAFlnk	2_TssAFlnk	2_TssAFlnk	2_TssAFlnk	2_TssAFlnk	7_Enh	5_TxWk	14_ReprPCWk	14_ReprPCWk	15_Quies	7_Enh	15_Quies	7_Enh	15_Quies	15_Quies	15_Quies	7_Enh	14_ReprPCWk	15_Quies	5_TxWk	15_Quies	15_Quies	7_Enh	15_Quies	14_ReprPCWk	15_Quies	15_Quies	14_ReprPCWk	14_ReprPCWk	14_ReprPCWk	7_Enh	15_Quies	14_ReprPCWk	13_ReprPC	13_ReprPC	15_Quies	14_ReprPCWk	14_ReprPCWk	5_TxWk	5_TxWk	-0.344195	<0.0001	<0.0001
cg27417749	chr15	69449517	69449519	7_Enh	7_Enh	7_Enh	7_Enh	7_Enh	7_Enh	7_Enh	15_Quies	15_Quies	14_ReprPCWk	13_ReprPC	14_ReprPCWk	15_Quies	14_ReprPCWk	15_Quies	15_Quies	15_Quies	15_Quies	15_Quies	15_Quies	15_Quies	15_Quies	5_TxWk	15_Quies	15_Quies	15_Quies	15_Quies	15_Quies	15_Quies	15_Quies	15_Quies	15_Quies	15_Quies	15_Quies	15_Quies	15_Quies	14_ReprPCWk	15_Quies	5_TxWk	14_ReprPCWk	14_ReprPCWk	15_Quies	-0.342311	<0.0001	<0.0001
cg15735620	chr8	77600192	77600194	1_TssA	1_TssA	2_TssAFlnk	1_TssA	1_TssA	2_TssAFlnk	1_TssA	14_ReprPCWk	13_ReprPC	14_ReprPCWk	15_Quies	14_ReprPCWk	13_ReprPC	14_ReprPCWk	7_Enh	15_Quies	7_Enh	15_Quies	7_Enh	14_ReprPCWk	5_TxWk	14_ReprPCWk	14_ReprPCWk	15_Quies	15_Quies	14_ReprPCWk	14_ReprPCWk	15_Quies	14_ReprPCWk	14_ReprPCWk	14_ReprPCWk	7_Enh	14_ReprPCWk	15_Quies	15_Quies	7_Enh	7_Enh	14_ReprPCWk	14_ReprPCWk	5_TxWk	15_Quies	15_Quies	-0.341337	<0.0001	<0.0001
cg13654797	chr12	130502198	130502200	1_TssA	1_TssA	1_TssA	2_TssAFlnk	1_TssA	1_TssA	1_TssA	7_Enh	15_Quies	15_Quies	14_ReprPCWk	15_Quies	14_ReprPCWk	14_ReprPCWk	14_ReprPCWk	15_Quies	14_ReprPCWk	14_ReprPCWk	14_ReprPCWk	15_Quies	14_ReprPCWk	14_ReprPCWk	14_ReprPCWk	15_Quies	14_ReprPCWk	14_ReprPCWk	14_ReprPCWk	15_Quies	14_ReprPCWk	15_Quies	15_Quies	14_ReprPCWk	15_Quies	14_ReprPCWk	14_ReprPCWk	13_ReprPC	13_ReprPC	14_ReprPCWk	14_ReprPCWk	13_ReprPC	15_Quies	15_Quies	-0.340736	<0.0001	<0.0001
cg00995893	chr13	45676584	45676586	7_Enh	1_TssA	7_Enh	7_Enh	7_Enh	7_Enh	7_Enh	15_Quies	14_ReprPCWk	15_Quies	14_ReprPCWk	15_Quies	15_Quies	15_Quies	15_Quies	15_Quies	15_Quies	15_Quies	15_Quies	15_Quies	15_Quies	15_Quies	15_Quies	15_Quies	15_Quies	15_Quies	15_Quies	15_Quies	15_Quies	15_Quies	15_Quies	15_Quies	15_Quies	15_Quies	15_Quies	15_Quies	15_Quies	15_Quies	15_Quies	14_ReprPCWk	15_Quies	15_Quies	-0.340365	<0.0001	<0.0001
cg14700504	chr10	64136221	64136223	1_TssA	1_TssA	2_TssAFlnk	2_TssAFlnk	1_TssA	3_TxFlnk	2_TssAFlnk	5_TxWk	14_ReprPCWk	14_ReprPCWk	14_ReprPCWk	15_Quies	14_ReprPCWk	14_ReprPCWk	14_ReprPCWk	5_TxWk	14_ReprPCWk	14_ReprPCWk	15_Quies	14_ReprPCWk	14_ReprPCWk	15_Quies	15_Quies	15_Quies	14_ReprPCWk	14_ReprPCWk	14_ReprPCWk	5_TxWk	14_ReprPCWk	14_ReprPCWk	14_ReprPCWk	15_Quies	14_ReprPCWk	14_ReprPCWk	13_ReprPC	14_ReprPCWk	13_ReprPC	14_ReprPCWk	14_ReprPCWk	15_Quies	13_ReprPC	14_ReprPCWk	-0.339247	<0.0001	<0.0001
cg20833090	chr7	143053036	143053038	6_EnhG	4_Tx	4_Tx	6_EnhG	6_EnhG	6_EnhG	6_EnhG	7_Enh	15_Quies	14_ReprPCWk	14_ReprPCWk	15_Quies	5_TxWk	14_ReprPCWk	14_ReprPCWk	5_TxWk	15_Quies	15_Quies	5_TxWk	15_Quies	14_ReprPCWk	15_Quies	14_ReprPCWk	15_Quies	14_ReprPCWk	14_ReprPCWk	14_ReprPCWk	15_Quies	15_Quies	14_ReprPCWk	14_ReprPCWk	14_ReprPCWk	5_TxWk	14_ReprPCWk	14_ReprPCWk	14_ReprPCWk	14_ReprPCWk	14_ReprPCWk	14_ReprPCWk	14_ReprPCWk	14_ReprPCWk	5_TxWk	-0.338931	<0.0001	<0.0001
cg18196900	chr3	183540693	183540695	2_TssAFlnk	2_TssAFlnk	1_TssA	2_TssAFlnk	1_TssA	2_TssAFlnk	1_TssA	5_TxWk	5_TxWk	5_TxWk	14_ReprPCWk	15_Quies	5_TxWk	5_TxWk	5_TxWk	5_TxWk	5_TxWk	5_TxWk	5_TxWk	5_TxWk	5_TxWk	5_TxWk	15_Quies	5_TxWk	5_TxWk	5_TxWk	5_TxWk	7_Enh	5_TxWk	14_ReprPCWk	5_TxWk	5_TxWk	15_Quies	5_TxWk	5_TxWk	5_TxWk	5_TxWk	15_Quies	14_ReprPCWk	5_TxWk	8_ZNF/Rpts	5_TxWk	-0.33869	<0.0001	<0.0001
cg19548448	chr5	160278961	160278963	1_TssA	1_TssA	1_TssA	1_TssA	1_TssA	1_TssA	1_TssA	15_Quies	14_ReprPCWk	15_Quies	15_Quies	15_Quies	15_Quies	15_Quies	15_Quies	15_Quies	15_Quies	15_Quies	15_Quies	15_Quies	15_Quies	15_Quies	15_Quies	5_TxWk	15_Quies	15_Quies	15_Quies	15_Quies	15_Quies	15_Quies	15_Quies	15_Quies	14_ReprPCWk	15_Quies	15_Quies	15_Quies	15_Quies	15_Quies	15_Quies	15_Quies	15_Quies	15_Quies	-0.338408	<0.0001	<0.0001
cg08931917	chr12	14109568	14109570	7_Enh	2_TssAFlnk	1_TssA	1_TssA	2_TssAFlnk	1_TssA	1_TssA	13_ReprPC	15_Quies	14_ReprPCWk	14_ReprPCWk	15_Quies	13_ReprPC	14_ReprPCWk	15_Quies	14_ReprPCWk	15_Quies	15_Quies	14_ReprPCWk	14_ReprPCWk	14_ReprPCWk	15_Quies	14_ReprPCWk	15_Quies	14_ReprPCWk	15_Quies	15_Quies	15_Quies	14_ReprPCWk	15_Quies	15_Quies	15_Quies	15_Quies	14_ReprPCWk	14_ReprPCWk	15_Quies	14_ReprPCWk	14_ReprPCWk	15_Quies	14_ReprPCWk	15_Quies	15_Quies	-0.338143	<0.0001	<0.0001
cg26467471	chr10	676528	676530	1_TssA	1_TssA	2_TssAFlnk	1_TssA	2_TssAFlnk	1_TssA	1_TssA	5_TxWk	13_ReprPC	14_ReprPCWk	13_ReprPC	14_ReprPCWk	13_ReprPC	14_ReprPCWk	5_TxWk	5_TxWk	15_Quies	15_Quies	15_Quies	5_TxWk	5_TxWk	5_TxWk	15_Quies	5_TxWk	5_TxWk	5_TxWk	5_TxWk	5_TxWk	5_TxWk	15_Quies	5_TxWk	5_TxWk	5_TxWk	5_TxWk	15_Quies	5_TxWk	5_TxWk	15_Quies	15_Quies	5_TxWk	14_ReprPCWk	5_TxWk	-0.337506	<0.0001	<0.0001
cg02418175	chr10	134549874	134549876	7_Enh	7_Enh	7_Enh	7_Enh	7_Enh	7_Enh	7_Enh	4_Tx	4_Tx	5_TxWk	5_TxWk	5_TxWk	4_Tx	4_Tx	4_Tx	4_Tx	5_TxWk	5_TxWk	5_TxWk	4_Tx	4_Tx	4_Tx	15_Quies	4_Tx	5_TxWk	4_Tx	5_TxWk	4_Tx	15_Quies	5_TxWk	5_TxWk	4_Tx	15_Quies	6_EnhG	5_TxWk	4_Tx	5_TxWk	5_TxWk	5_TxWk	4_Tx	5_TxWk	4_Tx	-0.337083	<0.0001	<0.0001
cg20588703	chr7	156371612	156371614	1_TssA	1_TssA	1_TssA	2_TssAFlnk	1_TssA	1_TssA	1_TssA	15_Quies	15_Quies	15_Quies	14_ReprPCWk	15_Quies	14_ReprPCWk	15_Quies	15_Quies	9_Het	15_Quies	15_Quies	15_Quies	15_Quies	15_Quies	9_Het	15_Quies	5_TxWk	9_Het	5_TxWk	9_Het	15_Quies	15_Quies	15_Quies	15_Quies	15_Quies	5_TxWk	15_Quies	15_Quies	15_Quies	15_Quies	15_Quies	15_Quies	14_ReprPCWk	15_Quies	9_Het	-0.336404	<0.0001	<0.0001
cg26881307	chr2	6122797	6122799	1_TssA	1_TssA	2_TssAFlnk	1_TssA	1_TssA	1_TssA	1_TssA	15_Quies	14_ReprPCWk	15_Quies	14_ReprPCWk	15_Quies	15_Quies	14_ReprPCWk	13_ReprPC	15_Quies	14_ReprPCWk	15_Quies	14_ReprPCWk	14_ReprPCWk	13_ReprPC	15_Quies	14_ReprPCWk	15_Quies	14_ReprPCWk	15_Quies	15_Quies	15_Quies	14_ReprPCWk	15_Quies	15_Quies	15_Quies	15_Quies	14_ReprPCWk	14_ReprPCWk	13_ReprPC	14_ReprPCWk	14_ReprPCWk	13_ReprPC	13_ReprPC	15_Quies	15_Quies	-0.336269	<0.0001	<0.0001
cg27205487	chr21	17961995	17961997	1_TssA	1_TssA	1_TssA	2_TssAFlnk	1_TssA	1_TssA	1_TssA	5_TxWk	15_Quies	15_Quies	15_Quies	15_Quies	5_TxWk	15_Quies	7_Enh	5_TxWk	5_TxWk	15_Quies	15_Quies	9_Het	15_Quies	5_TxWk	15_Quies	15_Quies	5_TxWk	15_Quies	5_TxWk	15_Quies	5_TxWk	15_Quies	15_Quies	15_Quies	15_Quies	15_Quies	15_Quies	15_Quies	5_TxWk	15_Quies	15_Quies	15_Quies	15_Quies	15_Quies	-0.336081	<0.0001	<0.0001
cg00084432	chr13	36944470	36944472	1_TssA	1_TssA	1_TssA	1_TssA	1_TssA	1_TssA	2_TssAFlnk	5_TxWk	15_Quies	15_Quies	15_Quies	15_Quies	15_Quies	15_Quies	15_Quies	5_TxWk	7_Enh	15_Quies	15_Quies	15_Quies	15_Quies	15_Quies	15_Quies	15_Quies	15_Quies	5_TxWk	5_TxWk	7_Enh	15_Quies	15_Quies	15_Quies	15_Quies	15_Quies	15_Quies	14_ReprPCWk	15_Quies	15_Quies	15_Quies	15_Quies	15_Quies	15_Quies	15_Quies	-0.335905	<0.0001	<0.0001
cg02567879	chr1	11761415	11761417	1_TssA	2_TssAFlnk	2_TssAFlnk	1_TssA	2_TssAFlnk	1_TssA	1_TssA	7_Enh	13_ReprPC	14_ReprPCWk	13_ReprPC	13_ReprPC	13_ReprPC	14_ReprPCWk	13_ReprPC	15_Quies	14_ReprPCWk	13_ReprPC	12_EnhBiv	13_ReprPC	11_BivFlnk	14_ReprPCWk	14_ReprPCWk	15_Quies	14_ReprPCWk	15_Quies	7_Enh	5_TxWk	12_EnhBiv	14_ReprPCWk	14_ReprPCWk	14_ReprPCWk	5_TxWk	7_Enh	13_ReprPC	12_EnhBiv	12_EnhBiv	14_ReprPCWk	13_ReprPC	11_BivFlnk	14_ReprPCWk	15_Quies	-0.335779	<0.0001	<0.0001
cg26757722	chr22	37098802	37098804	1_TssA	1_TssA	1_TssA	1_TssA	1_TssA	1_TssA	1_TssA	13_ReprPC	13_ReprPC	14_ReprPCWk	13_ReprPC	13_ReprPC	13_ReprPC	14_ReprPCWk	14_ReprPCWk	14_ReprPCWk	14_ReprPCWk	14_ReprPCWk	14_ReprPCWk	14_ReprPCWk	13_ReprPC	14_ReprPCWk	14_ReprPCWk	5_TxWk	14_ReprPCWk	14_ReprPCWk	14_ReprPCWk	15_Quies	14_ReprPCWk	14_ReprPCWk	14_ReprPCWk	14_ReprPCWk	14_ReprPCWk	14_ReprPCWk	14_ReprPCWk	13_ReprPC	13_ReprPC	14_ReprPCWk	13_ReprPC	13_ReprPC	13_ReprPC	14_ReprPCWk	-0.33537	<0.0001	<0.0001
cg06176608	chr1	2019525	2019527	7_Enh	7_Enh	7_Enh	2_TssAFlnk	7_Enh	7_Enh	7_Enh	6_EnhG	15_Quies	5_TxWk	15_Quies	15_Quies	5_TxWk	4_Tx	13_ReprPC	14_ReprPCWk	5_TxWk	5_TxWk	14_ReprPCWk	4_Tx	14_ReprPCWk	6_EnhG	5_TxWk	5_TxWk	15_Quies	5_TxWk	14_ReprPCWk	5_TxWk	14_ReprPCWk	5_TxWk	5_TxWk	14_ReprPCWk	5_TxWk	15_Quies	5_TxWk	13_ReprPC	13_ReprPC	15_Quies	5_TxWk	13_ReprPC	15_Quies	5_TxWk	-0.334669	<0.0001	<0.0001
cg17891505	chr8	77318138	77318140	1_TssA	1_TssA	1_TssA	1_TssA	1_TssA	1_TssA	1_TssA	15_Quies	15_Quies	15_Quies	15_Quies	15_Quies	14_ReprPCWk	15_Quies	15_Quies	15_Quies	14_ReprPCWk	15_Quies	15_Quies	15_Quies	15_Quies	15_Quies	15_Quies	15_Quies	15_Quies	15_Quies	15_Quies	15_Quies	15_Quies	15_Quies	15_Quies	15_Quies	15_Quies	15_Quies	15_Quies	15_Quies	15_Quies	15_Quies	15_Quies	15_Quies	15_Quies	15_Quies	-0.333913	<0.0001	<0.0001
cg16311946	chr10	134549756	134549758	7_Enh	7_Enh	7_Enh	7_Enh	7_Enh	7_Enh	2_TssAFlnk	4_Tx	4_Tx	5_TxWk	5_TxWk	5_TxWk	4_Tx	4_Tx	4_Tx	4_Tx	5_TxWk	5_TxWk	5_TxWk	4_Tx	4_Tx	4_Tx	15_Quies	4_Tx	5_TxWk	4_Tx	5_TxWk	4_Tx	15_Quies	5_TxWk	5_TxWk	4_Tx	15_Quies	6_EnhG	5_TxWk	4_Tx	5_TxWk	5_TxWk	5_TxWk	4_Tx	5_TxWk	4_Tx	-0.333067	<0.0001	<0.0001
cg05238782	chr8	26513860	26513862	6_EnhG	6_EnhG	6_EnhG	6_EnhG	6_EnhG	6_EnhG	6_EnhG	4_Tx	4_Tx	5_TxWk	5_TxWk	4_Tx	4_Tx	4_Tx	4_Tx	4_Tx	4_Tx	4_Tx	4_Tx	5_TxWk	4_Tx	5_TxWk	4_Tx	4_Tx	4_Tx	4_Tx	4_Tx	5_TxWk	5_TxWk	4_Tx	5_TxWk	4_Tx	5_TxWk	4_Tx	4_Tx	4_Tx	5_TxWk	5_TxWk	15_Quies	4_Tx	4_Tx	5_TxWk	-0.332516	<0.0001	<0.0001
cg16083711	chr12	14109210	14109212	5_TxWk	2_TssAFlnk	1_TssA	1_TssA	1_TssA	1_TssA	1_TssA	13_ReprPC	15_Quies	14_ReprPCWk	14_ReprPCWk	15_Quies	13_ReprPC	14_ReprPCWk	15_Quies	14_ReprPCWk	15_Quies	15_Quies	14_ReprPCWk	14_ReprPCWk	14_ReprPCWk	15_Quies	14_ReprPCWk	15_Quies	14_ReprPCWk	15_Quies	15_Quies	15_Quies	14_ReprPCWk	15_Quies	15_Quies	15_Quies	15_Quies	14_ReprPCWk	14_ReprPCWk	15_Quies	14_ReprPCWk	14_ReprPCWk	15_Quies	14_ReprPCWk	15_Quies	15_Quies	-0.331253	<0.0001	<0.0001
cg23939844	chr12	1930325	1930327	10_TssBiv	10_TssBiv	11_BivFlnk	11_BivFlnk	10_TssBiv	11_BivFlnk	11_BivFlnk	13_ReprPC	13_ReprPC	13_ReprPC	13_ReprPC	13_ReprPC	13_ReprPC	13_ReprPC	13_ReprPC	14_ReprPCWk	13_ReprPC	13_ReprPC	13_ReprPC	13_ReprPC	13_ReprPC	13_ReprPC	14_ReprPCWk	5_TxWk	13_ReprPC	13_ReprPC	13_ReprPC	15_Quies	13_ReprPC	13_ReprPC	13_ReprPC	13_ReprPC	15_Quies	13_ReprPC	14_ReprPCWk	13_ReprPC	12_EnhBiv	13_ReprPC	13_ReprPC	12_EnhBiv	13_ReprPC	5_TxWk	-0.330653	<0.0001	<0.0001
cg02732915	chr4	81120669	81120671	10_TssBiv	10_TssBiv	10_TssBiv	11_BivFlnk	10_TssBiv	10_TssBiv	7_Enh	13_ReprPC	13_ReprPC	14_ReprPCWk	14_ReprPCWk	14_ReprPCWk	5_TxWk	14_ReprPCWk	14_ReprPCWk	14_ReprPCWk	13_ReprPC	14_ReprPCWk	5_TxWk	13_ReprPC	14_ReprPCWk	13_ReprPC	13_ReprPC	15_Quies	14_ReprPCWk	14_ReprPCWk	14_ReprPCWk	14_ReprPCWk	13_ReprPC	13_ReprPC	13_ReprPC	5_TxWk	14_ReprPCWk	5_TxWk	14_ReprPCWk	13_ReprPC	13_ReprPC	14_ReprPCWk	13_ReprPC	5_TxWk	13_ReprPC	14_ReprPCWk	-0.330551	<0.0001	<0.0001
cg03505817	chr14	93735924	93735926	1_TssA	2_TssAFlnk	2_TssAFlnk	1_TssA	2_TssAFlnk	2_TssAFlnk	2_TssAFlnk	5_TxWk	5_TxWk	5_TxWk	5_TxWk	5_TxWk	5_TxWk	5_TxWk	5_TxWk	5_TxWk	5_TxWk	5_TxWk	15_Quies	5_TxWk	5_TxWk	5_TxWk	5_TxWk	6_EnhG	7_Enh	5_TxWk	5_TxWk	7_Enh	5_TxWk	5_TxWk	5_TxWk	5_TxWk	7_Enh	7_Enh	5_TxWk	7_Enh	7_Enh	15_Quies	15_Quies	5_TxWk	5_TxWk	5_TxWk	-0.327915	<0.0001	<0.0001
cg03654329	chr1	2899953	2899955	7_Enh	7_Enh	7_Enh	7_Enh	7_Enh	7_Enh	7_Enh	13_ReprPC	15_Quies	15_Quies	14_ReprPCWk	15_Quies	15_Quies	15_Quies	14_ReprPCWk	15_Quies	15_Quies	14_ReprPCWk	14_ReprPCWk	15_Quies	14_ReprPCWk	15_Quies	14_ReprPCWk	15_Quies	14_ReprPCWk	15_Quies	14_ReprPCWk	5_TxWk	14_ReprPCWk	14_ReprPCWk	15_Quies	14_ReprPCWk	5_TxWk	14_ReprPCWk	14_ReprPCWk	13_ReprPC	13_ReprPC	14_ReprPCWk	14_ReprPCWk	14_ReprPCWk	15_Quies	5_TxWk	-0.327823	<0.0001	<0.0001
cg18083764	chr5	4230847	4230849	1_TssA	1_TssA	1_TssA	1_TssA	1_TssA	1_TssA	1_TssA	15_Quies	15_Quies	15_Quies	15_Quies	15_Quies	15_Quies	15_Quies	15_Quies	15_Quies	9_Het	15_Quies	15_Quies	15_Quies	15_Quies	15_Quies	14_ReprPCWk	15_Quies	14_ReprPCWk	5_TxWk	14_ReprPCWk	15_Quies	15_Quies	15_Quies	15_Quies	15_Quies	9_Het	14_ReprPCWk	15_Quies	14_ReprPCWk	15_Quies	15_Quies	15_Quies	14_ReprPCWk	14_ReprPCWk	15_Quies	-0.32774	<0.0001	<0.0001
cg05853788	chr11	45924433	45924435	2_TssAFlnk	6_EnhG	6_EnhG	3_TxFlnk	6_EnhG	6_EnhG	6_EnhG	4_Tx	14_ReprPCWk	14_ReprPCWk	14_ReprPCWk	14_ReprPCWk	13_ReprPC	5_TxWk	5_TxWk	5_TxWk	5_TxWk	5_TxWk	5_TxWk	14_ReprPCWk	5_TxWk	5_TxWk	4_Tx	4_Tx	5_TxWk	4_Tx	4_Tx	4_Tx	15_Quies	14_ReprPCWk	14_ReprPCWk	5_TxWk	5_TxWk	4_Tx	14_ReprPCWk	5_TxWk	14_ReprPCWk	14_ReprPCWk	14_ReprPCWk	4_Tx	13_ReprPC	4_Tx	-0.326482	<0.0001	<0.0001
cg06410158	chr10	134549035	134549037	7_Enh	2_TssAFlnk	2_TssAFlnk	2_TssAFlnk	7_Enh	7_Enh	2_TssAFlnk	4_Tx	4_Tx	5_TxWk	5_TxWk	5_TxWk	4_Tx	4_Tx	5_TxWk	4_Tx	4_Tx	5_TxWk	5_TxWk	4_Tx	5_TxWk	4_Tx	15_Quies	5_TxWk	5_TxWk	4_Tx	5_TxWk	5_TxWk	15_Quies	5_TxWk	5_TxWk	5_TxWk	15_Quies	5_TxWk	5_TxWk	4_Tx	5_TxWk	5_TxWk	5_TxWk	4_Tx	5_TxWk	4_Tx	-0.32592	<0.0001	<0.0001
cg20212624	chr17	40123226	40123228	3_TxFlnk	3_TxFlnk	3_TxFlnk	3_TxFlnk	3_TxFlnk	3_TxFlnk	3_TxFlnk	6_EnhG	4_Tx	6_EnhG	6_EnhG	6_EnhG	6_EnhG	4_Tx	4_Tx	5_TxWk	6_EnhG	4_Tx	4_Tx	4_Tx	6_EnhG	6_EnhG	5_TxWk	4_Tx	5_TxWk	6_EnhG	4_Tx	6_EnhG	5_TxWk	4_Tx	4_Tx	5_TxWk	7_Enh	5_TxWk	5_TxWk	6_EnhG	7_Enh	5_TxWk	5_TxWk	6_EnhG	4_Tx	4_Tx	-0.325321	<0.0001	<0.0001
cg17623793	chr5	4230871	4230873	1_TssA	1_TssA	1_TssA	1_TssA	1_TssA	1_TssA	1_TssA	15_Quies	15_Quies	15_Quies	15_Quies	15_Quies	15_Quies	15_Quies	15_Quies	15_Quies	9_Het	15_Quies	15_Quies	15_Quies	15_Quies	15_Quies	14_ReprPCWk	15_Quies	14_ReprPCWk	5_TxWk	14_ReprPCWk	15_Quies	15_Quies	15_Quies	15_Quies	15_Quies	9_Het	14_ReprPCWk	15_Quies	14_ReprPCWk	15_Quies	15_Quies	15_Quies	14_ReprPCWk	14_ReprPCWk	15_Quies	-0.32509	<0.0001	<0.0001
cg13609821	chr7	154705188	154705190	7_Enh	2_TssAFlnk	7_Enh	2_TssAFlnk	2_TssAFlnk	2_TssAFlnk	2_TssAFlnk	14_ReprPCWk	13_ReprPC	14_ReprPCWk	13_ReprPC	5_TxWk	14_ReprPCWk	14_ReprPCWk	15_Quies	15_Quies	15_Quies	14_ReprPCWk	15_Quies	15_Quies	15_Quies	15_Quies	14_ReprPCWk	5_TxWk	15_Quies	15_Quies	15_Quies	5_TxWk	14_ReprPCWk	15_Quies	15_Quies	14_ReprPCWk	15_Quies	15_Quies	14_ReprPCWk	15_Quies	14_ReprPCWk	14_ReprPCWk	14_ReprPCWk	14_ReprPCWk	14_ReprPCWk	15_Quies	-0.324583	<0.0001	<0.0001
cg16749785	chr8	12958082	12958084	1_TssA	1_TssA	1_TssA	1_TssA	1_TssA	1_TssA	2_TssAFlnk	4_Tx	5_TxWk	15_Quies	15_Quies	15_Quies	5_TxWk	5_TxWk	4_Tx	5_TxWk	4_Tx	4_Tx	6_EnhG	4_Tx	4_Tx	15_Quies	5_TxWk	4_Tx	6_EnhG	6_EnhG	4_Tx	4_Tx	15_Quies	5_TxWk	5_TxWk	7_Enh	7_Enh	7_Enh	4_Tx	4_Tx	5_TxWk	4_Tx	15_Quies	3_TxFlnk	15_Quies	4_Tx	-0.324085	<0.0001	<0.0001
cg15456821	chr11	61717224	61717226	2_TssAFlnk	2_TssAFlnk	2_TssAFlnk	2_TssAFlnk	2_TssAFlnk	2_TssAFlnk	2_TssAFlnk	5_TxWk	7_Enh	14_ReprPCWk	13_ReprPC	14_ReprPCWk	5_TxWk	14_ReprPCWk	7_Enh	15_Quies	15_Quies	15_Quies	7_Enh	7_Enh	14_ReprPCWk	15_Quies	15_Quies	15_Quies	7_Enh	7_Enh	7_Enh	7_Enh	14_ReprPCWk	7_Enh	5_TxWk	7_Enh	7_Enh	7_Enh	15_Quies	7_Enh	7_Enh	15_Quies	14_ReprPCWk	7_Enh	14_ReprPCWk	7_Enh	-0.322935	<0.0001	<0.0001
cg18880646	chr6	97375698	97375700	1_TssA	1_TssA	1_TssA	1_TssA	1_TssA	2_TssAFlnk	1_TssA	15_Quies	13_ReprPC	14_ReprPCWk	15_Quies	15_Quies	14_ReprPCWk	14_ReprPCWk	15_Quies	14_ReprPCWk	15_Quies	15_Quies	14_ReprPCWk	15_Quies	15_Quies	15_Quies	7_Enh	15_Quies	15_Quies	15_Quies	15_Quies	15_Quies	15_Quies	15_Quies	15_Quies	15_Quies	15_Quies	15_Quies	15_Quies	15_Quies	15_Quies	14_ReprPCWk	14_ReprPCWk	15_Quies	5_TxWk	5_TxWk	-0.322173	<0.0001	<0.0001
cg03434780	chr3	78719420	78719422	1_TssA	1_TssA	1_TssA	1_TssA	1_TssA	1_TssA	1_TssA	5_TxWk	15_Quies	15_Quies	15_Quies	15_Quies	15_Quies	15_Quies	5_TxWk	5_TxWk	15_Quies	15_Quies	15_Quies	15_Quies	5_TxWk	5_TxWk	5_TxWk	15_Quies	15_Quies	15_Quies	5_TxWk	15_Quies	15_Quies	15_Quies	15_Quies	5_TxWk	15_Quies	15_Quies	15_Quies	15_Quies	5_TxWk	15_Quies	15_Quies	5_TxWk	15_Quies	15_Quies	-0.322156	<0.0001	<0.0001
cg14525247	chr9	131154898	131154900	1_TssA	1_TssA	3_TxFlnk	3_TxFlnk	3_TxFlnk	3_TxFlnk	3_TxFlnk	4_Tx	4_Tx	5_TxWk	4_Tx	5_TxWk	4_Tx	4_Tx	4_Tx	4_Tx	5_TxWk	4_Tx	5_TxWk	4_Tx	4_Tx	4_Tx	15_Quies	4_Tx	4_Tx	4_Tx	4_Tx	4_Tx	5_TxWk	5_TxWk	5_TxWk	5_TxWk	5_TxWk	4_Tx	4_Tx	4_Tx	5_TxWk	5_TxWk	14_ReprPCWk	4_Tx	4_Tx	4_Tx	-0.322089	<0.0001	<0.0001
cg15346842	chr2	59477065	59477067	1_TssA	1_TssA	1_TssA	1_TssA	1_TssA	1_TssA	1_TssA	7_Enh	15_Quies	15_Quies	15_Quies	15_Quies	15_Quies	15_Quies	15_Quies	14_ReprPCWk	14_ReprPCWk	15_Quies	15_Quies	14_ReprPCWk	15_Quies	15_Quies	15_Quies	15_Quies	15_Quies	15_Quies	7_Enh	15_Quies	15_Quies	15_Quies	14_ReprPCWk	15_Quies	14_ReprPCWk	15_Quies	15_Quies	15_Quies	15_Quies	15_Quies	15_Quies	15_Quies	15_Quies	15_Quies	-0.322	<0.0001	<0.0001
cg21288507	chr1	14078743	14078745	2_TssAFlnk	2_TssAFlnk	2_TssAFlnk	2_TssAFlnk	2_TssAFlnk	1_TssA	2_TssAFlnk	7_Enh	7_Enh	6_EnhG	7_Enh	7_Enh	5_TxWk	7_Enh	7_Enh	5_TxWk	5_TxWk	5_TxWk	5_TxWk	7_Enh	7_Enh	7_Enh	5_TxWk	7_Enh	7_Enh	5_TxWk	7_Enh	7_Enh	7_Enh	6_EnhG	5_TxWk	5_TxWk	7_Enh	7_Enh	7_Enh	7_Enh	7_Enh	7_Enh	5_TxWk	7_Enh	5_TxWk	7_Enh	-0.32036	<0.0001	<0.0001
cg20413392	chr9	131155012	131155014	1_TssA	1_TssA	3_TxFlnk	3_TxFlnk	3_TxFlnk	3_TxFlnk	3_TxFlnk	4_Tx	4_Tx	5_TxWk	4_Tx	5_TxWk	4_Tx	4_Tx	4_Tx	4_Tx	5_TxWk	4_Tx	5_TxWk	4_Tx	4_Tx	4_Tx	15_Quies	4_Tx	4_Tx	4_Tx	4_Tx	4_Tx	5_TxWk	5_TxWk	5_TxWk	5_TxWk	5_TxWk	4_Tx	4_Tx	4_Tx	5_TxWk	5_TxWk	14_ReprPCWk	4_Tx	4_Tx	4_Tx	-0.320307	<0.0001	<0.0001
cg03459202	chr10	676739	676741	2_TssAFlnk	1_TssA	2_TssAFlnk	2_TssAFlnk	2_TssAFlnk	2_TssAFlnk	1_TssA	5_TxWk	13_ReprPC	14_ReprPCWk	13_ReprPC	14_ReprPCWk	13_ReprPC	14_ReprPCWk	5_TxWk	5_TxWk	15_Quies	15_Quies	15_Quies	15_Quies	5_TxWk	5_TxWk	15_Quies	5_TxWk	6_EnhG	5_TxWk	5_TxWk	5_TxWk	7_Enh	15_Quies	5_TxWk	5_TxWk	5_TxWk	7_Enh	15_Quies	5_TxWk	7_Enh	15_Quies	15_Quies	5_TxWk	14_ReprPCWk	5_TxWk	-0.320123	<0.0001	<0.0001
cg08078514	chr17	73017134	73017136	7_Enh	6_EnhG	6_EnhG	6_EnhG	6_EnhG	6_EnhG	7_Enh	4_Tx	4_Tx	4_Tx	4_Tx	4_Tx	4_Tx	4_Tx	4_Tx	4_Tx	4_Tx	4_Tx	4_Tx	4_Tx	4_Tx	4_Tx	5_TxWk	4_Tx	4_Tx	4_Tx	4_Tx	4_Tx	5_TxWk	4_Tx	4_Tx	4_Tx	5_TxWk	4_Tx	4_Tx	4_Tx	4_Tx	4_Tx	5_TxWk	4_Tx	4_Tx	4_Tx	-0.319865	<0.0001	<0.0001
cg20689661	chr7	2148807	2148809	7_Enh	7_Enh	7_Enh	7_Enh	7_Enh	7_Enh	7_Enh	4_Tx	5_TxWk	5_TxWk	5_TxWk	5_TxWk	5_TxWk	5_TxWk	5_TxWk	15_Quies	15_Quies	5_TxWk	5_TxWk	5_TxWk	5_TxWk	5_TxWk	15_Quies	5_TxWk	5_TxWk	5_TxWk	5_TxWk	5_TxWk	15_Quies	5_TxWk	15_Quies	5_TxWk	5_TxWk	5_TxWk	15_Quies	5_TxWk	5_TxWk	15_Quies	5_TxWk	5_TxWk	4_Tx	5_TxWk	-0.319488	<0.0001	<0.0001
cg24537275	chr17	9151173	9151175	7_Enh	2_TssAFlnk	7_Enh	7_Enh	7_Enh	7_Enh	7_Enh	4_Tx	4_Tx	5_TxWk	5_TxWk	5_TxWk	5_TxWk	4_Tx	5_TxWk	5_TxWk	5_TxWk	15_Quies	5_TxWk	5_TxWk	5_TxWk	5_TxWk	15_Quies	5_TxWk	5_TxWk	5_TxWk	5_TxWk	4_Tx	15_Quies	5_TxWk	5_TxWk	5_TxWk	5_TxWk	5_TxWk	5_TxWk	5_TxWk	5_TxWk	5_TxWk	5_TxWk	6_EnhG	5_TxWk	5_TxWk	-0.318532	<0.0001	<0.0001
cg19719930	chr17	70339342	70339344	1_TssA	1_TssA	1_TssA	1_TssA	1_TssA	1_TssA	1_TssA	15_Quies	15_Quies	15_Quies	14_ReprPCWk	15_Quies	14_ReprPCWk	15_Quies	7_Enh	9_Het	14_ReprPCWk	15_Quies	15_Quies	15_Quies	14_ReprPCWk	15_Quies	15_Quies	15_Quies	14_ReprPCWk	14_ReprPCWk	14_ReprPCWk	15_Quies	14_ReprPCWk	14_ReprPCWk	15_Quies	15_Quies	5_TxWk	15_Quies	15_Quies	13_ReprPC	13_ReprPC	14_ReprPCWk	5_TxWk	13_ReprPC	15_Quies	15_Quies	-0.31832	<0.0001	<0.0001
cg13202410	chr8	82359718	82359720	1_TssA	1_TssA	1_TssA	1_TssA	1_TssA	1_TssA	1_TssA	15_Quies	15_Quies	15_Quies	15_Quies	15_Quies	15_Quies	15_Quies	15_Quies	15_Quies	14_ReprPCWk	15_Quies	15_Quies	15_Quies	15_Quies	15_Quies	15_Quies	15_Quies	15_Quies	15_Quies	15_Quies	15_Quies	15_Quies	15_Quies	15_Quies	15_Quies	15_Quies	15_Quies	15_Quies	15_Quies	15_Quies	15_Quies	15_Quies	15_Quies	14_ReprPCWk	15_Quies	-0.316439	<0.0001	<0.0001
cg13312337	chr2	74612758	74612760	1_TssA	1_TssA	1_TssA	1_TssA	1_TssA	1_TssA	1_TssA	6_EnhG	4_Tx	5_TxWk	6_EnhG	4_Tx	4_Tx	6_EnhG	5_TxWk	5_TxWk	5_TxWk	5_TxWk	5_TxWk	4_Tx	6_EnhG	7_Enh	7_Enh	7_Enh	7_Enh	6_EnhG	7_Enh	5_TxWk	7_Enh	4_Tx	4_Tx	5_TxWk	5_TxWk	7_Enh	4_Tx	5_TxWk	6_EnhG	7_Enh	5_TxWk	5_TxWk	4_Tx	5_TxWk	-0.315082	<0.0001	<0.0001
cg26995083	chr6	43457510	43457512	1_TssA	2_TssAFlnk	2_TssAFlnk	1_TssA	2_TssAFlnk	1_TssA	2_TssAFlnk	7_Enh	4_Tx	4_Tx	6_EnhG	5_TxWk	5_TxWk	4_Tx	5_TxWk	5_TxWk	7_Enh	5_TxWk	5_TxWk	5_TxWk	7_Enh	5_TxWk	15_Quies	6_EnhG	7_Enh	5_TxWk	7_Enh	6_EnhG	7_Enh	5_TxWk	5_TxWk	5_TxWk	7_Enh	7_Enh	4_Tx	6_EnhG	7_Enh	5_TxWk	5_TxWk	6_EnhG	4_Tx	6_EnhG	-0.314432	<0.0001	<0.0001
cg01343363	chr16	58533807	58533809	1_TssA	2_TssAFlnk	1_TssA	1_TssA	2_TssAFlnk	1_TssA	1_TssA	7_Enh	13_ReprPC	5_TxWk	12_EnhBiv	14_ReprPCWk	12_EnhBiv	14_ReprPCWk	13_ReprPC	15_Quies	15_Quies	14_ReprPCWk	12_EnhBiv	14_ReprPCWk	12_EnhBiv	14_ReprPCWk	15_Quies	7_Enh	5_TxWk	7_Enh	15_Quies	5_TxWk	14_ReprPCWk	13_ReprPC	13_ReprPC	13_ReprPC	5_TxWk	6_EnhG	15_Quies	13_ReprPC	13_ReprPC	14_ReprPCWk	12_EnhBiv	13_ReprPC	13_ReprPC	7_Enh	-0.31443	<0.0001	<0.0001
cg05696153	chr16	81732037	81732039	7_Enh	7_Enh	7_Enh	7_Enh	7_Enh	7_Enh	7_Enh	4_Tx	4_Tx	4_Tx	4_Tx	4_Tx	4_Tx	4_Tx	4_Tx	5_TxWk	4_Tx	4_Tx	5_TxWk	4_Tx	4_Tx	4_Tx	5_TxWk	4_Tx	5_TxWk	4_Tx	4_Tx	4_Tx	15_Quies	4_Tx	4_Tx	5_TxWk	5_TxWk	5_TxWk	4_Tx	5_TxWk	5_TxWk	5_TxWk	5_TxWk	2_TssAFlnk	4_Tx	6_EnhG	-0.314317	<0.0001	<0.0001
cg25588274	chr5	4230566	4230568	1_TssA	1_TssA	2_TssAFlnk	2_TssAFlnk	1_TssA	1_TssA	2_TssAFlnk	15_Quies	15_Quies	15_Quies	15_Quies	15_Quies	15_Quies	15_Quies	15_Quies	15_Quies	9_Het	15_Quies	15_Quies	15_Quies	15_Quies	15_Quies	14_ReprPCWk	15_Quies	14_ReprPCWk	5_TxWk	14_ReprPCWk	15_Quies	15_Quies	15_Quies	15_Quies	15_Quies	9_Het	14_ReprPCWk	15_Quies	14_ReprPCWk	15_Quies	15_Quies	15_Quies	14_ReprPCWk	14_ReprPCWk	15_Quies	-0.31418	<0.0001	<0.0001
cg26716834	chr16	1035773	1035775	7_Enh	3_TxFlnk	7_Enh	2_TssAFlnk	6_EnhG	6_EnhG	7_Enh	13_ReprPC	14_ReprPCWk	15_Quies	14_ReprPCWk	15_Quies	13_ReprPC	5_TxWk	14_ReprPCWk	15_Quies	14_ReprPCWk	14_ReprPCWk	14_ReprPCWk	14_ReprPCWk	14_ReprPCWk	14_ReprPCWk	14_ReprPCWk	15_Quies	14_ReprPCWk	14_ReprPCWk	13_ReprPC	15_Quies	14_ReprPCWk	14_ReprPCWk	14_ReprPCWk	14_ReprPCWk	5_TxWk	13_ReprPC	14_ReprPCWk	13_ReprPC	14_ReprPCWk	14_ReprPCWk	14_ReprPCWk	14_ReprPCWk	14_ReprPCWk	9_Het	-0.312998	<0.0001	<0.0001
cg03083517	chr8	139613763	139613765	1_TssA	1_TssA	2_TssAFlnk	10_TssBiv	2_TssAFlnk	1_TssA	1_TssA	14_ReprPCWk	15_Quies	15_Quies	15_Quies	15_Quies	14_ReprPCWk	15_Quies	14_ReprPCWk	15_Quies	15_Quies	15_Quies	15_Quies	15_Quies	15_Quies	9_Het	15_Quies	15_Quies	15_Quies	7_Enh	15_Quies	15_Quies	15_Quies	15_Quies	15_Quies	5_TxWk	15_Quies	15_Quies	15_Quies	14_ReprPCWk	15_Quies	15_Quies	15_Quies	14_ReprPCWk	15_Quies	15_Quies	-0.312429	<0.0001	<0.0001
cg21484515	chr13	36944468	36944470	1_TssA	1_TssA	1_TssA	1_TssA	1_TssA	1_TssA	2_TssAFlnk	5_TxWk	15_Quies	15_Quies	15_Quies	15_Quies	15_Quies	15_Quies	15_Quies	5_TxWk	7_Enh	15_Quies	15_Quies	15_Quies	15_Quies	15_Quies	15_Quies	15_Quies	15_Quies	5_TxWk	5_TxWk	7_Enh	15_Quies	15_Quies	15_Quies	15_Quies	15_Quies	15_Quies	14_ReprPCWk	15_Quies	15_Quies	15_Quies	15_Quies	15_Quies	15_Quies	15_Quies	-0.311858	<0.0001	<0.0001
cg19881032	chr22	38479331	38479333	7_Enh	2_TssAFlnk	2_TssAFlnk	7_Enh	2_TssAFlnk	7_Enh	2_TssAFlnk	12_EnhBiv	13_ReprPC	13_ReprPC	13_ReprPC	12_EnhBiv	13_ReprPC	13_ReprPC	5_TxWk	5_TxWk	14_ReprPCWk	13_ReprPC	13_ReprPC	13_ReprPC	12_EnhBiv	13_ReprPC	14_ReprPCWk	5_TxWk	14_ReprPCWk	9_Het	14_ReprPCWk	5_TxWk	14_ReprPCWk	13_ReprPC	5_TxWk	14_ReprPCWk	5_TxWk	5_TxWk	12_EnhBiv	13_ReprPC	13_ReprPC	13_ReprPC	13_ReprPC	12_EnhBiv	13_ReprPC	5_TxWk	-0.311844	<0.0001	<0.0001
cg21858462	chr13	112628447	112628449	1_TssA	7_Enh	2_TssAFlnk	1_TssA	10_TssBiv	7_Enh	2_TssAFlnk	13_ReprPC	9_Het	15_Quies	14_ReprPCWk	15_Quies	13_ReprPC	15_Quies	14_ReprPCWk	14_ReprPCWk	14_ReprPCWk	14_ReprPCWk	14_ReprPCWk	9_Het	14_ReprPCWk	9_Het	14_ReprPCWk	15_Quies	14_ReprPCWk	9_Het	14_ReprPCWk	15_Quies	14_ReprPCWk	15_Quies	15_Quies	15_Quies	14_ReprPCWk	14_ReprPCWk	14_ReprPCWk	12_EnhBiv	13_ReprPC	14_ReprPCWk	14_ReprPCWk	11_BivFlnk	9_Het	15_Quies	-0.311279	<0.0001	<0.0001
cg19257200	chr22	38380982	38380984	1_TssA	1_TssA	1_TssA	1_TssA	1_TssA	1_TssA	1_TssA	2_TssAFlnk	15_Quies	5_TxWk	5_TxWk	5_TxWk	5_TxWk	4_Tx	5_TxWk	5_TxWk	15_Quies	5_TxWk	5_TxWk	15_Quies	5_TxWk	5_TxWk	15_Quies	5_TxWk	5_TxWk	4_Tx	5_TxWk	5_TxWk	5_TxWk	5_TxWk	15_Quies	5_TxWk	5_TxWk	5_TxWk	15_Quies	5_TxWk	5_TxWk	15_Quies	15_Quies	5_TxWk	5_TxWk	8_ZNF/Rpts	-0.310408	<0.0001	<0.0001
cg15935247	chr17	56606841	56606843	2_TssAFlnk	2_TssAFlnk	2_TssAFlnk	2_TssAFlnk	2_TssAFlnk	2_TssAFlnk	2_TssAFlnk	7_Enh	13_ReprPC	15_Quies	14_ReprPCWk	5_TxWk	14_ReprPCWk	14_ReprPCWk	7_Enh	5_TxWk	5_TxWk	5_TxWk	5_TxWk	5_TxWk	5_TxWk	5_TxWk	15_Quies	5_TxWk	7_Enh	7_Enh	7_Enh	5_TxWk	5_TxWk	14_ReprPCWk	15_Quies	14_ReprPCWk	7_Enh	7_Enh	14_ReprPCWk	7_Enh	5_TxWk	15_Quies	14_ReprPCWk	7_Enh	14_ReprPCWk	7_Enh	-0.310109	<0.0001	<0.0001
cg09980771	chr17	54230786	54230788	1_TssA	1_TssA	1_TssA	1_TssA	1_TssA	1_TssA	1_TssA	14_ReprPCWk	15_Quies	15_Quies	15_Quies	15_Quies	15_Quies	15_Quies	15_Quies	14_ReprPCWk	15_Quies	15_Quies	15_Quies	15_Quies	15_Quies	15_Quies	14_ReprPCWk	15_Quies	14_ReprPCWk	15_Quies	15_Quies	15_Quies	15_Quies	15_Quies	15_Quies	15_Quies	14_ReprPCWk	14_ReprPCWk	15_Quies	15_Quies	15_Quies	15_Quies	15_Quies	15_Quies	15_Quies	15_Quies	-0.310073	<0.0001	<0.0001
cg01453281	chr2	105475048	105475050	1_TssA	1_TssA	1_TssA	1_TssA	1_TssA	1_TssA	1_TssA	13_ReprPC	13_ReprPC	13_ReprPC	14_ReprPCWk	13_ReprPC	13_ReprPC	13_ReprPC	13_ReprPC	14_ReprPCWk	13_ReprPC	14_ReprPCWk	13_ReprPC	13_ReprPC	13_ReprPC	14_ReprPCWk	14_ReprPCWk	15_Quies	13_ReprPC	14_ReprPCWk	13_ReprPC	15_Quies	14_ReprPCWk	13_ReprPC	13_ReprPC	13_ReprPC	14_ReprPCWk	14_ReprPCWk	14_ReprPCWk	13_ReprPC	13_ReprPC	14_ReprPCWk	13_ReprPC	13_ReprPC	13_ReprPC	14_ReprPCWk	-0.309502	<0.0001	<0.0001
cg12672713	chr8	30889708	30889710	2_TssAFlnk	2_TssAFlnk	2_TssAFlnk	2_TssAFlnk	2_TssAFlnk	2_TssAFlnk	2_TssAFlnk	13_ReprPC	13_ReprPC	13_ReprPC	13_ReprPC	13_ReprPC	13_ReprPC	13_ReprPC	14_ReprPCWk	15_Quies	13_ReprPC	13_ReprPC	13_ReprPC	13_ReprPC	13_ReprPC	13_ReprPC	13_ReprPC	15_Quies	13_ReprPC	9_Het	7_Enh	15_Quies	13_ReprPC	13_ReprPC	13_ReprPC	13_ReprPC	14_ReprPCWk	15_Quies	13_ReprPC	13_ReprPC	13_ReprPC	13_ReprPC	12_EnhBiv	13_ReprPC	13_ReprPC	15_Quies	-0.308371	<0.0001	<0.0001
cg06200397	chr22	18508248	18508250	2_TssAFlnk	2_TssAFlnk	2_TssAFlnk	2_TssAFlnk	2_TssAFlnk	1_TssA	2_TssAFlnk	7_Enh	13_ReprPC	7_Enh	13_ReprPC	13_ReprPC	13_ReprPC	13_ReprPC	5_TxWk	7_Enh	15_Quies	7_Enh	7_Enh	14_ReprPCWk	14_ReprPCWk	5_TxWk	5_TxWk	15_Quies	15_Quies	14_ReprPCWk	7_Enh	7_Enh	5_TxWk	15_Quies	14_ReprPCWk	7_Enh	5_TxWk	5_TxWk	14_ReprPCWk	7_Enh	14_ReprPCWk	14_ReprPCWk	13_ReprPC	7_Enh	13_ReprPC	15_Quies	-0.308145	<0.0001	<0.0001
cg08337184	chr19	11558538	11558540	1_TssA	6_EnhG	3_TxFlnk	1_TssA	3_TxFlnk	6_EnhG	1_TssA	4_Tx	4_Tx	4_Tx	4_Tx	4_Tx	4_Tx	4_Tx	4_Tx	4_Tx	4_Tx	4_Tx	4_Tx	4_Tx	4_Tx	4_Tx	5_TxWk	4_Tx	4_Tx	4_Tx	4_Tx	4_Tx	5_TxWk	4_Tx	4_Tx	5_TxWk	5_TxWk	4_Tx	4_Tx	4_Tx	4_Tx	4_Tx	4_Tx	4_Tx	4_Tx	4_Tx	-0.307684	<0.0001	<0.0001
cg10837016	chr7	22224656	22224658	1_TssA	7_Enh	2_TssAFlnk	2_TssAFlnk	2_TssAFlnk	7_Enh	1_TssA	5_TxWk	15_Quies	15_Quies	14_ReprPCWk	15_Quies	15_Quies	15_Quies	5_TxWk	5_TxWk	5_TxWk	5_TxWk	15_Quies	5_TxWk	5_TxWk	5_TxWk	15_Quies	15_Quies	5_TxWk	5_TxWk	15_Quies	5_TxWk	15_Quies	5_TxWk	5_TxWk	5_TxWk	15_Quies	15_Quies	5_TxWk	15_Quies	5_TxWk	5_TxWk	15_Quies	15_Quies	5_TxWk	5_TxWk	-0.307594	<0.0001	<0.0001
cg02858960	chr13	23898363	23898365	2_TssAFlnk	2_TssAFlnk	1_TssA	1_TssA	1_TssA	1_TssA	1_TssA	7_Enh	15_Quies	15_Quies	15_Quies	15_Quies	15_Quies	15_Quies	15_Quies	5_TxWk	15_Quies	15_Quies	15_Quies	15_Quies	5_TxWk	15_Quies	15_Quies	15_Quies	5_TxWk	15_Quies	5_TxWk	15_Quies	5_TxWk	15_Quies	15_Quies	15_Quies	15_Quies	5_TxWk	15_Quies	7_Enh	7_Enh	15_Quies	15_Quies	5_TxWk	15_Quies	15_Quies	-0.306202	<0.0001	<0.0001
cg23975646	chr18	74728930	74728932	1_TssA	1_TssA	1_TssA	1_TssA	1_TssA	1_TssA	1_TssA	4_Tx	4_Tx	4_Tx	4_Tx	6_EnhG	4_Tx	4_Tx	4_Tx	4_Tx	4_Tx	4_Tx	15_Quies	4_Tx	4_Tx	4_Tx	15_Quies	4_Tx	6_EnhG	4_Tx	6_EnhG	4_Tx	15_Quies	4_Tx	4_Tx	4_Tx	5_TxWk	6_EnhG	4_Tx	6_EnhG	4_Tx	5_TxWk	15_Quies	4_Tx	15_Quies	4_Tx	-0.306002	<0.0001	<0.0001
cg02274366	chr6	123154274	123154276	1_TssA	1_TssA	1_TssA	1_TssA	1_TssA	1_TssA	1_TssA	15_Quies	14_ReprPCWk	15_Quies	15_Quies	15_Quies	14_ReprPCWk	15_Quies	15_Quies	15_Quies	15_Quies	15_Quies	15_Quies	15_Quies	15_Quies	14_ReprPCWk	15_Quies	15_Quies	14_ReprPCWk	15_Quies	14_ReprPCWk	15_Quies	15_Quies	15_Quies	15_Quies	15_Quies	14_ReprPCWk	15_Quies	14_ReprPCWk	15_Quies	15_Quies	15_Quies	15_Quies	15_Quies	15_Quies	15_Quies	-0.305909	<0.0001	<0.0001
cg09372728	chr16	56624885	56624887	2_TssAFlnk	3_TxFlnk	3_TxFlnk	2_TssAFlnk	2_TssAFlnk	2_TssAFlnk	3_TxFlnk	7_Enh	14_ReprPCWk	13_ReprPC	13_ReprPC	13_ReprPC	14_ReprPCWk	13_ReprPC	13_ReprPC	14_ReprPCWk	15_Quies	13_ReprPC	14_ReprPCWk	14_ReprPCWk	14_ReprPCWk	13_ReprPC	15_Quies	15_Quies	14_ReprPCWk	9_Het	14_ReprPCWk	7_Enh	15_Quies	13_ReprPC	14_ReprPCWk	14_ReprPCWk	7_Enh	7_Enh	14_ReprPCWk	12_EnhBiv	12_EnhBiv	14_ReprPCWk	14_ReprPCWk	13_ReprPC	13_ReprPC	15_Quies	-0.305654	<0.0001	<0.0001
cg09305883	chr16	51684944	51684946	2_TssAFlnk	11_BivFlnk	1_TssA	2_TssAFlnk	1_TssA	10_TssBiv	1_TssA	13_ReprPC	9_Het	15_Quies	15_Quies	15_Quies	15_Quies	15_Quies	9_Het	9_Het	15_Quies	15_Quies	15_Quies	15_Quies	15_Quies	15_Quies	15_Quies	15_Quies	15_Quies	9_Het	15_Quies	15_Quies	15_Quies	15_Quies	15_Quies	15_Quies	5_TxWk	15_Quies	15_Quies	9_Het	15_Quies	15_Quies	15_Quies	14_ReprPCWk	15_Quies	9_Het	-0.305169	<0.0001	<0.0001
cg00321619	chr9	131153846	131153848	1_TssA	1_TssA	1_TssA	1_TssA	3_TxFlnk	3_TxFlnk	1_TssA	4_Tx	4_Tx	4_Tx	4_Tx	5_TxWk	4_Tx	4_Tx	4_Tx	5_TxWk	5_TxWk	4_Tx	5_TxWk	4_Tx	4_Tx	4_Tx	15_Quies	4_Tx	5_TxWk	4_Tx	4_Tx	4_Tx	5_TxWk	4_Tx	5_TxWk	5_TxWk	5_TxWk	4_Tx	4_Tx	4_Tx	5_TxWk	5_TxWk	5_TxWk	4_Tx	4_Tx	6_EnhG	-0.304032	<0.0001	<0.0001
cg08216304	chr8	26483121	26483123	6_EnhG	6_EnhG	6_EnhG	6_EnhG	6_EnhG	6_EnhG	6_EnhG	4_Tx	4_Tx	4_Tx	4_Tx	4_Tx	4_Tx	4_Tx	4_Tx	5_TxWk	4_Tx	5_TxWk	4_Tx	4_Tx	4_Tx	5_TxWk	5_TxWk	5_TxWk	4_Tx	4_Tx	5_TxWk	5_TxWk	5_TxWk	4_Tx	5_TxWk	5_TxWk	5_TxWk	4_Tx	4_Tx	4_Tx	5_TxWk	5_TxWk	14_ReprPCWk	4_Tx	4_Tx	4_Tx	-0.303927	<0.0001	<0.0001
cg27281765	chr8	82358607	82358609	1_TssA	1_TssA	1_TssA	1_TssA	1_TssA	1_TssA	1_TssA	15_Quies	15_Quies	15_Quies	15_Quies	15_Quies	15_Quies	15_Quies	15_Quies	15_Quies	14_ReprPCWk	15_Quies	15_Quies	15_Quies	15_Quies	15_Quies	15_Quies	15_Quies	15_Quies	15_Quies	15_Quies	15_Quies	15_Quies	15_Quies	15_Quies	15_Quies	15_Quies	15_Quies	15_Quies	15_Quies	15_Quies	15_Quies	15_Quies	15_Quies	14_ReprPCWk	15_Quies	-0.303212	<0.0001	<0.0001
cg02530222	chr9	133794589	133794591	7_Enh	7_Enh	7_Enh	7_Enh	2_TssAFlnk	7_Enh	7_Enh	12_EnhBiv	15_Quies	15_Quies	13_ReprPC	15_Quies	13_ReprPC	15_Quies	13_ReprPC	15_Quies	14_ReprPCWk	14_ReprPCWk	14_ReprPCWk	13_ReprPC	14_ReprPCWk	12_EnhBiv	14_ReprPCWk	15_Quies	15_Quies	15_Quies	14_ReprPCWk	15_Quies	14_ReprPCWk	15_Quies	15_Quies	14_ReprPCWk	4_Tx	14_ReprPCWk	14_ReprPCWk	12_EnhBiv	13_ReprPC	13_ReprPC	14_ReprPCWk	12_EnhBiv	14_ReprPCWk	5_TxWk	-0.302989	<0.0001	<0.0001
cg10404717	chr9	131154961	131154963	1_TssA	1_TssA	3_TxFlnk	3_TxFlnk	3_TxFlnk	3_TxFlnk	3_TxFlnk	4_Tx	4_Tx	5_TxWk	4_Tx	5_TxWk	4_Tx	4_Tx	4_Tx	4_Tx	5_TxWk	4_Tx	5_TxWk	4_Tx	4_Tx	4_Tx	15_Quies	4_Tx	4_Tx	4_Tx	4_Tx	4_Tx	5_TxWk	5_TxWk	5_TxWk	5_TxWk	5_TxWk	4_Tx	4_Tx	4_Tx	5_TxWk	5_TxWk	14_ReprPCWk	4_Tx	4_Tx	4_Tx	-0.302598	<0.0001	<0.0001
cg09763790	chr11	124806172	124806174	1_TssA	1_TssA	1_TssA	1_TssA	1_TssA	1_TssA	1_TssA	7_Enh	15_Quies	14_ReprPCWk	13_ReprPC	15_Quies	14_ReprPCWk	14_ReprPCWk	2_TssAFlnk	14_ReprPCWk	7_Enh	15_Quies	15_Quies	14_ReprPCWk	15_Quies	15_Quies	14_ReprPCWk	15_Quies	15_Quies	15_Quies	14_ReprPCWk	15_Quies	14_ReprPCWk	14_ReprPCWk	14_ReprPCWk	15_Quies	15_Quies	14_ReprPCWk	14_ReprPCWk	13_ReprPC	14_ReprPCWk	14_ReprPCWk	14_ReprPCWk	13_ReprPC	15_Quies	15_Quies	-0.301271	<0.0001	<0.0001
cg24613375	chr13	113700469	113700471	1_TssA	1_TssA	1_TssA	1_TssA	1_TssA	1_TssA	1_TssA	4_Tx	15_Quies	15_Quies	5_TxWk	15_Quies	15_Quies	5_TxWk	5_TxWk	15_Quies	4_Tx	5_TxWk	15_Quies	5_TxWk	14_ReprPCWk	5_TxWk	5_TxWk	4_Tx	5_TxWk	4_Tx	5_TxWk	4_Tx	14_ReprPCWk	5_TxWk	4_Tx	15_Quies	15_Quies	6_EnhG	4_Tx	11_BivFlnk	10_TssBiv	15_Quies	5_TxWk	10_TssBiv	14_ReprPCWk	5_TxWk	-0.30092	<0.0001	<0.0001
cg01341655	chr4	62202293	62202295	2_TssAFlnk	2_TssAFlnk	2_TssAFlnk	2_TssAFlnk	2_TssAFlnk	2_TssAFlnk	1_TssA	7_Enh	15_Quies	15_Quies	15_Quies	9_Het	15_Quies	15_Quies	15_Quies	15_Quies	14_ReprPCWk	15_Quies	15_Quies	15_Quies	15_Quies	15_Quies	15_Quies	15_Quies	15_Quies	15_Quies	15_Quies	15_Quies	15_Quies	15_Quies	15_Quies	15_Quies	15_Quies	15_Quies	15_Quies	15_Quies	15_Quies	15_Quies	15_Quies	15_Quies	15_Quies	15_Quies	-0.300842	<0.0001	<0.0001
cg05292404	chr10	73149974	73149976	7_Enh	7_Enh	7_Enh	7_Enh	7_Enh	7_Enh	7_Enh	15_Quies	14_ReprPCWk	14_ReprPCWk	13_ReprPC	14_ReprPCWk	5_TxWk	14_ReprPCWk	14_ReprPCWk	15_Quies	15_Quies	14_ReprPCWk	15_Quies	14_ReprPCWk	14_ReprPCWk	14_ReprPCWk	14_ReprPCWk	15_Quies	15_Quies	15_Quies	15_Quies	15_Quies	15_Quies	14_ReprPCWk	14_ReprPCWk	14_ReprPCWk	5_TxWk	15_Quies	14_ReprPCWk	13_ReprPC	14_ReprPCWk	14_ReprPCWk	14_ReprPCWk	14_ReprPCWk	5_TxWk	15_Quies	-0.300424	<0.0001	<0.0001
cg01970923	chr13	113700533	113700535	1_TssA	1_TssA	1_TssA	1_TssA	1_TssA	1_TssA	1_TssA	4_Tx	15_Quies	15_Quies	5_TxWk	15_Quies	15_Quies	5_TxWk	5_TxWk	15_Quies	4_Tx	5_TxWk	15_Quies	5_TxWk	14_ReprPCWk	5_TxWk	5_TxWk	4_Tx	5_TxWk	4_Tx	5_TxWk	4_Tx	14_ReprPCWk	5_TxWk	4_Tx	15_Quies	15_Quies	6_EnhG	4_Tx	11_BivFlnk	10_TssBiv	15_Quies	5_TxWk	10_TssBiv	14_ReprPCWk	5_TxWk	-0.300361	<0.0001	<0.0001
cg04237918	chr22	38435258	38435260	7_Enh	7_Enh	7_Enh	2_TssAFlnk	2_TssAFlnk	7_Enh	2_TssAFlnk	1_TssA	15_Quies	15_Quies	14_ReprPCWk	15_Quies	15_Quies	15_Quies	14_ReprPCWk	15_Quies	15_Quies	15_Quies	15_Quies	15_Quies	15_Quies	15_Quies	15_Quies	15_Quies	15_Quies	5_TxWk	5_TxWk	15_Quies	5_TxWk	15_Quies	15_Quies	15_Quies	5_TxWk	5_TxWk	15_Quies	12_EnhBiv	5_TxWk	15_Quies	15_Quies	14_ReprPCWk	15_Quies	5_TxWk	-0.300132	<0.0001	<0.0001
cg21113446	chr5	146435966	146435968	2_TssAFlnk	7_Enh	2_TssAFlnk	2_TssAFlnk	1_TssA	2_TssAFlnk	2_TssAFlnk	15_Quies	15_Quies	15_Quies	14_ReprPCWk	15_Quies	14_ReprPCWk	15_Quies	15_Quies	14_ReprPCWk	14_ReprPCWk	15_Quies	15_Quies	14_ReprPCWk	15_Quies	15_Quies	15_Quies	15_Quies	14_ReprPCWk	15_Quies	14_ReprPCWk	15_Quies	15_Quies	15_Quies	15_Quies	15_Quies	15_Quies	15_Quies	15_Quies	15_Quies	15_Quies	14_ReprPCWk	15_Quies	15_Quies	15_Quies	15_Quies	-0.299307	<0.0001	<0.0001
cg27240008	chr18	74728833	74728835	1_TssA	1_TssA	1_TssA	1_TssA	1_TssA	1_TssA	1_TssA	4_Tx	4_Tx	4_Tx	4_Tx	6_EnhG	4_Tx	4_Tx	4_Tx	4_Tx	4_Tx	4_Tx	15_Quies	4_Tx	4_Tx	4_Tx	15_Quies	4_Tx	6_EnhG	4_Tx	6_EnhG	4_Tx	15_Quies	4_Tx	4_Tx	4_Tx	5_TxWk	6_EnhG	4_Tx	6_EnhG	4_Tx	5_TxWk	15_Quies	4_Tx	15_Quies	4_Tx	-0.298354	<0.0001	<0.0001
cg16773028	chr1	111148338	111148340	2_TssAFlnk	2_TssAFlnk	2_TssAFlnk	2_TssAFlnk	2_TssAFlnk	2_TssAFlnk	2_TssAFlnk	12_EnhBiv	13_ReprPC	13_ReprPC	13_ReprPC	14_ReprPCWk	12_EnhBiv	13_ReprPC	12_EnhBiv	5_TxWk	13_ReprPC	13_ReprPC	13_ReprPC	13_ReprPC	11_BivFlnk	15_Quies	15_Quies	7_Enh	12_EnhBiv	7_Enh	7_Enh	5_TxWk	15_Quies	13_ReprPC	13_ReprPC	10_TssBiv	5_TxWk	12_EnhBiv	13_ReprPC	12_EnhBiv	12_EnhBiv	13_ReprPC	13_ReprPC	11_BivFlnk	13_ReprPC	13_ReprPC	-0.298209	<0.0001	<0.0001
cg05635923	chr13	36944450	36944452	1_TssA	1_TssA	1_TssA	1_TssA	1_TssA	1_TssA	2_TssAFlnk	5_TxWk	15_Quies	15_Quies	15_Quies	15_Quies	15_Quies	15_Quies	15_Quies	5_TxWk	7_Enh	15_Quies	15_Quies	15_Quies	15_Quies	15_Quies	15_Quies	15_Quies	15_Quies	5_TxWk	5_TxWk	7_Enh	15_Quies	15_Quies	15_Quies	15_Quies	15_Quies	15_Quies	14_ReprPCWk	15_Quies	15_Quies	15_Quies	15_Quies	15_Quies	15_Quies	15_Quies	-0.297924	<0.0001	<0.0001
cg05163325	chr6	158334117	158334119	7_Enh	7_Enh	7_Enh	7_Enh	7_Enh	7_Enh	7_Enh	5_TxWk	5_TxWk	6_EnhG	5_TxWk	5_TxWk	5_TxWk	4_Tx	4_Tx	5_TxWk	5_TxWk	5_TxWk	5_TxWk	5_TxWk	5_TxWk	5_TxWk	5_TxWk	5_TxWk	5_TxWk	5_TxWk	5_TxWk	5_TxWk	5_TxWk	4_Tx	4_Tx	5_TxWk	5_TxWk	5_TxWk	5_TxWk	5_TxWk	4_Tx	5_TxWk	5_TxWk	5_TxWk	5_TxWk	5_TxWk	-0.297768	<0.0001	<0.0001
cg02362017	chr9	131154346	131154348	1_TssA	1_TssA	3_TxFlnk	1_TssA	3_TxFlnk	3_TxFlnk	3_TxFlnk	4_Tx	4_Tx	5_TxWk	4_Tx	5_TxWk	4_Tx	4_Tx	4_Tx	5_TxWk	5_TxWk	4_Tx	5_TxWk	4_Tx	4_Tx	4_Tx	15_Quies	4_Tx	5_TxWk	4_Tx	4_Tx	4_Tx	5_TxWk	5_TxWk	5_TxWk	5_TxWk	5_TxWk	4_Tx	4_Tx	4_Tx	5_TxWk	5_TxWk	5_TxWk	4_Tx	4_Tx	4_Tx	-0.297243	<0.0001	<0.0001
cg19403610	chr10	128359013	128359015	1_TssA	1_TssA	1_TssA	1_TssA	1_TssA	1_TssA	1_TssA	15_Quies	15_Quies	15_Quies	15_Quies	15_Quies	15_Quies	15_Quies	14_ReprPCWk	15_Quies	14_ReprPCWk	15_Quies	15_Quies	15_Quies	15_Quies	15_Quies	15_Quies	15_Quies	14_ReprPCWk	15_Quies	14_ReprPCWk	15_Quies	15_Quies	15_Quies	15_Quies	15_Quies	15_Quies	15_Quies	15_Quies	14_ReprPCWk	14_ReprPCWk	15_Quies	15_Quies	14_ReprPCWk	15_Quies	15_Quies	-0.297108	<0.0001	<0.0001
cg00806239	chr6	43456983	43456985	2_TssAFlnk	2_TssAFlnk	2_TssAFlnk	2_TssAFlnk	2_TssAFlnk	2_TssAFlnk	2_TssAFlnk	7_Enh	4_Tx	5_TxWk	6_EnhG	5_TxWk	5_TxWk	4_Tx	5_TxWk	5_TxWk	7_Enh	5_TxWk	6_EnhG	5_TxWk	7_Enh	5_TxWk	15_Quies	5_TxWk	7_Enh	5_TxWk	7_Enh	5_TxWk	7_Enh	5_TxWk	5_TxWk	5_TxWk	7_Enh	7_Enh	5_TxWk	7_Enh	7_Enh	5_TxWk	5_TxWk	6_EnhG	4_Tx	6_EnhG	-0.296714	<0.0001	<0.0001
cg06964876	chr16	1038179	1038181	7_Enh	7_Enh	7_Enh	7_Enh	7_Enh	7_Enh	7_Enh	13_ReprPC	15_Quies	15_Quies	14_ReprPCWk	15_Quies	14_ReprPCWk	5_TxWk	14_ReprPCWk	15_Quies	14_ReprPCWk	14_ReprPCWk	14_ReprPCWk	14_ReprPCWk	14_ReprPCWk	14_ReprPCWk	14_ReprPCWk	15_Quies	14_ReprPCWk	14_ReprPCWk	14_ReprPCWk	15_Quies	14_ReprPCWk	14_ReprPCWk	14_ReprPCWk	14_ReprPCWk	5_TxWk	13_ReprPC	14_ReprPCWk	12_EnhBiv	13_ReprPC	14_ReprPCWk	14_ReprPCWk	13_ReprPC	14_ReprPCWk	5_TxWk	-0.296397	<0.0001	<0.0001
cg07622833	chr11	33640166	33640168	7_Enh	5_TxWk	5_TxWk	1_TssA	1_TssA	5_TxWk	5_TxWk	15_Quies	15_Quies	14_ReprPCWk	14_ReprPCWk	15_Quies	15_Quies	14_ReprPCWk	14_ReprPCWk	15_Quies	14_ReprPCWk	15_Quies	15_Quies	14_ReprPCWk	14_ReprPCWk	15_Quies	15_Quies	15_Quies	15_Quies	15_Quies	15_Quies	15_Quies	15_Quies	15_Quies	15_Quies	15_Quies	15_Quies	15_Quies	14_ReprPCWk	15_Quies	15_Quies	14_ReprPCWk	15_Quies	14_ReprPCWk	15_Quies	15_Quies	-0.295784	<0.0001	<0.0001
cg13442966	chr18	74728978	74728980	1_TssA	1_TssA	1_TssA	1_TssA	1_TssA	1_TssA	1_TssA	4_Tx	4_Tx	4_Tx	4_Tx	6_EnhG	4_Tx	4_Tx	4_Tx	4_Tx	4_Tx	4_Tx	15_Quies	4_Tx	4_Tx	4_Tx	15_Quies	4_Tx	6_EnhG	4_Tx	6_EnhG	4_Tx	15_Quies	4_Tx	4_Tx	4_Tx	5_TxWk	6_EnhG	4_Tx	6_EnhG	4_Tx	5_TxWk	15_Quies	4_Tx	15_Quies	4_Tx	-0.294862	<0.0001	<0.0001
cg06118056	chr6	166711137	166711139	5_TxWk	5_TxWk	1_TssA	7_Enh	5_TxWk	5_TxWk	5_TxWk	13_ReprPC	15_Quies	14_ReprPCWk	13_ReprPC	14_ReprPCWk	14_ReprPCWk	14_ReprPCWk	14_ReprPCWk	9_Het	15_Quies	14_ReprPCWk	14_ReprPCWk	14_ReprPCWk	14_ReprPCWk	14_ReprPCWk	15_Quies	15_Quies	14_ReprPCWk	9_Het	14_ReprPCWk	9_Het	14_ReprPCWk	14_ReprPCWk	14_ReprPCWk	14_ReprPCWk	15_Quies	14_ReprPCWk	14_ReprPCWk	13_ReprPC	13_ReprPC	14_ReprPCWk	14_ReprPCWk	14_ReprPCWk	14_ReprPCWk	15_Quies	-0.294785	<0.0001	<0.0001
cg06192085	chr16	1076720	1076722	7_Enh	7_Enh	2_TssAFlnk	7_Enh	2_TssAFlnk	2_TssAFlnk	7_Enh	12_EnhBiv	15_Quies	15_Quies	13_ReprPC	14_ReprPCWk	13_ReprPC	14_ReprPCWk	14_ReprPCWk	15_Quies	14_ReprPCWk	14_ReprPCWk	14_ReprPCWk	14_ReprPCWk	14_ReprPCWk	14_ReprPCWk	14_ReprPCWk	5_TxWk	14_ReprPCWk	14_ReprPCWk	14_ReprPCWk	5_TxWk	14_ReprPCWk	14_ReprPCWk	14_ReprPCWk	14_ReprPCWk	5_TxWk	14_ReprPCWk	14_ReprPCWk	11_BivFlnk	12_EnhBiv	14_ReprPCWk	14_ReprPCWk	13_ReprPC	14_ReprPCWk	9_Het	-0.293764	<0.0001	<0.0001
cg18698767	chr10	128213854	128213856	7_Enh	1_TssA	7_Enh	7_Enh	1_TssA	7_Enh	7_Enh	15_Quies	15_Quies	15_Quies	14_ReprPCWk	15_Quies	13_ReprPC	15_Quies	14_ReprPCWk	15_Quies	13_ReprPC	15_Quies	15_Quies	15_Quies	14_ReprPCWk	15_Quies	15_Quies	15_Quies	9_Het	14_ReprPCWk	14_ReprPCWk	15_Quies	15_Quies	14_ReprPCWk	14_ReprPCWk	15_Quies	15_Quies	14_ReprPCWk	14_ReprPCWk	13_ReprPC	14_ReprPCWk	14_ReprPCWk	15_Quies	14_ReprPCWk	15_Quies	15_Quies	-0.293175	<0.0001	<0.0001
cg18057959	chr10	126694752	126694754	7_Enh	7_Enh	2_TssAFlnk	7_Enh	2_TssAFlnk	1_TssA	7_Enh	4_Tx	4_Tx	15_Quies	13_ReprPC	4_Tx	4_Tx	4_Tx	4_Tx	5_TxWk	15_Quies	4_Tx	5_TxWk	4_Tx	5_TxWk	5_TxWk	15_Quies	6_EnhG	5_TxWk	4_Tx	5_TxWk	4_Tx	5_TxWk	4_Tx	4_Tx	5_TxWk	5_TxWk	5_TxWk	4_Tx	6_EnhG	5_TxWk	5_TxWk	5_TxWk	4_Tx	15_Quies	6_EnhG	-0.29297	<0.0001	<0.0001
cg21104686	chr6	166711487	166711489	5_TxWk	5_TxWk	1_TssA	7_Enh	5_TxWk	5_TxWk	5_TxWk	13_ReprPC	15_Quies	14_ReprPCWk	13_ReprPC	14_ReprPCWk	14_ReprPCWk	14_ReprPCWk	14_ReprPCWk	9_Het	15_Quies	14_ReprPCWk	14_ReprPCWk	14_ReprPCWk	14_ReprPCWk	14_ReprPCWk	15_Quies	15_Quies	14_ReprPCWk	13_ReprPC	14_ReprPCWk	9_Het	14_ReprPCWk	14_ReprPCWk	14_ReprPCWk	14_ReprPCWk	15_Quies	14_ReprPCWk	14_ReprPCWk	13_ReprPC	13_ReprPC	14_ReprPCWk	14_ReprPCWk	14_ReprPCWk	14_ReprPCWk	15_Quies	-0.292837	<0.0001	<0.0001
cg03564698	chr3	48889205	48889207	7_Enh	7_Enh	7_Enh	7_Enh	7_Enh	7_Enh	7_Enh	5_TxWk	5_TxWk	5_TxWk	5_TxWk	5_TxWk	5_TxWk	5_TxWk	5_TxWk	5_TxWk	4_Tx	5_TxWk	5_TxWk	5_TxWk	5_TxWk	5_TxWk	5_TxWk	5_TxWk	5_TxWk	5_TxWk	5_TxWk	5_TxWk	5_TxWk	5_TxWk	5_TxWk	5_TxWk	15_Quies	5_TxWk	5_TxWk	5_TxWk	5_TxWk	5_TxWk	5_TxWk	4_Tx	5_TxWk	5_TxWk	-0.292304	<0.0001	<0.0001
cg03082234	chr7	73926030	73926032	7_Enh	7_Enh	7_Enh	7_Enh	7_Enh	7_Enh	7_Enh	4_Tx	15_Quies	15_Quies	14_ReprPCWk	15_Quies	15_Quies	15_Quies	5_TxWk	5_TxWk	5_TxWk	5_TxWk	5_TxWk	4_Tx	15_Quies	4_Tx	5_TxWk	5_TxWk	5_TxWk	4_Tx	5_TxWk	5_TxWk	5_TxWk	5_TxWk	5_TxWk	5_TxWk	5_TxWk	4_Tx	5_TxWk	6_EnhG	5_TxWk	5_TxWk	5_TxWk	5_TxWk	15_Quies	5_TxWk	-0.292219	<0.0001	<0.0001
cg06618097	chr19	46999443	46999445	1_TssA	2_TssAFlnk	2_TssAFlnk	2_TssAFlnk	2_TssAFlnk	2_TssAFlnk	2_TssAFlnk	7_Enh	13_ReprPC	14_ReprPCWk	13_ReprPC	14_ReprPCWk	13_ReprPC	14_ReprPCWk	15_Quies	5_TxWk	14_ReprPCWk	14_ReprPCWk	15_Quies	14_ReprPCWk	13_ReprPC	15_Quies	15_Quies	15_Quies	14_ReprPCWk	15_Quies	15_Quies	15_Quies	15_Quies	7_Enh	14_ReprPCWk	15_Quies	5_TxWk	15_Quies	14_ReprPCWk	13_ReprPC	13_ReprPC	14_ReprPCWk	14_ReprPCWk	13_ReprPC	12_EnhBiv	7_Enh	-0.290412	<0.0001	<0.0001
cg02589899	chr6	29627166	29627168	1_TssA	1_TssA	1_TssA	1_TssA	1_TssA	1_TssA	1_TssA	5_TxWk	14_ReprPCWk	14_ReprPCWk	13_ReprPC	14_ReprPCWk	14_ReprPCWk	14_ReprPCWk	14_ReprPCWk	15_Quies	14_ReprPCWk	15_Quies	15_Quies	14_ReprPCWk	15_Quies	15_Quies	14_ReprPCWk	15_Quies	15_Quies	14_ReprPCWk	14_ReprPCWk	15_Quies	14_ReprPCWk	14_ReprPCWk	14_ReprPCWk	15_Quies	5_TxWk	5_TxWk	14_ReprPCWk	14_ReprPCWk	14_ReprPCWk	14_ReprPCWk	14_ReprPCWk	14_ReprPCWk	14_ReprPCWk	15_Quies	-0.290201	<0.0001	<0.0001
cg09669754	chr17	78166147	78166149	1_TssA	1_TssA	1_TssA	2_TssAFlnk	2_TssAFlnk	1_TssA	1_TssA	7_Enh	15_Quies	15_Quies	13_ReprPC	15_Quies	12_EnhBiv	15_Quies	11_BivFlnk	14_ReprPCWk	15_Quies	14_ReprPCWk	15_Quies	5_TxWk	14_ReprPCWk	7_Enh	14_ReprPCWk	5_TxWk	7_Enh	5_TxWk	14_ReprPCWk	5_TxWk	15_Quies	14_ReprPCWk	15_Quies	14_ReprPCWk	7_Enh	7_Enh	15_Quies	11_BivFlnk	13_ReprPC	14_ReprPCWk	14_ReprPCWk	14_ReprPCWk	14_ReprPCWk	7_Enh	-0.290042	<0.0001	<0.0001
cg27203895	chr11	131369036	131369038	7_Enh	7_Enh	2_TssAFlnk	2_TssAFlnk	7_Enh	7_Enh	7_Enh	15_Quies	15_Quies	15_Quies	15_Quies	15_Quies	13_ReprPC	15_Quies	5_TxWk	9_Het	14_ReprPCWk	15_Quies	15_Quies	14_ReprPCWk	15_Quies	9_Het	14_ReprPCWk	15_Quies	14_ReprPCWk	15_Quies	15_Quies	15_Quies	14_ReprPCWk	15_Quies	15_Quies	15_Quies	15_Quies	14_ReprPCWk	15_Quies	14_ReprPCWk	15_Quies	14_ReprPCWk	15_Quies	15_Quies	15_Quies	15_Quies	-0.289178	<0.0001	<0.0001
cg11845785	chr2	105118546	105118548	1_TssA	7_Enh	1_TssA	2_TssAFlnk	1_TssA	1_TssA	1_TssA	15_Quies	15_Quies	15_Quies	15_Quies	15_Quies	15_Quies	15_Quies	15_Quies	15_Quies	15_Quies	15_Quies	15_Quies	15_Quies	15_Quies	15_Quies	14_ReprPCWk	15_Quies	14_ReprPCWk	15_Quies	15_Quies	9_Het	14_ReprPCWk	15_Quies	15_Quies	15_Quies	15_Quies	14_ReprPCWk	15_Quies	14_ReprPCWk	14_ReprPCWk	15_Quies	15_Quies	15_Quies	15_Quies	15_Quies	-0.289158	<0.0001	<0.0001
cg22949732	chr3	13358481	13358483	7_Enh	6_EnhG	6_EnhG	6_EnhG	6_EnhG	7_Enh	7_Enh	15_Quies	4_Tx	4_Tx	4_Tx	4_Tx	4_Tx	4_Tx	14_ReprPCWk	5_TxWk	4_Tx	5_TxWk	5_TxWk	4_Tx	5_TxWk	4_Tx	5_TxWk	4_Tx	15_Quies	4_Tx	15_Quies	4_Tx	15_Quies	4_Tx	15_Quies	5_TxWk	5_TxWk	5_TxWk	5_TxWk	4_Tx	4_Tx	15_Quies	15_Quies	4_Tx	4_Tx	4_Tx	-0.289085	<0.0001	<0.0001
cg11688949	chr8	27115955	27115957	1_TssA	1_TssA	1_TssA	1_TssA	1_TssA	1_TssA	1_TssA	15_Quies	14_ReprPCWk	14_ReprPCWk	13_ReprPC	15_Quies	13_ReprPC	14_ReprPCWk	14_ReprPCWk	15_Quies	15_Quies	14_ReprPCWk	15_Quies	14_ReprPCWk	14_ReprPCWk	14_ReprPCWk	14_ReprPCWk	15_Quies	14_ReprPCWk	9_Het	15_Quies	15_Quies	14_ReprPCWk	14_ReprPCWk	15_Quies	15_Quies	15_Quies	14_ReprPCWk	14_ReprPCWk	13_ReprPC	14_ReprPCWk	14_ReprPCWk	13_ReprPC	14_ReprPCWk	14_ReprPCWk	15_Quies	-0.288929	<0.0001	<0.0001
cg08027810	chr6	29593478	29593480	2_TssAFlnk	1_TssA	1_TssA	1_TssA	1_TssA	1_TssA	1_TssA	3_TxFlnk	13_ReprPC	5_TxWk	5_TxWk	15_Quies	5_TxWk	5_TxWk	5_TxWk	5_TxWk	14_ReprPCWk	5_TxWk	5_TxWk	14_ReprPCWk	5_TxWk	5_TxWk	5_TxWk	5_TxWk	5_TxWk	5_TxWk	5_TxWk	5_TxWk	14_ReprPCWk	5_TxWk	5_TxWk	5_TxWk	5_TxWk	5_TxWk	5_TxWk	13_ReprPC	13_ReprPC	14_ReprPCWk	14_ReprPCWk	5_TxWk	14_ReprPCWk	5_TxWk	-0.288554	<0.0001	<0.0001
cg24811472	chr8	26481805	26481807	6_EnhG	6_EnhG	6_EnhG	6_EnhG	6_EnhG	6_EnhG	6_EnhG	4_Tx	4_Tx	4_Tx	4_Tx	4_Tx	4_Tx	4_Tx	4_Tx	4_Tx	4_Tx	4_Tx	5_TxWk	4_Tx	4_Tx	4_Tx	5_TxWk	5_TxWk	4_Tx	4_Tx	4_Tx	4_Tx	5_TxWk	4_Tx	5_TxWk	4_Tx	5_TxWk	4_Tx	4_Tx	4_Tx	4_Tx	5_TxWk	14_ReprPCWk	4_Tx	4_Tx	4_Tx	-0.286778	<0.0001	<0.0001
cg14971327	chr5	4230501	4230503	1_TssA	1_TssA	2_TssAFlnk	2_TssAFlnk	1_TssA	1_TssA	2_TssAFlnk	15_Quies	15_Quies	15_Quies	15_Quies	15_Quies	15_Quies	15_Quies	15_Quies	15_Quies	9_Het	15_Quies	15_Quies	15_Quies	15_Quies	15_Quies	14_ReprPCWk	15_Quies	14_ReprPCWk	5_TxWk	14_ReprPCWk	15_Quies	15_Quies	15_Quies	15_Quies	15_Quies	9_Het	14_ReprPCWk	15_Quies	14_ReprPCWk	15_Quies	15_Quies	15_Quies	14_ReprPCWk	14_ReprPCWk	15_Quies	-0.286408	<0.0001	<0.0001
cg08038982	chr12	133103112	133103114	7_Enh	7_Enh	7_Enh	7_Enh	7_Enh	7_Enh	7_Enh	6_EnhG	4_Tx	5_TxWk	4_Tx	5_TxWk	5_TxWk	4_Tx	4_Tx	5_TxWk	5_TxWk	4_Tx	5_TxWk	5_TxWk	5_TxWk	5_TxWk	5_TxWk	4_Tx	5_TxWk	4_Tx	5_TxWk	4_Tx	15_Quies	5_TxWk	5_TxWk	5_TxWk	15_Quies	4_Tx	5_TxWk	5_TxWk	5_TxWk	15_Quies	5_TxWk	5_TxWk	5_TxWk	4_Tx	-0.285713	<0.0001	<0.0001
cg15290965	chr11	7689016	7689018	7_Enh	7_Enh	7_Enh	7_Enh	7_Enh	7_Enh	2_TssAFlnk	4_Tx	5_TxWk	5_TxWk	14_ReprPCWk	14_ReprPCWk	13_ReprPC	5_TxWk	5_TxWk	5_TxWk	4_Tx	5_TxWk	15_Quies	4_Tx	5_TxWk	5_TxWk	15_Quies	4_Tx	5_TxWk	5_TxWk	5_TxWk	5_TxWk	5_TxWk	4_Tx	4_Tx	5_TxWk	5_TxWk	5_TxWk	4_Tx	4_Tx	4_Tx	5_TxWk	5_TxWk	14_ReprPCWk	14_ReprPCWk	5_TxWk	-0.285586	<0.0001	<0.0001
cg12723492	chr11	126572384	126572386	7_Enh	7_Enh	7_Enh	2_TssAFlnk	7_Enh	7_Enh	7_Enh	15_Quies	15_Quies	15_Quies	14_ReprPCWk	15_Quies	14_ReprPCWk	15_Quies	15_Quies	15_Quies	15_Quies	14_ReprPCWk	15_Quies	14_ReprPCWk	15_Quies	15_Quies	15_Quies	15_Quies	15_Quies	15_Quies	15_Quies	15_Quies	5_TxWk	14_ReprPCWk	15_Quies	15_Quies	5_TxWk	14_ReprPCWk	14_ReprPCWk	14_ReprPCWk	15_Quies	15_Quies	14_ReprPCWk	14_ReprPCWk	14_ReprPCWk	15_Quies	-0.28517	<0.0001	<0.0001
cg20955693	chr6	166711441	166711443	5_TxWk	5_TxWk	1_TssA	7_Enh	5_TxWk	5_TxWk	5_TxWk	13_ReprPC	15_Quies	14_ReprPCWk	13_ReprPC	14_ReprPCWk	14_ReprPCWk	14_ReprPCWk	14_ReprPCWk	9_Het	15_Quies	14_ReprPCWk	14_ReprPCWk	14_ReprPCWk	14_ReprPCWk	14_ReprPCWk	15_Quies	15_Quies	14_ReprPCWk	13_ReprPC	14_ReprPCWk	9_Het	14_ReprPCWk	14_ReprPCWk	14_ReprPCWk	14_ReprPCWk	15_Quies	14_ReprPCWk	14_ReprPCWk	13_ReprPC	13_ReprPC	14_ReprPCWk	14_ReprPCWk	14_ReprPCWk	14_ReprPCWk	15_Quies	-0.284906	<0.0001	<0.0001
cg18345924	chr21	22372230	22372232	1_TssA	1_TssA	1_TssA	1_TssA	1_TssA	1_TssA	1_TssA	7_Enh	14_ReprPCWk	13_ReprPC	15_Quies	14_ReprPCWk	14_ReprPCWk	15_Quies	15_Quies	15_Quies	13_ReprPC	15_Quies	15_Quies	15_Quies	15_Quies	15_Quies	14_ReprPCWk	14_ReprPCWk	15_Quies	15_Quies	15_Quies	15_Quies	15_Quies	15_Quies	15_Quies	5_TxWk	5_TxWk	15_Quies	15_Quies	14_ReprPCWk	14_ReprPCWk	15_Quies	15_Quies	15_Quies	14_ReprPCWk	15_Quies	-0.284553	<0.0001	<0.0001
cg04124636	chr16	1033407	1033409	1_TssA	1_TssA	1_TssA	1_TssA	1_TssA	1_TssA	1_TssA	13_ReprPC	13_ReprPC	13_ReprPC	13_ReprPC	14_ReprPCWk	13_ReprPC	13_ReprPC	13_ReprPC	15_Quies	14_ReprPCWk	13_ReprPC	14_ReprPCWk	13_ReprPC	13_ReprPC	14_ReprPCWk	14_ReprPCWk	15_Quies	14_ReprPCWk	13_ReprPC	13_ReprPC	7_Enh	14_ReprPCWk	14_ReprPCWk	13_ReprPC	14_ReprPCWk	5_TxWk	13_ReprPC	14_ReprPCWk	13_ReprPC	13_ReprPC	14_ReprPCWk	13_ReprPC	12_EnhBiv	13_ReprPC	9_Het	-0.284503	<0.0001	<0.0001
cg14308466	chr9	136781307	136781309	2_TssAFlnk	2_TssAFlnk	2_TssAFlnk	2_TssAFlnk	2_TssAFlnk	2_TssAFlnk	2_TssAFlnk	7_Enh	15_Quies	7_Enh	14_ReprPCWk	15_Quies	14_ReprPCWk	15_Quies	5_TxWk	5_TxWk	7_Enh	15_Quies	15_Quies	6_EnhG	15_Quies	7_Enh	15_Quies	7_Enh	5_TxWk	7_Enh	5_TxWk	7_Enh	14_ReprPCWk	5_TxWk	5_TxWk	15_Quies	7_Enh	5_TxWk	5_TxWk	13_ReprPC	12_EnhBiv	15_Quies	7_Enh	5_TxWk	9_Het	5_TxWk	-0.28431	<0.0001	<0.0001
cg18406570	chr11	83984575	83984577	1_TssA	1_TssA	1_TssA	1_TssA	1_TssA	5_TxWk	1_TssA	15_Quies	15_Quies	15_Quies	15_Quies	15_Quies	15_Quies	15_Quies	15_Quies	15_Quies	15_Quies	15_Quies	15_Quies	15_Quies	15_Quies	15_Quies	15_Quies	15_Quies	15_Quies	15_Quies	15_Quies	15_Quies	15_Quies	15_Quies	15_Quies	15_Quies	15_Quies	15_Quies	15_Quies	15_Quies	15_Quies	15_Quies	15_Quies	15_Quies	15_Quies	15_Quies	-0.284269	<0.0001	<0.0001
cg21649520	chr8	82359798	82359800	1_TssA	1_TssA	1_TssA	1_TssA	1_TssA	1_TssA	1_TssA	15_Quies	15_Quies	15_Quies	15_Quies	15_Quies	15_Quies	15_Quies	15_Quies	15_Quies	14_ReprPCWk	15_Quies	15_Quies	15_Quies	15_Quies	15_Quies	15_Quies	15_Quies	15_Quies	15_Quies	15_Quies	15_Quies	15_Quies	15_Quies	15_Quies	15_Quies	15_Quies	15_Quies	15_Quies	15_Quies	15_Quies	15_Quies	15_Quies	15_Quies	14_ReprPCWk	15_Quies	-0.283964	<0.0001	<0.0001
cg16891318	chr18	72201589	72201591	7_Enh	1_TssA	1_TssA	1_TssA	7_Enh	7_Enh	2_TssAFlnk	15_Quies	15_Quies	15_Quies	14_ReprPCWk	15_Quies	15_Quies	15_Quies	15_Quies	9_Het	15_Quies	15_Quies	15_Quies	5_TxWk	15_Quies	14_ReprPCWk	15_Quies	15_Quies	15_Quies	15_Quies	15_Quies	15_Quies	15_Quies	15_Quies	15_Quies	15_Quies	15_Quies	15_Quies	15_Quies	14_ReprPCWk	14_ReprPCWk	15_Quies	5_TxWk	14_ReprPCWk	15_Quies	15_Quies	-0.283003	<0.0001	<0.0001
cg21107579	chr18	74728958	74728960	1_TssA	1_TssA	1_TssA	1_TssA	1_TssA	1_TssA	1_TssA	4_Tx	4_Tx	4_Tx	4_Tx	6_EnhG	4_Tx	4_Tx	4_Tx	4_Tx	4_Tx	4_Tx	15_Quies	4_Tx	4_Tx	4_Tx	15_Quies	4_Tx	6_EnhG	4_Tx	6_EnhG	4_Tx	15_Quies	4_Tx	4_Tx	4_Tx	5_TxWk	6_EnhG	4_Tx	6_EnhG	4_Tx	5_TxWk	15_Quies	4_Tx	15_Quies	4_Tx	-0.282946	<0.0001	<0.0001
cg21851937	chr8	82359566	82359568	1_TssA	1_TssA	1_TssA	1_TssA	1_TssA	1_TssA	1_TssA	15_Quies	15_Quies	15_Quies	15_Quies	15_Quies	15_Quies	15_Quies	15_Quies	15_Quies	14_ReprPCWk	15_Quies	15_Quies	15_Quies	15_Quies	15_Quies	15_Quies	15_Quies	15_Quies	15_Quies	15_Quies	15_Quies	15_Quies	15_Quies	15_Quies	15_Quies	15_Quies	15_Quies	15_Quies	15_Quies	15_Quies	15_Quies	15_Quies	15_Quies	14_ReprPCWk	15_Quies	-0.282621	<0.0001	<0.0001
cg04678336	chr13	23898555	23898557	2_TssAFlnk	1_TssA	1_TssA	1_TssA	1_TssA	1_TssA	1_TssA	7_Enh	15_Quies	15_Quies	15_Quies	15_Quies	15_Quies	15_Quies	15_Quies	7_Enh	15_Quies	15_Quies	15_Quies	15_Quies	5_TxWk	7_Enh	15_Quies	15_Quies	5_TxWk	15_Quies	5_TxWk	15_Quies	5_TxWk	15_Quies	15_Quies	15_Quies	15_Quies	5_TxWk	15_Quies	7_Enh	7_Enh	15_Quies	15_Quies	5_TxWk	15_Quies	15_Quies	-0.281903	<0.0001	<0.0001
cg00026412	chr10	62059893	62059895	7_Enh	7_Enh	2_TssAFlnk	2_TssAFlnk	2_TssAFlnk	2_TssAFlnk	2_TssAFlnk	15_Quies	15_Quies	15_Quies	15_Quies	15_Quies	15_Quies	15_Quies	15_Quies	1_TssA	15_Quies	15_Quies	15_Quies	15_Quies	1_TssA	15_Quies	15_Quies	15_Quies	1_TssA	15_Quies	15_Quies	15_Quies	1_TssA	15_Quies	15_Quies	15_Quies	1_TssA	1_TssA	15_Quies	1_TssA	1_TssA	15_Quies	15_Quies	1_TssA	15_Quies	15_Quies	-0.281876	<0.0001	<0.0001
cg09430664	chr6	166908757	166908759	2_TssAFlnk	2_TssAFlnk	7_Enh	7_Enh	6_EnhG	7_Enh	7_Enh	4_Tx	15_Quies	15_Quies	12_EnhBiv	15_Quies	15_Quies	5_TxWk	4_Tx	5_TxWk	4_Tx	5_TxWk	5_TxWk	5_TxWk	4_Tx	5_TxWk	14_ReprPCWk	4_Tx	4_Tx	4_Tx	4_Tx	4_Tx	5_TxWk	5_TxWk	5_TxWk	5_TxWk	5_TxWk	4_Tx	4_Tx	4_Tx	4_Tx	15_Quies	15_Quies	4_Tx	5_TxWk	4_Tx	-0.281121	<0.0001	<0.0001
cg08992854	chr16	1036200	1036202	7_Enh	6_EnhG	6_EnhG	7_Enh	6_EnhG	6_EnhG	7_Enh	13_ReprPC	15_Quies	15_Quies	14_ReprPCWk	15_Quies	13_ReprPC	5_TxWk	14_ReprPCWk	15_Quies	14_ReprPCWk	14_ReprPCWk	14_ReprPCWk	14_ReprPCWk	14_ReprPCWk	14_ReprPCWk	14_ReprPCWk	15_Quies	14_ReprPCWk	14_ReprPCWk	14_ReprPCWk	15_Quies	14_ReprPCWk	14_ReprPCWk	14_ReprPCWk	14_ReprPCWk	5_TxWk	14_ReprPCWk	14_ReprPCWk	13_ReprPC	13_ReprPC	14_ReprPCWk	14_ReprPCWk	13_ReprPC	14_ReprPCWk	9_Het	-0.281022	<0.0001	<0.0001
cg13585927	chr9	129201444	129201446	7_Enh	7_Enh	7_Enh	7_Enh	7_Enh	7_Enh	7_Enh	5_TxWk	5_TxWk	15_Quies	5_TxWk	15_Quies	15_Quies	5_TxWk	5_TxWk	5_TxWk	5_TxWk	5_TxWk	5_TxWk	15_Quies	5_TxWk	5_TxWk	14_ReprPCWk	5_TxWk	5_TxWk	5_TxWk	5_TxWk	5_TxWk	15_Quies	5_TxWk	5_TxWk	5_TxWk	5_TxWk	5_TxWk	5_TxWk	15_Quies	5_TxWk	15_Quies	15_Quies	5_TxWk	5_TxWk	5_TxWk	-0.280758	<0.0001	<0.0001
cg19375336	chr1	222168744	222168746	2_TssAFlnk	7_Enh	7_Enh	2_TssAFlnk	2_TssAFlnk	7_Enh	7_Enh	15_Quies	15_Quies	15_Quies	15_Quies	15_Quies	15_Quies	15_Quies	15_Quies	15_Quies	15_Quies	15_Quies	15_Quies	15_Quies	15_Quies	15_Quies	15_Quies	15_Quies	15_Quies	15_Quies	15_Quies	15_Quies	15_Quies	15_Quies	15_Quies	15_Quies	15_Quies	15_Quies	15_Quies	15_Quies	15_Quies	15_Quies	15_Quies	15_Quies	15_Quies	15_Quies	-0.280645	<0.0001	<0.0001
cg16781880	chr16	58329006	58329008	7_Enh	2_TssAFlnk	2_TssAFlnk	2_TssAFlnk	7_Enh	7_Enh	7_Enh	15_Quies	15_Quies	15_Quies	14_ReprPCWk	14_ReprPCWk	15_Quies	15_Quies	14_ReprPCWk	15_Quies	15_Quies	15_Quies	15_Quies	15_Quies	1_TssA	15_Quies	15_Quies	15_Quies	15_Quies	15_Quies	14_ReprPCWk	15_Quies	15_Quies	15_Quies	15_Quies	15_Quies	15_Quies	15_Quies	15_Quies	15_Quies	15_Quies	15_Quies	15_Quies	15_Quies	15_Quies	15_Quies	-0.280606	<0.0001	<0.0001
cg01267532	chr18	76266371	76266373	1_TssA	1_TssA	1_TssA	1_TssA	1_TssA	1_TssA	1_TssA	13_ReprPC	9_Het	15_Quies	14_ReprPCWk	15_Quies	14_ReprPCWk	15_Quies	14_ReprPCWk	15_Quies	14_ReprPCWk	15_Quies	15_Quies	15_Quies	14_ReprPCWk	15_Quies	14_ReprPCWk	15_Quies	14_ReprPCWk	15_Quies	15_Quies	9_Het	15_Quies	15_Quies	15_Quies	9_Het	5_TxWk	14_ReprPCWk	15_Quies	14_ReprPCWk	14_ReprPCWk	14_ReprPCWk	15_Quies	14_ReprPCWk	9_Het	15_Quies	-0.280413	<0.0001	<0.0001
cg05149776	chr5	140870163	140870165	1_TssA	10_TssBiv	10_TssBiv	12_EnhBiv	10_TssBiv	2_TssAFlnk	2_TssAFlnk	4_Tx	13_ReprPC	13_ReprPC	13_ReprPC	13_ReprPC	13_ReprPC	13_ReprPC	4_Tx	5_TxWk	5_TxWk	5_TxWk	5_TxWk	13_ReprPC	4_Tx	4_Tx	5_TxWk	5_TxWk	5_TxWk	4_Tx	4_Tx	5_TxWk	5_TxWk	13_ReprPC	5_TxWk	4_Tx	5_TxWk	4_Tx	14_ReprPCWk	4_Tx	5_TxWk	13_ReprPC	13_ReprPC	6_EnhG	13_ReprPC	7_Enh	-0.280396	<0.0001	<0.0001
cg09462089	chr16	58329455	58329457	7_Enh	2_TssAFlnk	2_TssAFlnk	7_Enh	7_Enh	7_Enh	2_TssAFlnk	15_Quies	15_Quies	15_Quies	14_ReprPCWk	14_ReprPCWk	15_Quies	15_Quies	14_ReprPCWk	15_Quies	15_Quies	15_Quies	15_Quies	15_Quies	1_TssA	15_Quies	15_Quies	15_Quies	15_Quies	15_Quies	14_ReprPCWk	15_Quies	15_Quies	15_Quies	15_Quies	15_Quies	15_Quies	15_Quies	15_Quies	15_Quies	15_Quies	15_Quies	15_Quies	1_TssA	15_Quies	15_Quies	-0.280064	<0.0001	<0.0001
cg06869212	chr17	79099881	79099883	3_TxFlnk	2_TssAFlnk	3_TxFlnk	3_TxFlnk	3_TxFlnk	2_TssAFlnk	3_TxFlnk	7_Enh	4_Tx	15_Quies	14_ReprPCWk	15_Quies	5_TxWk	5_TxWk	14_ReprPCWk	15_Quies	15_Quies	14_ReprPCWk	15_Quies	4_Tx	5_TxWk	7_Enh	15_Quies	5_TxWk	15_Quies	4_Tx	14_ReprPCWk	5_TxWk	15_Quies	15_Quies	15_Quies	15_Quies	5_TxWk	7_Enh	15_Quies	12_EnhBiv	12_EnhBiv	15_Quies	14_ReprPCWk	5_TxWk	15_Quies	4_Tx	-0.279456	<0.0001	<0.0001
cg25309292	chr13	113613573	113613575	7_Enh	7_Enh	7_Enh	7_Enh	7_Enh	7_Enh	7_Enh	15_Quies	14_ReprPCWk	15_Quies	14_ReprPCWk	15_Quies	15_Quies	15_Quies	14_ReprPCWk	15_Quies	15_Quies	14_ReprPCWk	14_ReprPCWk	14_ReprPCWk	14_ReprPCWk	15_Quies	15_Quies	5_TxWk	5_TxWk	5_TxWk	15_Quies	5_TxWk	15_Quies	14_ReprPCWk	15_Quies	14_ReprPCWk	5_TxWk	5_TxWk	14_ReprPCWk	13_ReprPC	13_ReprPC	14_ReprPCWk	15_Quies	13_ReprPC	14_ReprPCWk	15_Quies	-0.27945	<0.0001	<0.0001
cg00733493	chr7	45126654	45126656	2_TssAFlnk	2_TssAFlnk	2_TssAFlnk	3_TxFlnk	2_TssAFlnk	2_TssAFlnk	7_Enh	5_TxWk	13_ReprPC	14_ReprPCWk	14_ReprPCWk	14_ReprPCWk	14_ReprPCWk	5_TxWk	5_TxWk	5_TxWk	14_ReprPCWk	5_TxWk	5_TxWk	14_ReprPCWk	5_TxWk	5_TxWk	5_TxWk	5_TxWk	5_TxWk	5_TxWk	5_TxWk	5_TxWk	5_TxWk	5_TxWk	5_TxWk	5_TxWk	5_TxWk	5_TxWk	14_ReprPCWk	5_TxWk	5_TxWk	15_Quies	14_ReprPCWk	5_TxWk	14_ReprPCWk	5_TxWk	-0.278401	<0.0001	<0.0001
cg17024482	chr17	54230729	54230731	1_TssA	1_TssA	1_TssA	1_TssA	1_TssA	1_TssA	1_TssA	14_ReprPCWk	15_Quies	15_Quies	15_Quies	15_Quies	15_Quies	15_Quies	15_Quies	14_ReprPCWk	15_Quies	15_Quies	15_Quies	15_Quies	15_Quies	15_Quies	14_ReprPCWk	15_Quies	14_ReprPCWk	15_Quies	15_Quies	15_Quies	15_Quies	15_Quies	15_Quies	15_Quies	14_ReprPCWk	14_ReprPCWk	15_Quies	15_Quies	15_Quies	15_Quies	15_Quies	15_Quies	15_Quies	15_Quies	-0.277649	<0.0001	<0.0001
cg24476761	chr19	51051860	51051862	1_TssA	2_TssAFlnk	2_TssAFlnk	2_TssAFlnk	2_TssAFlnk	2_TssAFlnk	1_TssA	13_ReprPC	14_ReprPCWk	14_ReprPCWk	13_ReprPC	15_Quies	13_ReprPC	14_ReprPCWk	13_ReprPC	15_Quies	14_ReprPCWk	13_ReprPC	14_ReprPCWk	14_ReprPCWk	14_ReprPCWk	14_ReprPCWk	14_ReprPCWk	15_Quies	15_Quies	14_ReprPCWk	5_TxWk	15_Quies	14_ReprPCWk	14_ReprPCWk	14_ReprPCWk	14_ReprPCWk	5_TxWk	15_Quies	14_ReprPCWk	12_EnhBiv	13_ReprPC	14_ReprPCWk	14_ReprPCWk	13_ReprPC	14_ReprPCWk	15_Quies	-0.277005	<0.0001	<0.0001
cg05974733	chr8	1402315	1402317	7_Enh	7_Enh	2_TssAFlnk	7_Enh	7_Enh	1_TssA	2_TssAFlnk	13_ReprPC	15_Quies	15_Quies	14_ReprPCWk	15_Quies	15_Quies	15_Quies	14_ReprPCWk	15_Quies	15_Quies	15_Quies	15_Quies	15_Quies	15_Quies	15_Quies	14_ReprPCWk	15_Quies	15_Quies	9_Het	15_Quies	15_Quies	14_ReprPCWk	15_Quies	15_Quies	15_Quies	15_Quies	14_ReprPCWk	15_Quies	14_ReprPCWk	14_ReprPCWk	15_Quies	15_Quies	14_ReprPCWk	9_Het	15_Quies	-0.276746	<0.0001	<0.0001
cg19728978	chr7	6198495	6198497	7_Enh	6_EnhG	6_EnhG	6_EnhG	6_EnhG	6_EnhG	6_EnhG	4_Tx	4_Tx	4_Tx	4_Tx	4_Tx	4_Tx	4_Tx	4_Tx	5_TxWk	4_Tx	4_Tx	5_TxWk	4_Tx	4_Tx	4_Tx	5_TxWk	4_Tx	4_Tx	4_Tx	4_Tx	4_Tx	5_TxWk	4_Tx	4_Tx	4_Tx	15_Quies	4_Tx	4_Tx	4_Tx	4_Tx	5_TxWk	5_TxWk	4_Tx	4_Tx	4_Tx	-0.276676	<0.0001	<0.0001
cg04847841	chr21	34351147	34351149	7_Enh	1_TssA	7_Enh	7_Enh	7_Enh	7_Enh	7_Enh	13_ReprPC	14_ReprPCWk	14_ReprPCWk	13_ReprPC	14_ReprPCWk	14_ReprPCWk	14_ReprPCWk	14_ReprPCWk	9_Het	14_ReprPCWk	14_ReprPCWk	15_Quies	14_ReprPCWk	14_ReprPCWk	14_ReprPCWk	14_ReprPCWk	15_Quies	14_ReprPCWk	14_ReprPCWk	13_ReprPC	15_Quies	14_ReprPCWk	14_ReprPCWk	14_ReprPCWk	15_Quies	14_ReprPCWk	14_ReprPCWk	14_ReprPCWk	14_ReprPCWk	14_ReprPCWk	14_ReprPCWk	14_ReprPCWk	14_ReprPCWk	15_Quies	15_Quies	-0.27583	<0.0001	<0.0001
cg03565923	chr5	136831389	136831391	7_Enh	7_Enh	1_TssA	7_Enh	2_TssAFlnk	7_Enh	7_Enh	15_Quies	13_ReprPC	15_Quies	14_ReprPCWk	14_ReprPCWk	13_ReprPC	13_ReprPC	15_Quies	15_Quies	14_ReprPCWk	14_ReprPCWk	15_Quies	14_ReprPCWk	14_ReprPCWk	14_ReprPCWk	15_Quies	15_Quies	14_ReprPCWk	14_ReprPCWk	14_ReprPCWk	15_Quies	5_TxWk	14_ReprPCWk	14_ReprPCWk	15_Quies	14_ReprPCWk	15_Quies	14_ReprPCWk	15_Quies	5_TxWk	14_ReprPCWk	14_ReprPCWk	14_ReprPCWk	14_ReprPCWk	14_ReprPCWk	-0.275561	<0.0001	<0.0001
cg25797455	chr7	100064670	100064672	1_TssA	1_TssA	1_TssA	1_TssA	1_TssA	1_TssA	1_TssA	2_TssAFlnk	4_Tx	4_Tx	4_Tx	4_Tx	4_Tx	4_Tx	4_Tx	5_TxWk	5_TxWk	4_Tx	5_TxWk	4_Tx	4_Tx	4_Tx	15_Quies	4_Tx	6_EnhG	4_Tx	5_TxWk	5_TxWk	5_TxWk	4_Tx	5_TxWk	5_TxWk	5_TxWk	6_EnhG	4_Tx	5_TxWk	5_TxWk	5_TxWk	6_EnhG	2_TssAFlnk	4_Tx	6_EnhG	-0.275501	<0.0001	<0.0001
cg26866452	chr15	77857908	77857910	5_TxWk	5_TxWk	7_Enh	7_Enh	7_Enh	7_Enh	5_TxWk	14_ReprPCWk	15_Quies	15_Quies	14_ReprPCWk	15_Quies	15_Quies	15_Quies	15_Quies	15_Quies	15_Quies	15_Quies	15_Quies	15_Quies	14_ReprPCWk	15_Quies	15_Quies	15_Quies	15_Quies	15_Quies	15_Quies	15_Quies	15_Quies	15_Quies	15_Quies	15_Quies	15_Quies	15_Quies	15_Quies	13_ReprPC	15_Quies	15_Quies	15_Quies	14_ReprPCWk	14_ReprPCWk	15_Quies	-0.275249	<0.0001	<0.0001
cg11562596	chr11	61717765	61717767	2_TssAFlnk	2_TssAFlnk	2_TssAFlnk	2_TssAFlnk	2_TssAFlnk	2_TssAFlnk	1_TssA	7_Enh	7_Enh	14_ReprPCWk	13_ReprPC	14_ReprPCWk	5_TxWk	14_ReprPCWk	5_TxWk	15_Quies	15_Quies	15_Quies	5_TxWk	15_Quies	14_ReprPCWk	15_Quies	15_Quies	15_Quies	7_Enh	7_Enh	7_Enh	7_Enh	14_ReprPCWk	14_ReprPCWk	14_ReprPCWk	7_Enh	7_Enh	7_Enh	15_Quies	7_Enh	14_ReprPCWk	15_Quies	14_ReprPCWk	14_ReprPCWk	14_ReprPCWk	7_Enh	-0.273752	<0.0001	<0.0001
cg04124690	chr4	85605214	85605216	6_EnhG	6_EnhG	6_EnhG	6_EnhG	6_EnhG	6_EnhG	6_EnhG	4_Tx	4_Tx	15_Quies	15_Quies	15_Quies	5_TxWk	5_TxWk	4_Tx	4_Tx	4_Tx	5_TxWk	4_Tx	4_Tx	4_Tx	4_Tx	5_TxWk	4_Tx	4_Tx	4_Tx	4_Tx	4_Tx	4_Tx	4_Tx	4_Tx	4_Tx	15_Quies	4_Tx	4_Tx	4_Tx	4_Tx	5_TxWk	5_TxWk	4_Tx	15_Quies	4_Tx	-0.272956	<0.0001	<0.0001
cg00706191	chr16	65017400	65017402	7_Enh	7_Enh	7_Enh	7_Enh	7_Enh	7_Enh	7_Enh	4_Tx	15_Quies	15_Quies	15_Quies	15_Quies	15_Quies	15_Quies	15_Quies	5_TxWk	14_ReprPCWk	15_Quies	5_TxWk	15_Quies	5_TxWk	15_Quies	14_ReprPCWk	15_Quies	5_TxWk	5_TxWk	5_TxWk	15_Quies	15_Quies	15_Quies	15_Quies	5_TxWk	15_Quies	15_Quies	5_TxWk	15_Quies	5_TxWk	15_Quies	15_Quies	5_TxWk	15_Quies	5_TxWk	-0.272517	<0.0001	<0.0001
cg18133957	chr19	1450492	1450494	2_TssAFlnk	1_TssA	2_TssAFlnk	2_TssAFlnk	1_TssA	2_TssAFlnk	2_TssAFlnk	13_ReprPC	13_ReprPC	12_EnhBiv	12_EnhBiv	12_EnhBiv	12_EnhBiv	12_EnhBiv	13_ReprPC	14_ReprPCWk	13_ReprPC	13_ReprPC	13_ReprPC	13_ReprPC	13_ReprPC	13_ReprPC	13_ReprPC	14_ReprPCWk	13_ReprPC	14_ReprPCWk	14_ReprPCWk	15_Quies	13_ReprPC	13_ReprPC	13_ReprPC	13_ReprPC	5_TxWk	11_BivFlnk	13_ReprPC	13_ReprPC	13_ReprPC	13_ReprPC	13_ReprPC	13_ReprPC	13_ReprPC	12_EnhBiv	-0.271652	<0.0001	<0.0001
cg26977737	chr21	22175521	22175523	1_TssA	1_TssA	1_TssA	2_TssAFlnk	1_TssA	1_TssA	1_TssA	15_Quies	15_Quies	15_Quies	15_Quies	15_Quies	15_Quies	15_Quies	15_Quies	15_Quies	15_Quies	15_Quies	15_Quies	15_Quies	15_Quies	15_Quies	15_Quies	15_Quies	15_Quies	15_Quies	15_Quies	15_Quies	15_Quies	15_Quies	15_Quies	15_Quies	15_Quies	15_Quies	15_Quies	15_Quies	15_Quies	15_Quies	15_Quies	15_Quies	9_Het	15_Quies	-0.27157	<0.0001	<0.0001
cg11142506	chr1	2900162	2900164	7_Enh	7_Enh	7_Enh	7_Enh	7_Enh	7_Enh	7_Enh	13_ReprPC	15_Quies	15_Quies	14_ReprPCWk	15_Quies	15_Quies	15_Quies	14_ReprPCWk	15_Quies	15_Quies	14_ReprPCWk	14_ReprPCWk	15_Quies	14_ReprPCWk	15_Quies	14_ReprPCWk	15_Quies	14_ReprPCWk	15_Quies	14_ReprPCWk	5_TxWk	14_ReprPCWk	14_ReprPCWk	15_Quies	14_ReprPCWk	5_TxWk	14_ReprPCWk	14_ReprPCWk	13_ReprPC	13_ReprPC	14_ReprPCWk	14_ReprPCWk	14_ReprPCWk	15_Quies	5_TxWk	-0.271382	<0.0001	<0.0001
cg25751974	chr2	153474785	153474787	6_EnhG	6_EnhG	6_EnhG	6_EnhG	6_EnhG	6_EnhG	6_EnhG	4_Tx	7_Enh	15_Quies	15_Quies	15_Quies	15_Quies	15_Quies	4_Tx	4_Tx	5_TxWk	5_TxWk	5_TxWk	4_Tx	4_Tx	5_TxWk	15_Quies	5_TxWk	4_Tx	4_Tx	4_Tx	5_TxWk	5_TxWk	5_TxWk	5_TxWk	5_TxWk	5_TxWk	5_TxWk	4_Tx	5_TxWk	5_TxWk	5_TxWk	15_Quies	5_TxWk	15_Quies	5_TxWk	-0.270621	<0.0001	<0.0001
cg25603742	chr1	205014729	205014731	3_TxFlnk	3_TxFlnk	3_TxFlnk	3_TxFlnk	3_TxFlnk	10_TssBiv	3_TxFlnk	14_ReprPCWk	13_ReprPC	14_ReprPCWk	13_ReprPC	14_ReprPCWk	13_ReprPC	14_ReprPCWk	12_EnhBiv	15_Quies	5_TxWk	13_ReprPC	14_ReprPCWk	13_ReprPC	13_ReprPC	13_ReprPC	14_ReprPCWk	14_ReprPCWk	14_ReprPCWk	14_ReprPCWk	14_ReprPCWk	15_Quies	13_ReprPC	13_ReprPC	13_ReprPC	13_ReprPC	15_Quies	13_ReprPC	14_ReprPCWk	13_ReprPC	13_ReprPC	13_ReprPC	13_ReprPC	13_ReprPC	14_ReprPCWk	14_ReprPCWk	-0.270399	<0.0001	<0.0001
cg24720008	chr10	44788043	44788045	1_TssA	1_TssA	1_TssA	2_TssAFlnk	11_BivFlnk	1_TssA	1_TssA	5_TxWk	13_ReprPC	15_Quies	13_ReprPC	13_ReprPC	13_ReprPC	13_ReprPC	7_Enh	15_Quies	14_ReprPCWk	14_ReprPCWk	5_TxWk	14_ReprPCWk	14_ReprPCWk	14_ReprPCWk	14_ReprPCWk	15_Quies	5_TxWk	7_Enh	7_Enh	8_ZNF/Rpts	15_Quies	14_ReprPCWk	5_TxWk	13_ReprPC	5_TxWk	15_Quies	13_ReprPC	14_ReprPCWk	15_Quies	13_ReprPC	13_ReprPC	14_ReprPCWk	13_ReprPC	7_Enh	-0.270236	<0.0001	<0.0001
cg21243848	chr9	104032117	104032119	1_TssA	1_TssA	1_TssA	1_TssA	1_TssA	1_TssA	1_TssA	7_Enh	15_Quies	14_ReprPCWk	15_Quies	15_Quies	13_ReprPC	15_Quies	15_Quies	14_ReprPCWk	15_Quies	15_Quies	15_Quies	15_Quies	15_Quies	7_Enh	15_Quies	15_Quies	14_ReprPCWk	15_Quies	15_Quies	15_Quies	15_Quies	15_Quies	15_Quies	15_Quies	14_ReprPCWk	15_Quies	15_Quies	14_ReprPCWk	15_Quies	14_ReprPCWk	15_Quies	14_ReprPCWk	15_Quies	15_Quies	-0.270139	<0.0001	<0.0001
cg19680583	chr5	83409548	83409550	7_Enh	2_TssAFlnk	7_Enh	7_Enh	7_Enh	7_Enh	7_Enh	15_Quies	15_Quies	15_Quies	15_Quies	15_Quies	15_Quies	15_Quies	15_Quies	5_TxWk	14_ReprPCWk	15_Quies	15_Quies	15_Quies	15_Quies	15_Quies	1_TssA	15_Quies	15_Quies	5_TxWk	15_Quies	15_Quies	15_Quies	15_Quies	15_Quies	15_Quies	15_Quies	15_Quies	15_Quies	15_Quies	15_Quies	15_Quies	15_Quies	15_Quies	15_Quies	15_Quies	-0.269078	<0.0001	<0.0001
cg25017994	chr6	29627295	29627297	1_TssA	1_TssA	1_TssA	3_TxFlnk	1_TssA	1_TssA	1_TssA	5_TxWk	14_ReprPCWk	14_ReprPCWk	13_ReprPC	14_ReprPCWk	14_ReprPCWk	14_ReprPCWk	14_ReprPCWk	15_Quies	14_ReprPCWk	15_Quies	15_Quies	14_ReprPCWk	15_Quies	9_Het	14_ReprPCWk	15_Quies	15_Quies	14_ReprPCWk	14_ReprPCWk	15_Quies	14_ReprPCWk	14_ReprPCWk	14_ReprPCWk	15_Quies	5_TxWk	5_TxWk	14_ReprPCWk	14_ReprPCWk	14_ReprPCWk	14_ReprPCWk	14_ReprPCWk	14_ReprPCWk	14_ReprPCWk	9_Het	-0.269022	<0.0001	<0.0001
cg05873604	chr8	1402250	1402252	7_Enh	7_Enh	2_TssAFlnk	7_Enh	7_Enh	1_TssA	2_TssAFlnk	13_ReprPC	15_Quies	15_Quies	14_ReprPCWk	15_Quies	15_Quies	15_Quies	14_ReprPCWk	15_Quies	15_Quies	15_Quies	15_Quies	15_Quies	15_Quies	15_Quies	14_ReprPCWk	15_Quies	15_Quies	9_Het	15_Quies	15_Quies	14_ReprPCWk	15_Quies	15_Quies	15_Quies	15_Quies	14_ReprPCWk	15_Quies	14_ReprPCWk	14_ReprPCWk	15_Quies	15_Quies	14_ReprPCWk	9_Het	15_Quies	-0.268774	<0.0001	<0.0001
cg01602001	chr16	65104931	65104933	1_TssA	1_TssA	1_TssA	1_TssA	1_TssA	1_TssA	1_TssA	7_Enh	15_Quies	15_Quies	15_Quies	15_Quies	15_Quies	15_Quies	2_TssAFlnk	7_Enh	14_ReprPCWk	15_Quies	7_Enh	15_Quies	5_TxWk	15_Quies	14_ReprPCWk	15_Quies	5_TxWk	5_TxWk	7_Enh	15_Quies	5_TxWk	15_Quies	14_ReprPCWk	2_TssAFlnk	5_TxWk	15_Quies	15_Quies	2_TssAFlnk	2_TssAFlnk	15_Quies	15_Quies	2_TssAFlnk	15_Quies	5_TxWk	-0.268713	<0.0001	<0.0001
cg06723694	chr16	1034058	1034060	1_TssA	3_TxFlnk	2_TssAFlnk	3_TxFlnk	3_TxFlnk	2_TssAFlnk	2_TssAFlnk	13_ReprPC	13_ReprPC	14_ReprPCWk	14_ReprPCWk	14_ReprPCWk	13_ReprPC	4_Tx	13_ReprPC	15_Quies	14_ReprPCWk	13_ReprPC	14_ReprPCWk	13_ReprPC	13_ReprPC	14_ReprPCWk	14_ReprPCWk	15_Quies	14_ReprPCWk	14_ReprPCWk	13_ReprPC	15_Quies	14_ReprPCWk	14_ReprPCWk	14_ReprPCWk	14_ReprPCWk	5_TxWk	12_EnhBiv	14_ReprPCWk	13_ReprPC	13_ReprPC	14_ReprPCWk	14_ReprPCWk	13_ReprPC	13_ReprPC	9_Het	-0.267761	<0.0001	<0.0001
cg01707127	chr16	947050	947052	7_Enh	7_Enh	7_Enh	7_Enh	7_Enh	7_Enh	7_Enh	4_Tx	15_Quies	5_TxWk	5_TxWk	5_TxWk	5_TxWk	5_TxWk	5_TxWk	5_TxWk	5_TxWk	5_TxWk	5_TxWk	5_TxWk	5_TxWk	5_TxWk	5_TxWk	5_TxWk	5_TxWk	4_Tx	5_TxWk	5_TxWk	15_Quies	5_TxWk	5_TxWk	5_TxWk	15_Quies	5_TxWk	5_TxWk	14_ReprPCWk	5_TxWk	15_Quies	15_Quies	5_TxWk	5_TxWk	5_TxWk	-0.26752	<0.0001	<0.0001
cg04065304	chr8	53322500	53322502	7_Enh	7_Enh	1_TssA	1_TssA	7_Enh	5_TxWk	1_TssA	14_ReprPCWk	15_Quies	15_Quies	14_ReprPCWk	15_Quies	14_ReprPCWk	14_ReprPCWk	14_ReprPCWk	14_ReprPCWk	15_Quies	15_Quies	15_Quies	14_ReprPCWk	14_ReprPCWk	15_Quies	15_Quies	15_Quies	14_ReprPCWk	15_Quies	14_ReprPCWk	15_Quies	15_Quies	15_Quies	15_Quies	15_Quies	14_ReprPCWk	14_ReprPCWk	14_ReprPCWk	14_ReprPCWk	14_ReprPCWk	14_ReprPCWk	15_Quies	14_ReprPCWk	15_Quies	15_Quies	-0.267393	<0.0001	<0.0001
cg14684749	chr2	6122806	6122808	1_TssA	1_TssA	2_TssAFlnk	1_TssA	1_TssA	1_TssA	1_TssA	15_Quies	14_ReprPCWk	15_Quies	14_ReprPCWk	15_Quies	15_Quies	14_ReprPCWk	13_ReprPC	15_Quies	14_ReprPCWk	15_Quies	14_ReprPCWk	14_ReprPCWk	13_ReprPC	15_Quies	14_ReprPCWk	15_Quies	14_ReprPCWk	15_Quies	15_Quies	15_Quies	14_ReprPCWk	15_Quies	15_Quies	15_Quies	15_Quies	14_ReprPCWk	14_ReprPCWk	13_ReprPC	14_ReprPCWk	14_ReprPCWk	13_ReprPC	13_ReprPC	15_Quies	15_Quies	-0.266505	<0.0001	<0.0001
cg25885042	chr2	59477247	59477249	1_TssA	1_TssA	1_TssA	1_TssA	1_TssA	1_TssA	1_TssA	7_Enh	15_Quies	15_Quies	15_Quies	15_Quies	15_Quies	15_Quies	15_Quies	14_ReprPCWk	14_ReprPCWk	15_Quies	15_Quies	14_ReprPCWk	15_Quies	15_Quies	15_Quies	15_Quies	15_Quies	15_Quies	7_Enh	15_Quies	15_Quies	15_Quies	14_ReprPCWk	15_Quies	14_ReprPCWk	15_Quies	15_Quies	15_Quies	15_Quies	15_Quies	15_Quies	15_Quies	15_Quies	15_Quies	-0.265551	<0.0001	<0.0001
cg15454195	chr14	33826343	33826345	7_Enh	7_Enh	7_Enh	7_Enh	7_Enh	7_Enh	7_Enh	5_TxWk	15_Quies	15_Quies	15_Quies	15_Quies	15_Quies	15_Quies	15_Quies	15_Quies	15_Quies	15_Quies	15_Quies	15_Quies	15_Quies	15_Quies	15_Quies	15_Quies	15_Quies	15_Quies	15_Quies	15_Quies	15_Quies	15_Quies	15_Quies	15_Quies	15_Quies	15_Quies	15_Quies	15_Quies	15_Quies	15_Quies	14_ReprPCWk	15_Quies	15_Quies	5_TxWk	-0.265531	<0.0001	<0.0001
cg13803234	chr14	68830812	68830814	2_TssAFlnk	2_TssAFlnk	2_TssAFlnk	2_TssAFlnk	2_TssAFlnk	2_TssAFlnk	2_TssAFlnk	7_Enh	7_Enh	7_Enh	7_Enh	7_Enh	7_Enh	5_TxWk	5_TxWk	7_Enh	15_Quies	7_Enh	7_Enh	5_TxWk	7_Enh	5_TxWk	15_Quies	5_TxWk	15_Quies	7_Enh	5_TxWk	7_Enh	5_TxWk	5_TxWk	7_Enh	7_Enh	7_Enh	15_Quies	5_TxWk	7_Enh	7_Enh	5_TxWk	5_TxWk	7_Enh	15_Quies	7_Enh	-0.265502	<0.0001	<0.0001
cg15460899	chr1	205039082	205039084	4_Tx	4_Tx	6_EnhG	6_EnhG	4_Tx	6_EnhG	4_Tx	5_TxWk	15_Quies	15_Quies	15_Quies	15_Quies	15_Quies	15_Quies	5_TxWk	15_Quies	15_Quies	15_Quies	15_Quies	15_Quies	15_Quies	15_Quies	15_Quies	5_TxWk	15_Quies	8_ZNF/Rpts	15_Quies	15_Quies	15_Quies	15_Quies	15_Quies	15_Quies	5_TxWk	15_Quies	15_Quies	14_ReprPCWk	15_Quies	15_Quies	15_Quies	15_Quies	15_Quies	5_TxWk	-0.265331	<0.0001	<0.0001
cg02203420	chr9	19786950	19786952	1_TssA	2_TssAFlnk	1_TssA	3_TxFlnk	1_TssA	1_TssA	1_TssA	13_ReprPC	13_ReprPC	14_ReprPCWk	14_ReprPCWk	14_ReprPCWk	13_ReprPC	14_ReprPCWk	13_ReprPC	14_ReprPCWk	14_ReprPCWk	14_ReprPCWk	14_ReprPCWk	15_Quies	14_ReprPCWk	14_ReprPCWk	14_ReprPCWk	15_Quies	13_ReprPC	14_ReprPCWk	14_ReprPCWk	15_Quies	15_Quies	15_Quies	15_Quies	15_Quies	14_ReprPCWk	14_ReprPCWk	14_ReprPCWk	14_ReprPCWk	15_Quies	14_ReprPCWk	14_ReprPCWk	14_ReprPCWk	14_ReprPCWk	15_Quies	-0.265111	<0.0001	<0.0001
cg07101926	chr15	42697093	42697095	1_TssA	1_TssA	1_TssA	1_TssA	1_TssA	1_TssA	2_TssAFlnk	5_TxWk	4_Tx	5_TxWk	5_TxWk	5_TxWk	5_TxWk	4_Tx	5_TxWk	5_TxWk	7_Enh	5_TxWk	5_TxWk	5_TxWk	5_TxWk	5_TxWk	15_Quies	5_TxWk	5_TxWk	5_TxWk	5_TxWk	5_TxWk	7_Enh	5_TxWk	5_TxWk	5_TxWk	5_TxWk	5_TxWk	4_Tx	6_EnhG	6_EnhG	5_TxWk	15_Quies	4_Tx	5_TxWk	4_Tx	-0.264675	<0.0001	<0.0001
cg21025171	chr7	132541337	132541339	7_Enh	7_Enh	7_Enh	7_Enh	7_Enh	7_Enh	7_Enh	5_TxWk	15_Quies	5_TxWk	15_Quies	15_Quies	5_TxWk	15_Quies	5_TxWk	5_TxWk	15_Quies	15_Quies	15_Quies	5_TxWk	5_TxWk	15_Quies	15_Quies	5_TxWk	5_TxWk	15_Quies	5_TxWk	5_TxWk	5_TxWk	5_TxWk	5_TxWk	15_Quies	15_Quies	5_TxWk	5_TxWk	15_Quies	15_Quies	15_Quies	15_Quies	15_Quies	15_Quies	15_Quies	-0.264432	<0.0001	<0.0001
cg22294804	chr8	26484148	26484150	6_EnhG	6_EnhG	6_EnhG	6_EnhG	6_EnhG	6_EnhG	6_EnhG	4_Tx	4_Tx	4_Tx	4_Tx	4_Tx	4_Tx	4_Tx	4_Tx	5_TxWk	4_Tx	4_Tx	4_Tx	4_Tx	4_Tx	5_TxWk	5_TxWk	5_TxWk	4_Tx	4_Tx	5_TxWk	5_TxWk	5_TxWk	4_Tx	5_TxWk	4_Tx	5_TxWk	4_Tx	4_Tx	4_Tx	4_Tx	5_TxWk	14_ReprPCWk	4_Tx	4_Tx	4_Tx	-0.264109	<0.0001	<0.0001
cg20989926	chr15	89764998	89765000	7_Enh	7_Enh	2_TssAFlnk	2_TssAFlnk	2_TssAFlnk	7_Enh	7_Enh	15_Quies	15_Quies	15_Quies	13_ReprPC	15_Quies	15_Quies	15_Quies	15_Quies	15_Quies	15_Quies	14_ReprPCWk	15_Quies	15_Quies	15_Quies	15_Quies	15_Quies	15_Quies	15_Quies	15_Quies	15_Quies	5_TxWk	15_Quies	15_Quies	15_Quies	14_ReprPCWk	15_Quies	14_ReprPCWk	15_Quies	14_ReprPCWk	15_Quies	14_ReprPCWk	14_ReprPCWk	14_ReprPCWk	15_Quies	5_TxWk	-0.264021	<0.0001	<0.0001
cg15655714	chr19	51018364	51018366	2_TssAFlnk	2_TssAFlnk	1_TssA	7_Enh	2_TssAFlnk	2_TssAFlnk	7_Enh	13_ReprPC	14_ReprPCWk	15_Quies	12_EnhBiv	15_Quies	13_ReprPC	14_ReprPCWk	14_ReprPCWk	15_Quies	15_Quies	13_ReprPC	15_Quies	13_ReprPC	14_ReprPCWk	15_Quies	15_Quies	15_Quies	15_Quies	14_ReprPCWk	5_TxWk	5_TxWk	15_Quies	15_Quies	14_ReprPCWk	14_ReprPCWk	5_TxWk	5_TxWk	15_Quies	13_ReprPC	14_ReprPCWk	14_ReprPCWk	14_ReprPCWk	14_ReprPCWk	14_ReprPCWk	9_Het	-0.263835	<0.0001	<0.0001
cg12874035	chr3	49908775	49908777	7_Enh	7_Enh	7_Enh	7_Enh	7_Enh	7_Enh	7_Enh	13_ReprPC	13_ReprPC	14_ReprPCWk	13_ReprPC	14_ReprPCWk	13_ReprPC	14_ReprPCWk	13_ReprPC	14_ReprPCWk	15_Quies	13_ReprPC	14_ReprPCWk	14_ReprPCWk	13_ReprPC	14_ReprPCWk	15_Quies	5_TxWk	13_ReprPC	14_ReprPCWk	14_ReprPCWk	15_Quies	14_ReprPCWk	13_ReprPC	14_ReprPCWk	14_ReprPCWk	15_Quies	14_ReprPCWk	14_ReprPCWk	13_ReprPC	13_ReprPC	14_ReprPCWk	13_ReprPC	12_EnhBiv	13_ReprPC	15_Quies	-0.263364	<0.0001	<0.0001
cg16383005	chr6	166711380	166711382	5_TxWk	5_TxWk	1_TssA	7_Enh	5_TxWk	5_TxWk	5_TxWk	13_ReprPC	15_Quies	14_ReprPCWk	13_ReprPC	14_ReprPCWk	14_ReprPCWk	14_ReprPCWk	14_ReprPCWk	9_Het	15_Quies	14_ReprPCWk	14_ReprPCWk	14_ReprPCWk	14_ReprPCWk	14_ReprPCWk	15_Quies	15_Quies	14_ReprPCWk	13_ReprPC	14_ReprPCWk	9_Het	14_ReprPCWk	14_ReprPCWk	14_ReprPCWk	14_ReprPCWk	15_Quies	14_ReprPCWk	14_ReprPCWk	13_ReprPC	13_ReprPC	14_ReprPCWk	14_ReprPCWk	14_ReprPCWk	14_ReprPCWk	15_Quies	-0.262955	<0.0001	<0.0001
cg01112778	chr5	146460986	146460988	1_TssA	1_TssA	1_TssA	1_TssA	1_TssA	1_TssA	1_TssA	15_Quies	15_Quies	15_Quies	14_ReprPCWk	14_ReprPCWk	15_Quies	15_Quies	15_Quies	15_Quies	14_ReprPCWk	15_Quies	15_Quies	15_Quies	15_Quies	15_Quies	15_Quies	15_Quies	15_Quies	15_Quies	15_Quies	15_Quies	15_Quies	15_Quies	15_Quies	15_Quies	15_Quies	15_Quies	15_Quies	15_Quies	15_Quies	14_ReprPCWk	5_TxWk	15_Quies	15_Quies	15_Quies	-0.26235	<0.0001	<0.0001
cg01640727	chr17	44029467	44029469	7_Enh	7_Enh	7_Enh	7_Enh	6_EnhG	7_Enh	7_Enh	14_ReprPCWk	14_ReprPCWk	14_ReprPCWk	13_ReprPC	14_ReprPCWk	15_Quies	14_ReprPCWk	15_Quies	15_Quies	5_TxWk	14_ReprPCWk	14_ReprPCWk	14_ReprPCWk	14_ReprPCWk	15_Quies	15_Quies	5_TxWk	15_Quies	14_ReprPCWk	14_ReprPCWk	15_Quies	5_TxWk	13_ReprPC	14_ReprPCWk	14_ReprPCWk	15_Quies	15_Quies	14_ReprPCWk	14_ReprPCWk	14_ReprPCWk	14_ReprPCWk	14_ReprPCWk	14_ReprPCWk	14_ReprPCWk	15_Quies	-0.262336	<0.0001	<0.0001
cg27295963	chr16	56622950	56622952	1_TssA	1_TssA	1_TssA	1_TssA	2_TssAFlnk	1_TssA	1_TssA	7_Enh	13_ReprPC	14_ReprPCWk	12_EnhBiv	14_ReprPCWk	11_BivFlnk	13_ReprPC	12_EnhBiv	14_ReprPCWk	7_Enh	14_ReprPCWk	13_ReprPC	13_ReprPC	11_BivFlnk	14_ReprPCWk	15_Quies	7_Enh	14_ReprPCWk	14_ReprPCWk	14_ReprPCWk	7_Enh	7_Enh	12_EnhBiv	13_ReprPC	10_TssBiv	5_TxWk	14_ReprPCWk	13_ReprPC	10_TssBiv	10_TssBiv	13_ReprPC	13_ReprPC	10_TssBiv	13_ReprPC	12_EnhBiv	-0.26229	<0.0001	<0.0001
cg14966878	chr1	11560373	11560375	2_TssAFlnk	2_TssAFlnk	7_Enh	2_TssAFlnk	7_Enh	7_Enh	7_Enh	15_Quies	13_ReprPC	14_ReprPCWk	13_ReprPC	14_ReprPCWk	13_ReprPC	14_ReprPCWk	13_ReprPC	9_Het	14_ReprPCWk	14_ReprPCWk	14_ReprPCWk	13_ReprPC	14_ReprPCWk	14_ReprPCWk	15_Quies	15_Quies	14_ReprPCWk	13_ReprPC	15_Quies	15_Quies	14_ReprPCWk	14_ReprPCWk	14_ReprPCWk	14_ReprPCWk	15_Quies	13_ReprPC	14_ReprPCWk	13_ReprPC	13_ReprPC	13_ReprPC	14_ReprPCWk	13_ReprPC	14_ReprPCWk	15_Quies	-0.26228	<0.0001	<0.0001
cg12204343	chr5	87964047	87964049	1_TssA	1_TssA	2_TssAFlnk	2_TssAFlnk	1_TssA	1_TssA	1_TssA	13_ReprPC	13_ReprPC	13_ReprPC	14_ReprPCWk	13_ReprPC	13_ReprPC	13_ReprPC	13_ReprPC	14_ReprPCWk	13_ReprPC	13_ReprPC	13_ReprPC	13_ReprPC	13_ReprPC	13_ReprPC	13_ReprPC	14_ReprPCWk	13_ReprPC	14_ReprPCWk	14_ReprPCWk	5_TxWk	13_ReprPC	13_ReprPC	13_ReprPC	13_ReprPC	9_Het	14_ReprPCWk	14_ReprPCWk	13_ReprPC	13_ReprPC	13_ReprPC	13_ReprPC	13_ReprPC	13_ReprPC	8_ZNF/Rpts	-0.261562	<0.0001	<0.0001
cg22802812	chr11	83984290	83984292	1_TssA	1_TssA	1_TssA	1_TssA	1_TssA	5_TxWk	1_TssA	15_Quies	15_Quies	15_Quies	15_Quies	15_Quies	15_Quies	15_Quies	15_Quies	15_Quies	15_Quies	15_Quies	15_Quies	15_Quies	15_Quies	15_Quies	15_Quies	15_Quies	15_Quies	15_Quies	15_Quies	15_Quies	15_Quies	15_Quies	15_Quies	15_Quies	15_Quies	15_Quies	15_Quies	15_Quies	15_Quies	15_Quies	15_Quies	15_Quies	15_Quies	15_Quies	-0.26139	<0.0001	<0.0001
cg08287551	chr5	87955365	87955367	1_TssA	1_TssA	1_TssA	1_TssA	10_TssBiv	1_TssA	1_TssA	13_ReprPC	13_ReprPC	13_ReprPC	14_ReprPCWk	13_ReprPC	13_ReprPC	14_ReprPCWk	13_ReprPC	15_Quies	13_ReprPC	13_ReprPC	13_ReprPC	14_ReprPCWk	13_ReprPC	14_ReprPCWk	9_Het	15_Quies	14_ReprPCWk	14_ReprPCWk	14_ReprPCWk	15_Quies	14_ReprPCWk	13_ReprPC	14_ReprPCWk	14_ReprPCWk	14_ReprPCWk	14_ReprPCWk	14_ReprPCWk	13_ReprPC	13_ReprPC	14_ReprPCWk	13_ReprPC	14_ReprPCWk	13_ReprPC	14_ReprPCWk	-0.260964	<0.0001	<0.0001
cg24799764	chr7	5911700	5911702	7_Enh	7_Enh	7_Enh	2_TssAFlnk	7_Enh	7_Enh	7_Enh	15_Quies	15_Quies	15_Quies	14_ReprPCWk	15_Quies	15_Quies	5_TxWk	15_Quies	15_Quies	15_Quies	15_Quies	15_Quies	15_Quies	15_Quies	15_Quies	15_Quies	15_Quies	14_ReprPCWk	15_Quies	15_Quies	15_Quies	15_Quies	15_Quies	15_Quies	14_ReprPCWk	15_Quies	14_ReprPCWk	15_Quies	14_ReprPCWk	13_ReprPC	15_Quies	15_Quies	13_ReprPC	15_Quies	15_Quies	-0.260613	<0.0001	<0.0001
cg05967120	chr7	100064618	100064620	1_TssA	1_TssA	1_TssA	1_TssA	1_TssA	1_TssA	1_TssA	2_TssAFlnk	4_Tx	4_Tx	4_Tx	4_Tx	4_Tx	4_Tx	4_Tx	5_TxWk	5_TxWk	4_Tx	5_TxWk	4_Tx	4_Tx	4_Tx	15_Quies	4_Tx	6_EnhG	4_Tx	5_TxWk	5_TxWk	5_TxWk	4_Tx	5_TxWk	5_TxWk	5_TxWk	6_EnhG	4_Tx	5_TxWk	5_TxWk	5_TxWk	6_EnhG	2_TssAFlnk	4_Tx	6_EnhG	-0.260064	<0.0001	<0.0001
cg26239485	chr2	236514212	236514214	1_TssA	2_TssAFlnk	2_TssAFlnk	2_TssAFlnk	2_TssAFlnk	1_TssA	2_TssAFlnk	7_Enh	15_Quies	15_Quies	14_ReprPCWk	15_Quies	13_ReprPC	15_Quies	7_Enh	7_Enh	15_Quies	5_TxWk	7_Enh	5_TxWk	5_TxWk	15_Quies	15_Quies	5_TxWk	7_Enh	7_Enh	5_TxWk	5_TxWk	14_ReprPCWk	5_TxWk	7_Enh	7_Enh	15_Quies	5_TxWk	15_Quies	7_Enh	7_Enh	15_Quies	5_TxWk	7_Enh	15_Quies	5_TxWk	-0.259903	<0.0001	<0.0001
cg02076848	chr1	111147105	111147107	1_TssA	3_TxFlnk	1_TssA	2_TssAFlnk	2_TssAFlnk	2_TssAFlnk	7_Enh	13_ReprPC	13_ReprPC	14_ReprPCWk	13_ReprPC	14_ReprPCWk	13_ReprPC	13_ReprPC	14_ReprPCWk	5_TxWk	13_ReprPC	14_ReprPCWk	14_ReprPCWk	13_ReprPC	13_ReprPC	15_Quies	15_Quies	15_Quies	14_ReprPCWk	14_ReprPCWk	15_Quies	5_TxWk	15_Quies	14_ReprPCWk	13_ReprPC	13_ReprPC	5_TxWk	13_ReprPC	13_ReprPC	13_ReprPC	13_ReprPC	14_ReprPCWk	13_ReprPC	5_TxWk	13_ReprPC	14_ReprPCWk	-0.2586	<0.0001	<0.0001
cg11338178	chr3	72646996	72646998	7_Enh	7_Enh	7_Enh	2_TssAFlnk	7_Enh	7_Enh	7_Enh	12_EnhBiv	5_TxWk	14_ReprPCWk	14_ReprPCWk	15_Quies	5_TxWk	15_Quies	14_ReprPCWk	15_Quies	15_Quies	15_Quies	15_Quies	14_ReprPCWk	14_ReprPCWk	15_Quies	15_Quies	15_Quies	15_Quies	14_ReprPCWk	15_Quies	15_Quies	15_Quies	15_Quies	15_Quies	15_Quies	15_Quies	15_Quies	14_ReprPCWk	13_ReprPC	14_ReprPCWk	15_Quies	14_ReprPCWk	13_ReprPC	15_Quies	5_TxWk	-0.25853	<0.0001	<0.0001
cg18851332	chr17	54230792	54230794	1_TssA	1_TssA	1_TssA	1_TssA	1_TssA	1_TssA	1_TssA	14_ReprPCWk	15_Quies	15_Quies	15_Quies	15_Quies	15_Quies	15_Quies	15_Quies	14_ReprPCWk	15_Quies	15_Quies	15_Quies	15_Quies	15_Quies	15_Quies	14_ReprPCWk	15_Quies	14_ReprPCWk	15_Quies	15_Quies	15_Quies	15_Quies	15_Quies	15_Quies	15_Quies	14_ReprPCWk	14_ReprPCWk	15_Quies	15_Quies	15_Quies	15_Quies	15_Quies	15_Quies	15_Quies	15_Quies	-0.258132	<0.0001	<0.0001
cg26434090	chr11	117665394	117665396	1_TssA	1_TssA	1_TssA	1_TssA	1_TssA	1_TssA	1_TssA	14_ReprPCWk	13_ReprPC	13_ReprPC	13_ReprPC	13_ReprPC	13_ReprPC	13_ReprPC	14_ReprPCWk	15_Quies	14_ReprPCWk	13_ReprPC	13_ReprPC	13_ReprPC	13_ReprPC	14_ReprPCWk	15_Quies	5_TxWk	14_ReprPCWk	13_ReprPC	14_ReprPCWk	15_Quies	14_ReprPCWk	13_ReprPC	14_ReprPCWk	14_ReprPCWk	5_TxWk	14_ReprPCWk	13_ReprPC	13_ReprPC	13_ReprPC	13_ReprPC	13_ReprPC	13_ReprPC	13_ReprPC	14_ReprPCWk	-0.258009	<0.0001	<0.0001
cg07279321	chr6	12717789	12717791	1_TssA	1_TssA	10_TssBiv	10_TssBiv	10_TssBiv	1_TssA	12_EnhBiv	13_ReprPC	15_Quies	14_ReprPCWk	14_ReprPCWk	15_Quies	14_ReprPCWk	15_Quies	14_ReprPCWk	14_ReprPCWk	14_ReprPCWk	15_Quies	14_ReprPCWk	14_ReprPCWk	13_ReprPC	14_ReprPCWk	14_ReprPCWk	15_Quies	14_ReprPCWk	14_ReprPCWk	15_Quies	15_Quies	14_ReprPCWk	14_ReprPCWk	14_ReprPCWk	15_Quies	14_ReprPCWk	14_ReprPCWk	14_ReprPCWk	14_ReprPCWk	14_ReprPCWk	13_ReprPC	14_ReprPCWk	13_ReprPC	15_Quies	15_Quies	-0.256991	<0.0001	<0.0001
cg19746375	chr7	157394660	157394662	7_Enh	7_Enh	7_Enh	7_Enh	7_Enh	3_TxFlnk	7_Enh	14_ReprPCWk	15_Quies	15_Quies	14_ReprPCWk	14_ReprPCWk	14_ReprPCWk	15_Quies	14_ReprPCWk	15_Quies	14_ReprPCWk	15_Quies	15_Quies	15_Quies	14_ReprPCWk	15_Quies	15_Quies	5_TxWk	15_Quies	15_Quies	15_Quies	5_TxWk	15_Quies	15_Quies	15_Quies	14_ReprPCWk	5_TxWk	14_ReprPCWk	15_Quies	14_ReprPCWk	14_ReprPCWk	15_Quies	15_Quies	14_ReprPCWk	14_ReprPCWk	5_TxWk	-0.256365	<0.0001	<0.0001
cg11537619	chr8	82359758	82359760	1_TssA	1_TssA	1_TssA	1_TssA	1_TssA	1_TssA	1_TssA	15_Quies	15_Quies	15_Quies	15_Quies	15_Quies	15_Quies	15_Quies	15_Quies	15_Quies	14_ReprPCWk	15_Quies	15_Quies	15_Quies	15_Quies	15_Quies	15_Quies	15_Quies	15_Quies	15_Quies	15_Quies	15_Quies	15_Quies	15_Quies	15_Quies	15_Quies	15_Quies	15_Quies	15_Quies	15_Quies	15_Quies	15_Quies	15_Quies	15_Quies	14_ReprPCWk	15_Quies	-0.25635	<0.0001	<0.0001
cg07440507	chr16	51685041	51685043	1_TssA	1_TssA	1_TssA	2_TssAFlnk	1_TssA	10_TssBiv	1_TssA	13_ReprPC	9_Het	15_Quies	15_Quies	15_Quies	15_Quies	15_Quies	14_ReprPCWk	9_Het	15_Quies	15_Quies	15_Quies	15_Quies	15_Quies	15_Quies	15_Quies	15_Quies	15_Quies	9_Het	15_Quies	15_Quies	15_Quies	15_Quies	15_Quies	15_Quies	5_TxWk	15_Quies	15_Quies	15_Quies	15_Quies	15_Quies	15_Quies	14_ReprPCWk	15_Quies	9_Het	-0.256022	<0.0001	<0.0001
cg27331292	chr9	130516694	130516696	1_TssA	1_TssA	1_TssA	11_BivFlnk	10_TssBiv	1_TssA	1_TssA	12_EnhBiv	4_Tx	4_Tx	4_Tx	4_Tx	4_Tx	4_Tx	13_ReprPC	15_Quies	14_ReprPCWk	13_ReprPC	13_ReprPC	14_ReprPCWk	13_ReprPC	13_ReprPC	5_TxWk	5_TxWk	12_EnhBiv	6_EnhG	5_TxWk	5_TxWk	13_ReprPC	14_ReprPCWk	13_ReprPC	14_ReprPCWk	5_TxWk	2_TssAFlnk	14_ReprPCWk	12_EnhBiv	12_EnhBiv	14_ReprPCWk	13_ReprPC	12_EnhBiv	4_Tx	3_TxFlnk	-0.255728	<0.0001	<0.0001
cg19314136	chr18	59004269	59004271	5_TxWk	1_TssA	1_TssA	1_TssA	1_TssA	1_TssA	5_TxWk	14_ReprPCWk	14_ReprPCWk	14_ReprPCWk	14_ReprPCWk	14_ReprPCWk	13_ReprPC	14_ReprPCWk	7_Enh	15_Quies	14_ReprPCWk	15_Quies	14_ReprPCWk	14_ReprPCWk	14_ReprPCWk	15_Quies	15_Quies	15_Quies	14_ReprPCWk	14_ReprPCWk	14_ReprPCWk	15_Quies	15_Quies	14_ReprPCWk	14_ReprPCWk	15_Quies	14_ReprPCWk	14_ReprPCWk	14_ReprPCWk	14_ReprPCWk	14_ReprPCWk	14_ReprPCWk	14_ReprPCWk	14_ReprPCWk	14_ReprPCWk	15_Quies	-0.255403	<0.0001	<0.0001
cg03705571	chr8	1845443	1845445	7_Enh	7_Enh	2_TssAFlnk	7_Enh	7_Enh	2_TssAFlnk	7_Enh	4_Tx	15_Quies	15_Quies	14_ReprPCWk	5_TxWk	4_Tx	5_TxWk	4_Tx	4_Tx	5_TxWk	5_TxWk	5_TxWk	5_TxWk	5_TxWk	5_TxWk	14_ReprPCWk	4_Tx	4_Tx	4_Tx	4_Tx	4_Tx	14_ReprPCWk	5_TxWk	5_TxWk	5_TxWk	5_TxWk	6_EnhG	5_TxWk	12_EnhBiv	12_EnhBiv	15_Quies	15_Quies	6_EnhG	14_ReprPCWk	4_Tx	-0.254661	<0.0001	<0.0001
cg04323814	chr13	25746643	25746645	2_TssAFlnk	2_TssAFlnk	2_TssAFlnk	2_TssAFlnk	2_TssAFlnk	2_TssAFlnk	2_TssAFlnk	13_ReprPC	13_ReprPC	13_ReprPC	13_ReprPC	13_ReprPC	13_ReprPC	13_ReprPC	12_EnhBiv	14_ReprPCWk	13_ReprPC	13_ReprPC	13_ReprPC	13_ReprPC	13_ReprPC	13_ReprPC	12_EnhBiv	15_Quies	13_ReprPC	14_ReprPCWk	13_ReprPC	14_ReprPCWk	13_ReprPC	13_ReprPC	13_ReprPC	13_ReprPC	13_ReprPC	13_ReprPC	13_ReprPC	13_ReprPC	13_ReprPC	13_ReprPC	13_ReprPC	13_ReprPC	13_ReprPC	7_Enh	-0.253846	<0.0001	<0.0001
cg01748757	chr17	54230995	54230997	1_TssA	1_TssA	1_TssA	1_TssA	1_TssA	1_TssA	1_TssA	14_ReprPCWk	15_Quies	15_Quies	15_Quies	15_Quies	15_Quies	15_Quies	15_Quies	14_ReprPCWk	15_Quies	15_Quies	15_Quies	15_Quies	15_Quies	15_Quies	14_ReprPCWk	15_Quies	14_ReprPCWk	15_Quies	15_Quies	15_Quies	15_Quies	15_Quies	15_Quies	15_Quies	14_ReprPCWk	14_ReprPCWk	15_Quies	15_Quies	15_Quies	15_Quies	15_Quies	15_Quies	15_Quies	15_Quies	-0.25172	<0.0001	<0.0001
cg09071407	chr5	115958233	115958235	5_TxWk	7_Enh	5_TxWk	7_Enh	7_Enh	5_TxWk	7_Enh	15_Quies	15_Quies	15_Quies	14_ReprPCWk	15_Quies	15_Quies	15_Quies	15_Quies	15_Quies	15_Quies	15_Quies	15_Quies	15_Quies	15_Quies	15_Quies	15_Quies	15_Quies	15_Quies	15_Quies	14_ReprPCWk	15_Quies	15_Quies	15_Quies	15_Quies	15_Quies	15_Quies	15_Quies	15_Quies	15_Quies	15_Quies	15_Quies	15_Quies	15_Quies	15_Quies	15_Quies	-0.251604	<0.0001	<0.0001
cg05278307	chr11	117300891	117300893	7_Enh	6_EnhG	6_EnhG	7_Enh	6_EnhG	6_EnhG	7_Enh	4_Tx	15_Quies	15_Quies	14_ReprPCWk	15_Quies	15_Quies	15_Quies	5_TxWk	14_ReprPCWk	15_Quies	14_ReprPCWk	4_Tx	14_ReprPCWk	15_Quies	5_TxWk	5_TxWk	5_TxWk	4_Tx	5_TxWk	4_Tx	5_TxWk	15_Quies	14_ReprPCWk	14_ReprPCWk	5_TxWk	15_Quies	5_TxWk	14_ReprPCWk	14_ReprPCWk	14_ReprPCWk	14_ReprPCWk	14_ReprPCWk	4_Tx	15_Quies	5_TxWk	-0.250712	<0.0001	<0.0001
cg04340567	chr4	7593584	7593586	7_Enh	5_TxWk	7_Enh	7_Enh	7_Enh	7_Enh	7_Enh	15_Quies	14_ReprPCWk	15_Quies	14_ReprPCWk	14_ReprPCWk	13_ReprPC	14_ReprPCWk	14_ReprPCWk	9_Het	15_Quies	14_ReprPCWk	15_Quies	15_Quies	14_ReprPCWk	15_Quies	9_Het	15_Quies	14_ReprPCWk	9_Het	15_Quies	15_Quies	14_ReprPCWk	15_Quies	15_Quies	15_Quies	15_Quies	14_ReprPCWk	15_Quies	13_ReprPC	13_ReprPC	14_ReprPCWk	14_ReprPCWk	14_ReprPCWk	15_Quies	9_Het	-0.250514	<0.0001	<0.0001
cg21320334	chr18	40695591	40695593	1_TssA	1_TssA	1_TssA	1_TssA	1_TssA	1_TssA	1_TssA	14_ReprPCWk	15_Quies	15_Quies	15_Quies	15_Quies	15_Quies	15_Quies	15_Quies	15_Quies	14_ReprPCWk	15_Quies	15_Quies	15_Quies	15_Quies	15_Quies	14_ReprPCWk	15_Quies	15_Quies	15_Quies	15_Quies	15_Quies	15_Quies	15_Quies	15_Quies	15_Quies	14_ReprPCWk	15_Quies	15_Quies	15_Quies	15_Quies	15_Quies	15_Quies	15_Quies	15_Quies	15_Quies	-0.249672	<0.0001	<0.0001
cg24488229	chr1	32160526	32160528	7_Enh	7_Enh	2_TssAFlnk	2_TssAFlnk	2_TssAFlnk	7_Enh	7_Enh	6_EnhG	15_Quies	15_Quies	14_ReprPCWk	15_Quies	15_Quies	15_Quies	5_TxWk	4_Tx	15_Quies	5_TxWk	4_Tx	5_TxWk	5_TxWk	5_TxWk	15_Quies	5_TxWk	15_Quies	5_TxWk	4_Tx	15_Quies	15_Quies	5_TxWk	5_TxWk	5_TxWk	5_TxWk	5_TxWk	5_TxWk	4_Tx	15_Quies	15_Quies	14_ReprPCWk	4_Tx	15_Quies	5_TxWk	-0.249422	<0.0001	<0.0001
cg20573218	chr3	181409862	181409864	5_TxWk	5_TxWk	5_TxWk	7_Enh	5_TxWk	5_TxWk	5_TxWk	14_ReprPCWk	13_ReprPC	15_Quies	15_Quies	14_ReprPCWk	13_ReprPC	14_ReprPCWk	15_Quies	15_Quies	14_ReprPCWk	15_Quies	15_Quies	14_ReprPCWk	14_ReprPCWk	15_Quies	14_ReprPCWk	15_Quies	14_ReprPCWk	15_Quies	14_ReprPCWk	15_Quies	14_ReprPCWk	15_Quies	14_ReprPCWk	15_Quies	14_ReprPCWk	14_ReprPCWk	14_ReprPCWk	14_ReprPCWk	15_Quies	14_ReprPCWk	14_ReprPCWk	15_Quies	14_ReprPCWk	15_Quies	-0.249322	<0.0001	<0.0001
cg26555614	chr11	36317888	36317890	1_TssA	1_TssA	1_TssA	1_TssA	1_TssA	1_TssA	1_TssA	15_Quies	5_TxWk	15_Quies	14_ReprPCWk	15_Quies	15_Quies	15_Quies	7_Enh	15_Quies	15_Quies	7_Enh	15_Quies	15_Quies	15_Quies	15_Quies	15_Quies	15_Quies	15_Quies	15_Quies	15_Quies	15_Quies	15_Quies	7_Enh	5_TxWk	15_Quies	15_Quies	15_Quies	7_Enh	15_Quies	15_Quies	15_Quies	15_Quies	14_ReprPCWk	14_ReprPCWk	5_TxWk	-0.248898	<0.0001	<0.0001
cg17914835	chr18	46387190	46387192	7_Enh	7_Enh	7_Enh	7_Enh	2_TssAFlnk	7_Enh	7_Enh	4_Tx	15_Quies	15_Quies	15_Quies	15_Quies	5_TxWk	15_Quies	5_TxWk	5_TxWk	4_Tx	5_TxWk	5_TxWk	5_TxWk	5_TxWk	5_TxWk	15_Quies	5_TxWk	5_TxWk	4_Tx	4_Tx	5_TxWk	15_Quies	15_Quies	15_Quies	5_TxWk	5_TxWk	4_Tx	5_TxWk	4_Tx	15_Quies	15_Quies	15_Quies	4_Tx	5_TxWk	5_TxWk	-0.248589	<0.0001	<0.0001
cg08339915	chr7	157394581	157394583	2_TssAFlnk	2_TssAFlnk	7_Enh	7_Enh	7_Enh	6_EnhG	7_Enh	14_ReprPCWk	15_Quies	15_Quies	14_ReprPCWk	14_ReprPCWk	14_ReprPCWk	15_Quies	14_ReprPCWk	15_Quies	14_ReprPCWk	15_Quies	15_Quies	15_Quies	14_ReprPCWk	15_Quies	5_TxWk	5_TxWk	15_Quies	15_Quies	15_Quies	5_TxWk	15_Quies	15_Quies	15_Quies	15_Quies	5_TxWk	14_ReprPCWk	15_Quies	14_ReprPCWk	14_ReprPCWk	15_Quies	15_Quies	14_ReprPCWk	14_ReprPCWk	5_TxWk	-0.24797	<0.0001	<0.0001
cg08999124	chr20	42193807	42193809	1_TssA	1_TssA	1_TssA	1_TssA	1_TssA	1_TssA	1_TssA	5_TxWk	15_Quies	15_Quies	14_ReprPCWk	15_Quies	15_Quies	15_Quies	5_TxWk	5_TxWk	6_EnhG	4_Tx	15_Quies	5_TxWk	5_TxWk	15_Quies	5_TxWk	6_EnhG	15_Quies	5_TxWk	5_TxWk	5_TxWk	15_Quies	4_Tx	5_TxWk	5_TxWk	15_Quies	15_Quies	5_TxWk	14_ReprPCWk	15_Quies	5_TxWk	5_TxWk	5_TxWk	15_Quies	5_TxWk	-0.246977	<0.0001	<0.0001
cg27370759	chr17	26902151	26902153	3_TxFlnk	1_TssA	3_TxFlnk	2_TssAFlnk	3_TxFlnk	3_TxFlnk	3_TxFlnk	7_Enh	5_TxWk	5_TxWk	5_TxWk	5_TxWk	5_TxWk	5_TxWk	5_TxWk	5_TxWk	5_TxWk	5_TxWk	15_Quies	5_TxWk	5_TxWk	5_TxWk	15_Quies	5_TxWk	7_Enh	5_TxWk	5_TxWk	5_TxWk	15_Quies	5_TxWk	5_TxWk	5_TxWk	5_TxWk	6_EnhG	5_TxWk	5_TxWk	5_TxWk	5_TxWk	5_TxWk	5_TxWk	5_TxWk	5_TxWk	-0.246639	<0.0001	<0.0001
cg00603110	chr6	134395620	134395622	2_TssAFlnk	1_TssA	2_TssAFlnk	1_TssA	2_TssAFlnk	1_TssA	1_TssA	15_Quies	15_Quies	15_Quies	13_ReprPC	15_Quies	15_Quies	14_ReprPCWk	15_Quies	15_Quies	15_Quies	15_Quies	15_Quies	15_Quies	15_Quies	15_Quies	15_Quies	15_Quies	15_Quies	15_Quies	15_Quies	15_Quies	15_Quies	15_Quies	15_Quies	15_Quies	15_Quies	15_Quies	15_Quies	15_Quies	15_Quies	15_Quies	15_Quies	14_ReprPCWk	15_Quies	15_Quies	-0.246188	<0.0001	<0.0001
cg05886689	chr19	51051889	51051891	1_TssA	2_TssAFlnk	2_TssAFlnk	2_TssAFlnk	2_TssAFlnk	2_TssAFlnk	1_TssA	13_ReprPC	14_ReprPCWk	14_ReprPCWk	13_ReprPC	15_Quies	13_ReprPC	14_ReprPCWk	13_ReprPC	15_Quies	14_ReprPCWk	13_ReprPC	14_ReprPCWk	14_ReprPCWk	14_ReprPCWk	14_ReprPCWk	14_ReprPCWk	15_Quies	15_Quies	14_ReprPCWk	5_TxWk	15_Quies	14_ReprPCWk	14_ReprPCWk	14_ReprPCWk	14_ReprPCWk	5_TxWk	15_Quies	14_ReprPCWk	12_EnhBiv	13_ReprPC	14_ReprPCWk	14_ReprPCWk	13_ReprPC	14_ReprPCWk	15_Quies	-0.245688	<0.0001	<0.0001
cg05751344	chr7	153641266	153641268	1_TssA	2_TssAFlnk	2_TssAFlnk	2_TssAFlnk	2_TssAFlnk	2_TssAFlnk	1_TssA	14_ReprPCWk	9_Het	15_Quies	14_ReprPCWk	15_Quies	15_Quies	15_Quies	14_ReprPCWk	9_Het	14_ReprPCWk	15_Quies	15_Quies	9_Het	15_Quies	15_Quies	5_TxWk	15_Quies	15_Quies	9_Het	15_Quies	9_Het	15_Quies	15_Quies	15_Quies	7_Enh	5_TxWk	15_Quies	15_Quies	14_ReprPCWk	14_ReprPCWk	15_Quies	15_Quies	7_Enh	15_Quies	15_Quies	-0.245545	<0.0001	<0.0001
cg04044188	chr10	27023189	27023191	2_TssAFlnk	2_TssAFlnk	2_TssAFlnk	1_TssA	2_TssAFlnk	2_TssAFlnk	2_TssAFlnk	4_Tx	4_Tx	5_TxWk	4_Tx	5_TxWk	4_Tx	4_Tx	4_Tx	5_TxWk	7_Enh	4_Tx	5_TxWk	6_EnhG	4_Tx	5_TxWk	15_Quies	7_Enh	4_Tx	4_Tx	5_TxWk	7_Enh	5_TxWk	4_Tx	4_Tx	4_Tx	15_Quies	4_Tx	6_EnhG	4_Tx	4_Tx	5_TxWk	5_TxWk	4_Tx	4_Tx	5_TxWk	-0.244169	<0.0001	<0.0001
cg21322241	chr18	74728837	74728839	1_TssA	1_TssA	1_TssA	1_TssA	1_TssA	1_TssA	1_TssA	4_Tx	4_Tx	4_Tx	4_Tx	6_EnhG	4_Tx	4_Tx	4_Tx	4_Tx	4_Tx	4_Tx	15_Quies	4_Tx	4_Tx	4_Tx	15_Quies	4_Tx	6_EnhG	4_Tx	6_EnhG	4_Tx	15_Quies	4_Tx	4_Tx	4_Tx	5_TxWk	6_EnhG	4_Tx	6_EnhG	4_Tx	5_TxWk	15_Quies	4_Tx	15_Quies	4_Tx	-0.243381	<0.0001	<0.0001
cg07908679	chr7	156371425	156371427	1_TssA	1_TssA	1_TssA	2_TssAFlnk	1_TssA	1_TssA	1_TssA	15_Quies	15_Quies	15_Quies	14_ReprPCWk	15_Quies	14_ReprPCWk	15_Quies	15_Quies	9_Het	15_Quies	15_Quies	15_Quies	15_Quies	15_Quies	9_Het	15_Quies	5_TxWk	9_Het	5_TxWk	9_Het	15_Quies	15_Quies	15_Quies	15_Quies	15_Quies	5_TxWk	15_Quies	15_Quies	15_Quies	15_Quies	15_Quies	15_Quies	14_ReprPCWk	15_Quies	9_Het	-0.243346	<0.0001	<0.0001
cg04961448	chr9	140814586	140814588	7_Enh	7_Enh	7_Enh	7_Enh	7_Enh	7_Enh	7_Enh	14_ReprPCWk	15_Quies	15_Quies	14_ReprPCWk	15_Quies	15_Quies	15_Quies	15_Quies	15_Quies	14_ReprPCWk	15_Quies	15_Quies	14_ReprPCWk	14_ReprPCWk	15_Quies	5_TxWk	15_Quies	14_ReprPCWk	9_Het	15_Quies	15_Quies	14_ReprPCWk	15_Quies	15_Quies	14_ReprPCWk	5_TxWk	15_Quies	15_Quies	14_ReprPCWk	14_ReprPCWk	14_ReprPCWk	15_Quies	14_ReprPCWk	15_Quies	5_TxWk	-0.242943	<0.0001	<0.0001
cg18410358	chr6	166892361	166892363	7_Enh	6_EnhG	7_Enh	6_EnhG	7_Enh	7_Enh	7_Enh	4_Tx	15_Quies	15_Quies	14_ReprPCWk	15_Quies	5_TxWk	15_Quies	4_Tx	5_TxWk	4_Tx	5_TxWk	5_TxWk	5_TxWk	4_Tx	5_TxWk	15_Quies	4_Tx	4_Tx	4_Tx	5_TxWk	4_Tx	5_TxWk	5_TxWk	5_TxWk	5_TxWk	15_Quies	4_Tx	5_TxWk	4_Tx	5_TxWk	5_TxWk	5_TxWk	4_Tx	5_TxWk	4_Tx	-0.242433	<0.0001	<0.0001
cg18048405	chr17	27333616	27333618	7_Enh	2_TssAFlnk	2_TssAFlnk	11_BivFlnk	2_TssAFlnk	7_Enh	2_TssAFlnk	13_ReprPC	13_ReprPC	13_ReprPC	13_ReprPC	13_ReprPC	13_ReprPC	13_ReprPC	13_ReprPC	14_ReprPCWk	5_TxWk	13_ReprPC	13_ReprPC	13_ReprPC	13_ReprPC	14_ReprPCWk	5_TxWk	15_Quies	14_ReprPCWk	14_ReprPCWk	14_ReprPCWk	15_Quies	14_ReprPCWk	13_ReprPC	13_ReprPC	13_ReprPC	5_TxWk	15_Quies	13_ReprPC	13_ReprPC	13_ReprPC	13_ReprPC	13_ReprPC	13_ReprPC	13_ReprPC	14_ReprPCWk	-0.241642	<0.0001	<0.0001
cg20874785	chr2	74612673	74612675	1_TssA	1_TssA	1_TssA	1_TssA	1_TssA	1_TssA	1_TssA	6_EnhG	4_Tx	5_TxWk	6_EnhG	4_Tx	4_Tx	6_EnhG	5_TxWk	5_TxWk	5_TxWk	5_TxWk	5_TxWk	4_Tx	6_EnhG	7_Enh	7_Enh	7_Enh	7_Enh	6_EnhG	7_Enh	5_TxWk	7_Enh	4_Tx	4_Tx	5_TxWk	5_TxWk	7_Enh	4_Tx	5_TxWk	6_EnhG	7_Enh	5_TxWk	5_TxWk	4_Tx	5_TxWk	-0.240846	<0.0001	<0.0001
cg20627988	chr10	133946880	133946882	7_Enh	2_TssAFlnk	6_EnhG	2_TssAFlnk	7_Enh	6_EnhG	7_Enh	5_TxWk	15_Quies	15_Quies	13_ReprPC	15_Quies	12_EnhBiv	13_ReprPC	14_ReprPCWk	15_Quies	15_Quies	14_ReprPCWk	15_Quies	14_ReprPCWk	15_Quies	14_ReprPCWk	15_Quies	15_Quies	15_Quies	9_Het	5_TxWk	15_Quies	15_Quies	15_Quies	15_Quies	14_ReprPCWk	5_TxWk	14_ReprPCWk	14_ReprPCWk	13_ReprPC	5_TxWk	14_ReprPCWk	14_ReprPCWk	5_TxWk	15_Quies	5_TxWk	-0.240631	<0.0001	<0.0001
cg21052415	chr13	25746586	25746588	2_TssAFlnk	2_TssAFlnk	2_TssAFlnk	2_TssAFlnk	1_TssA	2_TssAFlnk	2_TssAFlnk	13_ReprPC	13_ReprPC	13_ReprPC	13_ReprPC	13_ReprPC	12_EnhBiv	13_ReprPC	12_EnhBiv	14_ReprPCWk	13_ReprPC	13_ReprPC	13_ReprPC	13_ReprPC	13_ReprPC	13_ReprPC	12_EnhBiv	15_Quies	13_ReprPC	14_ReprPCWk	13_ReprPC	14_ReprPCWk	13_ReprPC	13_ReprPC	13_ReprPC	13_ReprPC	13_ReprPC	12_EnhBiv	13_ReprPC	13_ReprPC	13_ReprPC	13_ReprPC	13_ReprPC	12_EnhBiv	13_ReprPC	7_Enh	-0.240516	<0.0001	<0.0001
cg11611580	chr6	114661276	114661278	2_TssAFlnk	1_TssA	7_Enh	2_TssAFlnk	7_Enh	1_TssA	1_TssA	15_Quies	13_ReprPC	15_Quies	14_ReprPCWk	14_ReprPCWk	13_ReprPC	14_ReprPCWk	14_ReprPCWk	15_Quies	14_ReprPCWk	14_ReprPCWk	15_Quies	14_ReprPCWk	14_ReprPCWk	14_ReprPCWk	15_Quies	15_Quies	14_ReprPCWk	14_ReprPCWk	14_ReprPCWk	15_Quies	14_ReprPCWk	13_ReprPC	14_ReprPCWk	15_Quies	15_Quies	14_ReprPCWk	14_ReprPCWk	14_ReprPCWk	15_Quies	14_ReprPCWk	15_Quies	14_ReprPCWk	13_ReprPC	14_ReprPCWk	-0.23955	<0.0001	<0.0001
cg01964856	chr16	1034269	1034271	1_TssA	3_TxFlnk	7_Enh	2_TssAFlnk	2_TssAFlnk	2_TssAFlnk	2_TssAFlnk	13_ReprPC	13_ReprPC	14_ReprPCWk	14_ReprPCWk	14_ReprPCWk	13_ReprPC	4_Tx	13_ReprPC	15_Quies	14_ReprPCWk	14_ReprPCWk	14_ReprPCWk	14_ReprPCWk	14_ReprPCWk	14_ReprPCWk	14_ReprPCWk	15_Quies	14_ReprPCWk	14_ReprPCWk	13_ReprPC	15_Quies	14_ReprPCWk	14_ReprPCWk	14_ReprPCWk	14_ReprPCWk	5_TxWk	13_ReprPC	14_ReprPCWk	13_ReprPC	13_ReprPC	14_ReprPCWk	14_ReprPCWk	14_ReprPCWk	13_ReprPC	9_Het	-0.239445	<0.0001	<0.0001
cg22367872	chr1	4718572	4718574	2_TssAFlnk	2_TssAFlnk	2_TssAFlnk	2_TssAFlnk	1_TssA	1_TssA	1_TssA	13_ReprPC	13_ReprPC	14_ReprPCWk	13_ReprPC	14_ReprPCWk	13_ReprPC	13_ReprPC	13_ReprPC	14_ReprPCWk	13_ReprPC	14_ReprPCWk	13_ReprPC	13_ReprPC	13_ReprPC	13_ReprPC	14_ReprPCWk	15_Quies	13_ReprPC	12_EnhBiv	15_Quies	15_Quies	14_ReprPCWk	14_ReprPCWk	14_ReprPCWk	13_ReprPC	14_ReprPCWk	13_ReprPC	14_ReprPCWk	12_EnhBiv	13_ReprPC	13_ReprPC	13_ReprPC	11_BivFlnk	13_ReprPC	9_Het	-0.238776	<0.0001	<0.0001
cg06513673	chr1	2357637	2357639	7_Enh	7_Enh	7_Enh	7_Enh	7_Enh	12_EnhBiv	7_Enh	15_Quies	15_Quies	15_Quies	14_ReprPCWk	15_Quies	15_Quies	15_Quies	14_ReprPCWk	14_ReprPCWk	15_Quies	14_ReprPCWk	14_ReprPCWk	15_Quies	14_ReprPCWk	15_Quies	15_Quies	15_Quies	14_ReprPCWk	14_ReprPCWk	14_ReprPCWk	15_Quies	14_ReprPCWk	14_ReprPCWk	14_ReprPCWk	14_ReprPCWk	5_TxWk	14_ReprPCWk	14_ReprPCWk	13_ReprPC	13_ReprPC	14_ReprPCWk	14_ReprPCWk	14_ReprPCWk	15_Quies	1_TssA	-0.238666	<0.0001	<0.0001
cg06086012	chr3	170143581	170143583	2_TssAFlnk	2_TssAFlnk	2_TssAFlnk	1_TssA	1_TssA	1_TssA	1_TssA	3_TxFlnk	15_Quies	15_Quies	14_ReprPCWk	15_Quies	14_ReprPCWk	15_Quies	15_Quies	15_Quies	15_Quies	15_Quies	15_Quies	15_Quies	5_TxWk	5_TxWk	15_Quies	15_Quies	15_Quies	5_TxWk	3_TxFlnk	15_Quies	15_Quies	14_ReprPCWk	15_Quies	14_ReprPCWk	7_Enh	5_TxWk	14_ReprPCWk	15_Quies	14_ReprPCWk	15_Quies	14_ReprPCWk	14_ReprPCWk	15_Quies	5_TxWk	-0.238165	<0.0001	<0.0001
cg23761497	chr2	3293114	3293116	7_Enh	7_Enh	7_Enh	7_Enh	7_Enh	7_Enh	7_Enh	15_Quies	9_Het	5_TxWk	5_TxWk	5_TxWk	5_TxWk	5_TxWk	5_TxWk	5_TxWk	15_Quies	15_Quies	15_Quies	5_TxWk	5_TxWk	4_Tx	15_Quies	5_TxWk	15_Quies	15_Quies	5_TxWk	5_TxWk	15_Quies	5_TxWk	15_Quies	15_Quies	15_Quies	5_TxWk	5_TxWk	5_TxWk	15_Quies	15_Quies	15_Quies	5_TxWk	9_Het	5_TxWk	-0.238096	<0.0001	<0.0001
cg03842440	chr12	41831531	41831533	1_TssA	1_TssA	1_TssA	1_TssA	1_TssA	1_TssA	1_TssA	15_Quies	15_Quies	15_Quies	15_Quies	15_Quies	2_TssAFlnk	15_Quies	15_Quies	5_TxWk	14_ReprPCWk	15_Quies	5_TxWk	15_Quies	7_Enh	15_Quies	5_TxWk	15_Quies	15_Quies	15_Quies	15_Quies	15_Quies	15_Quies	15_Quies	15_Quies	7_Enh	15_Quies	15_Quies	15_Quies	15_Quies	15_Quies	15_Quies	15_Quies	15_Quies	15_Quies	15_Quies	-0.238035	<0.0001	<0.0001
cg03770952	chr19	46475803	46475805	2_TssAFlnk	2_TssAFlnk	2_TssAFlnk	2_TssAFlnk	2_TssAFlnk	2_TssAFlnk	2_TssAFlnk	12_EnhBiv	12_EnhBiv	12_EnhBiv	12_EnhBiv	12_EnhBiv	12_EnhBiv	12_EnhBiv	11_BivFlnk	14_ReprPCWk	10_TssBiv	10_TssBiv	10_TssBiv	10_TssBiv	10_TssBiv	10_TssBiv	1_TssA	1_TssA	10_TssBiv	1_TssA	10_TssBiv	7_Enh	10_TssBiv	12_EnhBiv	13_ReprPC	10_TssBiv	1_TssA	10_TssBiv	13_ReprPC	10_TssBiv	11_BivFlnk	13_ReprPC	12_EnhBiv	10_TssBiv	13_ReprPC	11_BivFlnk	-0.237979	<0.0001	<0.0001
cg22125176	chr22	38435202	38435204	7_Enh	7_Enh	7_Enh	2_TssAFlnk	2_TssAFlnk	7_Enh	2_TssAFlnk	1_TssA	15_Quies	15_Quies	14_ReprPCWk	15_Quies	15_Quies	15_Quies	14_ReprPCWk	15_Quies	15_Quies	15_Quies	15_Quies	15_Quies	15_Quies	15_Quies	15_Quies	15_Quies	15_Quies	5_TxWk	5_TxWk	15_Quies	5_TxWk	15_Quies	15_Quies	15_Quies	5_TxWk	5_TxWk	15_Quies	12_EnhBiv	5_TxWk	15_Quies	15_Quies	14_ReprPCWk	15_Quies	5_TxWk	-0.237529	<0.0001	<0.0001
cg00502575	chr13	114800840	114800842	1_TssA	2_TssAFlnk	2_TssAFlnk	2_TssAFlnk	1_TssA	2_TssAFlnk	1_TssA	7_Enh	6_EnhG	4_Tx	6_EnhG	6_EnhG	4_Tx	4_Tx	7_Enh	5_TxWk	5_TxWk	5_TxWk	5_TxWk	5_TxWk	5_TxWk	5_TxWk	14_ReprPCWk	5_TxWk	5_TxWk	5_TxWk	5_TxWk	5_TxWk	5_TxWk	5_TxWk	5_TxWk	5_TxWk	5_TxWk	5_TxWk	5_TxWk	7_Enh	7_Enh	15_Quies	13_ReprPC	7_Enh	5_TxWk	6_EnhG	-0.236733	<0.0001	<0.0001
cg07534448	chr6	99236060	99236062	1_TssA	1_TssA	1_TssA	1_TssA	1_TssA	1_TssA	1_TssA	12_EnhBiv	14_ReprPCWk	15_Quies	14_ReprPCWk	14_ReprPCWk	13_ReprPC	14_ReprPCWk	14_ReprPCWk	9_Het	14_ReprPCWk	14_ReprPCWk	14_ReprPCWk	14_ReprPCWk	14_ReprPCWk	14_ReprPCWk	14_ReprPCWk	15_Quies	13_ReprPC	15_Quies	14_ReprPCWk	14_ReprPCWk	14_ReprPCWk	14_ReprPCWk	15_Quies	15_Quies	14_ReprPCWk	14_ReprPCWk	14_ReprPCWk	13_ReprPC	14_ReprPCWk	13_ReprPC	15_Quies	13_ReprPC	15_Quies	15_Quies	-0.235814	<0.0001	<0.0001
cg24324584	chr10	133892463	133892465	2_TssAFlnk	1_TssA	1_TssA	2_TssAFlnk	2_TssAFlnk	5_TxWk	1_TssA	7_Enh	15_Quies	15_Quies	14_ReprPCWk	15_Quies	13_ReprPC	15_Quies	15_Quies	9_Het	14_ReprPCWk	15_Quies	15_Quies	15_Quies	15_Quies	15_Quies	15_Quies	15_Quies	15_Quies	14_ReprPCWk	15_Quies	15_Quies	15_Quies	15_Quies	15_Quies	15_Quies	15_Quies	15_Quies	14_ReprPCWk	15_Quies	15_Quies	14_ReprPCWk	15_Quies	15_Quies	15_Quies	9_Het	-0.235487	<0.0001	<0.0001
cg09864076	chr1	102462876	102462878	1_TssA	1_TssA	10_TssBiv	10_TssBiv	1_TssA	1_TssA	7_Enh	12_EnhBiv	13_ReprPC	15_Quies	14_ReprPCWk	13_ReprPC	13_ReprPC	13_ReprPC	15_Quies	14_ReprPCWk	15_Quies	15_Quies	15_Quies	14_ReprPCWk	13_ReprPC	15_Quies	13_ReprPC	15_Quies	14_ReprPCWk	15_Quies	15_Quies	15_Quies	15_Quies	14_ReprPCWk	15_Quies	15_Quies	14_ReprPCWk	15_Quies	14_ReprPCWk	13_ReprPC	14_ReprPCWk	13_ReprPC	13_ReprPC	13_ReprPC	14_ReprPCWk	14_ReprPCWk	-0.235082	<0.0001	<0.0001
cg21573263	chr1	44482917	44482919	7_Enh	2_TssAFlnk	2_TssAFlnk	2_TssAFlnk	2_TssAFlnk	7_Enh	2_TssAFlnk	5_TxWk	15_Quies	15_Quies	14_ReprPCWk	15_Quies	5_TxWk	15_Quies	14_ReprPCWk	5_TxWk	15_Quies	5_TxWk	5_TxWk	5_TxWk	5_TxWk	4_Tx	15_Quies	5_TxWk	15_Quies	5_TxWk	5_TxWk	5_TxWk	15_Quies	5_TxWk	5_TxWk	5_TxWk	5_TxWk	5_TxWk	5_TxWk	14_ReprPCWk	5_TxWk	15_Quies	5_TxWk	5_TxWk	15_Quies	5_TxWk	-0.234997	<0.0001	<0.0001
cg00313750	chr13	25746472	25746474	2_TssAFlnk	2_TssAFlnk	2_TssAFlnk	2_TssAFlnk	1_TssA	2_TssAFlnk	2_TssAFlnk	13_ReprPC	13_ReprPC	13_ReprPC	13_ReprPC	13_ReprPC	12_EnhBiv	13_ReprPC	12_EnhBiv	14_ReprPCWk	13_ReprPC	13_ReprPC	13_ReprPC	13_ReprPC	13_ReprPC	13_ReprPC	12_EnhBiv	15_Quies	13_ReprPC	14_ReprPCWk	13_ReprPC	14_ReprPCWk	13_ReprPC	13_ReprPC	13_ReprPC	13_ReprPC	13_ReprPC	12_EnhBiv	13_ReprPC	13_ReprPC	13_ReprPC	13_ReprPC	13_ReprPC	12_EnhBiv	13_ReprPC	7_Enh	-0.234938	<0.0001	<0.0001
cg14656245	chr6	29627289	29627291	1_TssA	1_TssA	1_TssA	3_TxFlnk	1_TssA	1_TssA	1_TssA	5_TxWk	14_ReprPCWk	14_ReprPCWk	13_ReprPC	14_ReprPCWk	14_ReprPCWk	14_ReprPCWk	14_ReprPCWk	15_Quies	14_ReprPCWk	15_Quies	15_Quies	14_ReprPCWk	15_Quies	9_Het	14_ReprPCWk	15_Quies	15_Quies	14_ReprPCWk	14_ReprPCWk	15_Quies	14_ReprPCWk	14_ReprPCWk	14_ReprPCWk	15_Quies	5_TxWk	5_TxWk	14_ReprPCWk	14_ReprPCWk	14_ReprPCWk	14_ReprPCWk	14_ReprPCWk	14_ReprPCWk	14_ReprPCWk	9_Het	-0.233549	<0.0001	<0.0001
cg04680919	chr2	145406704	145406706	1_TssA	1_TssA	1_TssA	1_TssA	1_TssA	1_TssA	1_TssA	15_Quies	5_TxWk	15_Quies	15_Quies	15_Quies	15_Quies	15_Quies	15_Quies	15_Quies	15_Quies	15_Quies	15_Quies	15_Quies	15_Quies	15_Quies	15_Quies	9_Het	15_Quies	15_Quies	15_Quies	15_Quies	15_Quies	15_Quies	15_Quies	15_Quies	15_Quies	15_Quies	15_Quies	15_Quies	15_Quies	15_Quies	15_Quies	15_Quies	15_Quies	15_Quies	-0.233209	<0.0001	<0.0001
cg13940125	chr1	197237118	197237120	1_TssA	1_TssA	1_TssA	1_TssA	1_TssA	1_TssA	1_TssA	15_Quies	15_Quies	15_Quies	15_Quies	15_Quies	15_Quies	15_Quies	15_Quies	15_Quies	15_Quies	15_Quies	15_Quies	15_Quies	15_Quies	15_Quies	15_Quies	15_Quies	15_Quies	15_Quies	15_Quies	15_Quies	15_Quies	15_Quies	15_Quies	15_Quies	15_Quies	15_Quies	15_Quies	15_Quies	15_Quies	15_Quies	15_Quies	15_Quies	15_Quies	15_Quies	-0.233039	<0.0001	<0.0001
cg16029351	chr18	72201503	72201505	7_Enh	1_TssA	1_TssA	1_TssA	7_Enh	7_Enh	2_TssAFlnk	15_Quies	15_Quies	15_Quies	14_ReprPCWk	15_Quies	15_Quies	15_Quies	15_Quies	9_Het	15_Quies	15_Quies	15_Quies	5_TxWk	15_Quies	14_ReprPCWk	15_Quies	15_Quies	15_Quies	15_Quies	15_Quies	15_Quies	15_Quies	15_Quies	15_Quies	15_Quies	15_Quies	15_Quies	15_Quies	14_ReprPCWk	14_ReprPCWk	15_Quies	5_TxWk	14_ReprPCWk	15_Quies	15_Quies	-0.232673	<0.0001	<0.0001
cg11230031	chr6	165115083	165115085	1_TssA	5_TxWk	1_TssA	1_TssA	2_TssAFlnk	5_TxWk	1_TssA	7_Enh	9_Het	15_Quies	15_Quies	15_Quies	15_Quies	15_Quies	15_Quies	15_Quies	14_ReprPCWk	15_Quies	15_Quies	9_Het	15_Quies	9_Het	15_Quies	15_Quies	15_Quies	15_Quies	15_Quies	15_Quies	15_Quies	15_Quies	9_Het	15_Quies	15_Quies	15_Quies	15_Quies	15_Quies	15_Quies	15_Quies	15_Quies	15_Quies	15_Quies	15_Quies	-0.231976	<0.0001	<0.0001
cg06312072	chr12	99287128	99287130	1_TssA	1_TssA	1_TssA	1_TssA	1_TssA	1_TssA	1_TssA	13_ReprPC	13_ReprPC	14_ReprPCWk	13_ReprPC	13_ReprPC	13_ReprPC	13_ReprPC	14_ReprPCWk	15_Quies	13_ReprPC	14_ReprPCWk	14_ReprPCWk	13_ReprPC	13_ReprPC	14_ReprPCWk	15_Quies	15_Quies	13_ReprPC	14_ReprPCWk	12_EnhBiv	7_Enh	13_ReprPC	13_ReprPC	13_ReprPC	14_ReprPCWk	13_ReprPC	14_ReprPCWk	14_ReprPCWk	13_ReprPC	14_ReprPCWk	13_ReprPC	13_ReprPC	14_ReprPCWk	13_ReprPC	14_ReprPCWk	-0.231528	<0.0001	<0.0001
cg08890338	chr13	113700817	113700819	1_TssA	2_TssAFlnk	3_TxFlnk	1_TssA	3_TxFlnk	1_TssA	2_TssAFlnk	4_Tx	15_Quies	15_Quies	5_TxWk	15_Quies	15_Quies	4_Tx	4_Tx	15_Quies	4_Tx	5_TxWk	15_Quies	5_TxWk	14_ReprPCWk	5_TxWk	5_TxWk	4_Tx	5_TxWk	4_Tx	5_TxWk	4_Tx	14_ReprPCWk	5_TxWk	4_Tx	15_Quies	15_Quies	4_Tx	4_Tx	13_ReprPC	13_ReprPC	15_Quies	5_TxWk	14_ReprPCWk	14_ReprPCWk	5_TxWk	-0.230473	<0.0001	<0.0001
cg09210135	chr10	133858569	133858571	1_TssA	10_TssBiv	2_TssAFlnk	10_TssBiv	1_TssA	1_TssA	1_TssA	13_ReprPC	14_ReprPCWk	14_ReprPCWk	13_ReprPC	15_Quies	13_ReprPC	14_ReprPCWk	13_ReprPC	14_ReprPCWk	14_ReprPCWk	14_ReprPCWk	15_Quies	14_ReprPCWk	14_ReprPCWk	14_ReprPCWk	15_Quies	5_TxWk	14_ReprPCWk	13_ReprPC	14_ReprPCWk	9_Het	14_ReprPCWk	13_ReprPC	14_ReprPCWk	14_ReprPCWk	14_ReprPCWk	14_ReprPCWk	13_ReprPC	13_ReprPC	13_ReprPC	13_ReprPC	13_ReprPC	12_EnhBiv	14_ReprPCWk	9_Het	-0.230179	<0.0001	<0.0001
cg20584555	chr11	61717779	61717781	2_TssAFlnk	2_TssAFlnk	2_TssAFlnk	2_TssAFlnk	2_TssAFlnk	2_TssAFlnk	1_TssA	7_Enh	7_Enh	14_ReprPCWk	13_ReprPC	14_ReprPCWk	5_TxWk	14_ReprPCWk	5_TxWk	15_Quies	15_Quies	15_Quies	5_TxWk	15_Quies	14_ReprPCWk	15_Quies	15_Quies	15_Quies	7_Enh	7_Enh	7_Enh	7_Enh	14_ReprPCWk	14_ReprPCWk	14_ReprPCWk	7_Enh	7_Enh	7_Enh	15_Quies	7_Enh	14_ReprPCWk	15_Quies	14_ReprPCWk	14_ReprPCWk	14_ReprPCWk	7_Enh	-0.22914	<0.0001	<0.0001
cg05749351	chr1	205897808	205897810	7_Enh	7_Enh	7_Enh	7_Enh	7_Enh	7_Enh	7_Enh	15_Quies	5_TxWk	15_Quies	13_ReprPC	15_Quies	15_Quies	15_Quies	14_ReprPCWk	15_Quies	14_ReprPCWk	15_Quies	15_Quies	14_ReprPCWk	14_ReprPCWk	15_Quies	14_ReprPCWk	4_Tx	15_Quies	9_Het	15_Quies	15_Quies	15_Quies	15_Quies	14_ReprPCWk	15_Quies	5_TxWk	15_Quies	14_ReprPCWk	14_ReprPCWk	15_Quies	14_ReprPCWk	4_Tx	14_ReprPCWk	15_Quies	5_TxWk	-0.229031	<0.0001	<0.0001
cg24444839	chr21	34350729	34350731	7_Enh	7_Enh	7_Enh	7_Enh	5_TxWk	7_Enh	7_Enh	13_ReprPC	14_ReprPCWk	14_ReprPCWk	13_ReprPC	14_ReprPCWk	14_ReprPCWk	14_ReprPCWk	14_ReprPCWk	15_Quies	14_ReprPCWk	14_ReprPCWk	15_Quies	14_ReprPCWk	14_ReprPCWk	14_ReprPCWk	14_ReprPCWk	15_Quies	14_ReprPCWk	14_ReprPCWk	13_ReprPC	15_Quies	14_ReprPCWk	14_ReprPCWk	14_ReprPCWk	15_Quies	14_ReprPCWk	14_ReprPCWk	14_ReprPCWk	14_ReprPCWk	14_ReprPCWk	14_ReprPCWk	14_ReprPCWk	14_ReprPCWk	15_Quies	15_Quies	-0.228082	<0.0001	<0.0001
cg12368169	chr2	27073191	27073193	1_TssA	1_TssA	11_BivFlnk	10_TssBiv	2_TssAFlnk	11_BivFlnk	2_TssAFlnk	13_ReprPC	13_ReprPC	12_EnhBiv	12_EnhBiv	13_ReprPC	12_EnhBiv	13_ReprPC	13_ReprPC	14_ReprPCWk	12_EnhBiv	13_ReprPC	13_ReprPC	13_ReprPC	13_ReprPC	12_EnhBiv	13_ReprPC	14_ReprPCWk	12_EnhBiv	7_Enh	14_ReprPCWk	15_Quies	14_ReprPCWk	13_ReprPC	13_ReprPC	13_ReprPC	7_Enh	14_ReprPCWk	13_ReprPC	12_EnhBiv	13_ReprPC	13_ReprPC	13_ReprPC	12_EnhBiv	13_ReprPC	7_Enh	-0.227687	<0.0001	<0.0001
cg00376979	chr21	34350726	34350728	7_Enh	7_Enh	7_Enh	7_Enh	5_TxWk	7_Enh	7_Enh	13_ReprPC	14_ReprPCWk	14_ReprPCWk	13_ReprPC	14_ReprPCWk	14_ReprPCWk	14_ReprPCWk	14_ReprPCWk	15_Quies	14_ReprPCWk	14_ReprPCWk	15_Quies	14_ReprPCWk	14_ReprPCWk	14_ReprPCWk	14_ReprPCWk	15_Quies	14_ReprPCWk	14_ReprPCWk	13_ReprPC	15_Quies	14_ReprPCWk	14_ReprPCWk	14_ReprPCWk	15_Quies	14_ReprPCWk	14_ReprPCWk	14_ReprPCWk	14_ReprPCWk	14_ReprPCWk	14_ReprPCWk	14_ReprPCWk	14_ReprPCWk	15_Quies	15_Quies	-0.227656	<0.0001	<0.0001
cg26116551	chr19	30863259	30863261	1_TssA	1_TssA	1_TssA	1_TssA	10_TssBiv	1_TssA	1_TssA	14_ReprPCWk	13_ReprPC	15_Quies	14_ReprPCWk	15_Quies	13_ReprPC	14_ReprPCWk	14_ReprPCWk	15_Quies	13_ReprPC	14_ReprPCWk	14_ReprPCWk	7_Enh	14_ReprPCWk	14_ReprPCWk	14_ReprPCWk	15_Quies	13_ReprPC	14_ReprPCWk	14_ReprPCWk	15_Quies	14_ReprPCWk	14_ReprPCWk	15_Quies	14_ReprPCWk	14_ReprPCWk	14_ReprPCWk	14_ReprPCWk	14_ReprPCWk	14_ReprPCWk	14_ReprPCWk	14_ReprPCWk	14_ReprPCWk	13_ReprPC	14_ReprPCWk	-0.226109	<0.0001	<0.0001
cg18061579	chr8	53321681	53321683	1_TssA	1_TssA	1_TssA	1_TssA	1_TssA	1_TssA	1_TssA	14_ReprPCWk	15_Quies	15_Quies	14_ReprPCWk	15_Quies	14_ReprPCWk	14_ReprPCWk	14_ReprPCWk	14_ReprPCWk	15_Quies	15_Quies	15_Quies	14_ReprPCWk	14_ReprPCWk	15_Quies	15_Quies	15_Quies	14_ReprPCWk	15_Quies	14_ReprPCWk	15_Quies	15_Quies	15_Quies	15_Quies	15_Quies	14_ReprPCWk	14_ReprPCWk	14_ReprPCWk	14_ReprPCWk	14_ReprPCWk	14_ReprPCWk	15_Quies	14_ReprPCWk	15_Quies	15_Quies	-0.226095	<0.0001	<0.0001
cg15949845	chr14	68002902	68002904	2_TssAFlnk	2_TssAFlnk	3_TxFlnk	2_TssAFlnk	2_TssAFlnk	7_Enh	3_TxFlnk	5_TxWk	13_ReprPC	14_ReprPCWk	14_ReprPCWk	14_ReprPCWk	13_ReprPC	14_ReprPCWk	5_TxWk	15_Quies	15_Quies	14_ReprPCWk	15_Quies	5_TxWk	14_ReprPCWk	15_Quies	15_Quies	14_ReprPCWk	15_Quies	5_TxWk	15_Quies	6_EnhG	15_Quies	5_TxWk	5_TxWk	15_Quies	15_Quies	15_Quies	14_ReprPCWk	5_TxWk	5_TxWk	14_ReprPCWk	15_Quies	5_TxWk	13_ReprPC	5_TxWk	-0.22609	<0.0001	<0.0001
cg05112120	chr17	10119722	10119724	1_TssA	2_TssAFlnk	7_Enh	7_Enh	1_TssA	7_Enh	7_Enh	15_Quies	15_Quies	15_Quies	13_ReprPC	15_Quies	15_Quies	15_Quies	14_ReprPCWk	15_Quies	14_ReprPCWk	15_Quies	15_Quies	15_Quies	15_Quies	15_Quies	15_Quies	9_Het	15_Quies	9_Het	15_Quies	15_Quies	14_ReprPCWk	15_Quies	15_Quies	15_Quies	15_Quies	15_Quies	15_Quies	14_ReprPCWk	15_Quies	15_Quies	15_Quies	15_Quies	15_Quies	15_Quies	-0.225463	<0.0001	<0.0001
cg09063835	chr20	58181391	58181393	1_TssA	1_TssA	1_TssA	1_TssA	1_TssA	1_TssA	1_TssA	13_ReprPC	13_ReprPC	14_ReprPCWk	13_ReprPC	14_ReprPCWk	13_ReprPC	13_ReprPC	13_ReprPC	14_ReprPCWk	14_ReprPCWk	13_ReprPC	13_ReprPC	13_ReprPC	13_ReprPC	13_ReprPC	14_ReprPCWk	15_Quies	14_ReprPCWk	14_ReprPCWk	15_Quies	15_Quies	13_ReprPC	13_ReprPC	14_ReprPCWk	13_ReprPC	14_ReprPCWk	14_ReprPCWk	14_ReprPCWk	13_ReprPC	13_ReprPC	13_ReprPC	13_ReprPC	13_ReprPC	13_ReprPC	14_ReprPCWk	-0.22472	<0.0001	<0.0001
cg12441919	chr1	44483098	44483100	7_Enh	2_TssAFlnk	7_Enh	2_TssAFlnk	7_Enh	7_Enh	7_Enh	4_Tx	15_Quies	15_Quies	14_ReprPCWk	15_Quies	5_TxWk	15_Quies	14_ReprPCWk	5_TxWk	15_Quies	5_TxWk	5_TxWk	5_TxWk	5_TxWk	4_Tx	15_Quies	5_TxWk	15_Quies	5_TxWk	5_TxWk	5_TxWk	15_Quies	5_TxWk	5_TxWk	5_TxWk	5_TxWk	5_TxWk	5_TxWk	14_ReprPCWk	5_TxWk	15_Quies	5_TxWk	5_TxWk	15_Quies	5_TxWk	-0.22468	<0.0001	<0.0001
cg08665772	chr1	160051376	160051378	7_Enh	2_TssAFlnk	1_TssA	2_TssAFlnk	1_TssA	1_TssA	2_TssAFlnk	13_ReprPC	13_ReprPC	13_ReprPC	13_ReprPC	13_ReprPC	13_ReprPC	13_ReprPC	13_ReprPC	15_Quies	14_ReprPCWk	13_ReprPC	13_ReprPC	13_ReprPC	13_ReprPC	14_ReprPCWk	13_ReprPC	15_Quies	13_ReprPC	14_ReprPCWk	14_ReprPCWk	15_Quies	14_ReprPCWk	13_ReprPC	13_ReprPC	14_ReprPCWk	14_ReprPCWk	14_ReprPCWk	13_ReprPC	13_ReprPC	13_ReprPC	13_ReprPC	13_ReprPC	13_ReprPC	13_ReprPC	15_Quies	-0.224127	<0.0001	<0.0001
cg04109382	chr20	44007106	44007108	2_TssAFlnk	7_Enh	7_Enh	7_Enh	7_Enh	7_Enh	7_Enh	5_TxWk	15_Quies	5_TxWk	5_TxWk	5_TxWk	15_Quies	5_TxWk	15_Quies	5_TxWk	15_Quies	15_Quies	5_TxWk	5_TxWk	5_TxWk	15_Quies	15_Quies	5_TxWk	5_TxWk	5_TxWk	5_TxWk	5_TxWk	15_Quies	15_Quies	15_Quies	15_Quies	15_Quies	5_TxWk	15_Quies	15_Quies	5_TxWk	15_Quies	15_Quies	5_TxWk	5_TxWk	5_TxWk	-0.223564	<0.0001	<0.0001
cg21767798	chr11	117472265	117472267	7_Enh	7_Enh	7_Enh	7_Enh	7_Enh	7_Enh	7_Enh	15_Quies	14_ReprPCWk	14_ReprPCWk	14_ReprPCWk	14_ReprPCWk	14_ReprPCWk	14_ReprPCWk	14_ReprPCWk	15_Quies	15_Quies	14_ReprPCWk	15_Quies	14_ReprPCWk	14_ReprPCWk	15_Quies	15_Quies	15_Quies	5_TxWk	15_Quies	5_TxWk	15_Quies	14_ReprPCWk	14_ReprPCWk	14_ReprPCWk	15_Quies	5_TxWk	5_TxWk	14_ReprPCWk	14_ReprPCWk	14_ReprPCWk	14_ReprPCWk	14_ReprPCWk	14_ReprPCWk	15_Quies	5_TxWk	-0.222963	<0.0001	<0.0001
cg06506523	chr5	126628940	126628942	1_TssA	2_TssAFlnk	1_TssA	1_TssA	1_TssA	1_TssA	1_TssA	5_TxWk	13_ReprPC	14_ReprPCWk	14_ReprPCWk	13_ReprPC	13_ReprPC	14_ReprPCWk	14_ReprPCWk	14_ReprPCWk	13_ReprPC	15_Quies	14_ReprPCWk	14_ReprPCWk	14_ReprPCWk	15_Quies	14_ReprPCWk	15_Quies	14_ReprPCWk	14_ReprPCWk	14_ReprPCWk	14_ReprPCWk	15_Quies	14_ReprPCWk	14_ReprPCWk	14_ReprPCWk	14_ReprPCWk	14_ReprPCWk	14_ReprPCWk	15_Quies	14_ReprPCWk	14_ReprPCWk	14_ReprPCWk	14_ReprPCWk	13_ReprPC	15_Quies	-0.222294	<0.0001	<0.0001
cg14356225	chr8	2383593	2383595	1_TssA	2_TssAFlnk	1_TssA	2_TssAFlnk	1_TssA	1_TssA	1_TssA	7_Enh	15_Quies	15_Quies	14_ReprPCWk	15_Quies	14_ReprPCWk	14_ReprPCWk	7_Enh	15_Quies	14_ReprPCWk	15_Quies	15_Quies	15_Quies	15_Quies	14_ReprPCWk	14_ReprPCWk	15_Quies	7_Enh	15_Quies	15_Quies	15_Quies	14_ReprPCWk	15_Quies	15_Quies	15_Quies	5_TxWk	15_Quies	15_Quies	14_ReprPCWk	14_ReprPCWk	15_Quies	15_Quies	15_Quies	15_Quies	15_Quies	-0.222191	<0.0001	<0.0001
cg00130342	chr17	72266616	72266618	7_Enh	7_Enh	7_Enh	7_Enh	7_Enh	7_Enh	7_Enh	14_ReprPCWk	14_ReprPCWk	14_ReprPCWk	14_ReprPCWk	14_ReprPCWk	5_TxWk	14_ReprPCWk	14_ReprPCWk	14_ReprPCWk	14_ReprPCWk	14_ReprPCWk	15_Quies	14_ReprPCWk	14_ReprPCWk	15_Quies	15_Quies	15_Quies	5_TxWk	15_Quies	5_TxWk	15_Quies	15_Quies	14_ReprPCWk	14_ReprPCWk	14_ReprPCWk	5_TxWk	5_TxWk	14_ReprPCWk	13_ReprPC	14_ReprPCWk	14_ReprPCWk	14_ReprPCWk	14_ReprPCWk	15_Quies	5_TxWk	-0.222146	<0.0001	<0.0001
cg03881351	chr22	46240066	46240068	7_Enh	7_Enh	7_Enh	7_Enh	7_Enh	7_Enh	7_Enh	4_Tx	4_Tx	4_Tx	4_Tx	4_Tx	6_EnhG	4_Tx	4_Tx	4_Tx	4_Tx	5_TxWk	5_TxWk	4_Tx	4_Tx	5_TxWk	5_TxWk	5_TxWk	4_Tx	5_TxWk	5_TxWk	5_TxWk	5_TxWk	4_Tx	4_Tx	5_TxWk	15_Quies	4_Tx	4_Tx	4_Tx	4_Tx	5_TxWk	15_Quies	4_Tx	5_TxWk	4_Tx	-0.222105	<0.0001	<0.0001
cg08515646	chr7	157394336	157394338	2_TssAFlnk	7_Enh	2_TssAFlnk	7_Enh	7_Enh	6_EnhG	7_Enh	14_ReprPCWk	15_Quies	15_Quies	14_ReprPCWk	14_ReprPCWk	14_ReprPCWk	15_Quies	14_ReprPCWk	15_Quies	14_ReprPCWk	15_Quies	15_Quies	15_Quies	14_ReprPCWk	15_Quies	5_TxWk	5_TxWk	15_Quies	15_Quies	15_Quies	5_TxWk	15_Quies	15_Quies	15_Quies	15_Quies	5_TxWk	14_ReprPCWk	15_Quies	14_ReprPCWk	14_ReprPCWk	15_Quies	15_Quies	14_ReprPCWk	14_ReprPCWk	5_TxWk	-0.221827	<0.0001	<0.0001
cg12539917	chr22	48896414	48896416	7_Enh	7_Enh	7_Enh	7_Enh	7_Enh	7_Enh	7_Enh	14_ReprPCWk	15_Quies	15_Quies	13_ReprPC	15_Quies	14_ReprPCWk	15_Quies	13_ReprPC	15_Quies	14_ReprPCWk	14_ReprPCWk	15_Quies	14_ReprPCWk	14_ReprPCWk	15_Quies	14_ReprPCWk	15_Quies	14_ReprPCWk	15_Quies	5_TxWk	15_Quies	15_Quies	15_Quies	15_Quies	15_Quies	5_TxWk	14_ReprPCWk	15_Quies	13_ReprPC	13_ReprPC	15_Quies	14_ReprPCWk	13_ReprPC	14_ReprPCWk	5_TxWk	-0.21898	<0.0001	<0.0001
cg02085942	chr7	137530009	137530011	1_TssA	1_TssA	1_TssA	1_TssA	1_TssA	1_TssA	7_Enh	13_ReprPC	13_ReprPC	13_ReprPC	13_ReprPC	13_ReprPC	13_ReprPC	13_ReprPC	14_ReprPCWk	15_Quies	14_ReprPCWk	13_ReprPC	13_ReprPC	13_ReprPC	13_ReprPC	14_ReprPCWk	13_ReprPC	15_Quies	14_ReprPCWk	9_Het	15_Quies	15_Quies	13_ReprPC	13_ReprPC	13_ReprPC	13_ReprPC	15_Quies	15_Quies	13_ReprPC	13_ReprPC	13_ReprPC	13_ReprPC	13_ReprPC	13_ReprPC	13_ReprPC	15_Quies	-0.218904	<0.0001	<0.0001
cg14391240	chr9	36802633	36802635	1_TssA	1_TssA	1_TssA	2_TssAFlnk	2_TssAFlnk	1_TssA	2_TssAFlnk	13_ReprPC	15_Quies	15_Quies	13_ReprPC	15_Quies	5_TxWk	15_Quies	7_Enh	14_ReprPCWk	15_Quies	14_ReprPCWk	14_ReprPCWk	13_ReprPC	13_ReprPC	15_Quies	14_ReprPCWk	15_Quies	14_ReprPCWk	9_Het	9_Het	15_Quies	13_ReprPC	14_ReprPCWk	13_ReprPC	14_ReprPCWk	15_Quies	14_ReprPCWk	14_ReprPCWk	13_ReprPC	13_ReprPC	14_ReprPCWk	14_ReprPCWk	13_ReprPC	15_Quies	15_Quies	-0.218645	<0.0001	<0.0001
cg13256160	chr10	133946772	133946774	7_Enh	2_TssAFlnk	2_TssAFlnk	2_TssAFlnk	7_Enh	2_TssAFlnk	2_TssAFlnk	5_TxWk	15_Quies	15_Quies	12_EnhBiv	15_Quies	13_ReprPC	13_ReprPC	14_ReprPCWk	15_Quies	15_Quies	14_ReprPCWk	15_Quies	14_ReprPCWk	15_Quies	14_ReprPCWk	15_Quies	15_Quies	15_Quies	9_Het	5_TxWk	15_Quies	15_Quies	15_Quies	15_Quies	14_ReprPCWk	5_TxWk	14_ReprPCWk	14_ReprPCWk	13_ReprPC	5_TxWk	14_ReprPCWk	14_ReprPCWk	5_TxWk	15_Quies	5_TxWk	-0.218297	<0.0001	<0.0001
cg08200835	chr7	86594316	86594318	1_TssA	2_TssAFlnk	1_TssA	1_TssA	1_TssA	1_TssA	1_TssA	15_Quies	15_Quies	15_Quies	14_ReprPCWk	15_Quies	15_Quies	15_Quies	15_Quies	5_TxWk	14_ReprPCWk	15_Quies	15_Quies	15_Quies	15_Quies	15_Quies	5_TxWk	5_TxWk	15_Quies	5_TxWk	15_Quies	7_Enh	15_Quies	15_Quies	15_Quies	15_Quies	15_Quies	15_Quies	14_ReprPCWk	15_Quies	15_Quies	14_ReprPCWk	15_Quies	15_Quies	15_Quies	15_Quies	-0.216951	<0.0001	<0.0001
cg24509168	chr1	160051355	160051357	7_Enh	2_TssAFlnk	1_TssA	2_TssAFlnk	1_TssA	1_TssA	2_TssAFlnk	13_ReprPC	13_ReprPC	13_ReprPC	13_ReprPC	13_ReprPC	13_ReprPC	13_ReprPC	13_ReprPC	15_Quies	14_ReprPCWk	13_ReprPC	13_ReprPC	13_ReprPC	13_ReprPC	14_ReprPCWk	13_ReprPC	15_Quies	13_ReprPC	14_ReprPCWk	14_ReprPCWk	15_Quies	14_ReprPCWk	13_ReprPC	13_ReprPC	14_ReprPCWk	14_ReprPCWk	14_ReprPCWk	13_ReprPC	13_ReprPC	13_ReprPC	13_ReprPC	13_ReprPC	13_ReprPC	13_ReprPC	15_Quies	-0.21648	<0.0001	<0.0001
cg11601000	chr22	42348012	42348014	2_TssAFlnk	2_TssAFlnk	2_TssAFlnk	2_TssAFlnk	1_TssA	1_TssA	2_TssAFlnk	15_Quies	15_Quies	7_Enh	13_ReprPC	15_Quies	15_Quies	15_Quies	13_ReprPC	15_Quies	15_Quies	15_Quies	14_ReprPCWk	15_Quies	13_ReprPC	5_TxWk	14_ReprPCWk	15_Quies	15_Quies	15_Quies	15_Quies	15_Quies	15_Quies	15_Quies	15_Quies	15_Quies	15_Quies	14_ReprPCWk	15_Quies	13_ReprPC	13_ReprPC	15_Quies	15_Quies	13_ReprPC	15_Quies	5_TxWk	-0.215823	<0.0001	<0.0001
cg18648570	chr13	113732895	113732897	6_EnhG	6_EnhG	6_EnhG	6_EnhG	6_EnhG	6_EnhG	6_EnhG	4_Tx	15_Quies	15_Quies	5_TxWk	15_Quies	15_Quies	4_Tx	4_Tx	15_Quies	4_Tx	5_TxWk	15_Quies	5_TxWk	15_Quies	4_Tx	4_Tx	4_Tx	4_Tx	4_Tx	5_TxWk	4_Tx	14_ReprPCWk	4_Tx	4_Tx	15_Quies	5_TxWk	4_Tx	5_TxWk	13_ReprPC	13_ReprPC	15_Quies	5_TxWk	5_TxWk	15_Quies	5_TxWk	-0.214637	<0.0001	<0.0001
cg19382714	chr6	29624845	29624847	1_TssA	1_TssA	1_TssA	1_TssA	1_TssA	1_TssA	1_TssA	7_Enh	13_ReprPC	14_ReprPCWk	13_ReprPC	14_ReprPCWk	15_Quies	14_ReprPCWk	14_ReprPCWk	14_ReprPCWk	14_ReprPCWk	15_Quies	15_Quies	14_ReprPCWk	15_Quies	15_Quies	14_ReprPCWk	15_Quies	7_Enh	12_EnhBiv	14_ReprPCWk	15_Quies	15_Quies	14_ReprPCWk	14_ReprPCWk	15_Quies	6_EnhG	5_TxWk	14_ReprPCWk	14_ReprPCWk	14_ReprPCWk	14_ReprPCWk	14_ReprPCWk	14_ReprPCWk	14_ReprPCWk	15_Quies	-0.213552	<0.0001	<0.0001
cg12616766	chr1	204919701	204919703	7_Enh	6_EnhG	6_EnhG	7_Enh	6_EnhG	6_EnhG	7_Enh	4_Tx	14_ReprPCWk	15_Quies	14_ReprPCWk	15_Quies	13_ReprPC	14_ReprPCWk	14_ReprPCWk	15_Quies	15_Quies	15_Quies	5_TxWk	14_ReprPCWk	5_TxWk	5_TxWk	5_TxWk	5_TxWk	15_Quies	10_TssBiv	5_TxWk	5_TxWk	15_Quies	15_Quies	5_TxWk	5_TxWk	5_TxWk	14_ReprPCWk	15_Quies	14_ReprPCWk	14_ReprPCWk	14_ReprPCWk	15_Quies	4_Tx	14_ReprPCWk	5_TxWk	-0.213097	<0.0001	<0.0001
cg20953052	chr2	213292540	213292542	7_Enh	7_Enh	7_Enh	7_Enh	5_TxWk	5_TxWk	7_Enh	15_Quies	15_Quies	15_Quies	15_Quies	15_Quies	15_Quies	15_Quies	15_Quies	15_Quies	15_Quies	15_Quies	15_Quies	15_Quies	15_Quies	15_Quies	15_Quies	15_Quies	15_Quies	15_Quies	14_ReprPCWk	15_Quies	15_Quies	15_Quies	15_Quies	15_Quies	15_Quies	15_Quies	15_Quies	15_Quies	15_Quies	15_Quies	15_Quies	15_Quies	15_Quies	15_Quies	-0.212989	<0.0001	<0.0001
cg11912202	chr21	34350874	34350876	7_Enh	7_Enh	7_Enh	7_Enh	5_TxWk	7_Enh	7_Enh	13_ReprPC	14_ReprPCWk	14_ReprPCWk	13_ReprPC	14_ReprPCWk	14_ReprPCWk	14_ReprPCWk	14_ReprPCWk	15_Quies	14_ReprPCWk	14_ReprPCWk	15_Quies	14_ReprPCWk	14_ReprPCWk	14_ReprPCWk	14_ReprPCWk	15_Quies	14_ReprPCWk	14_ReprPCWk	13_ReprPC	15_Quies	14_ReprPCWk	14_ReprPCWk	14_ReprPCWk	15_Quies	14_ReprPCWk	14_ReprPCWk	14_ReprPCWk	14_ReprPCWk	14_ReprPCWk	14_ReprPCWk	14_ReprPCWk	14_ReprPCWk	15_Quies	15_Quies	-0.212705	<0.0001	<0.0001
cg02690368	chr10	126694516	126694518	7_Enh	7_Enh	2_TssAFlnk	2_TssAFlnk	2_TssAFlnk	1_TssA	7_Enh	4_Tx	4_Tx	15_Quies	13_ReprPC	4_Tx	4_Tx	4_Tx	4_Tx	5_TxWk	15_Quies	4_Tx	5_TxWk	4_Tx	4_Tx	5_TxWk	15_Quies	6_EnhG	5_TxWk	4_Tx	5_TxWk	4_Tx	5_TxWk	4_Tx	4_Tx	5_TxWk	5_TxWk	5_TxWk	4_Tx	6_EnhG	5_TxWk	5_TxWk	5_TxWk	4_Tx	15_Quies	6_EnhG	-0.212627	<0.0001	<0.0001
cg12994657	chr7	77801447	77801449	7_Enh	7_Enh	2_TssAFlnk	7_Enh	7_Enh	7_Enh	7_Enh	5_TxWk	15_Quies	15_Quies	14_ReprPCWk	15_Quies	15_Quies	15_Quies	15_Quies	5_TxWk	15_Quies	15_Quies	15_Quies	15_Quies	5_TxWk	15_Quies	15_Quies	15_Quies	5_TxWk	5_TxWk	5_TxWk	15_Quies	5_TxWk	15_Quies	15_Quies	15_Quies	15_Quies	15_Quies	15_Quies	5_TxWk	15_Quies	15_Quies	15_Quies	5_TxWk	15_Quies	15_Quies	-0.212623	<0.0001	<0.0001
cg00407150	chr3	42743793	42743795	2_TssAFlnk	2_TssAFlnk	2_TssAFlnk	2_TssAFlnk	2_TssAFlnk	2_TssAFlnk	2_TssAFlnk	15_Quies	15_Quies	14_ReprPCWk	13_ReprPC	15_Quies	14_ReprPCWk	14_ReprPCWk	13_ReprPC	15_Quies	15_Quies	14_ReprPCWk	15_Quies	14_ReprPCWk	14_ReprPCWk	15_Quies	1_TssA	15_Quies	1_TssA	15_Quies	15_Quies	5_TxWk	1_TssA	14_ReprPCWk	15_Quies	15_Quies	1_TssA	1_TssA	14_ReprPCWk	11_BivFlnk	1_TssA	14_ReprPCWk	14_ReprPCWk	13_ReprPC	15_Quies	5_TxWk	-0.212036	<0.0001	<0.0001
cg18712348	chr5	138211702	138211704	1_TssA	2_TssAFlnk	1_TssA	2_TssAFlnk	1_TssA	1_TssA	2_TssAFlnk	7_Enh	5_TxWk	15_Quies	15_Quies	14_ReprPCWk	5_TxWk	15_Quies	7_Enh	5_TxWk	5_TxWk	15_Quies	7_Enh	5_TxWk	5_TxWk	7_Enh	7_Enh	7_Enh	5_TxWk	5_TxWk	5_TxWk	5_TxWk	5_TxWk	5_TxWk	5_TxWk	5_TxWk	7_Enh	5_TxWk	5_TxWk	5_TxWk	7_Enh	5_TxWk	5_TxWk	5_TxWk	15_Quies	5_TxWk	-0.211489	<0.0001	<0.0001
cg24384918	chr7	43153949	43153951	1_TssA	10_TssBiv	11_BivFlnk	11_BivFlnk	10_TssBiv	1_TssA	10_TssBiv	2_TssAFlnk	13_ReprPC	13_ReprPC	13_ReprPC	13_ReprPC	13_ReprPC	13_ReprPC	13_ReprPC	14_ReprPCWk	12_EnhBiv	13_ReprPC	13_ReprPC	13_ReprPC	13_ReprPC	12_EnhBiv	13_ReprPC	15_Quies	13_ReprPC	14_ReprPCWk	7_Enh	15_Quies	13_ReprPC	13_ReprPC	13_ReprPC	13_ReprPC	14_ReprPCWk	14_ReprPCWk	13_ReprPC	13_ReprPC	13_ReprPC	13_ReprPC	13_ReprPC	13_ReprPC	13_ReprPC	14_ReprPCWk	-0.211381	<0.0001	<0.0001
cg20946054	chr1	11761765	11761767	1_TssA	2_TssAFlnk	1_TssA	1_TssA	2_TssAFlnk	1_TssA	1_TssA	7_Enh	13_ReprPC	14_ReprPCWk	13_ReprPC	13_ReprPC	13_ReprPC	14_ReprPCWk	13_ReprPC	15_Quies	14_ReprPCWk	13_ReprPC	12_EnhBiv	13_ReprPC	13_ReprPC	13_ReprPC	14_ReprPCWk	15_Quies	14_ReprPCWk	15_Quies	7_Enh	5_TxWk	12_EnhBiv	14_ReprPCWk	14_ReprPCWk	14_ReprPCWk	5_TxWk	7_Enh	13_ReprPC	12_EnhBiv	12_EnhBiv	14_ReprPCWk	13_ReprPC	11_BivFlnk	14_ReprPCWk	15_Quies	-0.211188	<0.0001	<0.0001
cg15861102	chr11	77236517	77236519	5_TxWk	5_TxWk	7_Enh	7_Enh	7_Enh	7_Enh	7_Enh	15_Quies	15_Quies	15_Quies	15_Quies	15_Quies	15_Quies	15_Quies	15_Quies	15_Quies	15_Quies	15_Quies	15_Quies	15_Quies	15_Quies	15_Quies	15_Quies	15_Quies	15_Quies	15_Quies	15_Quies	14_ReprPCWk	15_Quies	15_Quies	15_Quies	15_Quies	15_Quies	15_Quies	15_Quies	15_Quies	15_Quies	15_Quies	15_Quies	15_Quies	15_Quies	15_Quies	-0.210981	<0.0001	<0.0001
cg07399532	chr8	10001611	10001613	7_Enh	2_TssAFlnk	2_TssAFlnk	7_Enh	7_Enh	7_Enh	7_Enh	15_Quies	15_Quies	15_Quies	15_Quies	15_Quies	15_Quies	15_Quies	15_Quies	15_Quies	5_TxWk	15_Quies	15_Quies	15_Quies	15_Quies	5_TxWk	15_Quies	5_TxWk	5_TxWk	15_Quies	15_Quies	5_TxWk	15_Quies	15_Quies	15_Quies	15_Quies	5_TxWk	5_TxWk	15_Quies	15_Quies	15_Quies	15_Quies	15_Quies	15_Quies	15_Quies	15_Quies	-0.210435	<0.0001	<0.0001
cg12718579	chr8	53322450	53322452	7_Enh	7_Enh	1_TssA	1_TssA	7_Enh	5_TxWk	1_TssA	14_ReprPCWk	15_Quies	15_Quies	14_ReprPCWk	15_Quies	14_ReprPCWk	14_ReprPCWk	14_ReprPCWk	14_ReprPCWk	15_Quies	15_Quies	15_Quies	14_ReprPCWk	14_ReprPCWk	15_Quies	15_Quies	15_Quies	14_ReprPCWk	15_Quies	14_ReprPCWk	15_Quies	15_Quies	15_Quies	15_Quies	15_Quies	14_ReprPCWk	14_ReprPCWk	14_ReprPCWk	14_ReprPCWk	14_ReprPCWk	14_ReprPCWk	15_Quies	14_ReprPCWk	15_Quies	15_Quies	-0.209914	<0.0001	<0.0001
cg12524428	chr5	146268594	146268596	7_Enh	7_Enh	7_Enh	7_Enh	5_TxWk	7_Enh	7_Enh	15_Quies	15_Quies	15_Quies	15_Quies	14_ReprPCWk	15_Quies	15_Quies	15_Quies	15_Quies	15_Quies	15_Quies	15_Quies	15_Quies	15_Quies	15_Quies	15_Quies	15_Quies	14_ReprPCWk	15_Quies	15_Quies	15_Quies	15_Quies	15_Quies	15_Quies	15_Quies	15_Quies	15_Quies	15_Quies	15_Quies	15_Quies	15_Quies	15_Quies	14_ReprPCWk	15_Quies	15_Quies	-0.209741	<0.0001	<0.0001
cg25254338	chr15	32158615	32158617	7_Enh	7_Enh	7_Enh	7_Enh	7_Enh	7_Enh	7_Enh	5_TxWk	14_ReprPCWk	14_ReprPCWk	14_ReprPCWk	15_Quies	14_ReprPCWk	14_ReprPCWk	15_Quies	15_Quies	15_Quies	15_Quies	15_Quies	14_ReprPCWk	15_Quies	15_Quies	15_Quies	15_Quies	5_TxWk	5_TxWk	15_Quies	5_TxWk	15_Quies	15_Quies	15_Quies	15_Quies	15_Quies	14_ReprPCWk	5_TxWk	15_Quies	15_Quies	14_ReprPCWk	15_Quies	15_Quies	14_ReprPCWk	15_Quies	-0.209481	<0.0001	<0.0001
cg25654517	chr6	29627130	29627132	1_TssA	1_TssA	1_TssA	1_TssA	1_TssA	1_TssA	1_TssA	5_TxWk	14_ReprPCWk	14_ReprPCWk	13_ReprPC	14_ReprPCWk	14_ReprPCWk	14_ReprPCWk	14_ReprPCWk	15_Quies	14_ReprPCWk	15_Quies	15_Quies	14_ReprPCWk	15_Quies	15_Quies	14_ReprPCWk	15_Quies	15_Quies	14_ReprPCWk	14_ReprPCWk	15_Quies	14_ReprPCWk	14_ReprPCWk	14_ReprPCWk	15_Quies	5_TxWk	5_TxWk	14_ReprPCWk	14_ReprPCWk	14_ReprPCWk	14_ReprPCWk	14_ReprPCWk	14_ReprPCWk	14_ReprPCWk	15_Quies	-0.209411	<0.0001	<0.0001
cg02317955	chr17	79099480	79099482	6_EnhG	2_TssAFlnk	3_TxFlnk	3_TxFlnk	3_TxFlnk	2_TssAFlnk	2_TssAFlnk	7_Enh	5_TxWk	15_Quies	14_ReprPCWk	15_Quies	5_TxWk	5_TxWk	14_ReprPCWk	15_Quies	15_Quies	14_ReprPCWk	15_Quies	4_Tx	5_TxWk	7_Enh	15_Quies	5_TxWk	15_Quies	4_Tx	14_ReprPCWk	5_TxWk	15_Quies	15_Quies	15_Quies	15_Quies	5_TxWk	7_Enh	15_Quies	13_ReprPC	12_EnhBiv	15_Quies	14_ReprPCWk	7_Enh	15_Quies	4_Tx	-0.209261	<0.0001	<0.0001
cg01923891	chr11	117603284	117603286	7_Enh	7_Enh	7_Enh	7_Enh	7_Enh	7_Enh	7_Enh	5_TxWk	14_ReprPCWk	14_ReprPCWk	14_ReprPCWk	15_Quies	14_ReprPCWk	14_ReprPCWk	14_ReprPCWk	15_Quies	14_ReprPCWk	15_Quies	15_Quies	15_Quies	15_Quies	14_ReprPCWk	15_Quies	5_TxWk	15_Quies	15_Quies	5_TxWk	15_Quies	15_Quies	14_ReprPCWk	15_Quies	15_Quies	15_Quies	15_Quies	14_ReprPCWk	14_ReprPCWk	14_ReprPCWk	14_ReprPCWk	15_Quies	5_TxWk	15_Quies	15_Quies	-0.208703	<0.0001	<0.0001
cg00296018	chr5	141205205	141205207	7_Enh	7_Enh	7_Enh	7_Enh	7_Enh	1_TssA	7_Enh	14_ReprPCWk	14_ReprPCWk	14_ReprPCWk	13_ReprPC	14_ReprPCWk	14_ReprPCWk	14_ReprPCWk	5_TxWk	15_Quies	15_Quies	14_ReprPCWk	14_ReprPCWk	15_Quies	15_Quies	15_Quies	15_Quies	15_Quies	5_TxWk	5_TxWk	14_ReprPCWk	15_Quies	15_Quies	5_TxWk	5_TxWk	14_ReprPCWk	5_TxWk	14_ReprPCWk	15_Quies	14_ReprPCWk	14_ReprPCWk	14_ReprPCWk	15_Quies	14_ReprPCWk	15_Quies	5_TxWk	-0.208655	<0.0001	<0.0001
cg18161025	chr1	177144292	177144294	5_TxWk	5_TxWk	7_Enh	7_Enh	1_TssA	5_TxWk	5_TxWk	13_ReprPC	14_ReprPCWk	14_ReprPCWk	14_ReprPCWk	14_ReprPCWk	14_ReprPCWk	14_ReprPCWk	14_ReprPCWk	9_Het	14_ReprPCWk	14_ReprPCWk	14_ReprPCWk	14_ReprPCWk	14_ReprPCWk	14_ReprPCWk	14_ReprPCWk	15_Quies	14_ReprPCWk	14_ReprPCWk	14_ReprPCWk	15_Quies	14_ReprPCWk	14_ReprPCWk	14_ReprPCWk	14_ReprPCWk	14_ReprPCWk	14_ReprPCWk	14_ReprPCWk	14_ReprPCWk	14_ReprPCWk	14_ReprPCWk	14_ReprPCWk	14_ReprPCWk	14_ReprPCWk	15_Quies	-0.208213	<0.0001	<0.0001
cg00291054	chr16	81073838	81073840	7_Enh	7_Enh	7_Enh	7_Enh	7_Enh	7_Enh	7_Enh	5_TxWk	5_TxWk	4_Tx	5_TxWk	5_TxWk	5_TxWk	5_TxWk	5_TxWk	5_TxWk	5_TxWk	5_TxWk	5_TxWk	5_TxWk	5_TxWk	5_TxWk	5_TxWk	5_TxWk	5_TxWk	5_TxWk	5_TxWk	5_TxWk	5_TxWk	5_TxWk	5_TxWk	5_TxWk	15_Quies	5_TxWk	4_Tx	5_TxWk	5_TxWk	4_Tx	5_TxWk	5_TxWk	4_Tx	5_TxWk	-0.208154	<0.0001	<0.0001
cg03365937	chr11	45688658	45688660	7_Enh	7_Enh	7_Enh	7_Enh	7_Enh	7_Enh	7_Enh	5_TxWk	13_ReprPC	13_ReprPC	13_ReprPC	14_ReprPCWk	13_ReprPC	13_ReprPC	14_ReprPCWk	15_Quies	15_Quies	14_ReprPCWk	15_Quies	14_ReprPCWk	14_ReprPCWk	15_Quies	15_Quies	15_Quies	15_Quies	15_Quies	15_Quies	5_TxWk	15_Quies	14_ReprPCWk	13_ReprPC	14_ReprPCWk	15_Quies	15_Quies	13_ReprPC	15_Quies	14_ReprPCWk	14_ReprPCWk	14_ReprPCWk	14_ReprPCWk	13_ReprPC	15_Quies	-0.207967	<0.0001	<0.0001
cg02477931	chr11	131532720	131532722	2_TssAFlnk	1_TssA	1_TssA	1_TssA	2_TssAFlnk	2_TssAFlnk	1_TssA	5_TxWk	15_Quies	15_Quies	14_ReprPCWk	15_Quies	14_ReprPCWk	15_Quies	15_Quies	15_Quies	14_ReprPCWk	15_Quies	15_Quies	14_ReprPCWk	14_ReprPCWk	15_Quies	14_ReprPCWk	15_Quies	15_Quies	14_ReprPCWk	15_Quies	7_Enh	14_ReprPCWk	15_Quies	15_Quies	15_Quies	15_Quies	14_ReprPCWk	14_ReprPCWk	14_ReprPCWk	14_ReprPCWk	14_ReprPCWk	15_Quies	14_ReprPCWk	15_Quies	15_Quies	-0.207621	<0.0001	<0.0001
cg23874746	chr2	183387014	183387016	1_TssA	1_TssA	1_TssA	1_TssA	1_TssA	1_TssA	1_TssA	15_Quies	15_Quies	15_Quies	15_Quies	15_Quies	2_TssAFlnk	15_Quies	15_Quies	15_Quies	15_Quies	15_Quies	15_Quies	15_Quies	15_Quies	15_Quies	15_Quies	15_Quies	15_Quies	15_Quies	15_Quies	15_Quies	5_TxWk	15_Quies	15_Quies	7_Enh	15_Quies	15_Quies	15_Quies	15_Quies	15_Quies	15_Quies	15_Quies	15_Quies	15_Quies	15_Quies	-0.207092	<0.0001	<0.0001
cg13807343	chr13	113700993	113700995	1_TssA	2_TssAFlnk	3_TxFlnk	1_TssA	3_TxFlnk	1_TssA	2_TssAFlnk	4_Tx	15_Quies	15_Quies	5_TxWk	15_Quies	15_Quies	4_Tx	4_Tx	15_Quies	4_Tx	5_TxWk	15_Quies	5_TxWk	14_ReprPCWk	5_TxWk	5_TxWk	4_Tx	5_TxWk	4_Tx	5_TxWk	4_Tx	14_ReprPCWk	5_TxWk	4_Tx	15_Quies	15_Quies	4_Tx	4_Tx	13_ReprPC	13_ReprPC	15_Quies	5_TxWk	14_ReprPCWk	14_ReprPCWk	5_TxWk	-0.206695	<0.0001	<0.0001
cg19689679	chr7	157394969	157394971	7_Enh	2_TssAFlnk	7_Enh	7_Enh	7_Enh	1_TssA	7_Enh	14_ReprPCWk	15_Quies	15_Quies	14_ReprPCWk	14_ReprPCWk	14_ReprPCWk	15_Quies	14_ReprPCWk	15_Quies	14_ReprPCWk	15_Quies	15_Quies	15_Quies	14_ReprPCWk	15_Quies	15_Quies	5_TxWk	15_Quies	15_Quies	15_Quies	5_TxWk	15_Quies	15_Quies	15_Quies	14_ReprPCWk	5_TxWk	14_ReprPCWk	15_Quies	14_ReprPCWk	14_ReprPCWk	15_Quies	15_Quies	14_ReprPCWk	14_ReprPCWk	5_TxWk	-0.206643	<0.0001	<0.0001
cg17242574	chr6	29625990	29625992	1_TssA	1_TssA	1_TssA	1_TssA	1_TssA	1_TssA	1_TssA	5_TxWk	14_ReprPCWk	14_ReprPCWk	13_ReprPC	14_ReprPCWk	15_Quies	14_ReprPCWk	14_ReprPCWk	14_ReprPCWk	14_ReprPCWk	15_Quies	15_Quies	14_ReprPCWk	15_Quies	15_Quies	14_ReprPCWk	15_Quies	15_Quies	14_ReprPCWk	14_ReprPCWk	15_Quies	15_Quies	14_ReprPCWk	14_ReprPCWk	15_Quies	5_TxWk	5_TxWk	14_ReprPCWk	14_ReprPCWk	14_ReprPCWk	14_ReprPCWk	14_ReprPCWk	14_ReprPCWk	14_ReprPCWk	15_Quies	-0.20621	<0.0001	<0.0001
cg14036128	chr11	134296017	134296019	7_Enh	7_Enh	7_Enh	7_Enh	7_Enh	7_Enh	2_TssAFlnk	14_ReprPCWk	15_Quies	15_Quies	14_ReprPCWk	15_Quies	13_ReprPC	14_ReprPCWk	14_ReprPCWk	15_Quies	15_Quies	14_ReprPCWk	15_Quies	14_ReprPCWk	14_ReprPCWk	14_ReprPCWk	15_Quies	15_Quies	14_ReprPCWk	15_Quies	14_ReprPCWk	15_Quies	14_ReprPCWk	14_ReprPCWk	15_Quies	14_ReprPCWk	14_ReprPCWk	14_ReprPCWk	14_ReprPCWk	13_ReprPC	14_ReprPCWk	14_ReprPCWk	15_Quies	14_ReprPCWk	15_Quies	15_Quies	-0.206005	<0.0001	<0.0001
cg14784774	chr7	156371318	156371320	1_TssA	1_TssA	1_TssA	1_TssA	1_TssA	1_TssA	1_TssA	15_Quies	15_Quies	15_Quies	14_ReprPCWk	15_Quies	14_ReprPCWk	15_Quies	15_Quies	9_Het	15_Quies	15_Quies	15_Quies	15_Quies	15_Quies	15_Quies	15_Quies	5_TxWk	9_Het	5_TxWk	9_Het	15_Quies	15_Quies	15_Quies	15_Quies	15_Quies	5_TxWk	15_Quies	15_Quies	15_Quies	15_Quies	15_Quies	15_Quies	14_ReprPCWk	15_Quies	9_Het	-0.20511	<0.0001	<0.0001
cg16098545	chr12	26492311	26492313	7_Enh	2_TssAFlnk	1_TssA	7_Enh	2_TssAFlnk	1_TssA	7_Enh	5_TxWk	5_TxWk	4_Tx	4_Tx	4_Tx	4_Tx	4_Tx	4_Tx	4_Tx	4_Tx	15_Quies	5_TxWk	4_Tx	5_TxWk	5_TxWk	15_Quies	5_TxWk	5_TxWk	5_TxWk	5_TxWk	5_TxWk	5_TxWk	4_Tx	5_TxWk	5_TxWk	5_TxWk	5_TxWk	4_Tx	5_TxWk	5_TxWk	5_TxWk	15_Quies	4_Tx	4_Tx	5_TxWk	-0.204756	<0.0001	<0.0001
cg10812526	chr12	101192121	101192123	5_TxWk	5_TxWk	7_Enh	7_Enh	1_TssA	5_TxWk	5_TxWk	14_ReprPCWk	15_Quies	15_Quies	15_Quies	15_Quies	13_ReprPC	15_Quies	14_ReprPCWk	15_Quies	14_ReprPCWk	15_Quies	15_Quies	14_ReprPCWk	15_Quies	14_ReprPCWk	14_ReprPCWk	15_Quies	14_ReprPCWk	15_Quies	14_ReprPCWk	15_Quies	15_Quies	15_Quies	15_Quies	15_Quies	14_ReprPCWk	15_Quies	15_Quies	15_Quies	15_Quies	14_ReprPCWk	15_Quies	14_ReprPCWk	15_Quies	15_Quies	-0.204562	<0.0001	<0.0001
cg02006610	chr8	30889717	30889719	2_TssAFlnk	2_TssAFlnk	2_TssAFlnk	2_TssAFlnk	2_TssAFlnk	2_TssAFlnk	2_TssAFlnk	13_ReprPC	13_ReprPC	13_ReprPC	13_ReprPC	13_ReprPC	13_ReprPC	13_ReprPC	14_ReprPCWk	15_Quies	13_ReprPC	13_ReprPC	13_ReprPC	13_ReprPC	13_ReprPC	13_ReprPC	13_ReprPC	15_Quies	13_ReprPC	9_Het	7_Enh	15_Quies	13_ReprPC	13_ReprPC	13_ReprPC	13_ReprPC	14_ReprPCWk	15_Quies	13_ReprPC	13_ReprPC	13_ReprPC	13_ReprPC	12_EnhBiv	13_ReprPC	13_ReprPC	15_Quies	-0.204382	<0.0001	<0.0001
cg08623810	chr11	64427415	64427417	6_EnhG	6_EnhG	6_EnhG	6_EnhG	6_EnhG	6_EnhG	6_EnhG	7_Enh	7_Enh	14_ReprPCWk	14_ReprPCWk	15_Quies	7_Enh	15_Quies	7_Enh	5_TxWk	7_Enh	14_ReprPCWk	15_Quies	14_ReprPCWk	14_ReprPCWk	7_Enh	14_ReprPCWk	5_TxWk	15_Quies	15_Quies	15_Quies	15_Quies	15_Quies	14_ReprPCWk	15_Quies	15_Quies	5_TxWk	14_ReprPCWk	14_ReprPCWk	11_BivFlnk	7_Enh	15_Quies	14_ReprPCWk	14_ReprPCWk	15_Quies	7_Enh	-0.203816	<0.0001	<0.0001
cg07837187	chr5	116113888	116113890	2_TssAFlnk	1_TssA	2_TssAFlnk	1_TssA	2_TssAFlnk	1_TssA	1_TssA	15_Quies	15_Quies	15_Quies	15_Quies	15_Quies	14_ReprPCWk	15_Quies	7_Enh	15_Quies	12_EnhBiv	15_Quies	15_Quies	15_Quies	15_Quies	15_Quies	15_Quies	15_Quies	15_Quies	9_Het	7_Enh	9_Het	15_Quies	15_Quies	15_Quies	15_Quies	7_Enh	15_Quies	15_Quies	7_Enh	15_Quies	14_ReprPCWk	15_Quies	15_Quies	15_Quies	15_Quies	-0.203305	<0.0001	<0.0001
cg03741824	chr21	34350406	34350408	7_Enh	2_TssAFlnk	2_TssAFlnk	7_Enh	7_Enh	7_Enh	7_Enh	13_ReprPC	14_ReprPCWk	14_ReprPCWk	13_ReprPC	14_ReprPCWk	14_ReprPCWk	14_ReprPCWk	14_ReprPCWk	15_Quies	14_ReprPCWk	14_ReprPCWk	15_Quies	14_ReprPCWk	14_ReprPCWk	14_ReprPCWk	14_ReprPCWk	15_Quies	14_ReprPCWk	14_ReprPCWk	13_ReprPC	15_Quies	14_ReprPCWk	14_ReprPCWk	14_ReprPCWk	15_Quies	14_ReprPCWk	14_ReprPCWk	14_ReprPCWk	14_ReprPCWk	14_ReprPCWk	14_ReprPCWk	14_ReprPCWk	14_ReprPCWk	15_Quies	15_Quies	-0.203124	<0.0001	<0.0001
cg04893513	chr16	902735	902737	7_Enh	7_Enh	7_Enh	7_Enh	7_Enh	7_Enh	7_Enh	14_ReprPCWk	9_Het	15_Quies	15_Quies	15_Quies	15_Quies	15_Quies	15_Quies	15_Quies	15_Quies	15_Quies	15_Quies	15_Quies	15_Quies	15_Quies	15_Quies	5_TxWk	15_Quies	15_Quies	5_TxWk	5_TxWk	14_ReprPCWk	15_Quies	15_Quies	5_TxWk	15_Quies	5_TxWk	15_Quies	5_TxWk	15_Quies	15_Quies	15_Quies	14_ReprPCWk	9_Het	9_Het	-0.202758	<0.0001	<0.0001
cg04014686	chr3	116164942	116164944	2_TssAFlnk	1_TssA	2_TssAFlnk	1_TssA	1_TssA	1_TssA	1_TssA	14_ReprPCWk	15_Quies	15_Quies	9_Het	15_Quies	13_ReprPC	15_Quies	13_ReprPC	15_Quies	14_ReprPCWk	15_Quies	7_Enh	15_Quies	7_Enh	15_Quies	15_Quies	15_Quies	14_ReprPCWk	15_Quies	15_Quies	15_Quies	14_ReprPCWk	15_Quies	15_Quies	7_Enh	15_Quies	14_ReprPCWk	15_Quies	14_ReprPCWk	14_ReprPCWk	15_Quies	14_ReprPCWk	7_Enh	15_Quies	15_Quies	-0.202643	<0.0001	<0.0001
cg06440519	chr19	51142374	51142376	1_TssA	1_TssA	1_TssA	2_TssAFlnk	1_TssA	11_BivFlnk	1_TssA	12_EnhBiv	13_ReprPC	12_EnhBiv	12_EnhBiv	13_ReprPC	12_EnhBiv	13_ReprPC	13_ReprPC	14_ReprPCWk	13_ReprPC	13_ReprPC	13_ReprPC	13_ReprPC	12_EnhBiv	13_ReprPC	15_Quies	15_Quies	13_ReprPC	7_Enh	14_ReprPCWk	7_Enh	14_ReprPCWk	13_ReprPC	13_ReprPC	13_ReprPC	7_Enh	7_Enh	13_ReprPC	13_ReprPC	13_ReprPC	13_ReprPC	13_ReprPC	12_EnhBiv	13_ReprPC	9_Het	-0.201825	<0.0001	<0.0001
cg13844463	chr11	35436671	35436673	2_TssAFlnk	1_TssA	1_TssA	1_TssA	1_TssA	1_TssA	7_Enh	15_Quies	13_ReprPC	14_ReprPCWk	14_ReprPCWk	13_ReprPC	13_ReprPC	13_ReprPC	14_ReprPCWk	14_ReprPCWk	14_ReprPCWk	14_ReprPCWk	14_ReprPCWk	13_ReprPC	13_ReprPC	14_ReprPCWk	14_ReprPCWk	15_Quies	14_ReprPCWk	14_ReprPCWk	14_ReprPCWk	15_Quies	14_ReprPCWk	14_ReprPCWk	14_ReprPCWk	14_ReprPCWk	14_ReprPCWk	14_ReprPCWk	14_ReprPCWk	13_ReprPC	13_ReprPC	14_ReprPCWk	13_ReprPC	14_ReprPCWk	13_ReprPC	15_Quies	-0.201588	<0.0001	<0.0001
cg21776993	chr19	1449423	1449425	2_TssAFlnk	2_TssAFlnk	2_TssAFlnk	2_TssAFlnk	2_TssAFlnk	2_TssAFlnk	2_TssAFlnk	12_EnhBiv	13_ReprPC	13_ReprPC	12_EnhBiv	12_EnhBiv	13_ReprPC	13_ReprPC	13_ReprPC	14_ReprPCWk	13_ReprPC	13_ReprPC	13_ReprPC	13_ReprPC	13_ReprPC	13_ReprPC	14_ReprPCWk	14_ReprPCWk	13_ReprPC	14_ReprPCWk	14_ReprPCWk	15_Quies	14_ReprPCWk	13_ReprPC	13_ReprPC	13_ReprPC	5_TxWk	13_ReprPC	13_ReprPC	13_ReprPC	13_ReprPC	13_ReprPC	13_ReprPC	13_ReprPC	13_ReprPC	12_EnhBiv	-0.201438	<0.0001	<0.0001
cg21533830	chr11	117301481	117301483	7_Enh	6_EnhG	6_EnhG	7_Enh	6_EnhG	6_EnhG	6_EnhG	4_Tx	15_Quies	15_Quies	14_ReprPCWk	15_Quies	15_Quies	15_Quies	5_TxWk	14_ReprPCWk	15_Quies	14_ReprPCWk	4_Tx	14_ReprPCWk	15_Quies	5_TxWk	5_TxWk	5_TxWk	4_Tx	5_TxWk	4_Tx	5_TxWk	15_Quies	14_ReprPCWk	14_ReprPCWk	5_TxWk	15_Quies	5_TxWk	14_ReprPCWk	14_ReprPCWk	14_ReprPCWk	14_ReprPCWk	14_ReprPCWk	4_Tx	15_Quies	5_TxWk	-0.201383	<0.0001	<0.0001
cg25961292	chr11	73428019	73428021	7_Enh	7_Enh	7_Enh	7_Enh	7_Enh	7_Enh	7_Enh	5_TxWk	5_TxWk	5_TxWk	5_TxWk	4_Tx	5_TxWk	5_TxWk	5_TxWk	5_TxWk	5_TxWk	5_TxWk	5_TxWk	5_TxWk	5_TxWk	5_TxWk	15_Quies	5_TxWk	5_TxWk	5_TxWk	5_TxWk	5_TxWk	5_TxWk	5_TxWk	5_TxWk	5_TxWk	15_Quies	5_TxWk	4_Tx	5_TxWk	5_TxWk	5_TxWk	5_TxWk	5_TxWk	5_TxWk	5_TxWk	-0.201145	<0.0001	<0.0001
cg06846752	chr1	32929714	32929716	1_TssA	7_Enh	1_TssA	7_Enh	1_TssA	1_TssA	7_Enh	2_TssAFlnk	13_ReprPC	13_ReprPC	13_ReprPC	14_ReprPCWk	13_ReprPC	14_ReprPCWk	13_ReprPC	15_Quies	14_ReprPCWk	14_ReprPCWk	14_ReprPCWk	13_ReprPC	13_ReprPC	14_ReprPCWk	15_Quies	15_Quies	14_ReprPCWk	15_Quies	15_Quies	15_Quies	15_Quies	13_ReprPC	14_ReprPCWk	14_ReprPCWk	5_TxWk	14_ReprPCWk	14_ReprPCWk	14_ReprPCWk	14_ReprPCWk	14_ReprPCWk	13_ReprPC	11_BivFlnk	13_ReprPC	14_ReprPCWk	-0.200384	<0.0001	<0.0001
cg22928599	chr19	46999402	46999404	1_TssA	2_TssAFlnk	2_TssAFlnk	2_TssAFlnk	2_TssAFlnk	2_TssAFlnk	2_TssAFlnk	7_Enh	13_ReprPC	14_ReprPCWk	13_ReprPC	14_ReprPCWk	13_ReprPC	14_ReprPCWk	15_Quies	5_TxWk	14_ReprPCWk	14_ReprPCWk	15_Quies	14_ReprPCWk	13_ReprPC	15_Quies	15_Quies	15_Quies	14_ReprPCWk	15_Quies	15_Quies	15_Quies	15_Quies	7_Enh	14_ReprPCWk	15_Quies	5_TxWk	15_Quies	14_ReprPCWk	13_ReprPC	13_ReprPC	14_ReprPCWk	14_ReprPCWk	13_ReprPC	12_EnhBiv	7_Enh	-0.199759	<0.0001	<0.0001
cg08991927	chr5	146436804	146436806	7_Enh	7_Enh	7_Enh	7_Enh	7_Enh	7_Enh	7_Enh	15_Quies	15_Quies	15_Quies	14_ReprPCWk	15_Quies	14_ReprPCWk	15_Quies	15_Quies	9_Het	14_ReprPCWk	15_Quies	15_Quies	14_ReprPCWk	15_Quies	15_Quies	15_Quies	15_Quies	14_ReprPCWk	15_Quies	14_ReprPCWk	15_Quies	15_Quies	15_Quies	15_Quies	15_Quies	14_ReprPCWk	15_Quies	15_Quies	15_Quies	15_Quies	14_ReprPCWk	15_Quies	15_Quies	15_Quies	15_Quies	-0.198697	<0.0001	<0.0001
cg16512144	chr3	170458975	170458977	1_TssA	1_TssA	2_TssAFlnk	1_TssA	1_TssA	1_TssA	1_TssA	7_Enh	15_Quies	14_ReprPCWk	14_ReprPCWk	15_Quies	15_Quies	14_ReprPCWk	7_Enh	15_Quies	15_Quies	15_Quies	15_Quies	15_Quies	15_Quies	15_Quies	15_Quies	15_Quies	15_Quies	15_Quies	7_Enh	15_Quies	15_Quies	14_ReprPCWk	14_ReprPCWk	15_Quies	15_Quies	15_Quies	14_ReprPCWk	7_Enh	15_Quies	14_ReprPCWk	15_Quies	15_Quies	15_Quies	15_Quies	-0.198292	<0.0001	<0.0001
cg19938167	chr1	199052401	199052403	1_TssA	1_TssA	1_TssA	1_TssA	1_TssA	1_TssA	1_TssA	15_Quies	15_Quies	15_Quies	14_ReprPCWk	14_ReprPCWk	15_Quies	15_Quies	15_Quies	15_Quies	14_ReprPCWk	15_Quies	15_Quies	15_Quies	15_Quies	15_Quies	15_Quies	15_Quies	15_Quies	15_Quies	15_Quies	15_Quies	15_Quies	15_Quies	15_Quies	15_Quies	9_Het	15_Quies	15_Quies	15_Quies	15_Quies	15_Quies	15_Quies	15_Quies	7_Enh	15_Quies	-0.197887	<0.0001	<0.0001
cg08388455	chr17	37081874	37081876	1_TssA	1_TssA	1_TssA	1_TssA	1_TssA	1_TssA	1_TssA	15_Quies	7_Enh	7_Enh	7_Enh	7_Enh	7_Enh	15_Quies	5_TxWk	7_Enh	15_Quies	7_Enh	7_Enh	7_Enh	2_TssAFlnk	15_Quies	15_Quies	15_Quies	15_Quies	7_Enh	15_Quies	15_Quies	15_Quies	15_Quies	5_TxWk	7_Enh	2_TssAFlnk	15_Quies	15_Quies	15_Quies	15_Quies	7_Enh	15_Quies	2_TssAFlnk	7_Enh	7_Enh	-0.197863	<0.0001	<0.0001
cg15256322	chr22	31093555	31093557	7_Enh	1_TssA	7_Enh	7_Enh	1_TssA	1_TssA	7_Enh	15_Quies	13_ReprPC	14_ReprPCWk	14_ReprPCWk	15_Quies	15_Quies	14_ReprPCWk	14_ReprPCWk	15_Quies	15_Quies	15_Quies	5_TxWk	5_TxWk	15_Quies	15_Quies	15_Quies	5_TxWk	15_Quies	5_TxWk	15_Quies	5_TxWk	15_Quies	15_Quies	15_Quies	15_Quies	15_Quies	15_Quies	14_ReprPCWk	5_TxWk	5_TxWk	15_Quies	14_ReprPCWk	14_ReprPCWk	13_ReprPC	5_TxWk	-0.196952	<0.0001	<0.0001
cg06133061	chr11	117453416	117453418	7_Enh	5_TxWk	7_Enh	7_Enh	7_Enh	5_TxWk	5_TxWk	15_Quies	15_Quies	15_Quies	14_ReprPCWk	15_Quies	14_ReprPCWk	15_Quies	14_ReprPCWk	15_Quies	14_ReprPCWk	15_Quies	15_Quies	14_ReprPCWk	15_Quies	14_ReprPCWk	15_Quies	15_Quies	15_Quies	15_Quies	15_Quies	15_Quies	14_ReprPCWk	14_ReprPCWk	15_Quies	15_Quies	15_Quies	14_ReprPCWk	14_ReprPCWk	14_ReprPCWk	14_ReprPCWk	15_Quies	14_ReprPCWk	14_ReprPCWk	15_Quies	15_Quies	-0.196249	<0.0001	<0.0001
cg13570892	chr15	45449436	45449438	7_Enh	7_Enh	7_Enh	7_Enh	7_Enh	7_Enh	7_Enh	5_TxWk	15_Quies	15_Quies	5_TxWk	5_TxWk	15_Quies	5_TxWk	5_TxWk	5_TxWk	15_Quies	15_Quies	15_Quies	5_TxWk	5_TxWk	5_TxWk	15_Quies	4_Tx	5_TxWk	4_Tx	5_TxWk	5_TxWk	15_Quies	5_TxWk	5_TxWk	15_Quies	5_TxWk	5_TxWk	5_TxWk	5_TxWk	5_TxWk	5_TxWk	5_TxWk	5_TxWk	5_TxWk	5_TxWk	-0.196192	<0.0001	<0.0001
cg08945340	chr16	1077027	1077029	7_Enh	7_Enh	2_TssAFlnk	7_Enh	7_Enh	2_TssAFlnk	7_Enh	12_EnhBiv	14_ReprPCWk	15_Quies	13_ReprPC	14_ReprPCWk	13_ReprPC	14_ReprPCWk	14_ReprPCWk	15_Quies	14_ReprPCWk	14_ReprPCWk	14_ReprPCWk	14_ReprPCWk	14_ReprPCWk	14_ReprPCWk	14_ReprPCWk	5_TxWk	14_ReprPCWk	14_ReprPCWk	14_ReprPCWk	5_TxWk	14_ReprPCWk	14_ReprPCWk	14_ReprPCWk	14_ReprPCWk	5_TxWk	14_ReprPCWk	14_ReprPCWk	12_EnhBiv	12_EnhBiv	14_ReprPCWk	14_ReprPCWk	13_ReprPC	14_ReprPCWk	5_TxWk	-0.195949	<0.0001	<0.0001
cg13744508	chr9	133794518	133794520	7_Enh	7_Enh	7_Enh	7_Enh	2_TssAFlnk	7_Enh	7_Enh	12_EnhBiv	15_Quies	15_Quies	13_ReprPC	15_Quies	13_ReprPC	15_Quies	13_ReprPC	15_Quies	14_ReprPCWk	14_ReprPCWk	14_ReprPCWk	13_ReprPC	14_ReprPCWk	12_EnhBiv	14_ReprPCWk	15_Quies	15_Quies	15_Quies	14_ReprPCWk	15_Quies	14_ReprPCWk	15_Quies	15_Quies	14_ReprPCWk	4_Tx	14_ReprPCWk	14_ReprPCWk	12_EnhBiv	13_ReprPC	13_ReprPC	14_ReprPCWk	12_EnhBiv	14_ReprPCWk	5_TxWk	-0.195682	<0.0001	<0.0001
cg10223989	chr13	113700980	113700982	1_TssA	2_TssAFlnk	3_TxFlnk	1_TssA	3_TxFlnk	1_TssA	2_TssAFlnk	4_Tx	15_Quies	15_Quies	5_TxWk	15_Quies	15_Quies	4_Tx	4_Tx	15_Quies	4_Tx	5_TxWk	15_Quies	5_TxWk	14_ReprPCWk	5_TxWk	5_TxWk	4_Tx	5_TxWk	4_Tx	5_TxWk	4_Tx	14_ReprPCWk	5_TxWk	4_Tx	15_Quies	15_Quies	4_Tx	4_Tx	13_ReprPC	13_ReprPC	15_Quies	5_TxWk	14_ReprPCWk	14_ReprPCWk	5_TxWk	-0.194912	<0.0001	<0.0001
cg16729794	chr3	39509194	39509196	1_TssA	1_TssA	1_TssA	1_TssA	1_TssA	5_TxWk	1_TssA	15_Quies	15_Quies	15_Quies	14_ReprPCWk	14_ReprPCWk	15_Quies	15_Quies	15_Quies	15_Quies	14_ReprPCWk	15_Quies	15_Quies	14_ReprPCWk	15_Quies	15_Quies	14_ReprPCWk	15_Quies	14_ReprPCWk	15_Quies	7_Enh	15_Quies	15_Quies	15_Quies	15_Quies	15_Quies	14_ReprPCWk	15_Quies	14_ReprPCWk	15_Quies	15_Quies	14_ReprPCWk	14_ReprPCWk	14_ReprPCWk	14_ReprPCWk	15_Quies	-0.193619	<0.0001	<0.0001
cg11724085	chr12	124429943	124429945	7_Enh	7_Enh	6_EnhG	6_EnhG	7_Enh	6_EnhG	7_Enh	4_Tx	15_Quies	4_Tx	4_Tx	4_Tx	4_Tx	4_Tx	4_Tx	4_Tx	4_Tx	5_TxWk	4_Tx	4_Tx	4_Tx	5_TxWk	5_TxWk	4_Tx	5_TxWk	4_Tx	4_Tx	4_Tx	5_TxWk	4_Tx	5_TxWk	5_TxWk	5_TxWk	4_Tx	4_Tx	4_Tx	4_Tx	5_TxWk	15_Quies	4_Tx	4_Tx	4_Tx	-0.192846	<0.0001	<0.0001
cg18618230	chr10	115374181	115374183	1_TssA	2_TssAFlnk	2_TssAFlnk	1_TssA	2_TssAFlnk	1_TssA	1_TssA	7_Enh	14_ReprPCWk	15_Quies	13_ReprPC	15_Quies	13_ReprPC	14_ReprPCWk	14_ReprPCWk	15_Quies	15_Quies	14_ReprPCWk	14_ReprPCWk	14_ReprPCWk	14_ReprPCWk	14_ReprPCWk	14_ReprPCWk	15_Quies	6_EnhG	14_ReprPCWk	14_ReprPCWk	5_TxWk	5_TxWk	14_ReprPCWk	15_Quies	14_ReprPCWk	7_Enh	4_Tx	14_ReprPCWk	6_EnhG	6_EnhG	13_ReprPC	14_ReprPCWk	14_ReprPCWk	14_ReprPCWk	15_Quies	-0.192139	<0.0001	<0.0001
cg00269140	chr7	86389541	86389543	7_Enh	7_Enh	2_TssAFlnk	2_TssAFlnk	1_TssA	7_Enh	1_TssA	15_Quies	15_Quies	15_Quies	15_Quies	15_Quies	15_Quies	15_Quies	15_Quies	15_Quies	15_Quies	15_Quies	15_Quies	15_Quies	15_Quies	15_Quies	14_ReprPCWk	15_Quies	15_Quies	15_Quies	15_Quies	15_Quies	15_Quies	15_Quies	15_Quies	15_Quies	15_Quies	15_Quies	15_Quies	15_Quies	15_Quies	15_Quies	15_Quies	15_Quies	15_Quies	15_Quies	-0.192022	<0.0001	<0.0001
cg14413584	chr9	136474903	136474905	1_TssA	1_TssA	10_TssBiv	11_BivFlnk	1_TssA	1_TssA	11_BivFlnk	12_EnhBiv	13_ReprPC	13_ReprPC	13_ReprPC	13_ReprPC	13_ReprPC	13_ReprPC	13_ReprPC	14_ReprPCWk	14_ReprPCWk	13_ReprPC	13_ReprPC	13_ReprPC	13_ReprPC	14_ReprPCWk	13_ReprPC	15_Quies	14_ReprPCWk	13_ReprPC	14_ReprPCWk	15_Quies	14_ReprPCWk	14_ReprPCWk	14_ReprPCWk	13_ReprPC	5_TxWk	14_ReprPCWk	14_ReprPCWk	13_ReprPC	13_ReprPC	13_ReprPC	13_ReprPC	13_ReprPC	13_ReprPC	8_ZNF/Rpts	-0.191974	<0.0001	<0.0001
cg03512997	chr5	132157184	132157186	7_Enh	7_Enh	2_TssAFlnk	2_TssAFlnk	7_Enh	7_Enh	7_Enh	5_TxWk	13_ReprPC	13_ReprPC	13_ReprPC	14_ReprPCWk	13_ReprPC	14_ReprPCWk	5_TxWk	15_Quies	5_TxWk	14_ReprPCWk	14_ReprPCWk	5_TxWk	14_ReprPCWk	5_TxWk	15_Quies	5_TxWk	5_TxWk	5_TxWk	15_Quies	5_TxWk	15_Quies	5_TxWk	5_TxWk	14_ReprPCWk	5_TxWk	5_TxWk	5_TxWk	14_ReprPCWk	14_ReprPCWk	14_ReprPCWk	5_TxWk	14_ReprPCWk	13_ReprPC	5_TxWk	-0.191652	<0.0001	<0.0001
cg05183668	chr21	34350583	34350585	7_Enh	2_TssAFlnk	2_TssAFlnk	7_Enh	7_Enh	7_Enh	7_Enh	13_ReprPC	14_ReprPCWk	14_ReprPCWk	13_ReprPC	14_ReprPCWk	14_ReprPCWk	14_ReprPCWk	14_ReprPCWk	15_Quies	14_ReprPCWk	14_ReprPCWk	15_Quies	14_ReprPCWk	14_ReprPCWk	14_ReprPCWk	14_ReprPCWk	15_Quies	14_ReprPCWk	14_ReprPCWk	13_ReprPC	15_Quies	14_ReprPCWk	14_ReprPCWk	14_ReprPCWk	15_Quies	14_ReprPCWk	14_ReprPCWk	14_ReprPCWk	14_ReprPCWk	14_ReprPCWk	14_ReprPCWk	14_ReprPCWk	14_ReprPCWk	15_Quies	15_Quies	-0.191616	<0.0001	<0.0001
cg23752152	chr17	76454651	76454653	2_TssAFlnk	2_TssAFlnk	2_TssAFlnk	2_TssAFlnk	2_TssAFlnk	2_TssAFlnk	2_TssAFlnk	15_Quies	15_Quies	15_Quies	14_ReprPCWk	15_Quies	15_Quies	15_Quies	15_Quies	15_Quies	15_Quies	14_ReprPCWk	15_Quies	14_ReprPCWk	15_Quies	15_Quies	14_ReprPCWk	15_Quies	15_Quies	15_Quies	15_Quies	5_TxWk	15_Quies	15_Quies	15_Quies	14_ReprPCWk	5_TxWk	15_Quies	15_Quies	14_ReprPCWk	7_Enh	15_Quies	15_Quies	14_ReprPCWk	15_Quies	5_TxWk	-0.191541	<0.0001	<0.0001
cg17103155	chr4	4840198	4840200	7_Enh	7_Enh	7_Enh	7_Enh	7_Enh	7_Enh	7_Enh	14_ReprPCWk	15_Quies	14_ReprPCWk	13_ReprPC	15_Quies	14_ReprPCWk	14_ReprPCWk	14_ReprPCWk	15_Quies	14_ReprPCWk	15_Quies	15_Quies	14_ReprPCWk	14_ReprPCWk	14_ReprPCWk	15_Quies	15_Quies	14_ReprPCWk	15_Quies	15_Quies	15_Quies	15_Quies	14_ReprPCWk	15_Quies	14_ReprPCWk	5_TxWk	14_ReprPCWk	14_ReprPCWk	14_ReprPCWk	14_ReprPCWk	14_ReprPCWk	14_ReprPCWk	14_ReprPCWk	14_ReprPCWk	15_Quies	-0.191499	<0.0001	<0.0001
cg18325799	chr5	132090342	132090344	7_Enh	6_EnhG	7_Enh	7_Enh	6_EnhG	6_EnhG	7_Enh	5_TxWk	14_ReprPCWk	15_Quies	5_TxWk	15_Quies	14_ReprPCWk	5_TxWk	5_TxWk	5_TxWk	5_TxWk	5_TxWk	15_Quies	5_TxWk	5_TxWk	5_TxWk	15_Quies	5_TxWk	5_TxWk	5_TxWk	5_TxWk	5_TxWk	15_Quies	4_Tx	5_TxWk	5_TxWk	5_TxWk	5_TxWk	5_TxWk	5_TxWk	5_TxWk	5_TxWk	5_TxWk	4_Tx	5_TxWk	5_TxWk	-0.191321	<0.0001	<0.0001
cg08490094	chr3	35785734	35785736	2_TssAFlnk	2_TssAFlnk	7_Enh	7_Enh	7_Enh	7_Enh	7_Enh	14_ReprPCWk	15_Quies	15_Quies	15_Quies	9_Het	13_ReprPC	15_Quies	15_Quies	8_ZNF/Rpts	15_Quies	15_Quies	15_Quies	15_Quies	15_Quies	15_Quies	14_ReprPCWk	15_Quies	14_ReprPCWk	14_ReprPCWk	15_Quies	15_Quies	5_TxWk	15_Quies	15_Quies	15_Quies	15_Quies	15_Quies	15_Quies	4_Tx	4_Tx	15_Quies	15_Quies	14_ReprPCWk	4_Tx	15_Quies	-0.191127	<0.0001	<0.0001
cg23458168	chr19	30864866	30864868	1_TssA	1_TssA	1_TssA	1_TssA	1_TssA	1_TssA	1_TssA	13_ReprPC	13_ReprPC	14_ReprPCWk	14_ReprPCWk	14_ReprPCWk	13_ReprPC	14_ReprPCWk	14_ReprPCWk	15_Quies	14_ReprPCWk	14_ReprPCWk	14_ReprPCWk	13_ReprPC	13_ReprPC	14_ReprPCWk	14_ReprPCWk	15_Quies	14_ReprPCWk	14_ReprPCWk	13_ReprPC	15_Quies	14_ReprPCWk	14_ReprPCWk	14_ReprPCWk	14_ReprPCWk	14_ReprPCWk	14_ReprPCWk	14_ReprPCWk	14_ReprPCWk	14_ReprPCWk	14_ReprPCWk	14_ReprPCWk	14_ReprPCWk	13_ReprPC	14_ReprPCWk	-0.190853	<0.0001	<0.0001
cg16510022	chr1	102462854	102462856	1_TssA	1_TssA	10_TssBiv	10_TssBiv	1_TssA	1_TssA	7_Enh	12_EnhBiv	13_ReprPC	15_Quies	14_ReprPCWk	13_ReprPC	13_ReprPC	13_ReprPC	15_Quies	14_ReprPCWk	15_Quies	15_Quies	15_Quies	14_ReprPCWk	13_ReprPC	15_Quies	13_ReprPC	15_Quies	14_ReprPCWk	15_Quies	15_Quies	15_Quies	15_Quies	14_ReprPCWk	15_Quies	15_Quies	14_ReprPCWk	15_Quies	14_ReprPCWk	13_ReprPC	14_ReprPCWk	13_ReprPC	13_ReprPC	13_ReprPC	14_ReprPCWk	14_ReprPCWk	-0.190655	<0.0001	<0.0001
cg00386405	chr19	30863274	30863276	1_TssA	1_TssA	1_TssA	1_TssA	10_TssBiv	1_TssA	1_TssA	14_ReprPCWk	13_ReprPC	15_Quies	14_ReprPCWk	15_Quies	13_ReprPC	14_ReprPCWk	14_ReprPCWk	15_Quies	13_ReprPC	14_ReprPCWk	14_ReprPCWk	7_Enh	14_ReprPCWk	14_ReprPCWk	14_ReprPCWk	15_Quies	13_ReprPC	14_ReprPCWk	14_ReprPCWk	15_Quies	14_ReprPCWk	14_ReprPCWk	15_Quies	14_ReprPCWk	14_ReprPCWk	14_ReprPCWk	14_ReprPCWk	14_ReprPCWk	14_ReprPCWk	14_ReprPCWk	14_ReprPCWk	14_ReprPCWk	13_ReprPC	14_ReprPCWk	-0.190433	<0.0001	<0.0001
cg26913669	chr1	103574957	103574959	1_TssA	1_TssA	7_Enh	7_Enh	1_TssA	1_TssA	7_Enh	2_TssAFlnk	13_ReprPC	14_ReprPCWk	14_ReprPCWk	9_Het	13_ReprPC	14_ReprPCWk	14_ReprPCWk	15_Quies	14_ReprPCWk	15_Quies	15_Quies	14_ReprPCWk	14_ReprPCWk	15_Quies	15_Quies	15_Quies	15_Quies	15_Quies	15_Quies	15_Quies	15_Quies	14_ReprPCWk	15_Quies	14_ReprPCWk	14_ReprPCWk	15_Quies	14_ReprPCWk	15_Quies	15_Quies	14_ReprPCWk	14_ReprPCWk	15_Quies	13_ReprPC	15_Quies	-0.190402	<0.0001	<0.0001
cg09939392	chr16	90068364	90068366	7_Enh	6_EnhG	7_Enh	7_Enh	7_Enh	7_Enh	7_Enh	5_TxWk	5_TxWk	5_TxWk	5_TxWk	5_TxWk	5_TxWk	5_TxWk	5_TxWk	5_TxWk	5_TxWk	5_TxWk	5_TxWk	5_TxWk	5_TxWk	5_TxWk	5_TxWk	5_TxWk	5_TxWk	5_TxWk	5_TxWk	5_TxWk	5_TxWk	5_TxWk	15_Quies	5_TxWk	5_TxWk	5_TxWk	5_TxWk	5_TxWk	5_TxWk	15_Quies	5_TxWk	4_Tx	5_TxWk	5_TxWk	-0.189998	<0.0001	<0.0001
cg05666036	chr6	101848235	101848237	10_TssBiv	10_TssBiv	10_TssBiv	10_TssBiv	1_TssA	1_TssA	10_TssBiv	13_ReprPC	13_ReprPC	13_ReprPC	14_ReprPCWk	14_ReprPCWk	13_ReprPC	13_ReprPC	13_ReprPC	9_Het	13_ReprPC	14_ReprPCWk	14_ReprPCWk	14_ReprPCWk	13_ReprPC	14_ReprPCWk	7_Enh	9_Het	13_ReprPC	13_ReprPC	15_Quies	15_Quies	14_ReprPCWk	13_ReprPC	13_ReprPC	13_ReprPC	5_TxWk	14_ReprPCWk	13_ReprPC	13_ReprPC	13_ReprPC	13_ReprPC	13_ReprPC	13_ReprPC	13_ReprPC	9_Het	-0.189777	<0.0001	<0.0001
cg06116757	chr1	177131971	177131973	1_TssA	1_TssA	1_TssA	2_TssAFlnk	1_TssA	1_TssA	5_TxWk	14_ReprPCWk	14_ReprPCWk	14_ReprPCWk	14_ReprPCWk	14_ReprPCWk	13_ReprPC	14_ReprPCWk	14_ReprPCWk	14_ReprPCWk	14_ReprPCWk	14_ReprPCWk	14_ReprPCWk	14_ReprPCWk	14_ReprPCWk	14_ReprPCWk	14_ReprPCWk	14_ReprPCWk	14_ReprPCWk	14_ReprPCWk	15_Quies	15_Quies	14_ReprPCWk	14_ReprPCWk	14_ReprPCWk	14_ReprPCWk	15_Quies	15_Quies	14_ReprPCWk	13_ReprPC	14_ReprPCWk	14_ReprPCWk	14_ReprPCWk	14_ReprPCWk	14_ReprPCWk	15_Quies	-0.189219	<0.0001	<0.0001
cg10812717	chr2	158183845	158183847	1_TssA	1_TssA	1_TssA	1_TssA	1_TssA	1_TssA	1_TssA	15_Quies	15_Quies	5_TxWk	5_TxWk	5_TxWk	15_Quies	7_Enh	15_Quies	15_Quies	15_Quies	15_Quies	15_Quies	7_Enh	15_Quies	15_Quies	5_TxWk	5_TxWk	15_Quies	15_Quies	15_Quies	5_TxWk	15_Quies	15_Quies	15_Quies	15_Quies	5_TxWk	15_Quies	15_Quies	15_Quies	15_Quies	15_Quies	5_TxWk	14_ReprPCWk	15_Quies	15_Quies	-0.188522	<0.0001	<0.0001
cg02450267	chr6	29627394	29627396	1_TssA	1_TssA	1_TssA	3_TxFlnk	1_TssA	1_TssA	1_TssA	5_TxWk	14_ReprPCWk	14_ReprPCWk	13_ReprPC	14_ReprPCWk	14_ReprPCWk	14_ReprPCWk	14_ReprPCWk	15_Quies	14_ReprPCWk	15_Quies	15_Quies	14_ReprPCWk	15_Quies	9_Het	14_ReprPCWk	15_Quies	15_Quies	14_ReprPCWk	14_ReprPCWk	15_Quies	14_ReprPCWk	14_ReprPCWk	14_ReprPCWk	15_Quies	5_TxWk	5_TxWk	14_ReprPCWk	14_ReprPCWk	14_ReprPCWk	14_ReprPCWk	14_ReprPCWk	14_ReprPCWk	14_ReprPCWk	9_Het	-0.187254	<0.0001	<0.0001
cg14814062	chr19	54927902	54927904	1_TssA	1_TssA	1_TssA	1_TssA	1_TssA	1_TssA	1_TssA	12_EnhBiv	13_ReprPC	13_ReprPC	13_ReprPC	12_EnhBiv	12_EnhBiv	13_ReprPC	12_EnhBiv	15_Quies	13_ReprPC	13_ReprPC	13_ReprPC	13_ReprPC	13_ReprPC	13_ReprPC	13_ReprPC	15_Quies	13_ReprPC	13_ReprPC	14_ReprPCWk	2_TssAFlnk	14_ReprPCWk	13_ReprPC	14_ReprPCWk	13_ReprPC	5_TxWk	7_Enh	13_ReprPC	13_ReprPC	13_ReprPC	13_ReprPC	13_ReprPC	13_ReprPC	13_ReprPC	13_ReprPC	-0.186666	<0.0001	<0.0001
cg14771451	chr22	18508297	18508299	2_TssAFlnk	2_TssAFlnk	2_TssAFlnk	2_TssAFlnk	2_TssAFlnk	1_TssA	2_TssAFlnk	7_Enh	13_ReprPC	7_Enh	13_ReprPC	13_ReprPC	13_ReprPC	13_ReprPC	5_TxWk	7_Enh	15_Quies	7_Enh	7_Enh	14_ReprPCWk	14_ReprPCWk	5_TxWk	5_TxWk	15_Quies	15_Quies	14_ReprPCWk	7_Enh	7_Enh	5_TxWk	15_Quies	14_ReprPCWk	7_Enh	5_TxWk	5_TxWk	14_ReprPCWk	7_Enh	14_ReprPCWk	14_ReprPCWk	13_ReprPC	7_Enh	13_ReprPC	15_Quies	-0.186625	<0.0001	<0.0001
cg16692757	chr10	88024571	88024573	7_Enh	7_Enh	7_Enh	7_Enh	7_Enh	7_Enh	7_Enh	13_ReprPC	13_ReprPC	14_ReprPCWk	13_ReprPC	14_ReprPCWk	13_ReprPC	14_ReprPCWk	13_ReprPC	15_Quies	15_Quies	15_Quies	15_Quies	14_ReprPCWk	13_ReprPC	15_Quies	14_ReprPCWk	15_Quies	14_ReprPCWk	15_Quies	15_Quies	15_Quies	14_ReprPCWk	14_ReprPCWk	15_Quies	14_ReprPCWk	14_ReprPCWk	15_Quies	14_ReprPCWk	13_ReprPC	13_ReprPC	14_ReprPCWk	14_ReprPCWk	13_ReprPC	14_ReprPCWk	14_ReprPCWk	-0.185634	<0.0001	<0.0001
cg15914340	chr2	3192618	3192620	6_EnhG	1_TssA	3_TxFlnk	2_TssAFlnk	3_TxFlnk	6_EnhG	2_TssAFlnk	4_Tx	4_Tx	4_Tx	4_Tx	4_Tx	4_Tx	4_Tx	4_Tx	4_Tx	4_Tx	5_TxWk	5_TxWk	4_Tx	4_Tx	4_Tx	15_Quies	4_Tx	5_TxWk	4_Tx	5_TxWk	4_Tx	5_TxWk	5_TxWk	5_TxWk	4_Tx	5_TxWk	5_TxWk	4_Tx	4_Tx	5_TxWk	5_TxWk	15_Quies	4_Tx	4_Tx	4_Tx	-0.18562	<0.0001	<0.0001
cg21896766	chr8	114444394	114444396	2_TssAFlnk	1_TssA	2_TssAFlnk	10_TssBiv	1_TssA	1_TssA	1_TssA	13_ReprPC	13_ReprPC	14_ReprPCWk	14_ReprPCWk	13_ReprPC	12_EnhBiv	13_ReprPC	13_ReprPC	14_ReprPCWk	13_ReprPC	14_ReprPCWk	15_Quies	14_ReprPCWk	12_EnhBiv	14_ReprPCWk	13_ReprPC	15_Quies	14_ReprPCWk	13_ReprPC	13_ReprPC	15_Quies	13_ReprPC	13_ReprPC	13_ReprPC	14_ReprPCWk	14_ReprPCWk	14_ReprPCWk	14_ReprPCWk	12_EnhBiv	13_ReprPC	14_ReprPCWk	13_ReprPC	13_ReprPC	13_ReprPC	15_Quies	-0.185596	<0.0001	<0.0001
cg03379552	chr10	99734661	99734663	1_TssA	1_TssA	1_TssA	11_BivFlnk	2_TssAFlnk	1_TssA	7_Enh	13_ReprPC	13_ReprPC	14_ReprPCWk	13_ReprPC	14_ReprPCWk	12_EnhBiv	13_ReprPC	13_ReprPC	14_ReprPCWk	14_ReprPCWk	13_ReprPC	13_ReprPC	14_ReprPCWk	13_ReprPC	13_ReprPC	14_ReprPCWk	15_Quies	13_ReprPC	14_ReprPCWk	14_ReprPCWk	15_Quies	13_ReprPC	14_ReprPCWk	14_ReprPCWk	14_ReprPCWk	14_ReprPCWk	13_ReprPC	13_ReprPC	13_ReprPC	13_ReprPC	13_ReprPC	13_ReprPC	13_ReprPC	13_ReprPC	9_Het	-0.185412	<0.0001	<0.0001
cg08213590	chr6	99236006	99236008	1_TssA	1_TssA	1_TssA	1_TssA	1_TssA	1_TssA	1_TssA	12_EnhBiv	14_ReprPCWk	15_Quies	14_ReprPCWk	14_ReprPCWk	13_ReprPC	14_ReprPCWk	14_ReprPCWk	9_Het	14_ReprPCWk	14_ReprPCWk	14_ReprPCWk	14_ReprPCWk	14_ReprPCWk	14_ReprPCWk	14_ReprPCWk	15_Quies	13_ReprPC	15_Quies	14_ReprPCWk	14_ReprPCWk	14_ReprPCWk	14_ReprPCWk	15_Quies	15_Quies	14_ReprPCWk	14_ReprPCWk	14_ReprPCWk	13_ReprPC	14_ReprPCWk	13_ReprPC	15_Quies	13_ReprPC	15_Quies	15_Quies	-0.18468	<0.0001	<0.0001
cg27512502	chr16	963993	963995	7_Enh	7_Enh	7_Enh	7_Enh	7_Enh	7_Enh	7_Enh	5_TxWk	15_Quies	5_TxWk	5_TxWk	5_TxWk	5_TxWk	5_TxWk	5_TxWk	5_TxWk	5_TxWk	5_TxWk	5_TxWk	5_TxWk	5_TxWk	4_Tx	5_TxWk	5_TxWk	5_TxWk	4_Tx	5_TxWk	6_EnhG	5_TxWk	5_TxWk	5_TxWk	5_TxWk	15_Quies	5_TxWk	5_TxWk	14_ReprPCWk	5_TxWk	15_Quies	15_Quies	6_EnhG	5_TxWk	5_TxWk	-0.184468	<0.0001	<0.0001
cg17069437	chr7	100064484	100064486	1_TssA	1_TssA	1_TssA	1_TssA	1_TssA	1_TssA	1_TssA	2_TssAFlnk	4_Tx	4_Tx	4_Tx	4_Tx	4_Tx	4_Tx	5_TxWk	5_TxWk	5_TxWk	6_EnhG	5_TxWk	5_TxWk	5_TxWk	5_TxWk	15_Quies	4_Tx	6_EnhG	4_Tx	5_TxWk	5_TxWk	5_TxWk	5_TxWk	5_TxWk	5_TxWk	5_TxWk	5_TxWk	4_Tx	5_TxWk	5_TxWk	5_TxWk	6_EnhG	7_Enh	4_Tx	6_EnhG	-0.184458	<0.0001	<0.0001
cg17129937	chr12	112599804	112599806	6_EnhG	6_EnhG	6_EnhG	6_EnhG	6_EnhG	6_EnhG	6_EnhG	4_Tx	4_Tx	4_Tx	4_Tx	4_Tx	4_Tx	4_Tx	4_Tx	4_Tx	4_Tx	4_Tx	4_Tx	4_Tx	4_Tx	4_Tx	4_Tx	4_Tx	4_Tx	4_Tx	4_Tx	4_Tx	5_TxWk	4_Tx	4_Tx	4_Tx	15_Quies	4_Tx	4_Tx	4_Tx	4_Tx	5_TxWk	5_TxWk	4_Tx	4_Tx	4_Tx	-0.184391	<0.0001	<0.0001
cg21305926	chr19	35784827	35784829	1_TssA	1_TssA	1_TssA	1_TssA	1_TssA	1_TssA	1_TssA	7_Enh	15_Quies	5_TxWk	14_ReprPCWk	15_Quies	7_Enh	15_Quies	13_ReprPC	14_ReprPCWk	15_Quies	14_ReprPCWk	14_ReprPCWk	14_ReprPCWk	13_ReprPC	15_Quies	15_Quies	14_ReprPCWk	14_ReprPCWk	9_Het	15_Quies	9_Het	14_ReprPCWk	14_ReprPCWk	14_ReprPCWk	14_ReprPCWk	5_TxWk	14_ReprPCWk	14_ReprPCWk	13_ReprPC	13_ReprPC	14_ReprPCWk	13_ReprPC	13_ReprPC	14_ReprPCWk	7_Enh	-0.18393	<0.0001	<0.0001
cg11600078	chr17	79100123	79100125	2_TssAFlnk	2_TssAFlnk	3_TxFlnk	3_TxFlnk	2_TssAFlnk	2_TssAFlnk	3_TxFlnk	7_Enh	4_Tx	15_Quies	14_ReprPCWk	15_Quies	5_TxWk	5_TxWk	14_ReprPCWk	15_Quies	15_Quies	14_ReprPCWk	15_Quies	4_Tx	6_EnhG	15_Quies	15_Quies	5_TxWk	15_Quies	4_Tx	14_ReprPCWk	5_TxWk	15_Quies	15_Quies	15_Quies	15_Quies	5_TxWk	7_Enh	15_Quies	12_EnhBiv	14_ReprPCWk	15_Quies	14_ReprPCWk	5_TxWk	15_Quies	4_Tx	-0.183465	<0.0001	<0.0001
cg11553755	chr6	43458553	43458555	2_TssAFlnk	1_TssA	2_TssAFlnk	2_TssAFlnk	2_TssAFlnk	1_TssA	1_TssA	7_Enh	4_Tx	4_Tx	5_TxWk	5_TxWk	5_TxWk	4_Tx	5_TxWk	5_TxWk	7_Enh	5_TxWk	5_TxWk	7_Enh	5_TxWk	5_TxWk	15_Quies	6_EnhG	7_Enh	5_TxWk	5_TxWk	5_TxWk	7_Enh	5_TxWk	5_TxWk	5_TxWk	7_Enh	7_Enh	4_Tx	7_Enh	7_Enh	5_TxWk	5_TxWk	5_TxWk	4_Tx	6_EnhG	-0.183423	<0.0001	<0.0001
cg26377630	chr11	131353769	131353771	7_Enh	7_Enh	7_Enh	7_Enh	7_Enh	7_Enh	7_Enh	15_Quies	15_Quies	15_Quies	15_Quies	15_Quies	14_ReprPCWk	15_Quies	15_Quies	14_ReprPCWk	14_ReprPCWk	15_Quies	5_TxWk	5_TxWk	15_Quies	15_Quies	14_ReprPCWk	15_Quies	15_Quies	15_Quies	15_Quies	15_Quies	15_Quies	15_Quies	15_Quies	15_Quies	15_Quies	15_Quies	14_ReprPCWk	15_Quies	15_Quies	15_Quies	15_Quies	15_Quies	15_Quies	15_Quies	-0.183359	<0.0001	<0.0001
cg08538034	chr1	14928944	14928946	2_TssAFlnk	1_TssA	2_TssAFlnk	2_TssAFlnk	2_TssAFlnk	1_TssA	1_TssA	7_Enh	13_ReprPC	14_ReprPCWk	14_ReprPCWk	14_ReprPCWk	13_ReprPC	14_ReprPCWk	7_Enh	14_ReprPCWk	14_ReprPCWk	15_Quies	14_ReprPCWk	14_ReprPCWk	14_ReprPCWk	15_Quies	14_ReprPCWk	15_Quies	13_ReprPC	14_ReprPCWk	7_Enh	15_Quies	14_ReprPCWk	14_ReprPCWk	14_ReprPCWk	14_ReprPCWk	14_ReprPCWk	14_ReprPCWk	14_ReprPCWk	14_ReprPCWk	13_ReprPC	14_ReprPCWk	14_ReprPCWk	14_ReprPCWk	14_ReprPCWk	7_Enh	-0.182544	<0.0001	<0.0001
cg16973098	chr13	95359202	95359204	10_TssBiv	1_TssA	10_TssBiv	10_TssBiv	10_TssBiv	10_TssBiv	1_TssA	13_ReprPC	12_EnhBiv	13_ReprPC	13_ReprPC	13_ReprPC	13_ReprPC	13_ReprPC	13_ReprPC	14_ReprPCWk	13_ReprPC	13_ReprPC	12_EnhBiv	13_ReprPC	13_ReprPC	14_ReprPCWk	13_ReprPC	15_Quies	13_ReprPC	14_ReprPCWk	13_ReprPC	5_TxWk	13_ReprPC	13_ReprPC	13_ReprPC	13_ReprPC	14_ReprPCWk	14_ReprPCWk	13_ReprPC	12_EnhBiv	13_ReprPC	13_ReprPC	13_ReprPC	13_ReprPC	13_ReprPC	14_ReprPCWk	-0.182369	<0.0001	<0.0001
cg02833117	chr2	158182967	158182969	1_TssA	1_TssA	1_TssA	1_TssA	1_TssA	1_TssA	1_TssA	15_Quies	15_Quies	5_TxWk	5_TxWk	5_TxWk	15_Quies	15_Quies	15_Quies	15_Quies	15_Quies	15_Quies	15_Quies	15_Quies	15_Quies	15_Quies	5_TxWk	5_TxWk	15_Quies	15_Quies	15_Quies	5_TxWk	15_Quies	15_Quies	15_Quies	15_Quies	5_TxWk	15_Quies	15_Quies	15_Quies	15_Quies	15_Quies	5_TxWk	14_ReprPCWk	15_Quies	15_Quies	-0.181956	<0.0001	<0.0001
cg26428962	chr14	76550207	76550209	7_Enh	7_Enh	6_EnhG	7_Enh	7_Enh	7_Enh	7_Enh	4_Tx	15_Quies	15_Quies	15_Quies	5_TxWk	5_TxWk	5_TxWk	4_Tx	4_Tx	4_Tx	5_TxWk	5_TxWk	4_Tx	5_TxWk	4_Tx	15_Quies	5_TxWk	4_Tx	4_Tx	4_Tx	5_TxWk	5_TxWk	5_TxWk	5_TxWk	5_TxWk	5_TxWk	5_TxWk	4_Tx	4_Tx	5_TxWk	15_Quies	15_Quies	4_Tx	5_TxWk	4_Tx	-0.181529	<0.0001	<0.0001
cg15934607	chr13	114802547	114802549	1_TssA	2_TssAFlnk	2_TssAFlnk	2_TssAFlnk	2_TssAFlnk	2_TssAFlnk	2_TssAFlnk	7_Enh	6_EnhG	4_Tx	4_Tx	6_EnhG	5_TxWk	4_Tx	7_Enh	5_TxWk	5_TxWk	5_TxWk	5_TxWk	5_TxWk	5_TxWk	5_TxWk	14_ReprPCWk	5_TxWk	5_TxWk	7_Enh	5_TxWk	5_TxWk	5_TxWk	5_TxWk	5_TxWk	5_TxWk	7_Enh	7_Enh	5_TxWk	3_TxFlnk	7_Enh	15_Quies	5_TxWk	5_TxWk	5_TxWk	6_EnhG	-0.181348	<0.0001	<0.0001
cg11751613	chr2	242357721	242357723	6_EnhG	6_EnhG	7_Enh	6_EnhG	6_EnhG	6_EnhG	6_EnhG	4_Tx	4_Tx	4_Tx	5_TxWk	4_Tx	4_Tx	4_Tx	4_Tx	4_Tx	4_Tx	4_Tx	4_Tx	4_Tx	5_TxWk	4_Tx	5_TxWk	4_Tx	4_Tx	4_Tx	4_Tx	4_Tx	5_TxWk	4_Tx	4_Tx	4_Tx	15_Quies	4_Tx	4_Tx	4_Tx	4_Tx	5_TxWk	5_TxWk	4_Tx	4_Tx	4_Tx	-0.18098	<0.0001	<0.0001
cg27064238	chr5	76324893	76324895	7_Enh	7_Enh	2_TssAFlnk	2_TssAFlnk	7_Enh	2_TssAFlnk	2_TssAFlnk	14_ReprPCWk	9_Het	9_Het	9_Het	9_Het	9_Het	9_Het	14_ReprPCWk	5_TxWk	5_TxWk	15_Quies	15_Quies	8_ZNF/Rpts	14_ReprPCWk	15_Quies	14_ReprPCWk	15_Quies	15_Quies	15_Quies	14_ReprPCWk	15_Quies	15_Quies	9_Het	14_ReprPCWk	15_Quies	14_ReprPCWk	15_Quies	9_Het	14_ReprPCWk	14_ReprPCWk	14_ReprPCWk	14_ReprPCWk	14_ReprPCWk	9_Het	15_Quies	-0.18093	<0.0001	<0.0001
cg10069691	chr8	53321706	53321708	1_TssA	1_TssA	1_TssA	1_TssA	1_TssA	1_TssA	1_TssA	14_ReprPCWk	15_Quies	15_Quies	14_ReprPCWk	15_Quies	14_ReprPCWk	14_ReprPCWk	14_ReprPCWk	14_ReprPCWk	15_Quies	15_Quies	15_Quies	14_ReprPCWk	14_ReprPCWk	15_Quies	15_Quies	15_Quies	14_ReprPCWk	15_Quies	14_ReprPCWk	15_Quies	15_Quies	15_Quies	15_Quies	15_Quies	14_ReprPCWk	14_ReprPCWk	14_ReprPCWk	14_ReprPCWk	14_ReprPCWk	14_ReprPCWk	15_Quies	14_ReprPCWk	15_Quies	15_Quies	-0.180614	<0.0001	<0.0001
cg06332842	chr17	79100213	79100215	2_TssAFlnk	2_TssAFlnk	3_TxFlnk	2_TssAFlnk	2_TssAFlnk	2_TssAFlnk	2_TssAFlnk	7_Enh	4_Tx	15_Quies	14_ReprPCWk	15_Quies	15_Quies	5_TxWk	14_ReprPCWk	15_Quies	15_Quies	14_ReprPCWk	15_Quies	4_Tx	5_TxWk	15_Quies	15_Quies	5_TxWk	15_Quies	4_Tx	14_ReprPCWk	5_TxWk	15_Quies	15_Quies	15_Quies	15_Quies	5_TxWk	7_Enh	15_Quies	13_ReprPC	14_ReprPCWk	15_Quies	14_ReprPCWk	5_TxWk	15_Quies	4_Tx	-0.180367	<0.0001	<0.0001
cg24580655	chr1	159145637	159145639	7_Enh	7_Enh	5_TxWk	5_TxWk	5_TxWk	5_TxWk	5_TxWk	14_ReprPCWk	14_ReprPCWk	14_ReprPCWk	14_ReprPCWk	14_ReprPCWk	13_ReprPC	14_ReprPCWk	14_ReprPCWk	14_ReprPCWk	14_ReprPCWk	14_ReprPCWk	14_ReprPCWk	14_ReprPCWk	14_ReprPCWk	14_ReprPCWk	14_ReprPCWk	15_Quies	14_ReprPCWk	15_Quies	14_ReprPCWk	15_Quies	14_ReprPCWk	14_ReprPCWk	14_ReprPCWk	14_ReprPCWk	14_ReprPCWk	14_ReprPCWk	14_ReprPCWk	14_ReprPCWk	14_ReprPCWk	14_ReprPCWk	14_ReprPCWk	14_ReprPCWk	14_ReprPCWk	15_Quies	-0.180274	<0.0001	<0.0001
cg19403534	chr10	120355418	120355420	10_TssBiv	11_BivFlnk	11_BivFlnk	11_BivFlnk	10_TssBiv	11_BivFlnk	11_BivFlnk	12_EnhBiv	13_ReprPC	13_ReprPC	12_EnhBiv	13_ReprPC	12_EnhBiv	13_ReprPC	13_ReprPC	13_ReprPC	13_ReprPC	13_ReprPC	13_ReprPC	12_EnhBiv	13_ReprPC	12_EnhBiv	1_TssA	7_Enh	13_ReprPC	8_ZNF/Rpts	13_ReprPC	7_Enh	13_ReprPC	13_ReprPC	14_ReprPCWk	13_ReprPC	5_TxWk	13_ReprPC	12_EnhBiv	13_ReprPC	13_ReprPC	13_ReprPC	12_EnhBiv	12_EnhBiv	13_ReprPC	8_ZNF/Rpts	-0.179877	<0.0001	<0.0001
cg06310712	chr17	79104781	79104783	7_Enh	7_Enh	7_Enh	7_Enh	7_Enh	7_Enh	7_Enh	15_Quies	5_TxWk	15_Quies	14_ReprPCWk	15_Quies	15_Quies	15_Quies	14_ReprPCWk	15_Quies	15_Quies	5_TxWk	15_Quies	1_TssA	5_TxWk	15_Quies	15_Quies	5_TxWk	15_Quies	5_TxWk	14_ReprPCWk	5_TxWk	15_Quies	15_Quies	1_TssA	15_Quies	5_TxWk	5_TxWk	15_Quies	14_ReprPCWk	14_ReprPCWk	15_Quies	14_ReprPCWk	5_TxWk	15_Quies	5_TxWk	-0.179854	<0.0001	<0.0001
cg21901643	chr5	160973007	160973009	2_TssAFlnk	2_TssAFlnk	2_TssAFlnk	2_TssAFlnk	1_TssA	2_TssAFlnk	2_TssAFlnk	12_EnhBiv	13_ReprPC	12_EnhBiv	13_ReprPC	13_ReprPC	12_EnhBiv	13_ReprPC	13_ReprPC	15_Quies	13_ReprPC	15_Quies	13_ReprPC	12_EnhBiv	10_TssBiv	13_ReprPC	13_ReprPC	15_Quies	13_ReprPC	14_ReprPCWk	14_ReprPCWk	5_TxWk	13_ReprPC	12_EnhBiv	5_TxWk	13_ReprPC	14_ReprPCWk	14_ReprPCWk	14_ReprPCWk	12_EnhBiv	11_BivFlnk	13_ReprPC	13_ReprPC	10_TssBiv	13_ReprPC	14_ReprPCWk	-0.179384	<0.0001	<0.0001
cg03927970	chr5	87953793	87953795	7_Enh	5_TxWk	5_TxWk	7_Enh	5_TxWk	5_TxWk	5_TxWk	14_ReprPCWk	13_ReprPC	14_ReprPCWk	14_ReprPCWk	13_ReprPC	13_ReprPC	14_ReprPCWk	14_ReprPCWk	15_Quies	13_ReprPC	14_ReprPCWk	14_ReprPCWk	14_ReprPCWk	14_ReprPCWk	14_ReprPCWk	9_Het	15_Quies	14_ReprPCWk	14_ReprPCWk	14_ReprPCWk	15_Quies	14_ReprPCWk	14_ReprPCWk	14_ReprPCWk	15_Quies	14_ReprPCWk	14_ReprPCWk	14_ReprPCWk	14_ReprPCWk	13_ReprPC	14_ReprPCWk	14_ReprPCWk	14_ReprPCWk	14_ReprPCWk	15_Quies	-0.178091	<0.0001	<0.0001
cg07566286	chr11	45924190	45924192	2_TssAFlnk	6_EnhG	3_TxFlnk	3_TxFlnk	3_TxFlnk	3_TxFlnk	3_TxFlnk	4_Tx	14_ReprPCWk	14_ReprPCWk	14_ReprPCWk	14_ReprPCWk	13_ReprPC	5_TxWk	5_TxWk	5_TxWk	5_TxWk	5_TxWk	5_TxWk	14_ReprPCWk	5_TxWk	5_TxWk	5_TxWk	5_TxWk	5_TxWk	5_TxWk	4_Tx	4_Tx	15_Quies	14_ReprPCWk	14_ReprPCWk	5_TxWk	5_TxWk	5_TxWk	14_ReprPCWk	5_TxWk	14_ReprPCWk	14_ReprPCWk	14_ReprPCWk	5_TxWk	13_ReprPC	5_TxWk	-0.177309	<0.0001	<0.0001
cg25972714	chr10	88024568	88024570	7_Enh	7_Enh	7_Enh	7_Enh	7_Enh	7_Enh	7_Enh	13_ReprPC	13_ReprPC	14_ReprPCWk	13_ReprPC	14_ReprPCWk	13_ReprPC	14_ReprPCWk	13_ReprPC	15_Quies	15_Quies	15_Quies	15_Quies	14_ReprPCWk	13_ReprPC	15_Quies	14_ReprPCWk	15_Quies	14_ReprPCWk	15_Quies	15_Quies	15_Quies	14_ReprPCWk	14_ReprPCWk	15_Quies	14_ReprPCWk	14_ReprPCWk	15_Quies	14_ReprPCWk	13_ReprPC	13_ReprPC	14_ReprPCWk	14_ReprPCWk	13_ReprPC	14_ReprPCWk	14_ReprPCWk	-0.17718	<0.0001	<0.0001
cg15808008	chr15	89764894	89764896	7_Enh	7_Enh	2_TssAFlnk	2_TssAFlnk	2_TssAFlnk	7_Enh	7_Enh	15_Quies	15_Quies	15_Quies	13_ReprPC	15_Quies	15_Quies	15_Quies	15_Quies	15_Quies	15_Quies	14_ReprPCWk	15_Quies	15_Quies	15_Quies	15_Quies	15_Quies	15_Quies	15_Quies	15_Quies	15_Quies	5_TxWk	15_Quies	15_Quies	15_Quies	14_ReprPCWk	15_Quies	14_ReprPCWk	15_Quies	14_ReprPCWk	15_Quies	14_ReprPCWk	14_ReprPCWk	14_ReprPCWk	15_Quies	5_TxWk	-0.176885	<0.0001	<0.0001
cg05055150	chr19	35783291	35783293	1_TssA	1_TssA	1_TssA	1_TssA	1_TssA	1_TssA	1_TssA	13_ReprPC	15_Quies	7_Enh	14_ReprPCWk	15_Quies	15_Quies	15_Quies	13_ReprPC	14_ReprPCWk	15_Quies	14_ReprPCWk	14_ReprPCWk	14_ReprPCWk	13_ReprPC	15_Quies	15_Quies	15_Quies	14_ReprPCWk	9_Het	15_Quies	15_Quies	14_ReprPCWk	14_ReprPCWk	14_ReprPCWk	14_ReprPCWk	5_TxWk	14_ReprPCWk	14_ReprPCWk	13_ReprPC	13_ReprPC	14_ReprPCWk	14_ReprPCWk	13_ReprPC	14_ReprPCWk	15_Quies	-0.176858	<0.0001	<0.0001
cg20223754	chr8	1829897	1829899	7_Enh	2_TssAFlnk	7_Enh	7_Enh	2_TssAFlnk	7_Enh	7_Enh	4_Tx	15_Quies	15_Quies	14_ReprPCWk	15_Quies	5_TxWk	5_TxWk	5_TxWk	5_TxWk	15_Quies	5_TxWk	5_TxWk	5_TxWk	5_TxWk	5_TxWk	15_Quies	4_Tx	5_TxWk	4_Tx	5_TxWk	5_TxWk	15_Quies	5_TxWk	5_TxWk	5_TxWk	5_TxWk	4_Tx	5_TxWk	13_ReprPC	14_ReprPCWk	15_Quies	15_Quies	5_TxWk	15_Quies	5_TxWk	-0.176695	<0.0001	<0.0001
cg11599721	chr6	166908573	166908575	7_Enh	7_Enh	7_Enh	7_Enh	6_EnhG	7_Enh	7_Enh	4_Tx	15_Quies	15_Quies	12_EnhBiv	15_Quies	15_Quies	5_TxWk	4_Tx	5_TxWk	4_Tx	5_TxWk	5_TxWk	5_TxWk	4_Tx	4_Tx	14_ReprPCWk	4_Tx	4_Tx	4_Tx	4_Tx	4_Tx	5_TxWk	5_TxWk	5_TxWk	5_TxWk	5_TxWk	4_Tx	4_Tx	4_Tx	4_Tx	15_Quies	15_Quies	4_Tx	5_TxWk	4_Tx	-0.176637	<0.0001	<0.0001
cg06120945	chr16	56622959	56622961	1_TssA	1_TssA	1_TssA	1_TssA	2_TssAFlnk	1_TssA	1_TssA	7_Enh	13_ReprPC	14_ReprPCWk	12_EnhBiv	14_ReprPCWk	11_BivFlnk	13_ReprPC	12_EnhBiv	14_ReprPCWk	7_Enh	14_ReprPCWk	13_ReprPC	13_ReprPC	11_BivFlnk	14_ReprPCWk	15_Quies	7_Enh	14_ReprPCWk	14_ReprPCWk	14_ReprPCWk	7_Enh	7_Enh	12_EnhBiv	13_ReprPC	10_TssBiv	5_TxWk	14_ReprPCWk	13_ReprPC	10_TssBiv	10_TssBiv	13_ReprPC	13_ReprPC	10_TssBiv	13_ReprPC	12_EnhBiv	-0.176416	<0.0001	<0.0001
cg18358723	chr5	87955617	87955619	1_TssA	1_TssA	1_TssA	1_TssA	1_TssA	1_TssA	1_TssA	13_ReprPC	12_EnhBiv	12_EnhBiv	12_EnhBiv	12_EnhBiv	12_EnhBiv	13_ReprPC	11_BivFlnk	9_Het	12_EnhBiv	13_ReprPC	13_ReprPC	10_TssBiv	13_ReprPC	12_EnhBiv	13_ReprPC	7_Enh	12_EnhBiv	12_EnhBiv	14_ReprPCWk	7_Enh	12_EnhBiv	10_TssBiv	13_ReprPC	14_ReprPCWk	8_ZNF/Rpts	14_ReprPCWk	14_ReprPCWk	13_ReprPC	13_ReprPC	13_ReprPC	13_ReprPC	13_ReprPC	13_ReprPC	12_EnhBiv	-0.176037	<0.0001	<0.0001
cg02206852	chr17	27030539	27030541	6_EnhG	6_EnhG	6_EnhG	6_EnhG	6_EnhG	6_EnhG	6_EnhG	4_Tx	4_Tx	4_Tx	4_Tx	4_Tx	4_Tx	4_Tx	4_Tx	4_Tx	4_Tx	4_Tx	5_TxWk	4_Tx	4_Tx	4_Tx	5_TxWk	4_Tx	4_Tx	4_Tx	4_Tx	4_Tx	5_TxWk	4_Tx	4_Tx	4_Tx	5_TxWk	4_Tx	4_Tx	4_Tx	4_Tx	5_TxWk	4_Tx	4_Tx	4_Tx	4_Tx	-0.175731	<0.0001	<0.0001
cg13094313	chr14	62278846	62278848	10_TssBiv	1_TssA	1_TssA	10_TssBiv	1_TssA	1_TssA	10_TssBiv	15_Quies	13_ReprPC	12_EnhBiv	12_EnhBiv	13_ReprPC	13_ReprPC	13_ReprPC	12_EnhBiv	14_ReprPCWk	13_ReprPC	13_ReprPC	13_ReprPC	13_ReprPC	13_ReprPC	7_Enh	5_TxWk	7_Enh	14_ReprPCWk	13_ReprPC	14_ReprPCWk	5_TxWk	13_ReprPC	13_ReprPC	13_ReprPC	14_ReprPCWk	14_ReprPCWk	15_Quies	13_ReprPC	13_ReprPC	13_ReprPC	13_ReprPC	13_ReprPC	13_ReprPC	13_ReprPC	13_ReprPC	-0.175436	<0.0001	<0.0001
cg23906264	chr8	42705539	42705541	7_Enh	3_TxFlnk	7_Enh	2_TssAFlnk	7_Enh	7_Enh	2_TssAFlnk	4_Tx	5_TxWk	5_TxWk	5_TxWk	5_TxWk	5_TxWk	5_TxWk	4_Tx	5_TxWk	5_TxWk	5_TxWk	5_TxWk	5_TxWk	4_Tx	5_TxWk	5_TxWk	5_TxWk	5_TxWk	4_Tx	5_TxWk	5_TxWk	5_TxWk	5_TxWk	5_TxWk	5_TxWk	15_Quies	15_Quies	5_TxWk	4_Tx	5_TxWk	5_TxWk	15_Quies	4_Tx	5_TxWk	5_TxWk	-0.174409	<0.0001	<0.0001
cg11707391	chr8	10001626	10001628	7_Enh	2_TssAFlnk	2_TssAFlnk	7_Enh	7_Enh	7_Enh	7_Enh	15_Quies	15_Quies	15_Quies	15_Quies	15_Quies	15_Quies	15_Quies	15_Quies	15_Quies	5_TxWk	15_Quies	15_Quies	15_Quies	15_Quies	5_TxWk	15_Quies	5_TxWk	5_TxWk	15_Quies	15_Quies	5_TxWk	15_Quies	15_Quies	15_Quies	15_Quies	5_TxWk	5_TxWk	15_Quies	15_Quies	15_Quies	15_Quies	15_Quies	15_Quies	15_Quies	15_Quies	-0.174221	<0.0001	<0.0001
cg11587635	chr19	35782637	35782639	1_TssA	1_TssA	1_TssA	10_TssBiv	1_TssA	1_TssA	1_TssA	13_ReprPC	15_Quies	7_Enh	14_ReprPCWk	15_Quies	15_Quies	15_Quies	13_ReprPC	14_ReprPCWk	15_Quies	14_ReprPCWk	14_ReprPCWk	14_ReprPCWk	13_ReprPC	15_Quies	15_Quies	15_Quies	14_ReprPCWk	9_Het	15_Quies	15_Quies	14_ReprPCWk	14_ReprPCWk	14_ReprPCWk	14_ReprPCWk	5_TxWk	14_ReprPCWk	14_ReprPCWk	13_ReprPC	13_ReprPC	14_ReprPCWk	14_ReprPCWk	13_ReprPC	14_ReprPCWk	15_Quies	-0.174206	<0.0001	<0.0001
cg24085713	chr17	79100681	79100683	1_TssA	2_TssAFlnk	1_TssA	1_TssA	1_TssA	1_TssA	1_TssA	7_Enh	5_TxWk	15_Quies	14_ReprPCWk	15_Quies	15_Quies	5_TxWk	14_ReprPCWk	15_Quies	15_Quies	14_ReprPCWk	15_Quies	4_Tx	5_TxWk	15_Quies	15_Quies	5_TxWk	15_Quies	4_Tx	14_ReprPCWk	5_TxWk	15_Quies	15_Quies	15_Quies	15_Quies	5_TxWk	7_Enh	15_Quies	13_ReprPC	14_ReprPCWk	15_Quies	14_ReprPCWk	5_TxWk	15_Quies	4_Tx	-0.173201	<0.0001	<0.0001
cg01331810	chr7	86414301	86414303	7_Enh	7_Enh	5_TxWk	7_Enh	7_Enh	5_TxWk	7_Enh	15_Quies	15_Quies	15_Quies	15_Quies	15_Quies	15_Quies	15_Quies	15_Quies	15_Quies	14_ReprPCWk	15_Quies	15_Quies	15_Quies	15_Quies	15_Quies	14_ReprPCWk	15_Quies	15_Quies	15_Quies	15_Quies	15_Quies	15_Quies	15_Quies	15_Quies	15_Quies	15_Quies	15_Quies	14_ReprPCWk	15_Quies	15_Quies	15_Quies	15_Quies	15_Quies	15_Quies	15_Quies	-0.172824	<0.0001	<0.0001
cg06746318	chr7	101755185	101755187	1_TssA	2_TssAFlnk	7_Enh	1_TssA	2_TssAFlnk	2_TssAFlnk	2_TssAFlnk	13_ReprPC	4_Tx	5_TxWk	4_Tx	5_TxWk	4_Tx	4_Tx	4_Tx	5_TxWk	4_Tx	5_TxWk	5_TxWk	4_Tx	5_TxWk	4_Tx	5_TxWk	4_Tx	5_TxWk	4_Tx	5_TxWk	4_Tx	5_TxWk	4_Tx	5_TxWk	5_TxWk	15_Quies	5_TxWk	4_Tx	5_TxWk	4_Tx	5_TxWk	5_TxWk	5_TxWk	4_Tx	4_Tx	-0.172691	<0.0001	<0.0001
cg20407834	chr10	129797018	129797020	1_TssA	1_TssA	2_TssAFlnk	1_TssA	1_TssA	1_TssA	1_TssA	5_TxWk	7_Enh	7_Enh	13_ReprPC	15_Quies	7_Enh	15_Quies	14_ReprPCWk	15_Quies	14_ReprPCWk	5_TxWk	15_Quies	15_Quies	14_ReprPCWk	15_Quies	14_ReprPCWk	5_TxWk	7_Enh	5_TxWk	15_Quies	15_Quies	15_Quies	5_TxWk	15_Quies	15_Quies	5_TxWk	5_TxWk	15_Quies	14_ReprPCWk	14_ReprPCWk	7_Enh	15_Quies	14_ReprPCWk	14_ReprPCWk	5_TxWk	-0.172454	<0.0001	<0.0001
cg17582698	chr7	137529885	137529887	1_TssA	1_TssA	1_TssA	1_TssA	1_TssA	1_TssA	2_TssAFlnk	13_ReprPC	13_ReprPC	13_ReprPC	13_ReprPC	13_ReprPC	13_ReprPC	13_ReprPC	14_ReprPCWk	15_Quies	14_ReprPCWk	13_ReprPC	13_ReprPC	13_ReprPC	13_ReprPC	14_ReprPCWk	13_ReprPC	15_Quies	14_ReprPCWk	9_Het	15_Quies	15_Quies	13_ReprPC	13_ReprPC	13_ReprPC	13_ReprPC	15_Quies	15_Quies	13_ReprPC	13_ReprPC	13_ReprPC	13_ReprPC	13_ReprPC	13_ReprPC	13_ReprPC	15_Quies	-0.172259	<0.0001	<0.0001
cg11007195	chr6	13469699	13469701	7_Enh	7_Enh	7_Enh	7_Enh	7_Enh	7_Enh	7_Enh	5_TxWk	5_TxWk	5_TxWk	14_ReprPCWk	4_Tx	5_TxWk	5_TxWk	5_TxWk	5_TxWk	5_TxWk	5_TxWk	5_TxWk	5_TxWk	5_TxWk	5_TxWk	15_Quies	5_TxWk	5_TxWk	5_TxWk	15_Quies	5_TxWk	5_TxWk	5_TxWk	15_Quies	5_TxWk	5_TxWk	5_TxWk	5_TxWk	5_TxWk	5_TxWk	5_TxWk	15_Quies	5_TxWk	5_TxWk	5_TxWk	-0.172217	<0.0001	<0.0001
cg13114088	chr2	158182995	158182997	1_TssA	1_TssA	1_TssA	1_TssA	1_TssA	1_TssA	1_TssA	15_Quies	15_Quies	5_TxWk	5_TxWk	5_TxWk	15_Quies	15_Quies	15_Quies	15_Quies	15_Quies	15_Quies	15_Quies	15_Quies	15_Quies	15_Quies	5_TxWk	5_TxWk	15_Quies	15_Quies	15_Quies	5_TxWk	15_Quies	15_Quies	15_Quies	15_Quies	5_TxWk	15_Quies	15_Quies	15_Quies	15_Quies	15_Quies	5_TxWk	14_ReprPCWk	15_Quies	15_Quies	-0.17185	<0.0001	<0.0001
cg07174177	chr17	46988725	46988727	3_TxFlnk	1_TssA	1_TssA	3_TxFlnk	2_TssAFlnk	3_TxFlnk	1_TssA	6_EnhG	6_EnhG	6_EnhG	6_EnhG	4_Tx	6_EnhG	6_EnhG	6_EnhG	5_TxWk	4_Tx	4_Tx	6_EnhG	6_EnhG	6_EnhG	5_TxWk	5_TxWk	6_EnhG	4_Tx	4_Tx	5_TxWk	5_TxWk	5_TxWk	4_Tx	6_EnhG	5_TxWk	5_TxWk	7_Enh	5_TxWk	5_TxWk	6_EnhG	5_TxWk	5_TxWk	4_Tx	4_Tx	7_Enh	-0.171562	<0.0001	<0.0001
cg01462668	chr4	96292857	96292859	7_Enh	7_Enh	7_Enh	7_Enh	7_Enh	7_Enh	7_Enh	5_TxWk	15_Quies	15_Quies	15_Quies	15_Quies	15_Quies	15_Quies	15_Quies	5_TxWk	15_Quies	15_Quies	15_Quies	15_Quies	15_Quies	15_Quies	15_Quies	15_Quies	15_Quies	15_Quies	15_Quies	15_Quies	15_Quies	15_Quies	15_Quies	15_Quies	15_Quies	15_Quies	15_Quies	15_Quies	15_Quies	15_Quies	15_Quies	15_Quies	15_Quies	15_Quies	-0.170681	<0.0001	<0.0001
cg24487969	chr13	101287177	101287179	1_TssA	3_TxFlnk	3_TxFlnk	3_TxFlnk	3_TxFlnk	2_TssAFlnk	3_TxFlnk	5_TxWk	4_Tx	4_Tx	4_Tx	4_Tx	4_Tx	4_Tx	4_Tx	4_Tx	4_Tx	5_TxWk	5_TxWk	4_Tx	4_Tx	4_Tx	5_TxWk	4_Tx	4_Tx	4_Tx	4_Tx	4_Tx	4_Tx	4_Tx	4_Tx	5_TxWk	15_Quies	5_TxWk	4_Tx	4_Tx	4_Tx	4_Tx	5_TxWk	4_Tx	4_Tx	4_Tx	-0.168801	<0.0001	<0.0001
cg00766497	chr7	2148972	2148974	7_Enh	7_Enh	7_Enh	7_Enh	7_Enh	7_Enh	7_Enh	4_Tx	5_TxWk	5_TxWk	5_TxWk	5_TxWk	5_TxWk	5_TxWk	5_TxWk	15_Quies	15_Quies	5_TxWk	5_TxWk	5_TxWk	5_TxWk	5_TxWk	15_Quies	5_TxWk	5_TxWk	5_TxWk	5_TxWk	5_TxWk	15_Quies	5_TxWk	15_Quies	5_TxWk	5_TxWk	5_TxWk	15_Quies	5_TxWk	5_TxWk	15_Quies	5_TxWk	5_TxWk	4_Tx	5_TxWk	-0.168604	<0.0001	<0.0001
cg01158469	chr16	69832830	69832832	1_TssA	1_TssA	1_TssA	1_TssA	2_TssAFlnk	1_TssA	1_TssA	5_TxWk	4_Tx	4_Tx	4_Tx	4_Tx	4_Tx	4_Tx	6_EnhG	5_TxWk	4_Tx	4_Tx	5_TxWk	4_Tx	5_TxWk	4_Tx	5_TxWk	4_Tx	4_Tx	4_Tx	4_Tx	4_Tx	5_TxWk	4_Tx	4_Tx	5_TxWk	15_Quies	5_TxWk	4_Tx	5_TxWk	4_Tx	5_TxWk	5_TxWk	3_TxFlnk	4_Tx	5_TxWk	-0.168315	<0.0001	<0.0001
cg25943276	chr11	131533283	131533285	1_TssA	1_TssA	2_TssAFlnk	2_TssAFlnk	1_TssA	2_TssAFlnk	1_TssA	7_Enh	15_Quies	15_Quies	14_ReprPCWk	15_Quies	14_ReprPCWk	15_Quies	15_Quies	15_Quies	14_ReprPCWk	15_Quies	15_Quies	14_ReprPCWk	14_ReprPCWk	15_Quies	14_ReprPCWk	15_Quies	15_Quies	14_ReprPCWk	7_Enh	7_Enh	15_Quies	15_Quies	15_Quies	15_Quies	15_Quies	14_ReprPCWk	14_ReprPCWk	14_ReprPCWk	14_ReprPCWk	14_ReprPCWk	15_Quies	14_ReprPCWk	15_Quies	15_Quies	-0.168045	<0.0001	<0.0001
cg05434312	chr21	39287833	39287835	11_BivFlnk	11_BivFlnk	11_BivFlnk	11_BivFlnk	10_TssBiv	10_TssBiv	11_BivFlnk	12_EnhBiv	13_ReprPC	14_ReprPCWk	13_ReprPC	13_ReprPC	12_EnhBiv	13_ReprPC	13_ReprPC	14_ReprPCWk	13_ReprPC	13_ReprPC	13_ReprPC	13_ReprPC	12_EnhBiv	13_ReprPC	1_TssA	7_Enh	13_ReprPC	7_Enh	13_ReprPC	7_Enh	13_ReprPC	13_ReprPC	13_ReprPC	13_ReprPC	14_ReprPCWk	13_ReprPC	13_ReprPC	12_EnhBiv	13_ReprPC	13_ReprPC	12_EnhBiv	13_ReprPC	13_ReprPC	7_Enh	-0.167851	<0.0001	<0.0001
cg20823348	chr2	105319067	105319069	1_TssA	1_TssA	2_TssAFlnk	1_TssA	1_TssA	1_TssA	1_TssA	7_Enh	15_Quies	15_Quies	15_Quies	15_Quies	15_Quies	15_Quies	14_ReprPCWk	15_Quies	14_ReprPCWk	15_Quies	15_Quies	15_Quies	15_Quies	14_ReprPCWk	13_ReprPC	15_Quies	15_Quies	15_Quies	15_Quies	15_Quies	15_Quies	15_Quies	15_Quies	15_Quies	15_Quies	15_Quies	15_Quies	14_ReprPCWk	15_Quies	14_ReprPCWk	14_ReprPCWk	14_ReprPCWk	7_Enh	15_Quies	-0.167538	<0.0001	<0.0001
cg04062190	chr7	86413437	86413439	7_Enh	7_Enh	7_Enh	7_Enh	7_Enh	7_Enh	5_TxWk	15_Quies	15_Quies	15_Quies	15_Quies	15_Quies	15_Quies	15_Quies	15_Quies	15_Quies	14_ReprPCWk	15_Quies	15_Quies	15_Quies	15_Quies	15_Quies	14_ReprPCWk	15_Quies	15_Quies	15_Quies	15_Quies	15_Quies	15_Quies	15_Quies	15_Quies	15_Quies	15_Quies	15_Quies	15_Quies	15_Quies	15_Quies	15_Quies	15_Quies	15_Quies	15_Quies	15_Quies	-0.167512	<0.0001	<0.0001
cg12033029	chr2	149856467	149856469	7_Enh	7_Enh	7_Enh	7_Enh	7_Enh	7_Enh	7_Enh	5_TxWk	15_Quies	15_Quies	15_Quies	15_Quies	13_ReprPC	5_TxWk	14_ReprPCWk	5_TxWk	14_ReprPCWk	15_Quies	15_Quies	14_ReprPCWk	14_ReprPCWk	15_Quies	5_TxWk	5_TxWk	15_Quies	15_Quies	15_Quies	15_Quies	15_Quies	1_TssA	2_TssAFlnk	15_Quies	5_TxWk	15_Quies	14_ReprPCWk	14_ReprPCWk	14_ReprPCWk	14_ReprPCWk	14_ReprPCWk	14_ReprPCWk	15_Quies	5_TxWk	-0.167471	<0.0001	<0.0001
cg24759795	chr8	114444355	114444357	2_TssAFlnk	1_TssA	2_TssAFlnk	10_TssBiv	1_TssA	1_TssA	1_TssA	13_ReprPC	13_ReprPC	14_ReprPCWk	14_ReprPCWk	13_ReprPC	12_EnhBiv	13_ReprPC	13_ReprPC	14_ReprPCWk	13_ReprPC	14_ReprPCWk	15_Quies	14_ReprPCWk	12_EnhBiv	14_ReprPCWk	13_ReprPC	15_Quies	14_ReprPCWk	13_ReprPC	13_ReprPC	15_Quies	13_ReprPC	13_ReprPC	13_ReprPC	14_ReprPCWk	14_ReprPCWk	14_ReprPCWk	14_ReprPCWk	12_EnhBiv	13_ReprPC	14_ReprPCWk	13_ReprPC	13_ReprPC	13_ReprPC	15_Quies	-0.166734	<0.0001	<0.0001
cg16065922	chr7	71912238	71912240	1_TssA	1_TssA	1_TssA	1_TssA	10_TssBiv	1_TssA	2_TssAFlnk	13_ReprPC	14_ReprPCWk	15_Quies	14_ReprPCWk	15_Quies	13_ReprPC	14_ReprPCWk	13_ReprPC	14_ReprPCWk	14_ReprPCWk	14_ReprPCWk	15_Quies	14_ReprPCWk	13_ReprPC	15_Quies	14_ReprPCWk	5_TxWk	14_ReprPCWk	9_Het	15_Quies	5_TxWk	14_ReprPCWk	14_ReprPCWk	14_ReprPCWk	14_ReprPCWk	5_TxWk	15_Quies	14_ReprPCWk	11_BivFlnk	13_ReprPC	14_ReprPCWk	14_ReprPCWk	13_ReprPC	15_Quies	15_Quies	-0.166213	<0.0001	<0.0001
cg26108046	chr3	183535039	183535041	6_EnhG	6_EnhG	6_EnhG	6_EnhG	6_EnhG	6_EnhG	6_EnhG	4_Tx	5_TxWk	5_TxWk	5_TxWk	15_Quies	4_Tx	4_Tx	5_TxWk	5_TxWk	5_TxWk	5_TxWk	5_TxWk	5_TxWk	5_TxWk	4_Tx	15_Quies	5_TxWk	4_Tx	5_TxWk	5_TxWk	4_Tx	5_TxWk	5_TxWk	5_TxWk	5_TxWk	15_Quies	4_Tx	4_Tx	4_Tx	4_Tx	15_Quies	15_Quies	4_Tx	4_Tx	5_TxWk	-0.166177	<0.0001	<0.0001
cg04037707	chr7	154704914	154704916	7_Enh	7_Enh	7_Enh	2_TssAFlnk	2_TssAFlnk	7_Enh	7_Enh	14_ReprPCWk	14_ReprPCWk	14_ReprPCWk	14_ReprPCWk	5_TxWk	14_ReprPCWk	14_ReprPCWk	15_Quies	15_Quies	15_Quies	14_ReprPCWk	15_Quies	15_Quies	15_Quies	15_Quies	14_ReprPCWk	5_TxWk	15_Quies	15_Quies	15_Quies	5_TxWk	14_ReprPCWk	15_Quies	15_Quies	14_ReprPCWk	15_Quies	15_Quies	14_ReprPCWk	15_Quies	14_ReprPCWk	14_ReprPCWk	14_ReprPCWk	14_ReprPCWk	14_ReprPCWk	15_Quies	-0.166096	<0.0001	<0.0001
cg27113419	chr16	58533978	58533980	1_TssA	2_TssAFlnk	1_TssA	1_TssA	2_TssAFlnk	1_TssA	1_TssA	7_Enh	13_ReprPC	5_TxWk	12_EnhBiv	14_ReprPCWk	12_EnhBiv	14_ReprPCWk	13_ReprPC	15_Quies	15_Quies	14_ReprPCWk	12_EnhBiv	14_ReprPCWk	12_EnhBiv	14_ReprPCWk	15_Quies	7_Enh	5_TxWk	7_Enh	15_Quies	5_TxWk	14_ReprPCWk	13_ReprPC	13_ReprPC	13_ReprPC	5_TxWk	6_EnhG	15_Quies	13_ReprPC	13_ReprPC	14_ReprPCWk	12_EnhBiv	13_ReprPC	13_ReprPC	7_Enh	-0.165933	<0.0001	<0.0001
cg15854388	chr10	126694221	126694223	7_Enh	7_Enh	2_TssAFlnk	2_TssAFlnk	2_TssAFlnk	1_TssA	7_Enh	4_Tx	4_Tx	15_Quies	13_ReprPC	4_Tx	6_EnhG	4_Tx	4_Tx	5_TxWk	15_Quies	4_Tx	5_TxWk	4_Tx	4_Tx	5_TxWk	15_Quies	6_EnhG	5_TxWk	4_Tx	5_TxWk	4_Tx	5_TxWk	4_Tx	4_Tx	5_TxWk	5_TxWk	5_TxWk	4_Tx	6_EnhG	5_TxWk	5_TxWk	5_TxWk	4_Tx	15_Quies	6_EnhG	-0.165819	<0.0001	<0.0001
cg11251293	chr1	205025860	205025862	6_EnhG	6_EnhG	6_EnhG	6_EnhG	6_EnhG	6_EnhG	6_EnhG	15_Quies	15_Quies	15_Quies	14_ReprPCWk	15_Quies	15_Quies	15_Quies	15_Quies	15_Quies	15_Quies	14_ReprPCWk	15_Quies	14_ReprPCWk	14_ReprPCWk	15_Quies	15_Quies	5_TxWk	14_ReprPCWk	15_Quies	15_Quies	15_Quies	15_Quies	15_Quies	15_Quies	14_ReprPCWk	15_Quies	14_ReprPCWk	15_Quies	13_ReprPC	14_ReprPCWk	15_Quies	14_ReprPCWk	14_ReprPCWk	15_Quies	5_TxWk	-0.165107	<0.0001	<0.0001
cg20064848	chr1	160037876	160037878	1_TssA	2_TssAFlnk	2_TssAFlnk	2_TssAFlnk	2_TssAFlnk	1_TssA	2_TssAFlnk	14_ReprPCWk	13_ReprPC	14_ReprPCWk	13_ReprPC	14_ReprPCWk	14_ReprPCWk	14_ReprPCWk	14_ReprPCWk	15_Quies	15_Quies	14_ReprPCWk	14_ReprPCWk	14_ReprPCWk	14_ReprPCWk	14_ReprPCWk	14_ReprPCWk	15_Quies	15_Quies	15_Quies	14_ReprPCWk	15_Quies	15_Quies	14_ReprPCWk	14_ReprPCWk	14_ReprPCWk	5_TxWk	15_Quies	14_ReprPCWk	14_ReprPCWk	14_ReprPCWk	14_ReprPCWk	14_ReprPCWk	14_ReprPCWk	14_ReprPCWk	5_TxWk	-0.164661	<0.0001	<0.0001
cg04442806	chr3	39509080	39509082	1_TssA	1_TssA	1_TssA	1_TssA	1_TssA	5_TxWk	1_TssA	15_Quies	15_Quies	15_Quies	14_ReprPCWk	14_ReprPCWk	15_Quies	15_Quies	15_Quies	15_Quies	14_ReprPCWk	15_Quies	15_Quies	14_ReprPCWk	15_Quies	15_Quies	14_ReprPCWk	15_Quies	14_ReprPCWk	15_Quies	7_Enh	15_Quies	15_Quies	15_Quies	15_Quies	15_Quies	14_ReprPCWk	15_Quies	14_ReprPCWk	15_Quies	15_Quies	14_ReprPCWk	14_ReprPCWk	14_ReprPCWk	14_ReprPCWk	15_Quies	-0.164564	<0.0001	<0.0001
cg13853046	chr17	56603734	56603736	3_TxFlnk	2_TssAFlnk	3_TxFlnk	2_TssAFlnk	3_TxFlnk	3_TxFlnk	3_TxFlnk	7_Enh	15_Quies	15_Quies	14_ReprPCWk	15_Quies	5_TxWk	5_TxWk	7_Enh	5_TxWk	7_Enh	5_TxWk	5_TxWk	1_TssA	5_TxWk	5_TxWk	15_Quies	5_TxWk	7_Enh	7_Enh	5_TxWk	5_TxWk	5_TxWk	5_TxWk	15_Quies	14_ReprPCWk	7_Enh	7_Enh	15_Quies	7_Enh	7_Enh	15_Quies	15_Quies	5_TxWk	14_ReprPCWk	1_TssA	-0.164093	<0.0001	<0.0001
cg06315909	chr17	76227507	76227509	10_TssBiv	1_TssA	10_TssBiv	10_TssBiv	10_TssBiv	10_TssBiv	1_TssA	13_ReprPC	13_ReprPC	12_EnhBiv	12_EnhBiv	12_EnhBiv	12_EnhBiv	13_ReprPC	13_ReprPC	15_Quies	14_ReprPCWk	13_ReprPC	13_ReprPC	13_ReprPC	13_ReprPC	12_EnhBiv	14_ReprPCWk	15_Quies	13_ReprPC	13_ReprPC	14_ReprPCWk	5_TxWk	14_ReprPCWk	13_ReprPC	13_ReprPC	13_ReprPC	5_TxWk	14_ReprPCWk	13_ReprPC	13_ReprPC	13_ReprPC	13_ReprPC	13_ReprPC	13_ReprPC	12_EnhBiv	13_ReprPC	-0.162911	<0.0001	<0.0001
cg02375251	chr2	101029770	101029772	7_Enh	7_Enh	7_Enh	7_Enh	7_Enh	7_Enh	7_Enh	5_TxWk	5_TxWk	5_TxWk	5_TxWk	5_TxWk	5_TxWk	5_TxWk	5_TxWk	5_TxWk	15_Quies	5_TxWk	5_TxWk	5_TxWk	5_TxWk	15_Quies	5_TxWk	5_TxWk	5_TxWk	5_TxWk	5_TxWk	5_TxWk	5_TxWk	15_Quies	15_Quies	5_TxWk	5_TxWk	5_TxWk	5_TxWk	5_TxWk	5_TxWk	15_Quies	15_Quies	5_TxWk	5_TxWk	5_TxWk	-0.162748	<0.0001	<0.0001
cg26129669	chr6	29593912	29593914	1_TssA	1_TssA	1_TssA	1_TssA	1_TssA	1_TssA	1_TssA	6_EnhG	13_ReprPC	5_TxWk	5_TxWk	15_Quies	5_TxWk	5_TxWk	5_TxWk	5_TxWk	14_ReprPCWk	5_TxWk	5_TxWk	14_ReprPCWk	5_TxWk	5_TxWk	5_TxWk	5_TxWk	5_TxWk	5_TxWk	5_TxWk	5_TxWk	14_ReprPCWk	5_TxWk	5_TxWk	5_TxWk	5_TxWk	5_TxWk	5_TxWk	13_ReprPC	13_ReprPC	14_ReprPCWk	14_ReprPCWk	5_TxWk	13_ReprPC	5_TxWk	-0.162141	<0.0001	<0.0001
cg05254221	chr10	61050061	61050063	7_Enh	7_Enh	7_Enh	7_Enh	7_Enh	7_Enh	7_Enh	15_Quies	15_Quies	15_Quies	15_Quies	15_Quies	15_Quies	15_Quies	15_Quies	5_TxWk	15_Quies	15_Quies	5_TxWk	15_Quies	5_TxWk	15_Quies	15_Quies	15_Quies	5_TxWk	5_TxWk	5_TxWk	15_Quies	5_TxWk	15_Quies	15_Quies	15_Quies	15_Quies	15_Quies	15_Quies	15_Quies	5_TxWk	15_Quies	15_Quies	5_TxWk	15_Quies	15_Quies	-0.162062	<0.0001	<0.0001
cg20066612	chr1	160050947	160050949	7_Enh	2_TssAFlnk	2_TssAFlnk	7_Enh	2_TssAFlnk	2_TssAFlnk	2_TssAFlnk	12_EnhBiv	13_ReprPC	13_ReprPC	13_ReprPC	13_ReprPC	13_ReprPC	13_ReprPC	13_ReprPC	15_Quies	14_ReprPCWk	14_ReprPCWk	12_EnhBiv	13_ReprPC	13_ReprPC	14_ReprPCWk	13_ReprPC	15_Quies	13_ReprPC	14_ReprPCWk	14_ReprPCWk	15_Quies	15_Quies	13_ReprPC	13_ReprPC	14_ReprPCWk	14_ReprPCWk	14_ReprPCWk	12_EnhBiv	13_ReprPC	13_ReprPC	13_ReprPC	12_EnhBiv	13_ReprPC	13_ReprPC	15_Quies	-0.161941	<0.0001	<0.0001
cg26068527	chr17	79100286	79100288	2_TssAFlnk	2_TssAFlnk	3_TxFlnk	2_TssAFlnk	2_TssAFlnk	2_TssAFlnk	2_TssAFlnk	7_Enh	4_Tx	15_Quies	14_ReprPCWk	15_Quies	15_Quies	5_TxWk	14_ReprPCWk	15_Quies	15_Quies	14_ReprPCWk	15_Quies	4_Tx	5_TxWk	15_Quies	15_Quies	5_TxWk	15_Quies	4_Tx	14_ReprPCWk	5_TxWk	15_Quies	15_Quies	15_Quies	15_Quies	5_TxWk	7_Enh	15_Quies	13_ReprPC	14_ReprPCWk	15_Quies	14_ReprPCWk	5_TxWk	15_Quies	4_Tx	-0.161635	<0.0001	<0.0001
cg13742374	chr3	185763049	185763051	1_TssA	1_TssA	2_TssAFlnk	1_TssA	2_TssAFlnk	1_TssA	1_TssA	7_Enh	15_Quies	15_Quies	14_ReprPCWk	14_ReprPCWk	5_TxWk	15_Quies	5_TxWk	5_TxWk	15_Quies	15_Quies	15_Quies	15_Quies	7_Enh	15_Quies	5_TxWk	7_Enh	5_TxWk	7_Enh	15_Quies	7_Enh	7_Enh	13_ReprPC	13_ReprPC	15_Quies	7_Enh	5_TxWk	5_TxWk	14_ReprPCWk	14_ReprPCWk	15_Quies	7_Enh	7_Enh	15_Quies	15_Quies	-0.161089	<0.0001	<0.0001
cg14521724	chr16	946418	946420	7_Enh	7_Enh	7_Enh	7_Enh	7_Enh	7_Enh	7_Enh	4_Tx	15_Quies	5_TxWk	5_TxWk	5_TxWk	5_TxWk	5_TxWk	5_TxWk	5_TxWk	5_TxWk	5_TxWk	5_TxWk	5_TxWk	5_TxWk	5_TxWk	5_TxWk	5_TxWk	5_TxWk	4_Tx	5_TxWk	5_TxWk	15_Quies	5_TxWk	5_TxWk	5_TxWk	15_Quies	5_TxWk	5_TxWk	14_ReprPCWk	5_TxWk	15_Quies	15_Quies	5_TxWk	5_TxWk	5_TxWk	-0.160906	<0.0001	<0.0001
cg20162696	chr8	102167693	102167695	2_TssAFlnk	2_TssAFlnk	2_TssAFlnk	2_TssAFlnk	2_TssAFlnk	2_TssAFlnk	2_TssAFlnk	7_Enh	7_Enh	7_Enh	7_Enh	7_Enh	7_Enh	7_Enh	7_Enh	7_Enh	15_Quies	15_Quies	14_ReprPCWk	7_Enh	7_Enh	15_Quies	15_Quies	5_TxWk	7_Enh	5_TxWk	15_Quies	5_TxWk	5_TxWk	5_TxWk	5_TxWk	7_Enh	7_Enh	5_TxWk	7_Enh	7_Enh	7_Enh	5_TxWk	5_TxWk	7_Enh	7_Enh	7_Enh	-0.160653	<0.0001	<0.0001
cg18817801	chr3	42743743	42743745	2_TssAFlnk	2_TssAFlnk	2_TssAFlnk	2_TssAFlnk	2_TssAFlnk	2_TssAFlnk	2_TssAFlnk	15_Quies	15_Quies	14_ReprPCWk	13_ReprPC	15_Quies	14_ReprPCWk	14_ReprPCWk	13_ReprPC	15_Quies	15_Quies	14_ReprPCWk	15_Quies	14_ReprPCWk	14_ReprPCWk	15_Quies	1_TssA	15_Quies	1_TssA	15_Quies	15_Quies	5_TxWk	1_TssA	14_ReprPCWk	15_Quies	15_Quies	1_TssA	1_TssA	14_ReprPCWk	11_BivFlnk	1_TssA	14_ReprPCWk	14_ReprPCWk	13_ReprPC	15_Quies	5_TxWk	-0.160194	<0.0001	<0.0001
cg01824517	chr10	134902617	134902619	1_TssA	2_TssAFlnk	2_TssAFlnk	11_BivFlnk	2_TssAFlnk	2_TssAFlnk	2_TssAFlnk	13_ReprPC	13_ReprPC	14_ReprPCWk	13_ReprPC	13_ReprPC	13_ReprPC	14_ReprPCWk	13_ReprPC	14_ReprPCWk	14_ReprPCWk	13_ReprPC	13_ReprPC	13_ReprPC	13_ReprPC	13_ReprPC	13_ReprPC	15_Quies	14_ReprPCWk	13_ReprPC	13_ReprPC	15_Quies	13_ReprPC	14_ReprPCWk	14_ReprPCWk	14_ReprPCWk	15_Quies	13_ReprPC	14_ReprPCWk	12_EnhBiv	13_ReprPC	13_ReprPC	13_ReprPC	13_ReprPC	13_ReprPC	14_ReprPCWk	-0.159624	<0.0001	<0.0001
cg21074656	chr11	134284115	134284117	2_TssAFlnk	2_TssAFlnk	2_TssAFlnk	2_TssAFlnk	2_TssAFlnk	7_Enh	2_TssAFlnk	5_TxWk	13_ReprPC	14_ReprPCWk	13_ReprPC	14_ReprPCWk	13_ReprPC	13_ReprPC	13_ReprPC	14_ReprPCWk	14_ReprPCWk	13_ReprPC	13_ReprPC	13_ReprPC	13_ReprPC	13_ReprPC	15_Quies	5_TxWk	13_ReprPC	13_ReprPC	14_ReprPCWk	9_Het	14_ReprPCWk	13_ReprPC	13_ReprPC	13_ReprPC	14_ReprPCWk	13_ReprPC	13_ReprPC	13_ReprPC	13_ReprPC	13_ReprPC	13_ReprPC	13_ReprPC	13_ReprPC	15_Quies	-0.159585	<0.0001	<0.0001
cg08037727	chr3	194877198	194877200	1_TssA	2_TssAFlnk	2_TssAFlnk	2_TssAFlnk	2_TssAFlnk	2_TssAFlnk	2_TssAFlnk	15_Quies	5_TxWk	7_Enh	5_TxWk	7_Enh	7_Enh	5_TxWk	7_Enh	15_Quies	5_TxWk	7_Enh	7_Enh	7_Enh	7_Enh	5_TxWk	15_Quies	7_Enh	7_Enh	7_Enh	7_Enh	7_Enh	7_Enh	5_TxWk	5_TxWk	7_Enh	7_Enh	7_Enh	5_TxWk	7_Enh	7_Enh	5_TxWk	7_Enh	7_Enh	7_Enh	7_Enh	-0.158276	<0.0001	<0.0001
cg24874749	chr3	70016978	70016980	7_Enh	1_TssA	7_Enh	7_Enh	7_Enh	7_Enh	7_Enh	15_Quies	5_TxWk	15_Quies	15_Quies	15_Quies	15_Quies	15_Quies	5_TxWk	15_Quies	15_Quies	15_Quies	5_TxWk	5_TxWk	15_Quies	15_Quies	5_TxWk	15_Quies	5_TxWk	15_Quies	4_Tx	5_TxWk	5_TxWk	15_Quies	15_Quies	5_TxWk	15_Quies	15_Quies	15_Quies	5_TxWk	4_Tx	15_Quies	15_Quies	5_TxWk	15_Quies	15_Quies	-0.157663	<0.0001	<0.0001
cg02603876	chr16	30689846	30689848	7_Enh	7_Enh	7_Enh	7_Enh	7_Enh	7_Enh	7_Enh	15_Quies	15_Quies	15_Quies	15_Quies	15_Quies	15_Quies	5_TxWk	15_Quies	15_Quies	15_Quies	15_Quies	15_Quies	15_Quies	15_Quies	15_Quies	15_Quies	15_Quies	15_Quies	15_Quies	15_Quies	15_Quies	15_Quies	15_Quies	15_Quies	15_Quies	15_Quies	15_Quies	15_Quies	15_Quies	15_Quies	15_Quies	15_Quies	14_ReprPCWk	15_Quies	15_Quies	-0.157626	<0.0001	<0.0001
cg20871559	chr1	156361262	156361264	7_Enh	7_Enh	7_Enh	7_Enh	7_Enh	7_Enh	7_Enh	5_TxWk	13_ReprPC	14_ReprPCWk	13_ReprPC	14_ReprPCWk	13_ReprPC	13_ReprPC	13_ReprPC	15_Quies	14_ReprPCWk	14_ReprPCWk	13_ReprPC	13_ReprPC	13_ReprPC	14_ReprPCWk	14_ReprPCWk	15_Quies	14_ReprPCWk	13_ReprPC	14_ReprPCWk	15_Quies	14_ReprPCWk	14_ReprPCWk	14_ReprPCWk	13_ReprPC	5_TxWk	13_ReprPC	14_ReprPCWk	13_ReprPC	13_ReprPC	13_ReprPC	13_ReprPC	13_ReprPC	13_ReprPC	9_Het	-0.157105	<0.0001	<0.0001
cg17142020	chr11	134341207	134341209	1_TssA	1_TssA	1_TssA	1_TssA	1_TssA	1_TssA	1_TssA	14_ReprPCWk	15_Quies	14_ReprPCWk	13_ReprPC	14_ReprPCWk	12_EnhBiv	14_ReprPCWk	14_ReprPCWk	14_ReprPCWk	4_Tx	5_TxWk	14_ReprPCWk	14_ReprPCWk	13_ReprPC	15_Quies	5_TxWk	5_TxWk	13_ReprPC	9_Het	14_ReprPCWk	15_Quies	14_ReprPCWk	4_Tx	5_TxWk	14_ReprPCWk	14_ReprPCWk	14_ReprPCWk	14_ReprPCWk	13_ReprPC	14_ReprPCWk	14_ReprPCWk	15_Quies	13_ReprPC	15_Quies	7_Enh	-0.156725	<0.0001	<0.0001
cg08823954	chr11	73359661	73359663	1_TssA	1_TssA	1_TssA	2_TssAFlnk	1_TssA	1_TssA	1_TssA	5_TxWk	15_Quies	7_Enh	7_Enh	15_Quies	15_Quies	5_TxWk	14_ReprPCWk	15_Quies	5_TxWk	14_ReprPCWk	15_Quies	14_ReprPCWk	5_TxWk	15_Quies	15_Quies	5_TxWk	15_Quies	5_TxWk	15_Quies	5_TxWk	15_Quies	15_Quies	5_TxWk	15_Quies	5_TxWk	5_TxWk	15_Quies	15_Quies	15_Quies	15_Quies	5_TxWk	14_ReprPCWk	5_TxWk	5_TxWk	-0.156375	<0.0001	<0.0001
cg05598246	chr6	29624413	29624415	1_TssA	1_TssA	1_TssA	1_TssA	1_TssA	1_TssA	1_TssA	7_Enh	13_ReprPC	13_ReprPC	13_ReprPC	14_ReprPCWk	15_Quies	14_ReprPCWk	13_ReprPC	7_Enh	14_ReprPCWk	15_Quies	15_Quies	14_ReprPCWk	15_Quies	15_Quies	14_ReprPCWk	15_Quies	5_TxWk	14_ReprPCWk	14_ReprPCWk	15_Quies	15_Quies	14_ReprPCWk	14_ReprPCWk	15_Quies	5_TxWk	5_TxWk	14_ReprPCWk	14_ReprPCWk	14_ReprPCWk	14_ReprPCWk	14_ReprPCWk	14_ReprPCWk	14_ReprPCWk	15_Quies	-0.156251	<0.0001	<0.0001
cg06906555	chr1	205011905	205011907	2_TssAFlnk	2_TssAFlnk	1_TssA	2_TssAFlnk	1_TssA	2_TssAFlnk	1_TssA	7_Enh	13_ReprPC	12_EnhBiv	13_ReprPC	13_ReprPC	12_EnhBiv	13_ReprPC	13_ReprPC	15_Quies	5_TxWk	13_ReprPC	14_ReprPCWk	13_ReprPC	12_EnhBiv	14_ReprPCWk	14_ReprPCWk	14_ReprPCWk	14_ReprPCWk	14_ReprPCWk	14_ReprPCWk	15_Quies	13_ReprPC	13_ReprPC	13_ReprPC	14_ReprPCWk	14_ReprPCWk	13_ReprPC	13_ReprPC	13_ReprPC	13_ReprPC	13_ReprPC	13_ReprPC	14_ReprPCWk	13_ReprPC	5_TxWk	-0.156212	<0.0001	<0.0001
cg23015468	chr7	150678914	150678916	7_Enh	7_Enh	7_Enh	7_Enh	7_Enh	7_Enh	7_Enh	14_ReprPCWk	13_ReprPC	14_ReprPCWk	13_ReprPC	14_ReprPCWk	13_ReprPC	13_ReprPC	13_ReprPC	14_ReprPCWk	14_ReprPCWk	14_ReprPCWk	14_ReprPCWk	14_ReprPCWk	14_ReprPCWk	14_ReprPCWk	15_Quies	15_Quies	14_ReprPCWk	14_ReprPCWk	15_Quies	5_TxWk	14_ReprPCWk	13_ReprPC	14_ReprPCWk	14_ReprPCWk	5_TxWk	5_TxWk	14_ReprPCWk	13_ReprPC	13_ReprPC	13_ReprPC	14_ReprPCWk	15_Quies	13_ReprPC	14_ReprPCWk	-0.156207	<0.0001	<0.0001
cg03541853	chr3	129408947	129408949	7_Enh	7_Enh	7_Enh	7_Enh	7_Enh	7_Enh	7_Enh	5_TxWk	15_Quies	15_Quies	15_Quies	15_Quies	15_Quies	15_Quies	5_TxWk	5_TxWk	15_Quies	15_Quies	5_TxWk	15_Quies	15_Quies	15_Quies	15_Quies	15_Quies	5_TxWk	15_Quies	15_Quies	15_Quies	5_TxWk	15_Quies	15_Quies	5_TxWk	15_Quies	15_Quies	15_Quies	5_TxWk	5_TxWk	15_Quies	5_TxWk	15_Quies	15_Quies	5_TxWk	-0.155867	<0.0001	<0.0001
cg10173075	chr15	89764835	89764837	7_Enh	7_Enh	2_TssAFlnk	2_TssAFlnk	2_TssAFlnk	7_Enh	7_Enh	15_Quies	15_Quies	15_Quies	13_ReprPC	15_Quies	15_Quies	15_Quies	15_Quies	15_Quies	15_Quies	14_ReprPCWk	15_Quies	15_Quies	15_Quies	15_Quies	15_Quies	15_Quies	15_Quies	15_Quies	15_Quies	5_TxWk	15_Quies	15_Quies	15_Quies	14_ReprPCWk	15_Quies	14_ReprPCWk	15_Quies	14_ReprPCWk	15_Quies	14_ReprPCWk	14_ReprPCWk	14_ReprPCWk	15_Quies	5_TxWk	-0.155762	<0.0001	<0.0001
cg13056990	chr1	4736098	4736100	5_TxWk	7_Enh	5_TxWk	7_Enh	7_Enh	5_TxWk	5_TxWk	15_Quies	9_Het	15_Quies	14_ReprPCWk	15_Quies	14_ReprPCWk	14_ReprPCWk	14_ReprPCWk	9_Het	9_Het	15_Quies	15_Quies	15_Quies	14_ReprPCWk	9_Het	14_ReprPCWk	15_Quies	15_Quies	9_Het	15_Quies	15_Quies	15_Quies	15_Quies	15_Quies	15_Quies	15_Quies	9_Het	14_ReprPCWk	9_Het	14_ReprPCWk	14_ReprPCWk	15_Quies	13_ReprPC	15_Quies	15_Quies	-0.155738	<0.0001	<0.0001
cg19751824	chr11	125334934	125334936	7_Enh	7_Enh	7_Enh	7_Enh	7_Enh	7_Enh	7_Enh	5_TxWk	14_ReprPCWk	14_ReprPCWk	14_ReprPCWk	15_Quies	14_ReprPCWk	14_ReprPCWk	15_Quies	5_TxWk	15_Quies	15_Quies	5_TxWk	15_Quies	5_TxWk	15_Quies	15_Quies	15_Quies	15_Quies	5_TxWk	15_Quies	15_Quies	15_Quies	15_Quies	14_ReprPCWk	5_TxWk	15_Quies	5_TxWk	14_ReprPCWk	15_Quies	15_Quies	15_Quies	15_Quies	5_TxWk	14_ReprPCWk	15_Quies	-0.155218	<0.0001	<0.0001
cg03440540	chr22	48976172	48976174	1_TssA	7_Enh	7_Enh	7_Enh	7_Enh	7_Enh	7_Enh	14_ReprPCWk	14_ReprPCWk	15_Quies	14_ReprPCWk	15_Quies	15_Quies	15_Quies	14_ReprPCWk	15_Quies	14_ReprPCWk	15_Quies	14_ReprPCWk	14_ReprPCWk	14_ReprPCWk	14_ReprPCWk	14_ReprPCWk	14_ReprPCWk	14_ReprPCWk	9_Het	5_TxWk	15_Quies	14_ReprPCWk	14_ReprPCWk	14_ReprPCWk	14_ReprPCWk	15_Quies	13_ReprPC	14_ReprPCWk	14_ReprPCWk	14_ReprPCWk	14_ReprPCWk	14_ReprPCWk	13_ReprPC	14_ReprPCWk	14_ReprPCWk	-0.155032	<0.0001	<0.0001
cg11292769	chr3	106958151	106958153	7_Enh	7_Enh	7_Enh	2_TssAFlnk	1_TssA	1_TssA	7_Enh	5_TxWk	5_TxWk	5_TxWk	5_TxWk	14_ReprPCWk	15_Quies	15_Quies	5_TxWk	15_Quies	5_TxWk	15_Quies	5_TxWk	15_Quies	5_TxWk	15_Quies	5_TxWk	15_Quies	5_TxWk	15_Quies	5_TxWk	5_TxWk	5_TxWk	15_Quies	15_Quies	5_TxWk	15_Quies	15_Quies	15_Quies	5_TxWk	5_TxWk	15_Quies	5_TxWk	5_TxWk	15_Quies	15_Quies	-0.153253	<0.0001	<0.0001
cg15868400	chr10	124249009	124249011	7_Enh	7_Enh	6_EnhG	6_EnhG	6_EnhG	7_Enh	6_EnhG	5_TxWk	14_ReprPCWk	15_Quies	14_ReprPCWk	15_Quies	13_ReprPC	14_ReprPCWk	4_Tx	4_Tx	4_Tx	5_TxWk	4_Tx	5_TxWk	5_TxWk	5_TxWk	14_ReprPCWk	5_TxWk	5_TxWk	5_TxWk	4_Tx	5_TxWk	5_TxWk	5_TxWk	14_ReprPCWk	5_TxWk	5_TxWk	5_TxWk	15_Quies	5_TxWk	5_TxWk	5_TxWk	5_TxWk	4_Tx	15_Quies	15_Quies	-0.152899	<0.0001	<0.0001
cg13982098	chr5	87955858	87955860	1_TssA	1_TssA	1_TssA	1_TssA	1_TssA	1_TssA	1_TssA	13_ReprPC	12_EnhBiv	12_EnhBiv	12_EnhBiv	12_EnhBiv	12_EnhBiv	13_ReprPC	12_EnhBiv	9_Het	12_EnhBiv	13_ReprPC	13_ReprPC	11_BivFlnk	10_TssBiv	13_ReprPC	13_ReprPC	7_Enh	12_EnhBiv	12_EnhBiv	14_ReprPCWk	7_Enh	13_ReprPC	10_TssBiv	13_ReprPC	14_ReprPCWk	8_ZNF/Rpts	14_ReprPCWk	14_ReprPCWk	13_ReprPC	13_ReprPC	13_ReprPC	13_ReprPC	13_ReprPC	13_ReprPC	12_EnhBiv	-0.152865	<0.0001	<0.0001
cg23176214	chr17	79100217	79100219	2_TssAFlnk	2_TssAFlnk	3_TxFlnk	2_TssAFlnk	2_TssAFlnk	2_TssAFlnk	2_TssAFlnk	7_Enh	4_Tx	15_Quies	14_ReprPCWk	15_Quies	15_Quies	5_TxWk	14_ReprPCWk	15_Quies	15_Quies	14_ReprPCWk	15_Quies	4_Tx	5_TxWk	15_Quies	15_Quies	5_TxWk	15_Quies	4_Tx	14_ReprPCWk	5_TxWk	15_Quies	15_Quies	15_Quies	15_Quies	5_TxWk	7_Enh	15_Quies	13_ReprPC	14_ReprPCWk	15_Quies	14_ReprPCWk	5_TxWk	15_Quies	4_Tx	-0.152792	<0.0001	<0.0001
cg14080888	chr9	130712989	130712991	2_TssAFlnk	2_TssAFlnk	2_TssAFlnk	2_TssAFlnk	2_TssAFlnk	2_TssAFlnk	2_TssAFlnk	7_Enh	5_TxWk	4_Tx	6_EnhG	5_TxWk	5_TxWk	4_Tx	5_TxWk	5_TxWk	4_Tx	6_EnhG	7_Enh	6_EnhG	7_Enh	6_EnhG	5_TxWk	6_EnhG	7_Enh	5_TxWk	7_Enh	7_Enh	5_TxWk	4_Tx	6_EnhG	5_TxWk	7_Enh	7_Enh	4_Tx	7_Enh	7_Enh	7_Enh	7_Enh	6_EnhG	6_EnhG	6_EnhG	-0.152373	<0.0001	<0.0001
cg07626033	chr3	11036897	11036899	2_TssAFlnk	2_TssAFlnk	2_TssAFlnk	2_TssAFlnk	2_TssAFlnk	2_TssAFlnk	2_TssAFlnk	13_ReprPC	13_ReprPC	14_ReprPCWk	13_ReprPC	14_ReprPCWk	13_ReprPC	14_ReprPCWk	13_ReprPC	15_Quies	7_Enh	14_ReprPCWk	13_ReprPC	13_ReprPC	13_ReprPC	14_ReprPCWk	13_ReprPC	15_Quies	14_ReprPCWk	14_ReprPCWk	14_ReprPCWk	5_TxWk	14_ReprPCWk	13_ReprPC	14_ReprPCWk	13_ReprPC	15_Quies	13_ReprPC	13_ReprPC	12_EnhBiv	13_ReprPC	13_ReprPC	13_ReprPC	13_ReprPC	14_ReprPCWk	14_ReprPCWk	-0.152372	<0.0001	<0.0001
cg09033333	chr10	133892405	133892407	2_TssAFlnk	1_TssA	1_TssA	2_TssAFlnk	2_TssAFlnk	5_TxWk	1_TssA	7_Enh	15_Quies	15_Quies	14_ReprPCWk	15_Quies	13_ReprPC	15_Quies	15_Quies	9_Het	14_ReprPCWk	15_Quies	15_Quies	15_Quies	15_Quies	15_Quies	15_Quies	15_Quies	15_Quies	14_ReprPCWk	15_Quies	15_Quies	15_Quies	15_Quies	15_Quies	15_Quies	15_Quies	15_Quies	14_ReprPCWk	15_Quies	15_Quies	14_ReprPCWk	15_Quies	15_Quies	15_Quies	9_Het	-0.151473	<0.0001	<0.0001
cg23589174	chr1	11559981	11559983	2_TssAFlnk	2_TssAFlnk	2_TssAFlnk	2_TssAFlnk	2_TssAFlnk	7_Enh	2_TssAFlnk	15_Quies	14_ReprPCWk	14_ReprPCWk	13_ReprPC	14_ReprPCWk	13_ReprPC	14_ReprPCWk	13_ReprPC	9_Het	14_ReprPCWk	14_ReprPCWk	14_ReprPCWk	13_ReprPC	14_ReprPCWk	14_ReprPCWk	15_Quies	15_Quies	14_ReprPCWk	13_ReprPC	15_Quies	15_Quies	14_ReprPCWk	14_ReprPCWk	14_ReprPCWk	14_ReprPCWk	15_Quies	14_ReprPCWk	14_ReprPCWk	13_ReprPC	13_ReprPC	13_ReprPC	14_ReprPCWk	13_ReprPC	14_ReprPCWk	15_Quies	-0.151073	<0.0001	<0.0001
cg10885876	chr6	162864585	162864587	2_TssAFlnk	2_TssAFlnk	2_TssAFlnk	1_TssA	1_TssA	1_TssA	2_TssAFlnk	15_Quies	9_Het	15_Quies	15_Quies	9_Het	15_Quies	15_Quies	5_TxWk	5_TxWk	7_Enh	15_Quies	15_Quies	15_Quies	15_Quies	15_Quies	15_Quies	7_Enh	5_TxWk	9_Het	5_TxWk	15_Quies	15_Quies	15_Quies	15_Quies	15_Quies	15_Quies	15_Quies	15_Quies	15_Quies	5_TxWk	15_Quies	15_Quies	5_TxWk	15_Quies	15_Quies	-0.150141	<0.0001	<0.0001
cg01525017	chr3	181182209	181182211	7_Enh	7_Enh	2_TssAFlnk	7_Enh	7_Enh	7_Enh	7_Enh	15_Quies	15_Quies	15_Quies	15_Quies	15_Quies	15_Quies	15_Quies	15_Quies	15_Quies	15_Quies	15_Quies	15_Quies	15_Quies	15_Quies	15_Quies	15_Quies	15_Quies	15_Quies	15_Quies	15_Quies	15_Quies	15_Quies	15_Quies	15_Quies	15_Quies	14_ReprPCWk	15_Quies	15_Quies	15_Quies	15_Quies	15_Quies	15_Quies	15_Quies	15_Quies	15_Quies	-0.149973	<0.0001	<0.0001
cg23245905	chr10	99735132	99735134	1_TssA	1_TssA	7_Enh	11_BivFlnk	2_TssAFlnk	2_TssAFlnk	7_Enh	13_ReprPC	13_ReprPC	14_ReprPCWk	13_ReprPC	14_ReprPCWk	13_ReprPC	13_ReprPC	13_ReprPC	14_ReprPCWk	14_ReprPCWk	13_ReprPC	13_ReprPC	14_ReprPCWk	13_ReprPC	13_ReprPC	14_ReprPCWk	15_Quies	13_ReprPC	14_ReprPCWk	13_ReprPC	15_Quies	13_ReprPC	14_ReprPCWk	14_ReprPCWk	14_ReprPCWk	14_ReprPCWk	13_ReprPC	13_ReprPC	13_ReprPC	13_ReprPC	13_ReprPC	13_ReprPC	13_ReprPC	13_ReprPC	9_Het	-0.149445	<0.0001	<0.0001
cg19478111	chr11	73359986	73359988	1_TssA	2_TssAFlnk	1_TssA	1_TssA	2_TssAFlnk	1_TssA	1_TssA	5_TxWk	15_Quies	7_Enh	7_Enh	15_Quies	15_Quies	5_TxWk	14_ReprPCWk	15_Quies	5_TxWk	14_ReprPCWk	15_Quies	14_ReprPCWk	5_TxWk	15_Quies	15_Quies	5_TxWk	15_Quies	5_TxWk	15_Quies	5_TxWk	15_Quies	15_Quies	5_TxWk	15_Quies	5_TxWk	5_TxWk	15_Quies	15_Quies	15_Quies	15_Quies	5_TxWk	14_ReprPCWk	5_TxWk	5_TxWk	-0.149174	<0.0001	<0.0001
cg05420057	chr17	36721296	36721298	7_Enh	7_Enh	7_Enh	7_Enh	7_Enh	12_EnhBiv	12_EnhBiv	14_ReprPCWk	13_ReprPC	13_ReprPC	13_ReprPC	13_ReprPC	13_ReprPC	13_ReprPC	13_ReprPC	14_ReprPCWk	5_TxWk	13_ReprPC	13_ReprPC	13_ReprPC	13_ReprPC	13_ReprPC	5_TxWk	14_ReprPCWk	13_ReprPC	5_TxWk	14_ReprPCWk	5_TxWk	13_ReprPC	13_ReprPC	13_ReprPC	13_ReprPC	5_TxWk	14_ReprPCWk	13_ReprPC	13_ReprPC	13_ReprPC	13_ReprPC	13_ReprPC	13_ReprPC	13_ReprPC	13_ReprPC	-0.148771	<0.0001	<0.0001
cg14519032	chr5	173930868	173930870	1_TssA	1_TssA	1_TssA	1_TssA	1_TssA	1_TssA	1_TssA	7_Enh	15_Quies	15_Quies	14_ReprPCWk	15_Quies	13_ReprPC	15_Quies	14_ReprPCWk	15_Quies	14_ReprPCWk	15_Quies	15_Quies	7_Enh	15_Quies	7_Enh	14_ReprPCWk	15_Quies	14_ReprPCWk	9_Het	15_Quies	15_Quies	15_Quies	15_Quies	15_Quies	15_Quies	5_TxWk	15_Quies	14_ReprPCWk	14_ReprPCWk	15_Quies	14_ReprPCWk	7_Enh	14_ReprPCWk	15_Quies	15_Quies	-0.148432	<0.0001	<0.0001
cg27584135	chr3	15975500	15975502	7_Enh	7_Enh	7_Enh	7_Enh	7_Enh	7_Enh	7_Enh	15_Quies	15_Quies	15_Quies	15_Quies	15_Quies	13_ReprPC	15_Quies	15_Quies	15_Quies	15_Quies	15_Quies	15_Quies	15_Quies	15_Quies	15_Quies	15_Quies	15_Quies	15_Quies	15_Quies	15_Quies	15_Quies	5_TxWk	15_Quies	15_Quies	15_Quies	5_TxWk	15_Quies	15_Quies	15_Quies	5_TxWk	14_ReprPCWk	15_Quies	15_Quies	15_Quies	15_Quies	-0.148395	<0.0001	<0.0001
cg18383890	chr13	100636251	100636253	10_TssBiv	10_TssBiv	10_TssBiv	10_TssBiv	10_TssBiv	10_TssBiv	10_TssBiv	13_ReprPC	13_ReprPC	13_ReprPC	12_EnhBiv	13_ReprPC	13_ReprPC	13_ReprPC	13_ReprPC	13_ReprPC	13_ReprPC	13_ReprPC	13_ReprPC	13_ReprPC	13_ReprPC	13_ReprPC	13_ReprPC	14_ReprPCWk	13_ReprPC	13_ReprPC	13_ReprPC	5_TxWk	13_ReprPC	13_ReprPC	13_ReprPC	13_ReprPC	5_TxWk	14_ReprPCWk	13_ReprPC	13_ReprPC	13_ReprPC	13_ReprPC	13_ReprPC	13_ReprPC	13_ReprPC	8_ZNF/Rpts	-0.14837	<0.0001	<0.0001
cg08285489	chr19	7115765	7115767	7_Enh	7_Enh	7_Enh	6_EnhG	6_EnhG	6_EnhG	2_TssAFlnk	4_Tx	4_Tx	15_Quies	14_ReprPCWk	15_Quies	4_Tx	5_TxWk	4_Tx	4_Tx	4_Tx	4_Tx	5_TxWk	4_Tx	4_Tx	5_TxWk	5_TxWk	4_Tx	4_Tx	4_Tx	4_Tx	4_Tx	5_TxWk	4_Tx	4_Tx	5_TxWk	15_Quies	4_Tx	4_Tx	4_Tx	4_Tx	5_TxWk	15_Quies	4_Tx	5_TxWk	4_Tx	-0.148217	<0.0001	<0.0001
cg27110886	chr10	99734911	99734913	1_TssA	1_TssA	2_TssAFlnk	11_BivFlnk	2_TssAFlnk	1_TssA	7_Enh	13_ReprPC	13_ReprPC	14_ReprPCWk	13_ReprPC	14_ReprPCWk	13_ReprPC	13_ReprPC	13_ReprPC	14_ReprPCWk	14_ReprPCWk	13_ReprPC	13_ReprPC	14_ReprPCWk	13_ReprPC	13_ReprPC	14_ReprPCWk	15_Quies	13_ReprPC	14_ReprPCWk	14_ReprPCWk	15_Quies	13_ReprPC	14_ReprPCWk	14_ReprPCWk	14_ReprPCWk	14_ReprPCWk	13_ReprPC	13_ReprPC	13_ReprPC	13_ReprPC	13_ReprPC	13_ReprPC	13_ReprPC	13_ReprPC	9_Het	-0.148054	<0.0001	<0.0001
cg02701024	chr7	136989897	136989899	7_Enh	7_Enh	7_Enh	7_Enh	7_Enh	7_Enh	2_TssAFlnk	5_TxWk	15_Quies	15_Quies	15_Quies	15_Quies	15_Quies	15_Quies	15_Quies	15_Quies	15_Quies	15_Quies	15_Quies	15_Quies	15_Quies	15_Quies	14_ReprPCWk	15_Quies	15_Quies	15_Quies	15_Quies	15_Quies	15_Quies	15_Quies	15_Quies	15_Quies	15_Quies	15_Quies	15_Quies	15_Quies	15_Quies	15_Quies	15_Quies	15_Quies	15_Quies	15_Quies	-0.147806	<0.0001	<0.0001
cg03848856	chr16	69966640	69966642	7_Enh	6_EnhG	6_EnhG	6_EnhG	6_EnhG	6_EnhG	6_EnhG	4_Tx	4_Tx	4_Tx	4_Tx	4_Tx	4_Tx	4_Tx	4_Tx	4_Tx	4_Tx	4_Tx	4_Tx	4_Tx	4_Tx	4_Tx	5_TxWk	4_Tx	4_Tx	4_Tx	4_Tx	4_Tx	5_TxWk	4_Tx	4_Tx	4_Tx	5_TxWk	4_Tx	4_Tx	4_Tx	4_Tx	5_TxWk	4_Tx	4_Tx	4_Tx	4_Tx	-0.147615	<0.0001	<0.0001
cg16399624	chr10	134553187	134553189	7_Enh	7_Enh	7_Enh	7_Enh	7_Enh	7_Enh	7_Enh	5_TxWk	5_TxWk	5_TxWk	5_TxWk	15_Quies	5_TxWk	4_Tx	5_TxWk	5_TxWk	5_TxWk	5_TxWk	5_TxWk	5_TxWk	5_TxWk	5_TxWk	15_Quies	5_TxWk	5_TxWk	4_Tx	5_TxWk	5_TxWk	15_Quies	5_TxWk	5_TxWk	5_TxWk	15_Quies	5_TxWk	5_TxWk	5_TxWk	5_TxWk	5_TxWk	5_TxWk	4_Tx	5_TxWk	4_Tx	-0.147308	<0.0001	<0.0001
cg15390518	chr5	146461810	146461812	7_Enh	7_Enh	7_Enh	7_Enh	7_Enh	7_Enh	7_Enh	15_Quies	15_Quies	15_Quies	14_ReprPCWk	14_ReprPCWk	15_Quies	15_Quies	15_Quies	15_Quies	14_ReprPCWk	15_Quies	15_Quies	15_Quies	15_Quies	15_Quies	15_Quies	15_Quies	15_Quies	15_Quies	15_Quies	15_Quies	15_Quies	15_Quies	15_Quies	15_Quies	15_Quies	15_Quies	15_Quies	15_Quies	15_Quies	14_ReprPCWk	5_TxWk	15_Quies	15_Quies	15_Quies	-0.146135	<0.0001	<0.0001
cg05477174	chr15	65648770	65648772	2_TssAFlnk	2_TssAFlnk	2_TssAFlnk	2_TssAFlnk	2_TssAFlnk	11_BivFlnk	2_TssAFlnk	13_ReprPC	13_ReprPC	13_ReprPC	12_EnhBiv	13_ReprPC	13_ReprPC	12_EnhBiv	12_EnhBiv	14_ReprPCWk	13_ReprPC	13_ReprPC	12_EnhBiv	12_EnhBiv	13_ReprPC	15_Quies	13_ReprPC	15_Quies	14_ReprPCWk	7_Enh	14_ReprPCWk	7_Enh	14_ReprPCWk	13_ReprPC	13_ReprPC	10_TssBiv	14_ReprPCWk	14_ReprPCWk	13_ReprPC	12_EnhBiv	13_ReprPC	13_ReprPC	13_ReprPC	12_EnhBiv	13_ReprPC	15_Quies	-0.145239	<0.0001	<0.0001
cg16793757	chr10	62098975	62098977	5_TxWk	5_TxWk	7_Enh	7_Enh	7_Enh	5_TxWk	7_Enh	15_Quies	15_Quies	15_Quies	15_Quies	15_Quies	15_Quies	15_Quies	15_Quies	15_Quies	15_Quies	15_Quies	15_Quies	15_Quies	15_Quies	15_Quies	15_Quies	15_Quies	15_Quies	15_Quies	15_Quies	15_Quies	15_Quies	15_Quies	15_Quies	15_Quies	15_Quies	15_Quies	15_Quies	15_Quies	15_Quies	14_ReprPCWk	15_Quies	15_Quies	15_Quies	15_Quies	-0.145159	<0.0001	<0.0001
cg05006211	chr22	48896485	48896487	7_Enh	7_Enh	7_Enh	7_Enh	7_Enh	7_Enh	7_Enh	14_ReprPCWk	15_Quies	15_Quies	13_ReprPC	15_Quies	14_ReprPCWk	15_Quies	13_ReprPC	15_Quies	14_ReprPCWk	14_ReprPCWk	15_Quies	14_ReprPCWk	14_ReprPCWk	15_Quies	14_ReprPCWk	15_Quies	14_ReprPCWk	15_Quies	5_TxWk	15_Quies	15_Quies	15_Quies	15_Quies	15_Quies	5_TxWk	14_ReprPCWk	15_Quies	13_ReprPC	13_ReprPC	15_Quies	14_ReprPCWk	13_ReprPC	14_ReprPCWk	5_TxWk	-0.143811	<0.0001	<0.0001
cg17371334	chr11	134341418	134341420	1_TssA	1_TssA	1_TssA	1_TssA	1_TssA	1_TssA	1_TssA	14_ReprPCWk	15_Quies	14_ReprPCWk	13_ReprPC	14_ReprPCWk	12_EnhBiv	14_ReprPCWk	13_ReprPC	14_ReprPCWk	4_Tx	5_TxWk	14_ReprPCWk	14_ReprPCWk	14_ReprPCWk	15_Quies	5_TxWk	5_TxWk	13_ReprPC	9_Het	14_ReprPCWk	15_Quies	14_ReprPCWk	4_Tx	5_TxWk	14_ReprPCWk	14_ReprPCWk	14_ReprPCWk	14_ReprPCWk	13_ReprPC	14_ReprPCWk	14_ReprPCWk	15_Quies	13_ReprPC	15_Quies	5_TxWk	-0.142925	<0.0001	<0.0001
cg15069948	chr3	39544696	39544698	5_TxWk	6_EnhG	7_Enh	6_EnhG	7_Enh	5_TxWk	5_TxWk	13_ReprPC	13_ReprPC	14_ReprPCWk	14_ReprPCWk	14_ReprPCWk	13_ReprPC	13_ReprPC	13_ReprPC	15_Quies	13_ReprPC	15_Quies	13_ReprPC	13_ReprPC	13_ReprPC	15_Quies	13_ReprPC	15_Quies	13_ReprPC	9_Het	15_Quies	9_Het	14_ReprPCWk	14_ReprPCWk	15_Quies	15_Quies	14_ReprPCWk	14_ReprPCWk	14_ReprPCWk	13_ReprPC	13_ReprPC	13_ReprPC	13_ReprPC	13_ReprPC	13_ReprPC	9_Het	-0.142888	<0.0001	<0.0001
cg08363074	chr22	38479287	38479289	7_Enh	2_TssAFlnk	2_TssAFlnk	7_Enh	2_TssAFlnk	7_Enh	2_TssAFlnk	12_EnhBiv	13_ReprPC	13_ReprPC	13_ReprPC	12_EnhBiv	13_ReprPC	13_ReprPC	5_TxWk	5_TxWk	14_ReprPCWk	13_ReprPC	13_ReprPC	13_ReprPC	12_EnhBiv	13_ReprPC	14_ReprPCWk	5_TxWk	14_ReprPCWk	9_Het	14_ReprPCWk	5_TxWk	14_ReprPCWk	13_ReprPC	5_TxWk	14_ReprPCWk	5_TxWk	5_TxWk	12_EnhBiv	13_ReprPC	13_ReprPC	13_ReprPC	13_ReprPC	12_EnhBiv	13_ReprPC	5_TxWk	-0.140983	<0.0001	<0.0001
cg08713474	chr7	131068677	131068679	7_Enh	7_Enh	7_Enh	7_Enh	7_Enh	7_Enh	7_Enh	5_TxWk	5_TxWk	5_TxWk	5_TxWk	5_TxWk	5_TxWk	5_TxWk	5_TxWk	5_TxWk	5_TxWk	15_Quies	5_TxWk	15_Quies	5_TxWk	15_Quies	15_Quies	5_TxWk	5_TxWk	15_Quies	5_TxWk	5_TxWk	5_TxWk	5_TxWk	5_TxWk	15_Quies	15_Quies	15_Quies	5_TxWk	5_TxWk	15_Quies	15_Quies	15_Quies	15_Quies	5_TxWk	5_TxWk	-0.140934	<0.0001	<0.0001
cg05517400	chr7	92243190	92243192	7_Enh	7_Enh	7_Enh	7_Enh	7_Enh	7_Enh	7_Enh	5_TxWk	5_TxWk	5_TxWk	5_TxWk	4_Tx	4_Tx	5_TxWk	4_Tx	5_TxWk	4_Tx	5_TxWk	5_TxWk	5_TxWk	5_TxWk	5_TxWk	5_TxWk	5_TxWk	4_Tx	5_TxWk	5_TxWk	5_TxWk	15_Quies	5_TxWk	5_TxWk	5_TxWk	5_TxWk	5_TxWk	5_TxWk	15_Quies	15_Quies	5_TxWk	15_Quies	5_TxWk	5_TxWk	5_TxWk	-0.140914	<0.0001	<0.0001
cg10461852	chr10	126694389	126694391	7_Enh	7_Enh	2_TssAFlnk	2_TssAFlnk	2_TssAFlnk	1_TssA	7_Enh	4_Tx	4_Tx	15_Quies	13_ReprPC	4_Tx	6_EnhG	4_Tx	4_Tx	5_TxWk	15_Quies	4_Tx	5_TxWk	4_Tx	4_Tx	5_TxWk	15_Quies	6_EnhG	5_TxWk	4_Tx	5_TxWk	4_Tx	5_TxWk	4_Tx	4_Tx	5_TxWk	5_TxWk	5_TxWk	4_Tx	6_EnhG	5_TxWk	5_TxWk	5_TxWk	4_Tx	15_Quies	6_EnhG	-0.140667	<0.0001	<0.0001
cg22522920	chr12	50276511	50276513	4_Tx	6_EnhG	6_EnhG	6_EnhG	6_EnhG	6_EnhG	7_Enh	15_Quies	14_ReprPCWk	15_Quies	14_ReprPCWk	15_Quies	14_ReprPCWk	15_Quies	15_Quies	15_Quies	15_Quies	15_Quies	15_Quies	15_Quies	15_Quies	15_Quies	15_Quies	5_TxWk	15_Quies	15_Quies	15_Quies	15_Quies	15_Quies	14_ReprPCWk	15_Quies	14_ReprPCWk	5_TxWk	15_Quies	15_Quies	13_ReprPC	15_Quies	15_Quies	14_ReprPCWk	14_ReprPCWk	14_ReprPCWk	15_Quies	-0.140354	<0.0001	<0.0001
cg00535618	chr1	4770160	4770162	7_Enh	7_Enh	7_Enh	7_Enh	7_Enh	7_Enh	7_Enh	14_ReprPCWk	13_ReprPC	15_Quies	13_ReprPC	14_ReprPCWk	13_ReprPC	14_ReprPCWk	14_ReprPCWk	14_ReprPCWk	14_ReprPCWk	14_ReprPCWk	14_ReprPCWk	13_ReprPC	14_ReprPCWk	14_ReprPCWk	13_ReprPC	15_Quies	14_ReprPCWk	9_Het	5_TxWk	5_TxWk	15_Quies	13_ReprPC	13_ReprPC	14_ReprPCWk	5_TxWk	14_ReprPCWk	14_ReprPCWk	13_ReprPC	13_ReprPC	14_ReprPCWk	14_ReprPCWk	13_ReprPC	13_ReprPC	9_Het	-0.140125	<0.0001	<0.0001
cg16617774	chr5	146435655	146435657	2_TssAFlnk	2_TssAFlnk	2_TssAFlnk	2_TssAFlnk	1_TssA	2_TssAFlnk	2_TssAFlnk	15_Quies	15_Quies	15_Quies	14_ReprPCWk	15_Quies	14_ReprPCWk	15_Quies	15_Quies	14_ReprPCWk	14_ReprPCWk	15_Quies	15_Quies	14_ReprPCWk	15_Quies	15_Quies	15_Quies	15_Quies	14_ReprPCWk	15_Quies	14_ReprPCWk	15_Quies	15_Quies	15_Quies	15_Quies	15_Quies	15_Quies	15_Quies	15_Quies	15_Quies	15_Quies	14_ReprPCWk	15_Quies	15_Quies	15_Quies	15_Quies	-0.138841	<0.0001	<0.0001
cg18963953	chr6	99288298	99288300	1_TssA	2_TssAFlnk	12_EnhBiv	1_TssA	1_TssA	1_TssA	2_TssAFlnk	13_ReprPC	13_ReprPC	13_ReprPC	14_ReprPCWk	13_ReprPC	13_ReprPC	13_ReprPC	13_ReprPC	14_ReprPCWk	13_ReprPC	13_ReprPC	13_ReprPC	13_ReprPC	13_ReprPC	13_ReprPC	14_ReprPCWk	15_Quies	13_ReprPC	14_ReprPCWk	13_ReprPC	5_TxWk	13_ReprPC	13_ReprPC	13_ReprPC	13_ReprPC	13_ReprPC	14_ReprPCWk	13_ReprPC	13_ReprPC	13_ReprPC	13_ReprPC	13_ReprPC	13_ReprPC	13_ReprPC	14_ReprPCWk	-0.138514	<0.0001	<0.0001
cg06289824	chr16	1076282	1076284	7_Enh	7_Enh	7_Enh	7_Enh	7_Enh	7_Enh	7_Enh	12_EnhBiv	15_Quies	14_ReprPCWk	14_ReprPCWk	14_ReprPCWk	13_ReprPC	14_ReprPCWk	14_ReprPCWk	15_Quies	14_ReprPCWk	14_ReprPCWk	14_ReprPCWk	14_ReprPCWk	14_ReprPCWk	14_ReprPCWk	14_ReprPCWk	5_TxWk	14_ReprPCWk	14_ReprPCWk	14_ReprPCWk	5_TxWk	14_ReprPCWk	14_ReprPCWk	14_ReprPCWk	14_ReprPCWk	5_TxWk	14_ReprPCWk	14_ReprPCWk	12_EnhBiv	12_EnhBiv	14_ReprPCWk	14_ReprPCWk	13_ReprPC	14_ReprPCWk	9_Het	-0.137935	<0.0001	<0.0001
cg18609037	chr17	79099245	79099247	3_TxFlnk	2_TssAFlnk	3_TxFlnk	3_TxFlnk	3_TxFlnk	2_TssAFlnk	2_TssAFlnk	7_Enh	5_TxWk	15_Quies	14_ReprPCWk	15_Quies	5_TxWk	5_TxWk	14_ReprPCWk	15_Quies	15_Quies	14_ReprPCWk	15_Quies	4_Tx	5_TxWk	7_Enh	15_Quies	5_TxWk	15_Quies	4_Tx	14_ReprPCWk	5_TxWk	15_Quies	15_Quies	7_Enh	15_Quies	5_TxWk	7_Enh	15_Quies	13_ReprPC	12_EnhBiv	15_Quies	14_ReprPCWk	5_TxWk	15_Quies	4_Tx	-0.136882	<0.0001	<0.0001
cg07679370	chr2	145795796	145795798	2_TssAFlnk	2_TssAFlnk	2_TssAFlnk	2_TssAFlnk	2_TssAFlnk	1_TssA	2_TssAFlnk	7_Enh	15_Quies	15_Quies	15_Quies	15_Quies	15_Quies	15_Quies	7_Enh	5_TxWk	15_Quies	7_Enh	15_Quies	15_Quies	15_Quies	7_Enh	15_Quies	15_Quies	7_Enh	15_Quies	7_Enh	7_Enh	15_Quies	15_Quies	15_Quies	7_Enh	7_Enh	15_Quies	15_Quies	15_Quies	15_Quies	15_Quies	15_Quies	15_Quies	15_Quies	7_Enh	-0.136379	<0.0001	<0.0001
cg20005923	chr17	76227279	76227281	10_TssBiv	1_TssA	10_TssBiv	10_TssBiv	10_TssBiv	10_TssBiv	1_TssA	13_ReprPC	13_ReprPC	12_EnhBiv	12_EnhBiv	13_ReprPC	13_ReprPC	13_ReprPC	13_ReprPC	15_Quies	14_ReprPCWk	13_ReprPC	13_ReprPC	13_ReprPC	13_ReprPC	12_EnhBiv	14_ReprPCWk	15_Quies	13_ReprPC	13_ReprPC	14_ReprPCWk	5_TxWk	14_ReprPCWk	13_ReprPC	13_ReprPC	13_ReprPC	5_TxWk	14_ReprPCWk	13_ReprPC	13_ReprPC	13_ReprPC	13_ReprPC	13_ReprPC	13_ReprPC	12_EnhBiv	13_ReprPC	-0.136203	<0.0001	<0.0001
cg16241878	chr15	44328647	44328649	7_Enh	7_Enh	7_Enh	7_Enh	5_TxWk	5_TxWk	7_Enh	14_ReprPCWk	14_ReprPCWk	14_ReprPCWk	14_ReprPCWk	14_ReprPCWk	15_Quies	15_Quies	15_Quies	15_Quies	14_ReprPCWk	15_Quies	15_Quies	15_Quies	15_Quies	15_Quies	15_Quies	15_Quies	15_Quies	14_ReprPCWk	15_Quies	15_Quies	15_Quies	15_Quies	15_Quies	15_Quies	15_Quies	15_Quies	15_Quies	14_ReprPCWk	15_Quies	14_ReprPCWk	14_ReprPCWk	15_Quies	14_ReprPCWk	15_Quies	-0.136201	<0.0001	<0.0001
cg01078582	chr21	42212600	42212602	10_TssBiv	1_TssA	12_EnhBiv	1_TssA	10_TssBiv	10_TssBiv	10_TssBiv	2_TssAFlnk	13_ReprPC	14_ReprPCWk	14_ReprPCWk	15_Quies	13_ReprPC	14_ReprPCWk	13_ReprPC	14_ReprPCWk	13_ReprPC	14_ReprPCWk	14_ReprPCWk	14_ReprPCWk	13_ReprPC	14_ReprPCWk	5_TxWk	14_ReprPCWk	14_ReprPCWk	15_Quies	14_ReprPCWk	15_Quies	14_ReprPCWk	15_Quies	14_ReprPCWk	14_ReprPCWk	14_ReprPCWk	13_ReprPC	14_ReprPCWk	14_ReprPCWk	14_ReprPCWk	13_ReprPC	13_ReprPC	13_ReprPC	13_ReprPC	14_ReprPCWk	-0.135971	<0.0001	<0.0001
cg15276175	chr3	50775901	50775903	7_Enh	7_Enh	7_Enh	7_Enh	7_Enh	7_Enh	7_Enh	15_Quies	15_Quies	15_Quies	15_Quies	15_Quies	15_Quies	15_Quies	15_Quies	15_Quies	15_Quies	15_Quies	15_Quies	15_Quies	15_Quies	15_Quies	15_Quies	15_Quies	15_Quies	15_Quies	15_Quies	15_Quies	15_Quies	15_Quies	15_Quies	15_Quies	15_Quies	15_Quies	15_Quies	15_Quies	15_Quies	14_ReprPCWk	15_Quies	15_Quies	15_Quies	15_Quies	-0.135713	<0.0001	<0.0001
cg03632704	chr5	87973438	87973440	1_TssA	2_TssAFlnk	2_TssAFlnk	11_BivFlnk	1_TssA	1_TssA	2_TssAFlnk	13_ReprPC	13_ReprPC	13_ReprPC	14_ReprPCWk	13_ReprPC	13_ReprPC	13_ReprPC	13_ReprPC	14_ReprPCWk	13_ReprPC	13_ReprPC	13_ReprPC	13_ReprPC	13_ReprPC	13_ReprPC	13_ReprPC	14_ReprPCWk	13_ReprPC	13_ReprPC	13_ReprPC	14_ReprPCWk	14_ReprPCWk	13_ReprPC	13_ReprPC	13_ReprPC	14_ReprPCWk	13_ReprPC	13_ReprPC	13_ReprPC	13_ReprPC	13_ReprPC	13_ReprPC	13_ReprPC	13_ReprPC	14_ReprPCWk	-0.135138	<0.0001	<0.0001
cg25965471	chr6	43211234	43211236	1_TssA	1_TssA	1_TssA	1_TssA	1_TssA	1_TssA	1_TssA	13_ReprPC	13_ReprPC	13_ReprPC	13_ReprPC	13_ReprPC	13_ReprPC	13_ReprPC	13_ReprPC	13_ReprPC	13_ReprPC	13_ReprPC	13_ReprPC	13_ReprPC	13_ReprPC	14_ReprPCWk	10_TssBiv	14_ReprPCWk	13_ReprPC	14_ReprPCWk	13_ReprPC	15_Quies	14_ReprPCWk	13_ReprPC	13_ReprPC	13_ReprPC	5_TxWk	10_TssBiv	13_ReprPC	13_ReprPC	13_ReprPC	13_ReprPC	13_ReprPC	13_ReprPC	10_TssBiv	14_ReprPCWk	-0.134905	<0.0001	<0.0001
cg13841603	chr6	127839821	127839823	1_TssA	1_TssA	2_TssAFlnk	1_TssA	1_TssA	1_TssA	1_TssA	10_TssBiv	12_EnhBiv	13_ReprPC	11_BivFlnk	13_ReprPC	13_ReprPC	13_ReprPC	12_EnhBiv	14_ReprPCWk	12_EnhBiv	13_ReprPC	13_ReprPC	14_ReprPCWk	10_TssBiv	12_EnhBiv	10_TssBiv	15_Quies	12_EnhBiv	7_Enh	14_ReprPCWk	14_ReprPCWk	13_ReprPC	13_ReprPC	13_ReprPC	13_ReprPC	13_ReprPC	5_TxWk	12_EnhBiv	12_EnhBiv	13_ReprPC	11_BivFlnk	13_ReprPC	10_TssBiv	13_ReprPC	14_ReprPCWk	-0.13394	<0.0001	<0.0001
cg16100530	chr15	84146863	84146865	7_Enh	7_Enh	7_Enh	7_Enh	7_Enh	7_Enh	7_Enh	15_Quies	15_Quies	15_Quies	14_ReprPCWk	15_Quies	15_Quies	15_Quies	14_ReprPCWk	15_Quies	14_ReprPCWk	15_Quies	15_Quies	15_Quies	15_Quies	14_ReprPCWk	14_ReprPCWk	15_Quies	15_Quies	15_Quies	15_Quies	15_Quies	15_Quies	15_Quies	15_Quies	15_Quies	15_Quies	15_Quies	14_ReprPCWk	14_ReprPCWk	15_Quies	15_Quies	15_Quies	15_Quies	14_ReprPCWk	15_Quies	-0.133643	<0.0001	<0.0001
cg14121472	chr12	2934142	2934144	6_EnhG	6_EnhG	6_EnhG	6_EnhG	6_EnhG	6_EnhG	6_EnhG	4_Tx	4_Tx	4_Tx	4_Tx	4_Tx	4_Tx	4_Tx	4_Tx	4_Tx	4_Tx	4_Tx	4_Tx	4_Tx	4_Tx	4_Tx	5_TxWk	4_Tx	4_Tx	4_Tx	4_Tx	4_Tx	4_Tx	4_Tx	4_Tx	4_Tx	15_Quies	4_Tx	4_Tx	4_Tx	4_Tx	4_Tx	5_TxWk	4_Tx	4_Tx	4_Tx	-0.133133	<0.0001	<0.0001
cg00237010	chr12	772860	772862	1_TssA	1_TssA	1_TssA	1_TssA	1_TssA	1_TssA	1_TssA	14_ReprPCWk	7_Enh	5_TxWk	2_TssAFlnk	5_TxWk	7_Enh	7_Enh	2_TssAFlnk	15_Quies	7_Enh	14_ReprPCWk	15_Quies	12_EnhBiv	15_Quies	15_Quies	14_ReprPCWk	15_Quies	7_Enh	5_TxWk	5_TxWk	15_Quies	5_TxWk	5_TxWk	14_ReprPCWk	5_TxWk	7_Enh	7_Enh	15_Quies	7_Enh	7_Enh	15_Quies	15_Quies	10_TssBiv	7_Enh	7_Enh	-0.133016	<0.0001	<0.0001
cg05664581	chr3	181428241	181428243	1_TssA	1_TssA	1_TssA	11_BivFlnk	10_TssBiv	10_TssBiv	2_TssAFlnk	12_EnhBiv	13_ReprPC	13_ReprPC	12_EnhBiv	13_ReprPC	13_ReprPC	13_ReprPC	12_EnhBiv	14_ReprPCWk	12_EnhBiv	13_ReprPC	13_ReprPC	13_ReprPC	12_EnhBiv	14_ReprPCWk	13_ReprPC	15_Quies	13_ReprPC	13_ReprPC	13_ReprPC	5_TxWk	14_ReprPCWk	12_EnhBiv	13_ReprPC	13_ReprPC	14_ReprPCWk	7_Enh	13_ReprPC	12_EnhBiv	13_ReprPC	13_ReprPC	13_ReprPC	12_EnhBiv	13_ReprPC	14_ReprPCWk	-0.132346	<0.0001	<0.0001
cg00651005	chr17	36499257	36499259	7_Enh	7_Enh	2_TssAFlnk	7_Enh	1_TssA	2_TssAFlnk	7_Enh	12_EnhBiv	15_Quies	14_ReprPCWk	13_ReprPC	15_Quies	15_Quies	14_ReprPCWk	13_ReprPC	15_Quies	15_Quies	14_ReprPCWk	15_Quies	14_ReprPCWk	14_ReprPCWk	15_Quies	15_Quies	5_TxWk	15_Quies	15_Quies	15_Quies	15_Quies	15_Quies	14_ReprPCWk	15_Quies	14_ReprPCWk	15_Quies	14_ReprPCWk	14_ReprPCWk	14_ReprPCWk	14_ReprPCWk	14_ReprPCWk	14_ReprPCWk	14_ReprPCWk	14_ReprPCWk	15_Quies	-0.13229	<0.0001	<0.0001
cg02567839	chr1	242612786	242612788	1_TssA	2_TssAFlnk	1_TssA	1_TssA	1_TssA	2_TssAFlnk	1_TssA	15_Quies	15_Quies	15_Quies	14_ReprPCWk	15_Quies	13_ReprPC	15_Quies	14_ReprPCWk	4_Tx	13_ReprPC	15_Quies	15_Quies	15_Quies	15_Quies	15_Quies	15_Quies	15_Quies	14_ReprPCWk	15_Quies	7_Enh	7_Enh	14_ReprPCWk	15_Quies	15_Quies	15_Quies	7_Enh	15_Quies	15_Quies	14_ReprPCWk	14_ReprPCWk	14_ReprPCWk	15_Quies	13_ReprPC	15_Quies	15_Quies	-0.132078	<0.0001	<0.0001
cg17497824	chr1	2021002	2021004	7_Enh	7_Enh	7_Enh	7_Enh	7_Enh	7_Enh	7_Enh	5_TxWk	15_Quies	5_TxWk	15_Quies	15_Quies	5_TxWk	5_TxWk	13_ReprPC	15_Quies	5_TxWk	5_TxWk	15_Quies	4_Tx	14_ReprPCWk	4_Tx	5_TxWk	5_TxWk	15_Quies	5_TxWk	14_ReprPCWk	5_TxWk	14_ReprPCWk	5_TxWk	5_TxWk	14_ReprPCWk	5_TxWk	5_TxWk	5_TxWk	13_ReprPC	13_ReprPC	15_Quies	5_TxWk	14_ReprPCWk	15_Quies	5_TxWk	-0.131959	<0.0001	<0.0001
cg17818731	chr2	43295752	43295754	7_Enh	7_Enh	7_Enh	7_Enh	7_Enh	7_Enh	7_Enh	15_Quies	5_TxWk	15_Quies	15_Quies	14_ReprPCWk	15_Quies	15_Quies	5_TxWk	15_Quies	15_Quies	15_Quies	15_Quies	15_Quies	15_Quies	15_Quies	15_Quies	15_Quies	15_Quies	15_Quies	5_TxWk	5_TxWk	15_Quies	15_Quies	15_Quies	5_TxWk	5_TxWk	5_TxWk	15_Quies	15_Quies	5_TxWk	15_Quies	15_Quies	15_Quies	15_Quies	5_TxWk	-0.131784	<0.0001	<0.0001
cg20118431	chr11	134278895	134278897	7_Enh	7_Enh	7_Enh	7_Enh	7_Enh	7_Enh	7_Enh	14_ReprPCWk	14_ReprPCWk	14_ReprPCWk	13_ReprPC	14_ReprPCWk	13_ReprPC	14_ReprPCWk	14_ReprPCWk	14_ReprPCWk	5_TxWk	14_ReprPCWk	14_ReprPCWk	13_ReprPC	14_ReprPCWk	14_ReprPCWk	15_Quies	5_TxWk	14_ReprPCWk	14_ReprPCWk	14_ReprPCWk	5_TxWk	14_ReprPCWk	14_ReprPCWk	13_ReprPC	14_ReprPCWk	5_TxWk	14_ReprPCWk	14_ReprPCWk	13_ReprPC	13_ReprPC	14_ReprPCWk	14_ReprPCWk	14_ReprPCWk	14_ReprPCWk	15_Quies	-0.13175	<0.0001	<0.0001
cg23504719	chr10	99735009	99735011	1_TssA	1_TssA	7_Enh	11_BivFlnk	2_TssAFlnk	2_TssAFlnk	7_Enh	13_ReprPC	13_ReprPC	14_ReprPCWk	13_ReprPC	14_ReprPCWk	13_ReprPC	13_ReprPC	13_ReprPC	14_ReprPCWk	14_ReprPCWk	13_ReprPC	13_ReprPC	14_ReprPCWk	13_ReprPC	13_ReprPC	14_ReprPCWk	15_Quies	13_ReprPC	14_ReprPCWk	13_ReprPC	15_Quies	13_ReprPC	14_ReprPCWk	14_ReprPCWk	14_ReprPCWk	14_ReprPCWk	13_ReprPC	13_ReprPC	13_ReprPC	13_ReprPC	13_ReprPC	13_ReprPC	13_ReprPC	13_ReprPC	9_Het	-0.131024	<0.0001	<0.0001
cg17429243	chr13	101287123	101287125	1_TssA	3_TxFlnk	3_TxFlnk	3_TxFlnk	3_TxFlnk	2_TssAFlnk	3_TxFlnk	5_TxWk	4_Tx	4_Tx	4_Tx	4_Tx	4_Tx	4_Tx	4_Tx	4_Tx	4_Tx	5_TxWk	5_TxWk	4_Tx	4_Tx	4_Tx	5_TxWk	4_Tx	4_Tx	4_Tx	4_Tx	4_Tx	4_Tx	4_Tx	4_Tx	5_TxWk	15_Quies	5_TxWk	4_Tx	4_Tx	4_Tx	4_Tx	5_TxWk	4_Tx	4_Tx	4_Tx	-0.130219	<0.0001	<0.0001
cg09222579	chr4	13852817	13852819	7_Enh	7_Enh	7_Enh	7_Enh	7_Enh	7_Enh	7_Enh	15_Quies	15_Quies	15_Quies	15_Quies	15_Quies	15_Quies	15_Quies	15_Quies	15_Quies	15_Quies	15_Quies	15_Quies	15_Quies	15_Quies	15_Quies	5_TxWk	15_Quies	15_Quies	15_Quies	15_Quies	15_Quies	15_Quies	15_Quies	15_Quies	15_Quies	15_Quies	15_Quies	15_Quies	15_Quies	15_Quies	15_Quies	15_Quies	15_Quies	15_Quies	15_Quies	-0.130205	<0.0001	<0.0001
cg13063614	chr11	119020778	119020780	1_TssA	2_TssAFlnk	1_TssA	1_TssA	1_TssA	1_TssA	1_TssA	7_Enh	12_EnhBiv	12_EnhBiv	12_EnhBiv	12_EnhBiv	11_BivFlnk	12_EnhBiv	12_EnhBiv	15_Quies	14_ReprPCWk	10_TssBiv	13_ReprPC	11_BivFlnk	13_ReprPC	7_Enh	14_ReprPCWk	7_Enh	7_Enh	7_Enh	7_Enh	15_Quies	14_ReprPCWk	13_ReprPC	13_ReprPC	10_TssBiv	5_TxWk	7_Enh	13_ReprPC	12_EnhBiv	12_EnhBiv	14_ReprPCWk	13_ReprPC	12_EnhBiv	11_BivFlnk	12_EnhBiv	-0.129833	<0.0001	<0.0001
cg12655921	chr2	2019936	2019938	7_Enh	7_Enh	7_Enh	7_Enh	7_Enh	7_Enh	7_Enh	14_ReprPCWk	14_ReprPCWk	15_Quies	14_ReprPCWk	15_Quies	15_Quies	15_Quies	14_ReprPCWk	15_Quies	15_Quies	15_Quies	15_Quies	15_Quies	15_Quies	14_ReprPCWk	15_Quies	14_ReprPCWk	15_Quies	9_Het	15_Quies	15_Quies	14_ReprPCWk	15_Quies	15_Quies	5_TxWk	5_TxWk	15_Quies	14_ReprPCWk	14_ReprPCWk	14_ReprPCWk	14_ReprPCWk	15_Quies	14_ReprPCWk	15_Quies	15_Quies	-0.129424	<0.0001	<0.0001
cg11474135	chr4	113933300	113933302	7_Enh	7_Enh	5_TxWk	7_Enh	7_Enh	5_TxWk	7_Enh	15_Quies	15_Quies	15_Quies	15_Quies	15_Quies	15_Quies	15_Quies	15_Quies	15_Quies	15_Quies	15_Quies	15_Quies	15_Quies	15_Quies	15_Quies	15_Quies	15_Quies	15_Quies	15_Quies	15_Quies	15_Quies	15_Quies	15_Quies	15_Quies	15_Quies	15_Quies	15_Quies	15_Quies	15_Quies	15_Quies	15_Quies	15_Quies	15_Quies	15_Quies	15_Quies	-0.128708	<0.0001	<0.0001
cg03496220	chr16	1029744	1029746	7_Enh	1_TssA	2_TssAFlnk	7_Enh	2_TssAFlnk	7_Enh	1_TssA	12_EnhBiv	13_ReprPC	12_EnhBiv	12_EnhBiv	13_ReprPC	12_EnhBiv	13_ReprPC	13_ReprPC	5_TxWk	14_ReprPCWk	13_ReprPC	14_ReprPCWk	13_ReprPC	13_ReprPC	5_TxWk	14_ReprPCWk	5_TxWk	14_ReprPCWk	15_Quies	14_ReprPCWk	5_TxWk	13_ReprPC	14_ReprPCWk	13_ReprPC	13_ReprPC	5_TxWk	14_ReprPCWk	13_ReprPC	12_EnhBiv	13_ReprPC	14_ReprPCWk	13_ReprPC	13_ReprPC	13_ReprPC	12_EnhBiv	-0.126812	<0.0001	<0.0001
cg18567882	chr11	126819130	126819132	7_Enh	7_Enh	7_Enh	7_Enh	7_Enh	7_Enh	7_Enh	14_ReprPCWk	14_ReprPCWk	15_Quies	15_Quies	15_Quies	14_ReprPCWk	15_Quies	15_Quies	14_ReprPCWk	15_Quies	15_Quies	15_Quies	15_Quies	15_Quies	15_Quies	15_Quies	15_Quies	14_ReprPCWk	15_Quies	15_Quies	15_Quies	14_ReprPCWk	15_Quies	15_Quies	15_Quies	15_Quies	15_Quies	14_ReprPCWk	14_ReprPCWk	15_Quies	14_ReprPCWk	14_ReprPCWk	14_ReprPCWk	15_Quies	15_Quies	-0.126695	<0.0001	<0.0001
cg23225103	chr1	205040764	205040766	6_EnhG	6_EnhG	6_EnhG	6_EnhG	6_EnhG	6_EnhG	6_EnhG	5_TxWk	15_Quies	15_Quies	15_Quies	15_Quies	15_Quies	15_Quies	5_TxWk	15_Quies	15_Quies	15_Quies	15_Quies	15_Quies	15_Quies	15_Quies	15_Quies	5_TxWk	15_Quies	5_TxWk	15_Quies	15_Quies	15_Quies	15_Quies	15_Quies	15_Quies	5_TxWk	15_Quies	15_Quies	14_ReprPCWk	15_Quies	15_Quies	15_Quies	15_Quies	15_Quies	5_TxWk	-0.126054	<0.0001	<0.0001
cg11280525	chr5	87955694	87955696	1_TssA	1_TssA	1_TssA	1_TssA	1_TssA	1_TssA	1_TssA	13_ReprPC	12_EnhBiv	12_EnhBiv	12_EnhBiv	12_EnhBiv	12_EnhBiv	13_ReprPC	11_BivFlnk	9_Het	12_EnhBiv	13_ReprPC	13_ReprPC	10_TssBiv	13_ReprPC	12_EnhBiv	13_ReprPC	7_Enh	12_EnhBiv	12_EnhBiv	14_ReprPCWk	7_Enh	12_EnhBiv	10_TssBiv	13_ReprPC	14_ReprPCWk	8_ZNF/Rpts	14_ReprPCWk	14_ReprPCWk	13_ReprPC	13_ReprPC	13_ReprPC	13_ReprPC	13_ReprPC	13_ReprPC	12_EnhBiv	-0.126041	<0.0001	<0.0001
cg11252310	chr11	126329506	126329508	7_Enh	7_Enh	7_Enh	7_Enh	7_Enh	7_Enh	7_Enh	14_ReprPCWk	5_TxWk	15_Quies	14_ReprPCWk	15_Quies	15_Quies	15_Quies	13_ReprPC	15_Quies	15_Quies	14_ReprPCWk	15_Quies	14_ReprPCWk	14_ReprPCWk	15_Quies	15_Quies	5_TxWk	15_Quies	15_Quies	15_Quies	5_TxWk	14_ReprPCWk	14_ReprPCWk	14_ReprPCWk	14_ReprPCWk	15_Quies	14_ReprPCWk	15_Quies	14_ReprPCWk	15_Quies	15_Quies	14_ReprPCWk	13_ReprPC	15_Quies	14_ReprPCWk	-0.125926	<0.0001	<0.0001
cg04189647	chr16	963916	963918	7_Enh	7_Enh	7_Enh	7_Enh	7_Enh	7_Enh	7_Enh	5_TxWk	15_Quies	5_TxWk	5_TxWk	5_TxWk	5_TxWk	5_TxWk	5_TxWk	5_TxWk	5_TxWk	5_TxWk	5_TxWk	5_TxWk	5_TxWk	4_Tx	5_TxWk	5_TxWk	5_TxWk	4_Tx	5_TxWk	6_EnhG	5_TxWk	5_TxWk	5_TxWk	5_TxWk	15_Quies	5_TxWk	5_TxWk	14_ReprPCWk	5_TxWk	15_Quies	15_Quies	6_EnhG	5_TxWk	5_TxWk	-0.125795	<0.0001	<0.0001
cg07152755	chr2	105474471	105474473	1_TssA	1_TssA	1_TssA	1_TssA	1_TssA	1_TssA	1_TssA	10_TssBiv	13_ReprPC	13_ReprPC	13_ReprPC	13_ReprPC	13_ReprPC	13_ReprPC	14_ReprPCWk	14_ReprPCWk	13_ReprPC	14_ReprPCWk	13_ReprPC	13_ReprPC	13_ReprPC	13_ReprPC	14_ReprPCWk	15_Quies	13_ReprPC	12_EnhBiv	13_ReprPC	15_Quies	10_TssBiv	13_ReprPC	13_ReprPC	14_ReprPCWk	14_ReprPCWk	14_ReprPCWk	14_ReprPCWk	13_ReprPC	13_ReprPC	13_ReprPC	13_ReprPC	13_ReprPC	10_TssBiv	14_ReprPCWk	-0.125726	<0.0001	<0.0001
cg00213295	chr17	32925560	32925562	7_Enh	7_Enh	7_Enh	7_Enh	7_Enh	7_Enh	7_Enh	14_ReprPCWk	14_ReprPCWk	15_Quies	13_ReprPC	15_Quies	13_ReprPC	14_ReprPCWk	14_ReprPCWk	15_Quies	14_ReprPCWk	14_ReprPCWk	14_ReprPCWk	14_ReprPCWk	14_ReprPCWk	14_ReprPCWk	14_ReprPCWk	15_Quies	14_ReprPCWk	15_Quies	15_Quies	15_Quies	14_ReprPCWk	14_ReprPCWk	14_ReprPCWk	14_ReprPCWk	14_ReprPCWk	14_ReprPCWk	14_ReprPCWk	13_ReprPC	14_ReprPCWk	14_ReprPCWk	14_ReprPCWk	14_ReprPCWk	14_ReprPCWk	5_TxWk	-0.125621	<0.0001	<0.0001
cg05406774	chr16	87367612	87367614	6_EnhG	6_EnhG	6_EnhG	6_EnhG	6_EnhG	6_EnhG	7_Enh	4_Tx	4_Tx	4_Tx	4_Tx	4_Tx	4_Tx	4_Tx	4_Tx	4_Tx	4_Tx	4_Tx	4_Tx	4_Tx	4_Tx	4_Tx	4_Tx	4_Tx	4_Tx	4_Tx	4_Tx	4_Tx	5_TxWk	4_Tx	4_Tx	4_Tx	15_Quies	4_Tx	4_Tx	4_Tx	4_Tx	4_Tx	5_TxWk	4_Tx	4_Tx	4_Tx	-0.125377	<0.0001	<0.0001
cg17348201	chr10	133892566	133892568	2_TssAFlnk	1_TssA	1_TssA	2_TssAFlnk	2_TssAFlnk	5_TxWk	1_TssA	7_Enh	15_Quies	15_Quies	14_ReprPCWk	15_Quies	13_ReprPC	15_Quies	15_Quies	9_Het	14_ReprPCWk	15_Quies	15_Quies	15_Quies	15_Quies	15_Quies	15_Quies	15_Quies	15_Quies	14_ReprPCWk	15_Quies	15_Quies	15_Quies	15_Quies	15_Quies	15_Quies	15_Quies	15_Quies	14_ReprPCWk	15_Quies	15_Quies	14_ReprPCWk	15_Quies	15_Quies	15_Quies	9_Het	-0.125234	<0.0001	<0.0001
cg12953249	chr9	126118771	126118773	1_TssA	1_TssA	1_TssA	1_TssA	1_TssA	1_TssA	1_TssA	2_TssAFlnk	15_Quies	5_TxWk	14_ReprPCWk	15_Quies	5_TxWk	14_ReprPCWk	13_ReprPC	15_Quies	15_Quies	7_Enh	5_TxWk	5_TxWk	14_ReprPCWk	5_TxWk	14_ReprPCWk	5_TxWk	15_Quies	15_Quies	5_TxWk	5_TxWk	14_ReprPCWk	5_TxWk	5_TxWk	14_ReprPCWk	5_TxWk	15_Quies	5_TxWk	14_ReprPCWk	14_ReprPCWk	15_Quies	13_ReprPC	7_Enh	9_Het	5_TxWk	-0.12463	<0.0001	<0.0001
cg09144905	chr13	78280892	78280894	6_EnhG	7_Enh	7_Enh	3_TxFlnk	4_Tx	7_Enh	6_EnhG	15_Quies	15_Quies	15_Quies	5_TxWk	5_TxWk	8_ZNF/Rpts	5_TxWk	15_Quies	5_TxWk	15_Quies	15_Quies	15_Quies	15_Quies	15_Quies	15_Quies	9_Het	15_Quies	5_TxWk	15_Quies	14_ReprPCWk	5_TxWk	15_Quies	15_Quies	15_Quies	15_Quies	15_Quies	15_Quies	15_Quies	15_Quies	5_TxWk	15_Quies	15_Quies	15_Quies	5_TxWk	15_Quies	-0.124606	<0.0001	<0.0001
cg04255756	chr13	101287306	101287308	1_TssA	3_TxFlnk	3_TxFlnk	3_TxFlnk	3_TxFlnk	2_TssAFlnk	3_TxFlnk	5_TxWk	4_Tx	4_Tx	4_Tx	4_Tx	4_Tx	4_Tx	4_Tx	4_Tx	4_Tx	5_TxWk	5_TxWk	4_Tx	4_Tx	4_Tx	5_TxWk	4_Tx	4_Tx	4_Tx	4_Tx	4_Tx	4_Tx	4_Tx	4_Tx	5_TxWk	15_Quies	5_TxWk	4_Tx	4_Tx	4_Tx	4_Tx	5_TxWk	4_Tx	4_Tx	4_Tx	-0.123768	<0.0001	<0.0001
cg00375132	chr10	22768369	22768371	7_Enh	7_Enh	7_Enh	7_Enh	7_Enh	7_Enh	7_Enh	14_ReprPCWk	13_ReprPC	14_ReprPCWk	13_ReprPC	14_ReprPCWk	14_ReprPCWk	14_ReprPCWk	14_ReprPCWk	14_ReprPCWk	14_ReprPCWk	14_ReprPCWk	14_ReprPCWk	14_ReprPCWk	14_ReprPCWk	14_ReprPCWk	15_Quies	15_Quies	14_ReprPCWk	14_ReprPCWk	14_ReprPCWk	15_Quies	15_Quies	14_ReprPCWk	13_ReprPC	15_Quies	5_TxWk	14_ReprPCWk	14_ReprPCWk	14_ReprPCWk	14_ReprPCWk	14_ReprPCWk	14_ReprPCWk	13_ReprPC	14_ReprPCWk	15_Quies	-0.1233	<0.0001	<0.0001
cg16043651	chr19	30865485	30865487	1_TssA	1_TssA	1_TssA	1_TssA	1_TssA	1_TssA	1_TssA	13_ReprPC	13_ReprPC	14_ReprPCWk	13_ReprPC	14_ReprPCWk	12_EnhBiv	13_ReprPC	14_ReprPCWk	15_Quies	14_ReprPCWk	14_ReprPCWk	14_ReprPCWk	14_ReprPCWk	13_ReprPC	14_ReprPCWk	14_ReprPCWk	15_Quies	14_ReprPCWk	13_ReprPC	13_ReprPC	15_Quies	14_ReprPCWk	14_ReprPCWk	14_ReprPCWk	14_ReprPCWk	14_ReprPCWk	14_ReprPCWk	14_ReprPCWk	14_ReprPCWk	14_ReprPCWk	14_ReprPCWk	14_ReprPCWk	14_ReprPCWk	13_ReprPC	9_Het	-0.12317	<0.0001	<0.0001
cg22835435	chr19	51111184	51111186	2_TssAFlnk	2_TssAFlnk	2_TssAFlnk	2_TssAFlnk	1_TssA	1_TssA	2_TssAFlnk	12_EnhBiv	12_EnhBiv	7_Enh	12_EnhBiv	12_EnhBiv	11_BivFlnk	9_Het	12_EnhBiv	9_Het	9_Het	12_EnhBiv	14_ReprPCWk	15_Quies	10_TssBiv	9_Het	14_ReprPCWk	9_Het	14_ReprPCWk	9_Het	14_ReprPCWk	9_Het	14_ReprPCWk	15_Quies	15_Quies	9_Het	15_Quies	14_ReprPCWk	14_ReprPCWk	13_ReprPC	12_EnhBiv	14_ReprPCWk	14_ReprPCWk	10_TssBiv	9_Het	8_ZNF/Rpts	-0.122998	<0.0001	<0.0001
cg04524770	chr16	946407	946409	7_Enh	7_Enh	7_Enh	7_Enh	7_Enh	7_Enh	7_Enh	4_Tx	15_Quies	5_TxWk	5_TxWk	5_TxWk	5_TxWk	5_TxWk	5_TxWk	5_TxWk	5_TxWk	5_TxWk	5_TxWk	5_TxWk	5_TxWk	5_TxWk	5_TxWk	5_TxWk	5_TxWk	4_Tx	5_TxWk	5_TxWk	15_Quies	5_TxWk	5_TxWk	5_TxWk	15_Quies	5_TxWk	5_TxWk	14_ReprPCWk	5_TxWk	15_Quies	15_Quies	5_TxWk	5_TxWk	5_TxWk	-0.122616	<0.0001	<0.0001
cg11883790	chr3	194877105	194877107	1_TssA	2_TssAFlnk	2_TssAFlnk	2_TssAFlnk	2_TssAFlnk	2_TssAFlnk	2_TssAFlnk	15_Quies	5_TxWk	7_Enh	5_TxWk	7_Enh	7_Enh	5_TxWk	7_Enh	15_Quies	5_TxWk	7_Enh	7_Enh	7_Enh	7_Enh	5_TxWk	15_Quies	7_Enh	7_Enh	7_Enh	7_Enh	7_Enh	7_Enh	5_TxWk	5_TxWk	7_Enh	7_Enh	7_Enh	5_TxWk	7_Enh	7_Enh	5_TxWk	7_Enh	7_Enh	7_Enh	7_Enh	-0.122202	<0.0001	<0.0001
cg10903281	chr3	11036745	11036747	2_TssAFlnk	2_TssAFlnk	2_TssAFlnk	2_TssAFlnk	2_TssAFlnk	2_TssAFlnk	2_TssAFlnk	13_ReprPC	13_ReprPC	14_ReprPCWk	13_ReprPC	14_ReprPCWk	13_ReprPC	14_ReprPCWk	13_ReprPC	15_Quies	7_Enh	14_ReprPCWk	13_ReprPC	13_ReprPC	13_ReprPC	14_ReprPCWk	13_ReprPC	15_Quies	14_ReprPCWk	14_ReprPCWk	14_ReprPCWk	5_TxWk	14_ReprPCWk	13_ReprPC	14_ReprPCWk	13_ReprPC	15_Quies	13_ReprPC	13_ReprPC	13_ReprPC	13_ReprPC	13_ReprPC	13_ReprPC	13_ReprPC	13_ReprPC	14_ReprPCWk	-0.121961	<0.0001	<0.0001
cg23566793	chr17	18134743	18134745	7_Enh	7_Enh	2_TssAFlnk	2_TssAFlnk	7_Enh	7_Enh	2_TssAFlnk	5_TxWk	5_TxWk	5_TxWk	5_TxWk	5_TxWk	5_TxWk	5_TxWk	5_TxWk	5_TxWk	5_TxWk	5_TxWk	5_TxWk	5_TxWk	5_TxWk	5_TxWk	5_TxWk	5_TxWk	5_TxWk	5_TxWk	5_TxWk	5_TxWk	5_TxWk	5_TxWk	5_TxWk	5_TxWk	5_TxWk	5_TxWk	5_TxWk	5_TxWk	5_TxWk	5_TxWk	15_Quies	5_TxWk	5_TxWk	5_TxWk	-0.121791	<0.0001	<0.0001
cg13828701	chr2	25457214	25457216	6_EnhG	6_EnhG	6_EnhG	6_EnhG	6_EnhG	6_EnhG	6_EnhG	4_Tx	4_Tx	4_Tx	4_Tx	4_Tx	4_Tx	4_Tx	4_Tx	4_Tx	4_Tx	4_Tx	4_Tx	4_Tx	4_Tx	4_Tx	4_Tx	4_Tx	4_Tx	4_Tx	4_Tx	4_Tx	5_TxWk	4_Tx	4_Tx	4_Tx	5_TxWk	4_Tx	4_Tx	4_Tx	4_Tx	4_Tx	5_TxWk	4_Tx	4_Tx	4_Tx	-0.121717	<0.0001	<0.0001
cg04253799	chr19	35597061	35597063	1_TssA	1_TssA	1_TssA	2_TssAFlnk	2_TssAFlnk	1_TssA	1_TssA	15_Quies	9_Het	15_Quies	14_ReprPCWk	9_Het	15_Quies	15_Quies	15_Quies	15_Quies	15_Quies	15_Quies	14_ReprPCWk	15_Quies	14_ReprPCWk	5_TxWk	15_Quies	5_TxWk	15_Quies	5_TxWk	15_Quies	4_Tx	15_Quies	15_Quies	15_Quies	15_Quies	5_TxWk	15_Quies	15_Quies	7_Enh	7_Enh	15_Quies	15_Quies	14_ReprPCWk	15_Quies	5_TxWk	-0.12119	<0.0001	<0.0001
cg07948034	chr13	100635904	100635906	10_TssBiv	10_TssBiv	10_TssBiv	10_TssBiv	10_TssBiv	10_TssBiv	10_TssBiv	13_ReprPC	13_ReprPC	12_EnhBiv	12_EnhBiv	12_EnhBiv	12_EnhBiv	13_ReprPC	13_ReprPC	13_ReprPC	13_ReprPC	13_ReprPC	13_ReprPC	13_ReprPC	13_ReprPC	13_ReprPC	13_ReprPC	13_ReprPC	13_ReprPC	13_ReprPC	13_ReprPC	7_Enh	13_ReprPC	13_ReprPC	13_ReprPC	13_ReprPC	5_TxWk	14_ReprPCWk	13_ReprPC	13_ReprPC	13_ReprPC	13_ReprPC	13_ReprPC	13_ReprPC	13_ReprPC	8_ZNF/Rpts	-0.121087	<0.0001	<0.0001
cg07317047	chr3	69994981	69994983	7_Enh	7_Enh	7_Enh	7_Enh	7_Enh	7_Enh	7_Enh	5_TxWk	5_TxWk	15_Quies	15_Quies	15_Quies	15_Quies	15_Quies	5_TxWk	5_TxWk	15_Quies	5_TxWk	5_TxWk	15_Quies	5_TxWk	5_TxWk	15_Quies	5_TxWk	4_Tx	5_TxWk	5_TxWk	5_TxWk	5_TxWk	15_Quies	15_Quies	5_TxWk	15_Quies	5_TxWk	15_Quies	5_TxWk	5_TxWk	15_Quies	5_TxWk	5_TxWk	15_Quies	15_Quies	-0.119976	<0.0001	<0.0001
cg18202765	chr15	32157491	32157493	7_Enh	7_Enh	7_Enh	7_Enh	7_Enh	7_Enh	7_Enh	15_Quies	14_ReprPCWk	14_ReprPCWk	14_ReprPCWk	15_Quies	15_Quies	14_ReprPCWk	15_Quies	15_Quies	15_Quies	15_Quies	15_Quies	14_ReprPCWk	15_Quies	15_Quies	15_Quies	15_Quies	15_Quies	15_Quies	15_Quies	5_TxWk	15_Quies	15_Quies	15_Quies	15_Quies	15_Quies	14_ReprPCWk	14_ReprPCWk	15_Quies	15_Quies	14_ReprPCWk	15_Quies	15_Quies	14_ReprPCWk	15_Quies	-0.119922	<0.0001	<0.0001
cg11835080	chr1	205038917	205038919	4_Tx	4_Tx	6_EnhG	6_EnhG	4_Tx	6_EnhG	4_Tx	5_TxWk	15_Quies	15_Quies	15_Quies	15_Quies	15_Quies	15_Quies	5_TxWk	15_Quies	15_Quies	15_Quies	15_Quies	15_Quies	15_Quies	15_Quies	15_Quies	5_TxWk	15_Quies	8_ZNF/Rpts	15_Quies	15_Quies	15_Quies	15_Quies	15_Quies	15_Quies	5_TxWk	15_Quies	15_Quies	14_ReprPCWk	15_Quies	15_Quies	15_Quies	15_Quies	15_Quies	5_TxWk	-0.1188	<0.0001	<0.0001
cg16169833	chr5	87083581	87083583	2_TssAFlnk	5_TxWk	1_TssA	7_Enh	2_TssAFlnk	1_TssA	5_TxWk	14_ReprPCWk	14_ReprPCWk	14_ReprPCWk	15_Quies	14_ReprPCWk	13_ReprPC	14_ReprPCWk	14_ReprPCWk	15_Quies	14_ReprPCWk	15_Quies	15_Quies	15_Quies	14_ReprPCWk	14_ReprPCWk	14_ReprPCWk	15_Quies	14_ReprPCWk	15_Quies	14_ReprPCWk	15_Quies	15_Quies	14_ReprPCWk	14_ReprPCWk	15_Quies	13_ReprPC	14_ReprPCWk	15_Quies	15_Quies	14_ReprPCWk	14_ReprPCWk	15_Quies	14_ReprPCWk	15_Quies	15_Quies	-0.118716	<0.0001	<0.0001
cg04142323	chr5	87981448	87981450	1_TssA	10_TssBiv	1_TssA	1_TssA	1_TssA	10_TssBiv	1_TssA	13_ReprPC	13_ReprPC	13_ReprPC	13_ReprPC	13_ReprPC	13_ReprPC	13_ReprPC	13_ReprPC	14_ReprPCWk	13_ReprPC	13_ReprPC	13_ReprPC	13_ReprPC	13_ReprPC	13_ReprPC	13_ReprPC	14_ReprPCWk	13_ReprPC	13_ReprPC	13_ReprPC	5_TxWk	13_ReprPC	13_ReprPC	13_ReprPC	13_ReprPC	14_ReprPCWk	14_ReprPCWk	13_ReprPC	13_ReprPC	13_ReprPC	13_ReprPC	13_ReprPC	13_ReprPC	13_ReprPC	9_Het	-0.118696	<0.0001	<0.0001
cg02588889	chr10	124829210	124829212	7_Enh	2_TssAFlnk	2_TssAFlnk	2_TssAFlnk	7_Enh	2_TssAFlnk	7_Enh	14_ReprPCWk	14_ReprPCWk	14_ReprPCWk	14_ReprPCWk	14_ReprPCWk	14_ReprPCWk	14_ReprPCWk	14_ReprPCWk	15_Quies	15_Quies	14_ReprPCWk	15_Quies	14_ReprPCWk	14_ReprPCWk	15_Quies	14_ReprPCWk	15_Quies	14_ReprPCWk	14_ReprPCWk	14_ReprPCWk	15_Quies	14_ReprPCWk	15_Quies	14_ReprPCWk	14_ReprPCWk	14_ReprPCWk	14_ReprPCWk	14_ReprPCWk	14_ReprPCWk	14_ReprPCWk	14_ReprPCWk	14_ReprPCWk	14_ReprPCWk	14_ReprPCWk	15_Quies	-0.118462	<0.0001	<0.0001
cg12423278	chr5	115989779	115989781	2_TssAFlnk	7_Enh	7_Enh	7_Enh	7_Enh	7_Enh	7_Enh	15_Quies	15_Quies	15_Quies	15_Quies	15_Quies	14_ReprPCWk	15_Quies	15_Quies	14_ReprPCWk	14_ReprPCWk	15_Quies	15_Quies	15_Quies	15_Quies	15_Quies	15_Quies	15_Quies	14_ReprPCWk	15_Quies	15_Quies	15_Quies	15_Quies	15_Quies	15_Quies	15_Quies	15_Quies	15_Quies	15_Quies	15_Quies	15_Quies	14_ReprPCWk	15_Quies	15_Quies	15_Quies	15_Quies	-0.117602	<0.0001	<0.0001
cg08585489	chr19	35782864	35782866	1_TssA	1_TssA	1_TssA	10_TssBiv	1_TssA	1_TssA	1_TssA	13_ReprPC	15_Quies	5_TxWk	14_ReprPCWk	15_Quies	15_Quies	15_Quies	13_ReprPC	14_ReprPCWk	15_Quies	14_ReprPCWk	14_ReprPCWk	14_ReprPCWk	13_ReprPC	15_Quies	15_Quies	15_Quies	14_ReprPCWk	9_Het	15_Quies	15_Quies	14_ReprPCWk	14_ReprPCWk	14_ReprPCWk	14_ReprPCWk	5_TxWk	14_ReprPCWk	14_ReprPCWk	13_ReprPC	13_ReprPC	14_ReprPCWk	14_ReprPCWk	13_ReprPC	14_ReprPCWk	15_Quies	-0.117405	<0.0001	<0.0001
cg15956049	chr8	1850863	1850865	7_Enh	6_EnhG	7_Enh	7_Enh	7_Enh	7_Enh	7_Enh	4_Tx	15_Quies	15_Quies	14_ReprPCWk	5_TxWk	5_TxWk	15_Quies	5_TxWk	4_Tx	15_Quies	5_TxWk	5_TxWk	5_TxWk	5_TxWk	5_TxWk	14_ReprPCWk	4_Tx	4_Tx	4_Tx	5_TxWk	5_TxWk	14_ReprPCWk	5_TxWk	5_TxWk	5_TxWk	5_TxWk	4_Tx	5_TxWk	14_ReprPCWk	14_ReprPCWk	15_Quies	15_Quies	4_Tx	15_Quies	4_Tx	-0.1173	<0.0001	<0.0001
cg16683015	chr8	143171267	143171269	1_TssA	1_TssA	1_TssA	2_TssAFlnk	2_TssAFlnk	1_TssA	1_TssA	13_ReprPC	15_Quies	15_Quies	14_ReprPCWk	15_Quies	15_Quies	15_Quies	14_ReprPCWk	15_Quies	15_Quies	15_Quies	15_Quies	14_ReprPCWk	15_Quies	15_Quies	15_Quies	15_Quies	14_ReprPCWk	14_ReprPCWk	15_Quies	15_Quies	14_ReprPCWk	15_Quies	15_Quies	15_Quies	15_Quies	14_ReprPCWk	15_Quies	13_ReprPC	13_ReprPC	15_Quies	14_ReprPCWk	13_ReprPC	15_Quies	15_Quies	-0.117201	<0.0001	<0.0001
cg03469233	chr1	230527640	230527642	7_Enh	7_Enh	7_Enh	7_Enh	7_Enh	7_Enh	7_Enh	13_ReprPC	9_Het	15_Quies	13_ReprPC	15_Quies	13_ReprPC	14_ReprPCWk	14_ReprPCWk	15_Quies	15_Quies	15_Quies	15_Quies	14_ReprPCWk	14_ReprPCWk	15_Quies	5_TxWk	5_TxWk	15_Quies	15_Quies	15_Quies	5_TxWk	14_ReprPCWk	15_Quies	15_Quies	14_ReprPCWk	5_TxWk	15_Quies	15_Quies	14_ReprPCWk	14_ReprPCWk	14_ReprPCWk	15_Quies	14_ReprPCWk	15_Quies	9_Het	-0.116317	<0.0001	<0.0001
cg20123637	chr3	133467434	133467436	1_TssA	1_TssA	1_TssA	1_TssA	1_TssA	1_TssA	1_TssA	7_Enh	14_ReprPCWk	14_ReprPCWk	14_ReprPCWk	14_ReprPCWk	14_ReprPCWk	14_ReprPCWk	5_TxWk	14_ReprPCWk	3_TxFlnk	14_ReprPCWk	15_Quies	14_ReprPCWk	15_Quies	5_TxWk	14_ReprPCWk	15_Quies	14_ReprPCWk	9_Het	15_Quies	5_TxWk	14_ReprPCWk	14_ReprPCWk	14_ReprPCWk	14_ReprPCWk	15_Quies	14_ReprPCWk	14_ReprPCWk	14_ReprPCWk	14_ReprPCWk	14_ReprPCWk	14_ReprPCWk	14_ReprPCWk	14_ReprPCWk	15_Quies	-0.115671	<0.0001	<0.0001
cg27503360	chr17	43890748	43890750	7_Enh	7_Enh	7_Enh	7_Enh	7_Enh	5_TxWk	7_Enh	15_Quies	15_Quies	14_ReprPCWk	13_ReprPC	15_Quies	13_ReprPC	14_ReprPCWk	14_ReprPCWk	15_Quies	15_Quies	14_ReprPCWk	14_ReprPCWk	15_Quies	13_ReprPC	15_Quies	14_ReprPCWk	15_Quies	14_ReprPCWk	15_Quies	14_ReprPCWk	15_Quies	15_Quies	14_ReprPCWk	14_ReprPCWk	14_ReprPCWk	15_Quies	14_ReprPCWk	14_ReprPCWk	14_ReprPCWk	15_Quies	14_ReprPCWk	14_ReprPCWk	13_ReprPC	14_ReprPCWk	15_Quies	-0.115359	<0.0001	<0.0001
cg16310491	chr5	87973596	87973598	1_TssA	2_TssAFlnk	2_TssAFlnk	11_BivFlnk	1_TssA	1_TssA	2_TssAFlnk	13_ReprPC	13_ReprPC	13_ReprPC	14_ReprPCWk	13_ReprPC	13_ReprPC	13_ReprPC	13_ReprPC	14_ReprPCWk	13_ReprPC	13_ReprPC	13_ReprPC	13_ReprPC	13_ReprPC	13_ReprPC	13_ReprPC	14_ReprPCWk	13_ReprPC	13_ReprPC	13_ReprPC	14_ReprPCWk	14_ReprPCWk	13_ReprPC	13_ReprPC	13_ReprPC	14_ReprPCWk	13_ReprPC	13_ReprPC	13_ReprPC	13_ReprPC	13_ReprPC	13_ReprPC	13_ReprPC	13_ReprPC	14_ReprPCWk	-0.115241	<0.0001	<0.0001
cg25986202	chr5	160972930	160972932	1_TssA	2_TssAFlnk	2_TssAFlnk	2_TssAFlnk	1_TssA	1_TssA	1_TssA	13_ReprPC	13_ReprPC	13_ReprPC	13_ReprPC	13_ReprPC	13_ReprPC	13_ReprPC	13_ReprPC	15_Quies	13_ReprPC	15_Quies	13_ReprPC	14_ReprPCWk	13_ReprPC	13_ReprPC	13_ReprPC	15_Quies	13_ReprPC	12_EnhBiv	14_ReprPCWk	5_TxWk	13_ReprPC	7_Enh	5_TxWk	13_ReprPC	13_ReprPC	14_ReprPCWk	14_ReprPCWk	13_ReprPC	13_ReprPC	13_ReprPC	13_ReprPC	11_BivFlnk	13_ReprPC	14_ReprPCWk	-0.11331	<0.0001	<0.0001
cg12601506	chr1	2017917	2017919	7_Enh	7_Enh	7_Enh	7_Enh	7_Enh	7_Enh	7_Enh	5_TxWk	15_Quies	15_Quies	15_Quies	15_Quies	5_TxWk	5_TxWk	13_ReprPC	14_ReprPCWk	5_TxWk	5_TxWk	14_ReprPCWk	5_TxWk	14_ReprPCWk	5_TxWk	5_TxWk	5_TxWk	15_Quies	5_TxWk	14_ReprPCWk	5_TxWk	14_ReprPCWk	5_TxWk	5_TxWk	14_ReprPCWk	5_TxWk	15_Quies	5_TxWk	13_ReprPC	13_ReprPC	15_Quies	15_Quies	14_ReprPCWk	15_Quies	4_Tx	-0.112245	<0.0001	<0.0001
cg13602921	chr9	139873713	139873715	2_TssAFlnk	3_TxFlnk	3_TxFlnk	3_TxFlnk	1_TssA	2_TssAFlnk	2_TssAFlnk	14_ReprPCWk	14_ReprPCWk	13_ReprPC	12_EnhBiv	7_Enh	12_EnhBiv	14_ReprPCWk	5_TxWk	15_Quies	14_ReprPCWk	14_ReprPCWk	14_ReprPCWk	14_ReprPCWk	14_ReprPCWk	14_ReprPCWk	14_ReprPCWk	15_Quies	7_Enh	5_TxWk	14_ReprPCWk	5_TxWk	14_ReprPCWk	14_ReprPCWk	14_ReprPCWk	14_ReprPCWk	7_Enh	7_Enh	14_ReprPCWk	13_ReprPC	12_EnhBiv	14_ReprPCWk	14_ReprPCWk	13_ReprPC	13_ReprPC	7_Enh	-0.111991	<0.0001	<0.0001
cg21434355	chr7	130562885	130562887	6_EnhG	6_EnhG	6_EnhG	6_EnhG	6_EnhG	6_EnhG	6_EnhG	4_Tx	4_Tx	4_Tx	4_Tx	4_Tx	4_Tx	4_Tx	4_Tx	5_TxWk	4_Tx	4_Tx	4_Tx	4_Tx	4_Tx	5_TxWk	5_TxWk	5_TxWk	4_Tx	4_Tx	4_Tx	5_TxWk	5_TxWk	4_Tx	4_Tx	4_Tx	5_TxWk	5_TxWk	4_Tx	4_Tx	4_Tx	5_TxWk	5_TxWk	4_Tx	5_TxWk	5_TxWk	-0.111567	<0.0001	<0.0001
cg19856728	chr5	87963591	87963593	1_TssA	1_TssA	1_TssA	1_TssA	1_TssA	1_TssA	1_TssA	12_EnhBiv	12_EnhBiv	12_EnhBiv	12_EnhBiv	12_EnhBiv	13_ReprPC	13_ReprPC	12_EnhBiv	13_ReprPC	10_TssBiv	13_ReprPC	13_ReprPC	13_ReprPC	13_ReprPC	12_EnhBiv	13_ReprPC	14_ReprPCWk	12_EnhBiv	12_EnhBiv	12_EnhBiv	7_Enh	12_EnhBiv	10_TssBiv	13_ReprPC	10_TssBiv	8_ZNF/Rpts	12_EnhBiv	13_ReprPC	13_ReprPC	13_ReprPC	13_ReprPC	13_ReprPC	13_ReprPC	13_ReprPC	8_ZNF/Rpts	-0.110826	<0.0001	<0.0001
cg14287424	chr8	1850924	1850926	7_Enh	6_EnhG	7_Enh	7_Enh	7_Enh	7_Enh	7_Enh	4_Tx	15_Quies	15_Quies	14_ReprPCWk	5_TxWk	5_TxWk	15_Quies	5_TxWk	4_Tx	15_Quies	5_TxWk	5_TxWk	5_TxWk	5_TxWk	5_TxWk	14_ReprPCWk	4_Tx	4_Tx	4_Tx	5_TxWk	5_TxWk	14_ReprPCWk	5_TxWk	5_TxWk	5_TxWk	5_TxWk	4_Tx	5_TxWk	14_ReprPCWk	14_ReprPCWk	15_Quies	15_Quies	4_Tx	15_Quies	4_Tx	-0.110459	<0.0001	<0.0001
cg00958225	chr1	44972476	44972478	7_Enh	7_Enh	2_TssAFlnk	7_Enh	12_EnhBiv	7_Enh	7_Enh	13_ReprPC	15_Quies	5_TxWk	13_ReprPC	15_Quies	4_Tx	15_Quies	14_ReprPCWk	14_ReprPCWk	14_ReprPCWk	14_ReprPCWk	14_ReprPCWk	14_ReprPCWk	14_ReprPCWk	14_ReprPCWk	14_ReprPCWk	15_Quies	15_Quies	15_Quies	13_ReprPC	15_Quies	14_ReprPCWk	14_ReprPCWk	14_ReprPCWk	14_ReprPCWk	5_TxWk	15_Quies	14_ReprPCWk	13_ReprPC	13_ReprPC	13_ReprPC	13_ReprPC	14_ReprPCWk	15_Quies	14_ReprPCWk	-0.110239	<0.0001	<0.0001
cg13448092	chr3	181135877	181135879	1_TssA	2_TssAFlnk	2_TssAFlnk	2_TssAFlnk	1_TssA	7_Enh	2_TssAFlnk	15_Quies	15_Quies	15_Quies	15_Quies	15_Quies	14_ReprPCWk	15_Quies	15_Quies	15_Quies	15_Quies	15_Quies	15_Quies	15_Quies	15_Quies	15_Quies	15_Quies	15_Quies	15_Quies	15_Quies	15_Quies	15_Quies	15_Quies	15_Quies	15_Quies	15_Quies	15_Quies	15_Quies	15_Quies	15_Quies	15_Quies	15_Quies	15_Quies	15_Quies	15_Quies	15_Quies	-0.110128	<0.0001	<0.0001
cg21417627	chr1	184008234	184008236	7_Enh	5_TxWk	7_Enh	5_TxWk	7_Enh	5_TxWk	5_TxWk	15_Quies	13_ReprPC	13_ReprPC	14_ReprPCWk	14_ReprPCWk	13_ReprPC	14_ReprPCWk	14_ReprPCWk	14_ReprPCWk	13_ReprPC	14_ReprPCWk	15_Quies	13_ReprPC	15_Quies	14_ReprPCWk	14_ReprPCWk	14_ReprPCWk	15_Quies	14_ReprPCWk	14_ReprPCWk	15_Quies	15_Quies	13_ReprPC	13_ReprPC	15_Quies	15_Quies	15_Quies	14_ReprPCWk	15_Quies	14_ReprPCWk	14_ReprPCWk	13_ReprPC	15_Quies	13_ReprPC	15_Quies	-0.109767	<0.0001	<0.0001
cg14539210	chr17	27331784	27331786	2_TssAFlnk	1_TssA	1_TssA	10_TssBiv	1_TssA	7_Enh	7_Enh	13_ReprPC	13_ReprPC	13_ReprPC	13_ReprPC	13_ReprPC	13_ReprPC	13_ReprPC	13_ReprPC	14_ReprPCWk	13_ReprPC	13_ReprPC	13_ReprPC	13_ReprPC	13_ReprPC	13_ReprPC	5_TxWk	9_Het	13_ReprPC	13_ReprPC	13_ReprPC	15_Quies	13_ReprPC	13_ReprPC	13_ReprPC	13_ReprPC	5_TxWk	13_ReprPC	13_ReprPC	12_EnhBiv	13_ReprPC	13_ReprPC	13_ReprPC	13_ReprPC	13_ReprPC	9_Het	-0.109108	<0.0001	<0.0001
cg08487455	chr16	76311049	76311051	1_TssA	1_TssA	1_TssA	1_TssA	1_TssA	1_TssA	1_TssA	7_Enh	15_Quies	15_Quies	14_ReprPCWk	15_Quies	13_ReprPC	15_Quies	15_Quies	15_Quies	14_ReprPCWk	15_Quies	7_Enh	15_Quies	14_ReprPCWk	15_Quies	14_ReprPCWk	15_Quies	13_ReprPC	15_Quies	15_Quies	15_Quies	15_Quies	15_Quies	15_Quies	15_Quies	15_Quies	15_Quies	14_ReprPCWk	15_Quies	15_Quies	15_Quies	15_Quies	14_ReprPCWk	15_Quies	15_Quies	-0.108698	<0.0001	<0.0001
cg23393100	chr2	25457203	25457205	6_EnhG	6_EnhG	6_EnhG	6_EnhG	6_EnhG	6_EnhG	6_EnhG	4_Tx	4_Tx	4_Tx	4_Tx	4_Tx	4_Tx	4_Tx	4_Tx	4_Tx	4_Tx	4_Tx	4_Tx	4_Tx	4_Tx	4_Tx	4_Tx	4_Tx	4_Tx	4_Tx	4_Tx	4_Tx	5_TxWk	4_Tx	4_Tx	4_Tx	5_TxWk	4_Tx	4_Tx	4_Tx	4_Tx	4_Tx	5_TxWk	4_Tx	4_Tx	4_Tx	-0.108493	<0.0001	<0.0001
cg26069037	chr22	38479239	38479241	7_Enh	2_TssAFlnk	2_TssAFlnk	7_Enh	2_TssAFlnk	7_Enh	2_TssAFlnk	12_EnhBiv	13_ReprPC	13_ReprPC	13_ReprPC	12_EnhBiv	13_ReprPC	13_ReprPC	5_TxWk	5_TxWk	14_ReprPCWk	13_ReprPC	13_ReprPC	13_ReprPC	12_EnhBiv	13_ReprPC	14_ReprPCWk	5_TxWk	14_ReprPCWk	9_Het	14_ReprPCWk	5_TxWk	14_ReprPCWk	13_ReprPC	5_TxWk	14_ReprPCWk	5_TxWk	5_TxWk	12_EnhBiv	13_ReprPC	13_ReprPC	13_ReprPC	13_ReprPC	12_EnhBiv	13_ReprPC	5_TxWk	-0.108085	<0.0001	<0.0001
cg12958309	chr11	82525781	82525783	7_Enh	7_Enh	2_TssAFlnk	7_Enh	7_Enh	7_Enh	7_Enh	15_Quies	15_Quies	14_ReprPCWk	15_Quies	14_ReprPCWk	15_Quies	14_ReprPCWk	13_ReprPC	14_ReprPCWk	14_ReprPCWk	15_Quies	15_Quies	14_ReprPCWk	14_ReprPCWk	14_ReprPCWk	15_Quies	15_Quies	14_ReprPCWk	9_Het	15_Quies	15_Quies	15_Quies	15_Quies	15_Quies	15_Quies	15_Quies	15_Quies	15_Quies	14_ReprPCWk	15_Quies	14_ReprPCWk	14_ReprPCWk	14_ReprPCWk	15_Quies	15_Quies	-0.107864	<0.0001	<0.0001
cg27659903	chr2	236514470	236514472	1_TssA	2_TssAFlnk	2_TssAFlnk	2_TssAFlnk	2_TssAFlnk	1_TssA	1_TssA	7_Enh	15_Quies	15_Quies	12_EnhBiv	15_Quies	13_ReprPC	15_Quies	7_Enh	7_Enh	15_Quies	5_TxWk	7_Enh	5_TxWk	5_TxWk	15_Quies	15_Quies	5_TxWk	7_Enh	7_Enh	5_TxWk	7_Enh	7_Enh	5_TxWk	7_Enh	7_Enh	7_Enh	5_TxWk	15_Quies	7_Enh	7_Enh	15_Quies	5_TxWk	7_Enh	15_Quies	5_TxWk	-0.107053	<0.0001	<0.0001
cg15188010	chr13	100636800	100636802	10_TssBiv	10_TssBiv	10_TssBiv	10_TssBiv	10_TssBiv	10_TssBiv	10_TssBiv	13_ReprPC	13_ReprPC	13_ReprPC	12_EnhBiv	13_ReprPC	13_ReprPC	13_ReprPC	13_ReprPC	13_ReprPC	13_ReprPC	13_ReprPC	13_ReprPC	13_ReprPC	13_ReprPC	13_ReprPC	13_ReprPC	14_ReprPCWk	13_ReprPC	13_ReprPC	13_ReprPC	5_TxWk	13_ReprPC	13_ReprPC	13_ReprPC	13_ReprPC	5_TxWk	14_ReprPCWk	12_EnhBiv	12_EnhBiv	13_ReprPC	13_ReprPC	13_ReprPC	13_ReprPC	13_ReprPC	8_ZNF/Rpts	-0.106815	<0.0001	<0.0001
cg19961013	chr7	86586184	86586186	7_Enh	7_Enh	7_Enh	7_Enh	7_Enh	5_TxWk	7_Enh	15_Quies	15_Quies	15_Quies	15_Quies	15_Quies	15_Quies	15_Quies	15_Quies	15_Quies	14_ReprPCWk	15_Quies	15_Quies	15_Quies	15_Quies	15_Quies	15_Quies	15_Quies	15_Quies	15_Quies	15_Quies	15_Quies	15_Quies	15_Quies	15_Quies	15_Quies	15_Quies	15_Quies	15_Quies	15_Quies	15_Quies	15_Quies	15_Quies	15_Quies	15_Quies	15_Quies	-0.106318	<0.0001	<0.0001
cg26851112	chr11	131427959	131427961	7_Enh	7_Enh	7_Enh	7_Enh	7_Enh	7_Enh	7_Enh	15_Quies	15_Quies	15_Quies	15_Quies	15_Quies	14_ReprPCWk	15_Quies	15_Quies	9_Het	14_ReprPCWk	15_Quies	15_Quies	14_ReprPCWk	15_Quies	15_Quies	14_ReprPCWk	15_Quies	14_ReprPCWk	14_ReprPCWk	15_Quies	15_Quies	15_Quies	15_Quies	15_Quies	15_Quies	14_ReprPCWk	14_ReprPCWk	15_Quies	15_Quies	15_Quies	14_ReprPCWk	15_Quies	14_ReprPCWk	15_Quies	15_Quies	-0.106227	<0.0001	<0.0001
cg24790356	chr6	97914068	97914070	2_TssAFlnk	2_TssAFlnk	1_TssA	1_TssA	1_TssA	1_TssA	1_TssA	15_Quies	15_Quies	15_Quies	15_Quies	15_Quies	14_ReprPCWk	15_Quies	15_Quies	15_Quies	15_Quies	15_Quies	7_Enh	15_Quies	15_Quies	15_Quies	14_ReprPCWk	15_Quies	15_Quies	15_Quies	14_ReprPCWk	15_Quies	15_Quies	15_Quies	14_ReprPCWk	15_Quies	15_Quies	15_Quies	15_Quies	15_Quies	15_Quies	15_Quies	15_Quies	15_Quies	15_Quies	15_Quies	-0.106147	<0.0001	<0.0001
cg09108073	chr16	65077777	65077779	7_Enh	7_Enh	7_Enh	7_Enh	7_Enh	7_Enh	7_Enh	5_TxWk	15_Quies	15_Quies	15_Quies	15_Quies	15_Quies	15_Quies	15_Quies	5_TxWk	15_Quies	15_Quies	5_TxWk	15_Quies	5_TxWk	15_Quies	14_ReprPCWk	15_Quies	14_ReprPCWk	15_Quies	4_Tx	15_Quies	15_Quies	15_Quies	15_Quies	15_Quies	15_Quies	15_Quies	14_ReprPCWk	15_Quies	15_Quies	15_Quies	15_Quies	5_TxWk	15_Quies	5_TxWk	-0.105771	<0.0001	<0.0001
cg12078033	chr1	43738658	43738660	2_TssAFlnk	1_TssA	2_TssAFlnk	2_TssAFlnk	2_TssAFlnk	1_TssA	2_TssAFlnk	5_TxWk	5_TxWk	14_ReprPCWk	13_ReprPC	5_TxWk	5_TxWk	5_TxWk	5_TxWk	14_ReprPCWk	5_TxWk	5_TxWk	14_ReprPCWk	5_TxWk	15_Quies	5_TxWk	5_TxWk	6_EnhG	15_Quies	8_ZNF/Rpts	5_TxWk	6_EnhG	14_ReprPCWk	5_TxWk	5_TxWk	14_ReprPCWk	5_TxWk	5_TxWk	5_TxWk	13_ReprPC	13_ReprPC	15_Quies	5_TxWk	13_ReprPC	14_ReprPCWk	8_ZNF/Rpts	-0.105497	<0.0001	<0.0001
cg18896184	chr8	77108661	77108663	1_TssA	1_TssA	1_TssA	1_TssA	1_TssA	1_TssA	7_Enh	15_Quies	15_Quies	15_Quies	15_Quies	15_Quies	15_Quies	15_Quies	15_Quies	15_Quies	15_Quies	15_Quies	15_Quies	15_Quies	15_Quies	15_Quies	15_Quies	15_Quies	15_Quies	15_Quies	15_Quies	15_Quies	15_Quies	15_Quies	15_Quies	15_Quies	15_Quies	15_Quies	15_Quies	15_Quies	15_Quies	15_Quies	15_Quies	15_Quies	15_Quies	15_Quies	-0.105442	<0.0001	<0.0001
cg02560510	chr16	51684823	51684825	2_TssAFlnk	11_BivFlnk	1_TssA	2_TssAFlnk	1_TssA	10_TssBiv	1_TssA	13_ReprPC	9_Het	15_Quies	15_Quies	15_Quies	15_Quies	15_Quies	9_Het	9_Het	15_Quies	15_Quies	15_Quies	15_Quies	15_Quies	15_Quies	15_Quies	15_Quies	15_Quies	9_Het	15_Quies	15_Quies	15_Quies	15_Quies	15_Quies	15_Quies	5_TxWk	15_Quies	15_Quies	9_Het	15_Quies	15_Quies	15_Quies	14_ReprPCWk	15_Quies	9_Het	-0.105102	<0.0001	<0.0001
cg00112685	chr19	11591189	11591191	1_TssA	1_TssA	1_TssA	1_TssA	1_TssA	1_TssA	1_TssA	11_BivFlnk	12_EnhBiv	12_EnhBiv	11_BivFlnk	12_EnhBiv	12_EnhBiv	11_BivFlnk	12_EnhBiv	15_Quies	14_ReprPCWk	11_BivFlnk	13_ReprPC	14_ReprPCWk	12_EnhBiv	12_EnhBiv	15_Quies	7_Enh	12_EnhBiv	7_Enh	11_BivFlnk	7_Enh	10_TssBiv	14_ReprPCWk	14_ReprPCWk	11_BivFlnk	5_TxWk	2_TssAFlnk	12_EnhBiv	12_EnhBiv	13_ReprPC	7_Enh	13_ReprPC	11_BivFlnk	13_ReprPC	12_EnhBiv	-0.105024	<0.0001	<0.0001
cg16056148	chr3	51991782	51991784	6_EnhG	6_EnhG	6_EnhG	6_EnhG	6_EnhG	6_EnhG	3_TxFlnk	4_Tx	7_Enh	14_ReprPCWk	13_ReprPC	12_EnhBiv	12_EnhBiv	14_ReprPCWk	5_TxWk	5_TxWk	5_TxWk	5_TxWk	5_TxWk	5_TxWk	5_TxWk	5_TxWk	15_Quies	4_Tx	5_TxWk	5_TxWk	5_TxWk	5_TxWk	5_TxWk	5_TxWk	5_TxWk	5_TxWk	5_TxWk	4_Tx	5_TxWk	4_Tx	5_TxWk	5_TxWk	5_TxWk	5_TxWk	13_ReprPC	4_Tx	-0.104609	<0.0001	<0.0001
cg02750133	chr15	84181243	84181245	7_Enh	7_Enh	7_Enh	7_Enh	7_Enh	5_TxWk	7_Enh	15_Quies	15_Quies	15_Quies	14_ReprPCWk	15_Quies	15_Quies	15_Quies	15_Quies	15_Quies	15_Quies	15_Quies	15_Quies	14_ReprPCWk	15_Quies	14_ReprPCWk	14_ReprPCWk	15_Quies	14_ReprPCWk	15_Quies	15_Quies	15_Quies	14_ReprPCWk	15_Quies	15_Quies	15_Quies	15_Quies	15_Quies	14_ReprPCWk	14_ReprPCWk	14_ReprPCWk	14_ReprPCWk	15_Quies	14_ReprPCWk	14_ReprPCWk	15_Quies	-0.103244	<0.0001	<0.0001
cg11295761	chr12	124430048	124430050	7_Enh	7_Enh	7_Enh	7_Enh	7_Enh	6_EnhG	7_Enh	4_Tx	15_Quies	4_Tx	4_Tx	4_Tx	4_Tx	4_Tx	4_Tx	4_Tx	4_Tx	5_TxWk	4_Tx	4_Tx	4_Tx	5_TxWk	5_TxWk	5_TxWk	5_TxWk	4_Tx	4_Tx	4_Tx	5_TxWk	4_Tx	5_TxWk	5_TxWk	5_TxWk	4_Tx	4_Tx	4_Tx	4_Tx	5_TxWk	15_Quies	4_Tx	4_Tx	4_Tx	-0.102788	<0.0001	<0.0001
cg24185864	chr8	9762056	9762058	1_TssA	10_TssBiv	10_TssBiv	10_TssBiv	1_TssA	11_BivFlnk	10_TssBiv	12_EnhBiv	13_ReprPC	12_EnhBiv	12_EnhBiv	12_EnhBiv	12_EnhBiv	13_ReprPC	13_ReprPC	14_ReprPCWk	7_Enh	13_ReprPC	13_ReprPC	13_ReprPC	12_EnhBiv	13_ReprPC	13_ReprPC	5_TxWk	12_EnhBiv	13_ReprPC	13_ReprPC	7_Enh	12_EnhBiv	13_ReprPC	13_ReprPC	13_ReprPC	5_TxWk	13_ReprPC	13_ReprPC	12_EnhBiv	13_ReprPC	13_ReprPC	13_ReprPC	12_EnhBiv	13_ReprPC	13_ReprPC	-0.102738	<0.0001	<0.0001
cg13882512	chr9	131171295	131171297	7_Enh	7_Enh	7_Enh	2_TssAFlnk	7_Enh	7_Enh	7_Enh	14_ReprPCWk	13_ReprPC	14_ReprPCWk	13_ReprPC	14_ReprPCWk	13_ReprPC	13_ReprPC	14_ReprPCWk	15_Quies	14_ReprPCWk	14_ReprPCWk	12_EnhBiv	14_ReprPCWk	13_ReprPC	15_Quies	15_Quies	14_ReprPCWk	14_ReprPCWk	15_Quies	14_ReprPCWk	15_Quies	14_ReprPCWk	14_ReprPCWk	13_ReprPC	14_ReprPCWk	15_Quies	14_ReprPCWk	13_ReprPC	12_EnhBiv	13_ReprPC	13_ReprPC	14_ReprPCWk	14_ReprPCWk	13_ReprPC	5_TxWk	-0.102668	<0.0001	<0.0001
cg02298831	chr13	36421883	36421885	5_TxWk	5_TxWk	5_TxWk	5_TxWk	5_TxWk	5_TxWk	5_TxWk	15_Quies	15_Quies	15_Quies	15_Quies	15_Quies	14_ReprPCWk	15_Quies	15_Quies	15_Quies	14_ReprPCWk	15_Quies	15_Quies	15_Quies	7_Enh	15_Quies	15_Quies	15_Quies	15_Quies	15_Quies	15_Quies	15_Quies	15_Quies	15_Quies	15_Quies	15_Quies	15_Quies	15_Quies	15_Quies	15_Quies	15_Quies	15_Quies	15_Quies	15_Quies	15_Quies	15_Quies	-0.10134	<0.0001	<0.0001
cg05290056	chr16	903891	903893	7_Enh	7_Enh	7_Enh	7_Enh	7_Enh	7_Enh	7_Enh	5_TxWk	9_Het	15_Quies	15_Quies	15_Quies	15_Quies	15_Quies	15_Quies	15_Quies	15_Quies	15_Quies	15_Quies	15_Quies	15_Quies	15_Quies	15_Quies	5_TxWk	15_Quies	5_TxWk	5_TxWk	5_TxWk	15_Quies	15_Quies	15_Quies	5_TxWk	15_Quies	5_TxWk	15_Quies	5_TxWk	15_Quies	15_Quies	15_Quies	5_TxWk	9_Het	6_EnhG	-0.10112	<0.0001	<0.0001
cg10393338	chr19	55798417	55798419	7_Enh	1_TssA	1_TssA	6_EnhG	7_Enh	1_TssA	7_Enh	4_Tx	15_Quies	15_Quies	15_Quies	15_Quies	15_Quies	15_Quies	14_ReprPCWk	5_TxWk	14_ReprPCWk	14_ReprPCWk	5_TxWk	14_ReprPCWk	5_TxWk	15_Quies	5_TxWk	5_TxWk	5_TxWk	14_ReprPCWk	5_TxWk	15_Quies	15_Quies	14_ReprPCWk	14_ReprPCWk	5_TxWk	5_TxWk	5_TxWk	5_TxWk	14_ReprPCWk	14_ReprPCWk	14_ReprPCWk	14_ReprPCWk	4_Tx	15_Quies	15_Quies	-0.100556	<0.0001	<0.0001
cg23322812	chr10	88024672	88024674	7_Enh	7_Enh	7_Enh	7_Enh	7_Enh	7_Enh	7_Enh	13_ReprPC	13_ReprPC	14_ReprPCWk	13_ReprPC	14_ReprPCWk	13_ReprPC	14_ReprPCWk	13_ReprPC	15_Quies	15_Quies	15_Quies	15_Quies	14_ReprPCWk	13_ReprPC	15_Quies	14_ReprPCWk	15_Quies	14_ReprPCWk	15_Quies	15_Quies	15_Quies	14_ReprPCWk	14_ReprPCWk	15_Quies	14_ReprPCWk	14_ReprPCWk	15_Quies	14_ReprPCWk	13_ReprPC	13_ReprPC	14_ReprPCWk	14_ReprPCWk	13_ReprPC	14_ReprPCWk	14_ReprPCWk	-0.099991	<0.0001	<0.0001
cg06324373	chr10	99734804	99734806	1_TssA	1_TssA	2_TssAFlnk	11_BivFlnk	2_TssAFlnk	1_TssA	7_Enh	13_ReprPC	13_ReprPC	14_ReprPCWk	13_ReprPC	14_ReprPCWk	13_ReprPC	13_ReprPC	13_ReprPC	14_ReprPCWk	14_ReprPCWk	13_ReprPC	13_ReprPC	14_ReprPCWk	13_ReprPC	13_ReprPC	14_ReprPCWk	15_Quies	13_ReprPC	14_ReprPCWk	14_ReprPCWk	15_Quies	13_ReprPC	14_ReprPCWk	14_ReprPCWk	14_ReprPCWk	14_ReprPCWk	13_ReprPC	13_ReprPC	13_ReprPC	13_ReprPC	13_ReprPC	13_ReprPC	13_ReprPC	13_ReprPC	9_Het	-0.09976	<0.0001	<0.0001
cg12563184	chr11	2922490	2922492	14_ReprPCWk	14_ReprPCWk	13_ReprPC	13_ReprPC	14_ReprPCWk	14_ReprPCWk	14_ReprPCWk	7_Enh	7_Enh	5_TxWk	5_TxWk	5_TxWk	5_TxWk	5_TxWk	5_TxWk	15_Quies	5_TxWk	5_TxWk	15_Quies	5_TxWk	1_TssA	5_TxWk	15_Quies	5_TxWk	5_TxWk	5_TxWk	15_Quies	5_TxWk	15_Quies	5_TxWk	5_TxWk	15_Quies	5_TxWk	7_Enh	5_TxWk	12_EnhBiv	7_Enh	5_TxWk	5_TxWk	7_Enh	15_Quies	5_TxWk	-0.0997146	<0.0001	<0.0001
cg11500774	chr19	51142284	51142286	1_TssA	1_TssA	1_TssA	2_TssAFlnk	1_TssA	11_BivFlnk	1_TssA	12_EnhBiv	13_ReprPC	12_EnhBiv	12_EnhBiv	13_ReprPC	12_EnhBiv	13_ReprPC	13_ReprPC	14_ReprPCWk	13_ReprPC	13_ReprPC	13_ReprPC	13_ReprPC	12_EnhBiv	13_ReprPC	15_Quies	15_Quies	13_ReprPC	7_Enh	14_ReprPCWk	7_Enh	14_ReprPCWk	13_ReprPC	13_ReprPC	13_ReprPC	7_Enh	7_Enh	13_ReprPC	13_ReprPC	13_ReprPC	13_ReprPC	13_ReprPC	12_EnhBiv	13_ReprPC	9_Het	-0.0994812	<0.0001	<0.0001
cg03928875	chr2	105479484	105479486	1_TssA	1_TssA	1_TssA	10_TssBiv	1_TssA	1_TssA	1_TssA	13_ReprPC	13_ReprPC	12_EnhBiv	13_ReprPC	13_ReprPC	13_ReprPC	13_ReprPC	13_ReprPC	14_ReprPCWk	13_ReprPC	13_ReprPC	13_ReprPC	13_ReprPC	13_ReprPC	13_ReprPC	13_ReprPC	5_TxWk	13_ReprPC	13_ReprPC	13_ReprPC	5_TxWk	13_ReprPC	13_ReprPC	13_ReprPC	13_ReprPC	14_ReprPCWk	14_ReprPCWk	13_ReprPC	12_EnhBiv	12_EnhBiv	13_ReprPC	13_ReprPC	13_ReprPC	13_ReprPC	13_ReprPC	-0.0992834	<0.0001	<0.0001
cg25736145	chr7	143052136	143052138	4_Tx	6_EnhG	4_Tx	6_EnhG	6_EnhG	6_EnhG	7_Enh	5_TxWk	15_Quies	14_ReprPCWk	14_ReprPCWk	15_Quies	5_TxWk	14_ReprPCWk	13_ReprPC	14_ReprPCWk	15_Quies	15_Quies	5_TxWk	15_Quies	14_ReprPCWk	15_Quies	14_ReprPCWk	15_Quies	14_ReprPCWk	9_Het	14_ReprPCWk	15_Quies	15_Quies	15_Quies	14_ReprPCWk	14_ReprPCWk	5_TxWk	14_ReprPCWk	14_ReprPCWk	14_ReprPCWk	5_TxWk	14_ReprPCWk	14_ReprPCWk	13_ReprPC	14_ReprPCWk	5_TxWk	-0.0989092	<0.0001	<0.0001
cg03732545	chr1	205012129	205012131	1_TssA	1_TssA	1_TssA	1_TssA	1_TssA	1_TssA	1_TssA	7_Enh	13_ReprPC	12_EnhBiv	12_EnhBiv	12_EnhBiv	12_EnhBiv	13_ReprPC	13_ReprPC	15_Quies	5_TxWk	13_ReprPC	14_ReprPCWk	13_ReprPC	12_EnhBiv	14_ReprPCWk	14_ReprPCWk	14_ReprPCWk	14_ReprPCWk	14_ReprPCWk	14_ReprPCWk	15_Quies	13_ReprPC	13_ReprPC	13_ReprPC	14_ReprPCWk	14_ReprPCWk	13_ReprPC	13_ReprPC	12_EnhBiv	13_ReprPC	13_ReprPC	13_ReprPC	14_ReprPCWk	13_ReprPC	5_TxWk	-0.0987131	<0.0001	<0.0001
cg03201492	chr16	1096347	1096349	7_Enh	7_Enh	7_Enh	7_Enh	2_TssAFlnk	7_Enh	7_Enh	12_EnhBiv	15_Quies	15_Quies	13_ReprPC	15_Quies	14_ReprPCWk	14_ReprPCWk	12_EnhBiv	15_Quies	15_Quies	13_ReprPC	14_ReprPCWk	14_ReprPCWk	13_ReprPC	14_ReprPCWk	14_ReprPCWk	15_Quies	14_ReprPCWk	14_ReprPCWk	13_ReprPC	15_Quies	14_ReprPCWk	14_ReprPCWk	14_ReprPCWk	14_ReprPCWk	5_TxWk	12_EnhBiv	14_ReprPCWk	12_EnhBiv	13_ReprPC	14_ReprPCWk	13_ReprPC	12_EnhBiv	14_ReprPCWk	9_Het	-0.0985621	<0.0001	<0.0001
cg18403792	chr5	87963488	87963490	1_TssA	1_TssA	1_TssA	1_TssA	1_TssA	1_TssA	1_TssA	12_EnhBiv	12_EnhBiv	12_EnhBiv	12_EnhBiv	12_EnhBiv	13_ReprPC	13_ReprPC	12_EnhBiv	13_ReprPC	10_TssBiv	13_ReprPC	13_ReprPC	13_ReprPC	13_ReprPC	12_EnhBiv	13_ReprPC	14_ReprPCWk	12_EnhBiv	12_EnhBiv	12_EnhBiv	7_Enh	12_EnhBiv	10_TssBiv	13_ReprPC	10_TssBiv	8_ZNF/Rpts	12_EnhBiv	13_ReprPC	13_ReprPC	13_ReprPC	13_ReprPC	13_ReprPC	13_ReprPC	13_ReprPC	8_ZNF/Rpts	-0.0985066	<0.0001	<0.0001
cg13423098	chr15	23807233	23807235	1_TssA	1_TssA	1_TssA	1_TssA	1_TssA	1_TssA	1_TssA	14_ReprPCWk	13_ReprPC	15_Quies	14_ReprPCWk	14_ReprPCWk	13_ReprPC	15_Quies	14_ReprPCWk	14_ReprPCWk	14_ReprPCWk	15_Quies	15_Quies	14_ReprPCWk	14_ReprPCWk	14_ReprPCWk	14_ReprPCWk	15_Quies	14_ReprPCWk	9_Het	15_Quies	15_Quies	14_ReprPCWk	15_Quies	15_Quies	15_Quies	14_ReprPCWk	13_ReprPC	15_Quies	14_ReprPCWk	15_Quies	14_ReprPCWk	15_Quies	15_Quies	15_Quies	15_Quies	-0.0980849	<0.0001	<0.0001
cg01080998	chr5	87981176	87981178	1_TssA	1_TssA	1_TssA	10_TssBiv	1_TssA	10_TssBiv	1_TssA	13_ReprPC	13_ReprPC	13_ReprPC	13_ReprPC	12_EnhBiv	13_ReprPC	13_ReprPC	12_EnhBiv	14_ReprPCWk	13_ReprPC	12_EnhBiv	13_ReprPC	13_ReprPC	13_ReprPC	13_ReprPC	13_ReprPC	5_TxWk	12_EnhBiv	12_EnhBiv	13_ReprPC	5_TxWk	12_EnhBiv	13_ReprPC	13_ReprPC	13_ReprPC	5_TxWk	12_EnhBiv	13_ReprPC	13_ReprPC	13_ReprPC	13_ReprPC	13_ReprPC	13_ReprPC	13_ReprPC	9_Het	-0.0977294	<0.0001	<0.0001
cg24185130	chr19	2101361	2101363	6_EnhG	6_EnhG	6_EnhG	6_EnhG	6_EnhG	6_EnhG	6_EnhG	4_Tx	4_Tx	4_Tx	4_Tx	4_Tx	4_Tx	4_Tx	4_Tx	4_Tx	4_Tx	4_Tx	4_Tx	4_Tx	4_Tx	4_Tx	4_Tx	4_Tx	4_Tx	4_Tx	4_Tx	4_Tx	5_TxWk	4_Tx	4_Tx	4_Tx	5_TxWk	4_Tx	4_Tx	4_Tx	4_Tx	4_Tx	5_TxWk	4_Tx	4_Tx	4_Tx	-0.0974217	<0.0001	<0.0001
cg13434764	chr9	131156922	131156924	7_Enh	7_Enh	2_TssAFlnk	7_Enh	7_Enh	7_Enh	7_Enh	5_TxWk	5_TxWk	5_TxWk	5_TxWk	5_TxWk	5_TxWk	5_TxWk	14_ReprPCWk	15_Quies	5_TxWk	5_TxWk	14_ReprPCWk	5_TxWk	5_TxWk	5_TxWk	15_Quies	5_TxWk	14_ReprPCWk	5_TxWk	14_ReprPCWk	5_TxWk	5_TxWk	14_ReprPCWk	5_TxWk	5_TxWk	5_TxWk	5_TxWk	5_TxWk	13_ReprPC	14_ReprPCWk	14_ReprPCWk	13_ReprPC	13_ReprPC	5_TxWk	5_TxWk	-0.0970375	<0.0001	<0.0001
cg00319893	chr1	181526713	181526715	7_Enh	7_Enh	7_Enh	7_Enh	7_Enh	7_Enh	7_Enh	14_ReprPCWk	14_ReprPCWk	14_ReprPCWk	13_ReprPC	15_Quies	14_ReprPCWk	14_ReprPCWk	15_Quies	14_ReprPCWk	14_ReprPCWk	15_Quies	15_Quies	15_Quies	15_Quies	15_Quies	15_Quies	15_Quies	14_ReprPCWk	15_Quies	15_Quies	15_Quies	14_ReprPCWk	15_Quies	15_Quies	15_Quies	14_ReprPCWk	14_ReprPCWk	13_ReprPC	14_ReprPCWk	15_Quies	14_ReprPCWk	14_ReprPCWk	14_ReprPCWk	15_Quies	15_Quies	-0.0970333	<0.0001	<0.0001
cg14298200	chr8	65498811	65498813	10_TssBiv	10_TssBiv	10_TssBiv	10_TssBiv	10_TssBiv	10_TssBiv	10_TssBiv	13_ReprPC	12_EnhBiv	13_ReprPC	13_ReprPC	13_ReprPC	13_ReprPC	13_ReprPC	13_ReprPC	13_ReprPC	12_EnhBiv	14_ReprPCWk	13_ReprPC	13_ReprPC	13_ReprPC	13_ReprPC	13_ReprPC	14_ReprPCWk	13_ReprPC	9_Het	14_ReprPCWk	5_TxWk	13_ReprPC	13_ReprPC	13_ReprPC	13_ReprPC	9_Het	14_ReprPCWk	13_ReprPC	13_ReprPC	13_ReprPC	13_ReprPC	13_ReprPC	13_ReprPC	13_ReprPC	9_Het	-0.0968875	<0.0001	<0.0001
cg23165310	chr3	181422216	181422218	1_TssA	1_TssA	10_TssBiv	10_TssBiv	10_TssBiv	10_TssBiv	1_TssA	12_EnhBiv	12_EnhBiv	12_EnhBiv	12_EnhBiv	13_ReprPC	12_EnhBiv	13_ReprPC	12_EnhBiv	13_ReprPC	12_EnhBiv	13_ReprPC	13_ReprPC	13_ReprPC	13_ReprPC	13_ReprPC	13_ReprPC	7_Enh	13_ReprPC	12_EnhBiv	13_ReprPC	7_Enh	13_ReprPC	13_ReprPC	13_ReprPC	13_ReprPC	14_ReprPCWk	13_ReprPC	13_ReprPC	12_EnhBiv	13_ReprPC	13_ReprPC	13_ReprPC	13_ReprPC	13_ReprPC	13_ReprPC	-0.0958239	<0.0001	<0.0001
cg15847685	chr4	62129665	62129667	5_TxWk	7_Enh	5_TxWk	5_TxWk	1_TssA	5_TxWk	7_Enh	15_Quies	15_Quies	15_Quies	15_Quies	15_Quies	13_ReprPC	15_Quies	15_Quies	15_Quies	14_ReprPCWk	15_Quies	15_Quies	15_Quies	15_Quies	15_Quies	15_Quies	15_Quies	15_Quies	15_Quies	14_ReprPCWk	15_Quies	15_Quies	15_Quies	15_Quies	15_Quies	15_Quies	15_Quies	15_Quies	15_Quies	15_Quies	15_Quies	15_Quies	15_Quies	15_Quies	15_Quies	-0.0958199	<0.0001	<0.0001
cg10484958	chr13	53424126	53424128	10_TssBiv	1_TssA	10_TssBiv	11_BivFlnk	10_TssBiv	10_TssBiv	10_TssBiv	13_ReprPC	13_ReprPC	13_ReprPC	13_ReprPC	13_ReprPC	13_ReprPC	13_ReprPC	13_ReprPC	9_Het	13_ReprPC	13_ReprPC	13_ReprPC	13_ReprPC	12_EnhBiv	13_ReprPC	12_EnhBiv	5_TxWk	13_ReprPC	13_ReprPC	14_ReprPCWk	5_TxWk	13_ReprPC	13_ReprPC	13_ReprPC	13_ReprPC	14_ReprPCWk	12_EnhBiv	13_ReprPC	12_EnhBiv	12_EnhBiv	13_ReprPC	13_ReprPC	12_EnhBiv	13_ReprPC	8_ZNF/Rpts	-0.0957751	<0.0001	<0.0001
cg06586197	chr4	7502946	7502948	7_Enh	7_Enh	7_Enh	7_Enh	7_Enh	7_Enh	7_Enh	15_Quies	14_ReprPCWk	15_Quies	13_ReprPC	12_EnhBiv	13_ReprPC	14_ReprPCWk	14_ReprPCWk	15_Quies	15_Quies	14_ReprPCWk	15_Quies	15_Quies	15_Quies	15_Quies	14_ReprPCWk	15_Quies	15_Quies	9_Het	15_Quies	15_Quies	14_ReprPCWk	14_ReprPCWk	15_Quies	15_Quies	15_Quies	14_ReprPCWk	15_Quies	13_ReprPC	14_ReprPCWk	15_Quies	14_ReprPCWk	14_ReprPCWk	15_Quies	15_Quies	-0.0956313	<0.0001	<0.0001
cg07344172	chr1	200980487	200980489	7_Enh	7_Enh	7_Enh	7_Enh	7_Enh	7_Enh	7_Enh	15_Quies	14_ReprPCWk	6_EnhG	6_EnhG	6_EnhG	5_TxWk	6_EnhG	14_ReprPCWk	14_ReprPCWk	15_Quies	5_TxWk	14_ReprPCWk	5_TxWk	13_ReprPC	14_ReprPCWk	15_Quies	5_TxWk	14_ReprPCWk	5_TxWk	5_TxWk	5_TxWk	15_Quies	5_TxWk	15_Quies	14_ReprPCWk	15_Quies	14_ReprPCWk	5_TxWk	13_ReprPC	14_ReprPCWk	5_TxWk	14_ReprPCWk	13_ReprPC	4_Tx	5_TxWk	-0.0954023	<0.0001	<0.0001
cg20510474	chr2	6675895	6675897	1_TssA	1_TssA	1_TssA	1_TssA	1_TssA	1_TssA	2_TssAFlnk	14_ReprPCWk	15_Quies	15_Quies	14_ReprPCWk	14_ReprPCWk	13_ReprPC	15_Quies	14_ReprPCWk	9_Het	13_ReprPC	15_Quies	15_Quies	14_ReprPCWk	15_Quies	9_Het	15_Quies	15_Quies	14_ReprPCWk	15_Quies	15_Quies	15_Quies	15_Quies	14_ReprPCWk	14_ReprPCWk	15_Quies	14_ReprPCWk	14_ReprPCWk	14_ReprPCWk	15_Quies	15_Quies	14_ReprPCWk	14_ReprPCWk	15_Quies	15_Quies	15_Quies	-0.0952071	<0.0001	<0.0001
cg05306943	chr4	152640092	152640094	7_Enh	7_Enh	7_Enh	7_Enh	7_Enh	7_Enh	7_Enh	4_Tx	5_TxWk	4_Tx	4_Tx	5_TxWk	5_TxWk	4_Tx	4_Tx	4_Tx	4_Tx	5_TxWk	5_TxWk	5_TxWk	5_TxWk	5_TxWk	15_Quies	5_TxWk	5_TxWk	4_Tx	5_TxWk	5_TxWk	15_Quies	5_TxWk	5_TxWk	15_Quies	5_TxWk	5_TxWk	4_Tx	5_TxWk	5_TxWk	5_TxWk	15_Quies	4_Tx	5_TxWk	5_TxWk	-0.0947731	<0.0001	<0.0001
cg04819775	chr5	87974435	87974437	1_TssA	1_TssA	1_TssA	10_TssBiv	1_TssA	1_TssA	1_TssA	13_ReprPC	13_ReprPC	13_ReprPC	13_ReprPC	13_ReprPC	13_ReprPC	13_ReprPC	13_ReprPC	13_ReprPC	13_ReprPC	13_ReprPC	13_ReprPC	13_ReprPC	13_ReprPC	13_ReprPC	13_ReprPC	14_ReprPCWk	13_ReprPC	14_ReprPCWk	13_ReprPC	5_TxWk	13_ReprPC	13_ReprPC	13_ReprPC	13_ReprPC	14_ReprPCWk	13_ReprPC	12_EnhBiv	13_ReprPC	13_ReprPC	13_ReprPC	13_ReprPC	13_ReprPC	13_ReprPC	9_Het	-0.0943389	<0.0001	<0.0001
cg05663558	chr19	35782256	35782258	1_TssA	1_TssA	1_TssA	2_TssAFlnk	2_TssAFlnk	1_TssA	1_TssA	13_ReprPC	15_Quies	5_TxWk	14_ReprPCWk	15_Quies	15_Quies	15_Quies	13_ReprPC	14_ReprPCWk	15_Quies	14_ReprPCWk	14_ReprPCWk	14_ReprPCWk	14_ReprPCWk	15_Quies	15_Quies	15_Quies	14_ReprPCWk	9_Het	15_Quies	15_Quies	14_ReprPCWk	14_ReprPCWk	13_ReprPC	14_ReprPCWk	5_TxWk	14_ReprPCWk	14_ReprPCWk	13_ReprPC	13_ReprPC	14_ReprPCWk	14_ReprPCWk	13_ReprPC	14_ReprPCWk	15_Quies	-0.0937619	<0.0001	<0.0001
cg22873661	chr14	88788596	88788598	1_TssA	1_TssA	1_TssA	10_TssBiv	1_TssA	1_TssA	10_TssBiv	12_EnhBiv	13_ReprPC	14_ReprPCWk	13_ReprPC	13_ReprPC	13_ReprPC	13_ReprPC	13_ReprPC	14_ReprPCWk	14_ReprPCWk	13_ReprPC	14_ReprPCWk	12_EnhBiv	13_ReprPC	12_EnhBiv	15_Quies	15_Quies	13_ReprPC	9_Het	13_ReprPC	15_Quies	12_EnhBiv	13_ReprPC	13_ReprPC	13_ReprPC	15_Quies	14_ReprPCWk	13_ReprPC	13_ReprPC	12_EnhBiv	13_ReprPC	13_ReprPC	12_EnhBiv	13_ReprPC	15_Quies	-0.0936472	<0.0001	<0.0001
cg16276063	chr3	181421702	181421704	1_TssA	1_TssA	10_TssBiv	10_TssBiv	10_TssBiv	10_TssBiv	1_TssA	13_ReprPC	12_EnhBiv	13_ReprPC	13_ReprPC	13_ReprPC	13_ReprPC	13_ReprPC	13_ReprPC	14_ReprPCWk	13_ReprPC	12_EnhBiv	13_ReprPC	13_ReprPC	13_ReprPC	13_ReprPC	13_ReprPC	11_BivFlnk	12_EnhBiv	13_ReprPC	13_ReprPC	5_TxWk	13_ReprPC	13_ReprPC	13_ReprPC	13_ReprPC	14_ReprPCWk	13_ReprPC	13_ReprPC	13_ReprPC	12_EnhBiv	13_ReprPC	13_ReprPC	13_ReprPC	13_ReprPC	9_Het	-0.0936152	<0.0001	<0.0001
cg03164001	chr2	26358651	26358653	7_Enh	7_Enh	7_Enh	7_Enh	7_Enh	7_Enh	7_Enh	5_TxWk	4_Tx	4_Tx	4_Tx	4_Tx	4_Tx	5_TxWk	4_Tx	5_TxWk	4_Tx	5_TxWk	5_TxWk	4_Tx	4_Tx	4_Tx	5_TxWk	5_TxWk	5_TxWk	5_TxWk	5_TxWk	5_TxWk	5_TxWk	4_Tx	4_Tx	5_TxWk	5_TxWk	5_TxWk	4_Tx	5_TxWk	6_EnhG	5_TxWk	5_TxWk	5_TxWk	5_TxWk	5_TxWk	-0.0935856	<0.0001	<0.0001
cg14973421	chr1	102462820	102462822	1_TssA	1_TssA	10_TssBiv	10_TssBiv	1_TssA	1_TssA	7_Enh	12_EnhBiv	13_ReprPC	15_Quies	14_ReprPCWk	13_ReprPC	13_ReprPC	13_ReprPC	15_Quies	14_ReprPCWk	15_Quies	15_Quies	15_Quies	14_ReprPCWk	13_ReprPC	15_Quies	13_ReprPC	15_Quies	14_ReprPCWk	15_Quies	15_Quies	15_Quies	15_Quies	14_ReprPCWk	15_Quies	15_Quies	14_ReprPCWk	15_Quies	14_ReprPCWk	13_ReprPC	14_ReprPCWk	13_ReprPC	13_ReprPC	13_ReprPC	14_ReprPCWk	14_ReprPCWk	-0.091958	<0.0001	<0.0001
cg08753468	chr7	71911540	71911542	1_TssA	1_TssA	1_TssA	1_TssA	10_TssBiv	1_TssA	1_TssA	13_ReprPC	14_ReprPCWk	15_Quies	14_ReprPCWk	15_Quies	13_ReprPC	14_ReprPCWk	14_ReprPCWk	14_ReprPCWk	14_ReprPCWk	14_ReprPCWk	15_Quies	14_ReprPCWk	13_ReprPC	15_Quies	14_ReprPCWk	5_TxWk	14_ReprPCWk	14_ReprPCWk	15_Quies	5_TxWk	14_ReprPCWk	14_ReprPCWk	14_ReprPCWk	14_ReprPCWk	5_TxWk	15_Quies	14_ReprPCWk	12_EnhBiv	14_ReprPCWk	14_ReprPCWk	13_ReprPC	13_ReprPC	15_Quies	15_Quies	-0.091571	<0.0001	<0.0001
cg25076295	chr4	154681618	154681620	1_TssA	1_TssA	1_TssA	1_TssA	1_TssA	11_BivFlnk	11_BivFlnk	2_TssAFlnk	13_ReprPC	13_ReprPC	12_EnhBiv	13_ReprPC	13_ReprPC	12_EnhBiv	14_ReprPCWk	14_ReprPCWk	13_ReprPC	13_ReprPC	13_ReprPC	13_ReprPC	13_ReprPC	14_ReprPCWk	14_ReprPCWk	15_Quies	13_ReprPC	13_ReprPC	14_ReprPCWk	15_Quies	13_ReprPC	13_ReprPC	13_ReprPC	13_ReprPC	14_ReprPCWk	14_ReprPCWk	13_ReprPC	13_ReprPC	13_ReprPC	13_ReprPC	13_ReprPC	12_EnhBiv	13_ReprPC	14_ReprPCWk	-0.0910571	<0.0001	<0.0001
cg22125805	chr12	119212247	119212249	1_TssA	1_TssA	1_TssA	1_TssA	1_TssA	1_TssA	1_TssA	13_ReprPC	13_ReprPC	14_ReprPCWk	13_ReprPC	15_Quies	13_ReprPC	13_ReprPC	13_ReprPC	9_Het	13_ReprPC	15_Quies	14_ReprPCWk	14_ReprPCWk	13_ReprPC	9_Het	13_ReprPC	15_Quies	13_ReprPC	9_Het	15_Quies	9_Het	13_ReprPC	15_Quies	15_Quies	14_ReprPCWk	14_ReprPCWk	13_ReprPC	14_ReprPCWk	13_ReprPC	13_ReprPC	14_ReprPCWk	15_Quies	13_ReprPC	14_ReprPCWk	9_Het	-0.0905865	<0.0001	<0.0001
cg21205865	chr9	131156780	131156782	2_TssAFlnk	2_TssAFlnk	7_Enh	2_TssAFlnk	2_TssAFlnk	7_Enh	2_TssAFlnk	5_TxWk	5_TxWk	5_TxWk	5_TxWk	5_TxWk	5_TxWk	4_Tx	14_ReprPCWk	5_TxWk	5_TxWk	5_TxWk	14_ReprPCWk	5_TxWk	5_TxWk	5_TxWk	15_Quies	5_TxWk	14_ReprPCWk	5_TxWk	14_ReprPCWk	5_TxWk	5_TxWk	14_ReprPCWk	5_TxWk	5_TxWk	5_TxWk	5_TxWk	5_TxWk	13_ReprPC	14_ReprPCWk	14_ReprPCWk	14_ReprPCWk	13_ReprPC	5_TxWk	5_TxWk	-0.0897909	<0.0001	<0.0001
cg02715913	chr4	6324193	6324195	4_Tx	4_Tx	4_Tx	4_Tx	4_Tx	4_Tx	4_Tx	14_ReprPCWk	14_ReprPCWk	14_ReprPCWk	13_ReprPC	14_ReprPCWk	13_ReprPC	13_ReprPC	13_ReprPC	15_Quies	14_ReprPCWk	15_Quies	15_Quies	14_ReprPCWk	14_ReprPCWk	8_ZNF/Rpts	5_TxWk	15_Quies	5_TxWk	15_Quies	15_Quies	15_Quies	14_ReprPCWk	14_ReprPCWk	15_Quies	14_ReprPCWk	5_TxWk	14_ReprPCWk	14_ReprPCWk	13_ReprPC	14_ReprPCWk	14_ReprPCWk	5_TxWk	13_ReprPC	14_ReprPCWk	9_Het	-0.0878901	<0.0001	<0.0001
cg20568045	chr6	169642013	169642015	7_Enh	7_Enh	7_Enh	7_Enh	7_Enh	7_Enh	7_Enh	14_ReprPCWk	15_Quies	15_Quies	13_ReprPC	15_Quies	15_Quies	14_ReprPCWk	5_TxWk	4_Tx	15_Quies	5_TxWk	5_TxWk	15_Quies	5_TxWk	5_TxWk	14_ReprPCWk	5_TxWk	5_TxWk	15_Quies	4_Tx	5_TxWk	14_ReprPCWk	15_Quies	15_Quies	5_TxWk	5_TxWk	5_TxWk	15_Quies	13_ReprPC	14_ReprPCWk	14_ReprPCWk	15_Quies	5_TxWk	15_Quies	5_TxWk	-0.0871786	<0.0001	<0.0001
cg09528496	chr19	3881224	3881226	10_TssBiv	10_TssBiv	10_TssBiv	10_TssBiv	10_TssBiv	10_TssBiv	10_TssBiv	13_ReprPC	13_ReprPC	12_EnhBiv	12_EnhBiv	12_EnhBiv	12_EnhBiv	12_EnhBiv	13_ReprPC	15_Quies	14_ReprPCWk	14_ReprPCWk	13_ReprPC	13_ReprPC	13_ReprPC	14_ReprPCWk	1_TssA	14_ReprPCWk	13_ReprPC	14_ReprPCWk	14_ReprPCWk	5_TxWk	14_ReprPCWk	13_ReprPC	13_ReprPC	13_ReprPC	5_TxWk	13_ReprPC	13_ReprPC	13_ReprPC	13_ReprPC	13_ReprPC	13_ReprPC	13_ReprPC	13_ReprPC	13_ReprPC	-0.0871193	<0.0001	<0.0001
cg08346735	chr4	184829965	184829967	1_TssA	1_TssA	2_TssAFlnk	1_TssA	1_TssA	1_TssA	7_Enh	15_Quies	13_ReprPC	14_ReprPCWk	14_ReprPCWk	13_ReprPC	13_ReprPC	13_ReprPC	14_ReprPCWk	15_Quies	15_Quies	15_Quies	15_Quies	14_ReprPCWk	14_ReprPCWk	5_TxWk	15_Quies	15_Quies	5_TxWk	15_Quies	15_Quies	5_TxWk	14_ReprPCWk	14_ReprPCWk	14_ReprPCWk	15_Quies	5_TxWk	5_TxWk	14_ReprPCWk	15_Quies	13_ReprPC	14_ReprPCWk	14_ReprPCWk	15_Quies	13_ReprPC	5_TxWk	-0.0870691	<0.0001	<0.0001
cg02650401	chr3	181441500	181441502	10_TssBiv	1_TssA	2_TssAFlnk	11_BivFlnk	11_BivFlnk	10_TssBiv	1_TssA	13_ReprPC	13_ReprPC	13_ReprPC	13_ReprPC	13_ReprPC	13_ReprPC	13_ReprPC	13_ReprPC	13_ReprPC	13_ReprPC	13_ReprPC	13_ReprPC	13_ReprPC	13_ReprPC	14_ReprPCWk	13_ReprPC	15_Quies	13_ReprPC	13_ReprPC	13_ReprPC	9_Het	13_ReprPC	13_ReprPC	13_ReprPC	13_ReprPC	14_ReprPCWk	14_ReprPCWk	13_ReprPC	13_ReprPC	13_ReprPC	13_ReprPC	13_ReprPC	13_ReprPC	13_ReprPC	13_ReprPC	-0.0868784	<0.0001	<0.0001
cg26173447	chr11	73122489	73122491	7_Enh	7_Enh	7_Enh	7_Enh	7_Enh	7_Enh	7_Enh	4_Tx	5_TxWk	4_Tx	5_TxWk	4_Tx	4_Tx	4_Tx	5_TxWk	5_TxWk	4_Tx	5_TxWk	5_TxWk	5_TxWk	5_TxWk	5_TxWk	15_Quies	4_Tx	4_Tx	4_Tx	4_Tx	5_TxWk	5_TxWk	5_TxWk	5_TxWk	5_TxWk	5_TxWk	5_TxWk	5_TxWk	5_TxWk	5_TxWk	5_TxWk	5_TxWk	4_Tx	4_Tx	4_Tx	-0.086867	<0.0001	<0.0001
cg15339249	chr4	36282497	36282499	2_TssAFlnk	2_TssAFlnk	1_TssA	2_TssAFlnk	1_TssA	2_TssAFlnk	2_TssAFlnk	7_Enh	15_Quies	14_ReprPCWk	7_Enh	7_Enh	7_Enh	7_Enh	15_Quies	15_Quies	15_Quies	15_Quies	15_Quies	15_Quies	15_Quies	15_Quies	14_ReprPCWk	15_Quies	15_Quies	15_Quies	15_Quies	15_Quies	15_Quies	15_Quies	15_Quies	15_Quies	7_Enh	15_Quies	14_ReprPCWk	15_Quies	15_Quies	5_TxWk	7_Enh	15_Quies	15_Quies	15_Quies	-0.0865113	<0.0001	<0.0001
cg12857717	chr1	11716170	11716172	2_TssAFlnk	2_TssAFlnk	2_TssAFlnk	2_TssAFlnk	3_TxFlnk	2_TssAFlnk	2_TssAFlnk	7_Enh	14_ReprPCWk	6_EnhG	6_EnhG	7_Enh	7_Enh	5_TxWk	5_TxWk	5_TxWk	5_TxWk	7_Enh	5_TxWk	7_Enh	5_TxWk	7_Enh	15_Quies	7_Enh	7_Enh	7_Enh	5_TxWk	7_Enh	7_Enh	5_TxWk	15_Quies	5_TxWk	6_EnhG	7_Enh	7_Enh	1_TssA	6_EnhG	15_Quies	7_Enh	7_Enh	7_Enh	7_Enh	-0.0863103	<0.0001	<0.0001
cg14987607	chr1	204912205	204912207	7_Enh	7_Enh	7_Enh	7_Enh	7_Enh	7_Enh	7_Enh	5_TxWk	14_ReprPCWk	15_Quies	14_ReprPCWk	15_Quies	14_ReprPCWk	14_ReprPCWk	14_ReprPCWk	15_Quies	5_TxWk	15_Quies	5_TxWk	14_ReprPCWk	5_TxWk	5_TxWk	5_TxWk	15_Quies	15_Quies	15_Quies	5_TxWk	15_Quies	15_Quies	14_ReprPCWk	5_TxWk	5_TxWk	5_TxWk	14_ReprPCWk	14_ReprPCWk	14_ReprPCWk	14_ReprPCWk	14_ReprPCWk	14_ReprPCWk	5_TxWk	15_Quies	5_TxWk	-0.0858029	<0.0001	<0.0001
cg25109019	chr3	181441344	181441346	10_TssBiv	2_TssAFlnk	2_TssAFlnk	11_BivFlnk	11_BivFlnk	10_TssBiv	1_TssA	13_ReprPC	13_ReprPC	13_ReprPC	13_ReprPC	13_ReprPC	13_ReprPC	13_ReprPC	13_ReprPC	13_ReprPC	13_ReprPC	13_ReprPC	13_ReprPC	13_ReprPC	13_ReprPC	14_ReprPCWk	13_ReprPC	15_Quies	13_ReprPC	13_ReprPC	13_ReprPC	9_Het	13_ReprPC	13_ReprPC	13_ReprPC	13_ReprPC	14_ReprPCWk	14_ReprPCWk	13_ReprPC	13_ReprPC	13_ReprPC	13_ReprPC	13_ReprPC	13_ReprPC	13_ReprPC	13_ReprPC	-0.0854788	<0.0001	<0.0001
cg18375236	chr19	30024705	30024707	4_Tx	4_Tx	4_Tx	4_Tx	4_Tx	6_EnhG	5_TxWk	13_ReprPC	15_Quies	14_ReprPCWk	13_ReprPC	14_ReprPCWk	13_ReprPC	13_ReprPC	13_ReprPC	14_ReprPCWk	14_ReprPCWk	14_ReprPCWk	14_ReprPCWk	14_ReprPCWk	14_ReprPCWk	14_ReprPCWk	14_ReprPCWk	9_Het	13_ReprPC	9_Het	13_ReprPC	15_Quies	14_ReprPCWk	14_ReprPCWk	14_ReprPCWk	14_ReprPCWk	15_Quies	13_ReprPC	14_ReprPCWk	12_EnhBiv	13_ReprPC	14_ReprPCWk	14_ReprPCWk	13_ReprPC	13_ReprPC	15_Quies	-0.0849062	<0.0001	<0.0001
cg16667279	chr19	11591997	11591999	1_TssA	1_TssA	1_TssA	1_TssA	1_TssA	1_TssA	1_TssA	13_ReprPC	12_EnhBiv	12_EnhBiv	12_EnhBiv	13_ReprPC	13_ReprPC	13_ReprPC	13_ReprPC	15_Quies	14_ReprPCWk	13_ReprPC	13_ReprPC	14_ReprPCWk	12_EnhBiv	13_ReprPC	15_Quies	5_TxWk	13_ReprPC	7_Enh	14_ReprPCWk	5_TxWk	10_TssBiv	14_ReprPCWk	14_ReprPCWk	13_ReprPC	5_TxWk	10_TssBiv	13_ReprPC	13_ReprPC	13_ReprPC	13_ReprPC	13_ReprPC	12_EnhBiv	10_TssBiv	12_EnhBiv	-0.0847628	<0.0001	<0.0001
cg09985739	chr13	67621713	67621715	7_Enh	7_Enh	7_Enh	7_Enh	7_Enh	5_TxWk	7_Enh	15_Quies	15_Quies	15_Quies	15_Quies	15_Quies	15_Quies	15_Quies	15_Quies	15_Quies	15_Quies	15_Quies	15_Quies	15_Quies	15_Quies	15_Quies	15_Quies	15_Quies	15_Quies	15_Quies	15_Quies	15_Quies	15_Quies	15_Quies	15_Quies	15_Quies	15_Quies	15_Quies	15_Quies	15_Quies	15_Quies	15_Quies	15_Quies	15_Quies	15_Quies	15_Quies	-0.0840465	<0.0001	<0.0001
cg16570507	chr10	88024597	88024599	7_Enh	7_Enh	7_Enh	7_Enh	7_Enh	7_Enh	7_Enh	13_ReprPC	13_ReprPC	14_ReprPCWk	13_ReprPC	14_ReprPCWk	13_ReprPC	14_ReprPCWk	13_ReprPC	15_Quies	15_Quies	15_Quies	15_Quies	14_ReprPCWk	13_ReprPC	15_Quies	14_ReprPCWk	15_Quies	14_ReprPCWk	15_Quies	15_Quies	15_Quies	14_ReprPCWk	14_ReprPCWk	15_Quies	14_ReprPCWk	14_ReprPCWk	15_Quies	14_ReprPCWk	13_ReprPC	13_ReprPC	14_ReprPCWk	14_ReprPCWk	13_ReprPC	14_ReprPCWk	14_ReprPCWk	-0.0835154	<0.0001	<0.0001
cg02213103	chr3	181421547	181421549	1_TssA	1_TssA	10_TssBiv	10_TssBiv	10_TssBiv	10_TssBiv	1_TssA	13_ReprPC	13_ReprPC	13_ReprPC	13_ReprPC	13_ReprPC	13_ReprPC	13_ReprPC	13_ReprPC	14_ReprPCWk	13_ReprPC	12_EnhBiv	13_ReprPC	13_ReprPC	13_ReprPC	13_ReprPC	13_ReprPC	14_ReprPCWk	13_ReprPC	14_ReprPCWk	13_ReprPC	5_TxWk	13_ReprPC	13_ReprPC	13_ReprPC	13_ReprPC	14_ReprPCWk	13_ReprPC	13_ReprPC	13_ReprPC	12_EnhBiv	13_ReprPC	12_EnhBiv	13_ReprPC	13_ReprPC	9_Het	-0.0834111	<0.0001	<0.0001
cg18552334	chr19	51472831	51472833	1_TssA	10_TssBiv	1_TssA	1_TssA	10_TssBiv	10_TssBiv	1_TssA	2_TssAFlnk	15_Quies	15_Quies	13_ReprPC	15_Quies	13_ReprPC	14_ReprPCWk	14_ReprPCWk	9_Het	14_ReprPCWk	14_ReprPCWk	14_ReprPCWk	14_ReprPCWk	13_ReprPC	7_Enh	14_ReprPCWk	15_Quies	14_ReprPCWk	14_ReprPCWk	14_ReprPCWk	15_Quies	14_ReprPCWk	14_ReprPCWk	14_ReprPCWk	14_ReprPCWk	14_ReprPCWk	13_ReprPC	14_ReprPCWk	13_ReprPC	14_ReprPCWk	14_ReprPCWk	14_ReprPCWk	13_ReprPC	15_Quies	7_Enh	-0.0833992	<0.0001	<0.0001
cg17409313	chr20	42876938	42876940	1_TssA	1_TssA	2_TssAFlnk	1_TssA	1_TssA	1_TssA	1_TssA	12_EnhBiv	13_ReprPC	13_ReprPC	12_EnhBiv	14_ReprPCWk	13_ReprPC	13_ReprPC	13_ReprPC	14_ReprPCWk	15_Quies	14_ReprPCWk	14_ReprPCWk	13_ReprPC	13_ReprPC	7_Enh	15_Quies	5_TxWk	7_Enh	15_Quies	7_Enh	15_Quies	13_ReprPC	14_ReprPCWk	15_Quies	15_Quies	15_Quies	7_Enh	14_ReprPCWk	13_ReprPC	13_ReprPC	13_ReprPC	13_ReprPC	13_ReprPC	13_ReprPC	8_ZNF/Rpts	-0.0829108	<0.0001	<0.0001
cg03349123	chr9	139902492	139902494	6_EnhG	6_EnhG	6_EnhG	6_EnhG	6_EnhG	6_EnhG	6_EnhG	4_Tx	15_Quies	5_TxWk	5_TxWk	4_Tx	4_Tx	4_Tx	4_Tx	4_Tx	5_TxWk	4_Tx	5_TxWk	5_TxWk	5_TxWk	5_TxWk	5_TxWk	4_Tx	5_TxWk	8_ZNF/Rpts	5_TxWk	5_TxWk	5_TxWk	5_TxWk	5_TxWk	5_TxWk	5_TxWk	4_Tx	5_TxWk	5_TxWk	5_TxWk	5_TxWk	15_Quies	7_Enh	5_TxWk	4_Tx	-0.0827422	<0.0001	<0.0001
cg09590401	chr12	132106087	132106089	1_TssA	2_TssAFlnk	1_TssA	2_TssAFlnk	1_TssA	2_TssAFlnk	2_TssAFlnk	13_ReprPC	13_ReprPC	14_ReprPCWk	13_ReprPC	15_Quies	13_ReprPC	14_ReprPCWk	13_ReprPC	15_Quies	14_ReprPCWk	14_ReprPCWk	14_ReprPCWk	14_ReprPCWk	13_ReprPC	9_Het	14_ReprPCWk	15_Quies	14_ReprPCWk	13_ReprPC	14_ReprPCWk	9_Het	14_ReprPCWk	14_ReprPCWk	14_ReprPCWk	14_ReprPCWk	5_TxWk	13_ReprPC	14_ReprPCWk	13_ReprPC	13_ReprPC	14_ReprPCWk	13_ReprPC	13_ReprPC	15_Quies	9_Het	-0.0822704	<0.0001	<0.0001
cg17342759	chr5	146461854	146461856	7_Enh	7_Enh	7_Enh	7_Enh	7_Enh	7_Enh	7_Enh	15_Quies	15_Quies	15_Quies	14_ReprPCWk	14_ReprPCWk	15_Quies	15_Quies	15_Quies	15_Quies	14_ReprPCWk	15_Quies	15_Quies	15_Quies	15_Quies	15_Quies	15_Quies	15_Quies	15_Quies	15_Quies	15_Quies	15_Quies	15_Quies	15_Quies	15_Quies	15_Quies	15_Quies	15_Quies	15_Quies	15_Quies	15_Quies	14_ReprPCWk	5_TxWk	15_Quies	15_Quies	15_Quies	-0.0816986	<0.0001	<0.0001
cg06915270	chr1	183891359	183891361	7_Enh	6_EnhG	6_EnhG	6_EnhG	6_EnhG	6_EnhG	6_EnhG	4_Tx	15_Quies	15_Quies	15_Quies	15_Quies	15_Quies	5_TxWk	4_Tx	5_TxWk	4_Tx	5_TxWk	4_Tx	4_Tx	5_TxWk	5_TxWk	5_TxWk	5_TxWk	4_Tx	4_Tx	4_Tx	4_Tx	15_Quies	5_TxWk	5_TxWk	5_TxWk	5_TxWk	5_TxWk	5_TxWk	4_Tx	5_TxWk	5_TxWk	15_Quies	4_Tx	15_Quies	4_Tx	-0.0808427	<0.0001	<0.0001
cg26599630	chr1	4718211	4718213	2_TssAFlnk	2_TssAFlnk	2_TssAFlnk	2_TssAFlnk	2_TssAFlnk	2_TssAFlnk	2_TssAFlnk	13_ReprPC	13_ReprPC	14_ReprPCWk	13_ReprPC	14_ReprPCWk	13_ReprPC	13_ReprPC	13_ReprPC	14_ReprPCWk	13_ReprPC	14_ReprPCWk	13_ReprPC	13_ReprPC	13_ReprPC	12_EnhBiv	14_ReprPCWk	15_Quies	13_ReprPC	13_ReprPC	15_Quies	15_Quies	14_ReprPCWk	14_ReprPCWk	14_ReprPCWk	13_ReprPC	14_ReprPCWk	13_ReprPC	13_ReprPC	13_ReprPC	13_ReprPC	13_ReprPC	13_ReprPC	13_ReprPC	13_ReprPC	9_Het	-0.0807763	<0.0001	<0.0001
cg09684066	chr1	183891564	183891566	6_EnhG	6_EnhG	6_EnhG	6_EnhG	6_EnhG	6_EnhG	6_EnhG	4_Tx	15_Quies	15_Quies	15_Quies	15_Quies	15_Quies	5_TxWk	4_Tx	5_TxWk	4_Tx	5_TxWk	4_Tx	4_Tx	4_Tx	4_Tx	5_TxWk	5_TxWk	4_Tx	4_Tx	4_Tx	4_Tx	15_Quies	5_TxWk	4_Tx	4_Tx	5_TxWk	4_Tx	5_TxWk	4_Tx	5_TxWk	5_TxWk	15_Quies	4_Tx	15_Quies	4_Tx	-0.0803503	<0.0001	<0.0001
cg09263164	chr14	77605788	77605790	11_BivFlnk	11_BivFlnk	2_TssAFlnk	2_TssAFlnk	2_TssAFlnk	2_TssAFlnk	6_EnhG	12_EnhBiv	13_ReprPC	12_EnhBiv	12_EnhBiv	13_ReprPC	12_EnhBiv	13_ReprPC	13_ReprPC	14_ReprPCWk	12_EnhBiv	13_ReprPC	13_ReprPC	13_ReprPC	13_ReprPC	14_ReprPCWk	14_ReprPCWk	7_Enh	12_EnhBiv	12_EnhBiv	13_ReprPC	5_TxWk	12_EnhBiv	13_ReprPC	13_ReprPC	13_ReprPC	14_ReprPCWk	12_EnhBiv	13_ReprPC	12_EnhBiv	12_EnhBiv	13_ReprPC	13_ReprPC	13_ReprPC	13_ReprPC	12_EnhBiv	-0.0801572	<0.0001	<0.0001
cg23885965	chr15	32149177	32149179	5_TxWk	7_Enh	7_Enh	7_Enh	7_Enh	5_TxWk	7_Enh	9_Het	15_Quies	15_Quies	13_ReprPC	15_Quies	15_Quies	14_ReprPCWk	15_Quies	9_Het	15_Quies	15_Quies	15_Quies	15_Quies	15_Quies	15_Quies	15_Quies	15_Quies	15_Quies	15_Quies	15_Quies	15_Quies	15_Quies	15_Quies	15_Quies	15_Quies	15_Quies	14_ReprPCWk	15_Quies	15_Quies	15_Quies	14_ReprPCWk	15_Quies	15_Quies	15_Quies	15_Quies	-0.0800256	<0.0001	<0.0001
cg12432526	chr17	79354701	79354703	7_Enh	1_TssA	2_TssAFlnk	2_TssAFlnk	7_Enh	7_Enh	2_TssAFlnk	15_Quies	14_ReprPCWk	15_Quies	13_ReprPC	15_Quies	15_Quies	14_ReprPCWk	14_ReprPCWk	15_Quies	15_Quies	14_ReprPCWk	15_Quies	14_ReprPCWk	15_Quies	14_ReprPCWk	15_Quies	15_Quies	15_Quies	15_Quies	14_ReprPCWk	5_TxWk	15_Quies	14_ReprPCWk	14_ReprPCWk	15_Quies	15_Quies	15_Quies	5_TxWk	13_ReprPC	12_EnhBiv	15_Quies	14_ReprPCWk	14_ReprPCWk	13_ReprPC	15_Quies	-0.0792897	<0.0001	<0.0001
cg06980387	chr5	87980881	87980883	1_TssA	1_TssA	1_TssA	10_TssBiv	1_TssA	10_TssBiv	1_TssA	13_ReprPC	13_ReprPC	13_ReprPC	13_ReprPC	13_ReprPC	13_ReprPC	13_ReprPC	13_ReprPC	14_ReprPCWk	13_ReprPC	13_ReprPC	13_ReprPC	13_ReprPC	13_ReprPC	13_ReprPC	13_ReprPC	5_TxWk	13_ReprPC	13_ReprPC	13_ReprPC	5_TxWk	13_ReprPC	13_ReprPC	13_ReprPC	13_ReprPC	5_TxWk	12_EnhBiv	13_ReprPC	13_ReprPC	13_ReprPC	13_ReprPC	13_ReprPC	13_ReprPC	13_ReprPC	9_Het	-0.0786387	<0.0001	<0.0001
cg18021101	chr13	114800910	114800912	1_TssA	2_TssAFlnk	2_TssAFlnk	2_TssAFlnk	1_TssA	2_TssAFlnk	1_TssA	7_Enh	6_EnhG	4_Tx	6_EnhG	6_EnhG	4_Tx	4_Tx	7_Enh	5_TxWk	5_TxWk	5_TxWk	5_TxWk	5_TxWk	5_TxWk	5_TxWk	14_ReprPCWk	5_TxWk	5_TxWk	5_TxWk	5_TxWk	5_TxWk	5_TxWk	5_TxWk	5_TxWk	5_TxWk	5_TxWk	5_TxWk	5_TxWk	7_Enh	7_Enh	15_Quies	13_ReprPC	7_Enh	5_TxWk	6_EnhG	-0.0785979	<0.0001	<0.0001
cg12348970	chr9	19786542	19786544	1_TssA	2_TssAFlnk	2_TssAFlnk	3_TxFlnk	1_TssA	1_TssA	1_TssA	13_ReprPC	13_ReprPC	15_Quies	14_ReprPCWk	14_ReprPCWk	13_ReprPC	14_ReprPCWk	14_ReprPCWk	14_ReprPCWk	14_ReprPCWk	15_Quies	14_ReprPCWk	15_Quies	14_ReprPCWk	14_ReprPCWk	14_ReprPCWk	15_Quies	13_ReprPC	14_ReprPCWk	14_ReprPCWk	15_Quies	15_Quies	15_Quies	15_Quies	15_Quies	14_ReprPCWk	14_ReprPCWk	14_ReprPCWk	14_ReprPCWk	15_Quies	14_ReprPCWk	14_ReprPCWk	14_ReprPCWk	14_ReprPCWk	15_Quies	-0.0783612	<0.0001	<0.0001
cg06617202	chr1	205038786	205038788	4_Tx	4_Tx	6_EnhG	6_EnhG	4_Tx	6_EnhG	4_Tx	5_TxWk	15_Quies	15_Quies	15_Quies	15_Quies	15_Quies	15_Quies	7_Enh	15_Quies	15_Quies	15_Quies	15_Quies	15_Quies	15_Quies	15_Quies	15_Quies	5_TxWk	15_Quies	8_ZNF/Rpts	15_Quies	15_Quies	15_Quies	15_Quies	15_Quies	15_Quies	5_TxWk	15_Quies	15_Quies	14_ReprPCWk	15_Quies	15_Quies	15_Quies	15_Quies	15_Quies	5_TxWk	-0.0779873	<0.0001	<0.0001
cg08439890	chr16	962079	962081	7_Enh	7_Enh	7_Enh	7_Enh	7_Enh	7_Enh	7_Enh	4_Tx	15_Quies	5_TxWk	5_TxWk	5_TxWk	5_TxWk	4_Tx	4_Tx	5_TxWk	5_TxWk	5_TxWk	5_TxWk	5_TxWk	5_TxWk	4_Tx	5_TxWk	6_EnhG	5_TxWk	5_TxWk	5_TxWk	6_EnhG	5_TxWk	5_TxWk	5_TxWk	5_TxWk	15_Quies	5_TxWk	5_TxWk	5_TxWk	5_TxWk	15_Quies	15_Quies	4_Tx	5_TxWk	6_EnhG	-0.0772996	<0.0001	<0.0001
cg19321979	chr1	156610965	156610967	2_TssAFlnk	2_TssAFlnk	2_TssAFlnk	11_BivFlnk	2_TssAFlnk	2_TssAFlnk	2_TssAFlnk	7_Enh	13_ReprPC	13_ReprPC	12_EnhBiv	13_ReprPC	12_EnhBiv	13_ReprPC	12_EnhBiv	14_ReprPCWk	13_ReprPC	13_ReprPC	13_ReprPC	13_ReprPC	12_EnhBiv	13_ReprPC	13_ReprPC	14_ReprPCWk	13_ReprPC	14_ReprPCWk	13_ReprPC	5_TxWk	5_TxWk	13_ReprPC	13_ReprPC	13_ReprPC	7_Enh	14_ReprPCWk	13_ReprPC	12_EnhBiv	12_EnhBiv	13_ReprPC	13_ReprPC	13_ReprPC	13_ReprPC	14_ReprPCWk	-0.0772397	<0.0001	<0.0001
cg02248514	chr14	32842069	32842071	7_Enh	7_Enh	7_Enh	7_Enh	5_TxWk	5_TxWk	7_Enh	15_Quies	15_Quies	15_Quies	15_Quies	15_Quies	15_Quies	15_Quies	15_Quies	15_Quies	15_Quies	15_Quies	15_Quies	15_Quies	15_Quies	15_Quies	15_Quies	15_Quies	15_Quies	15_Quies	15_Quies	15_Quies	15_Quies	15_Quies	15_Quies	15_Quies	15_Quies	15_Quies	15_Quies	15_Quies	15_Quies	15_Quies	15_Quies	15_Quies	15_Quies	15_Quies	-0.0770263	<0.0001	<0.0001
cg22047387	chr12	55413871	55413873	1_TssA	2_TssAFlnk	11_BivFlnk	2_TssAFlnk	2_TssAFlnk	11_BivFlnk	2_TssAFlnk	12_EnhBiv	12_EnhBiv	13_ReprPC	12_EnhBiv	12_EnhBiv	13_ReprPC	13_ReprPC	14_ReprPCWk	9_Het	12_EnhBiv	14_ReprPCWk	15_Quies	14_ReprPCWk	14_ReprPCWk	15_Quies	13_ReprPC	15_Quies	14_ReprPCWk	15_Quies	14_ReprPCWk	7_Enh	14_ReprPCWk	14_ReprPCWk	14_ReprPCWk	15_Quies	14_ReprPCWk	14_ReprPCWk	14_ReprPCWk	14_ReprPCWk	14_ReprPCWk	13_ReprPC	12_EnhBiv	14_ReprPCWk	13_ReprPC	15_Quies	-0.0768599	<0.0001	<0.0001
cg27622017	chr3	181447417	181447419	12_EnhBiv	2_TssAFlnk	11_BivFlnk	2_TssAFlnk	11_BivFlnk	10_TssBiv	2_TssAFlnk	13_ReprPC	13_ReprPC	13_ReprPC	13_ReprPC	13_ReprPC	13_ReprPC	13_ReprPC	13_ReprPC	14_ReprPCWk	13_ReprPC	14_ReprPCWk	13_ReprPC	13_ReprPC	13_ReprPC	13_ReprPC	13_ReprPC	15_Quies	13_ReprPC	14_ReprPCWk	14_ReprPCWk	15_Quies	13_ReprPC	13_ReprPC	13_ReprPC	13_ReprPC	14_ReprPCWk	14_ReprPCWk	13_ReprPC	13_ReprPC	13_ReprPC	13_ReprPC	15_Quies	13_ReprPC	13_ReprPC	14_ReprPCWk	-0.0768428	<0.0001	<0.0001
cg14014225	chr22	38479235	38479237	7_Enh	2_TssAFlnk	2_TssAFlnk	7_Enh	2_TssAFlnk	7_Enh	2_TssAFlnk	12_EnhBiv	13_ReprPC	13_ReprPC	13_ReprPC	12_EnhBiv	13_ReprPC	13_ReprPC	5_TxWk	5_TxWk	14_ReprPCWk	13_ReprPC	13_ReprPC	13_ReprPC	12_EnhBiv	13_ReprPC	14_ReprPCWk	5_TxWk	14_ReprPCWk	9_Het	14_ReprPCWk	5_TxWk	14_ReprPCWk	13_ReprPC	5_TxWk	14_ReprPCWk	5_TxWk	5_TxWk	12_EnhBiv	13_ReprPC	13_ReprPC	13_ReprPC	13_ReprPC	12_EnhBiv	13_ReprPC	5_TxWk	-0.0766916	<0.0001	<0.0001
cg04920452	chr17	76227680	76227682	10_TssBiv	1_TssA	10_TssBiv	10_TssBiv	10_TssBiv	10_TssBiv	1_TssA	12_EnhBiv	13_ReprPC	12_EnhBiv	12_EnhBiv	12_EnhBiv	11_BivFlnk	13_ReprPC	13_ReprPC	15_Quies	14_ReprPCWk	13_ReprPC	13_ReprPC	13_ReprPC	13_ReprPC	12_EnhBiv	14_ReprPCWk	15_Quies	13_ReprPC	13_ReprPC	7_Enh	5_TxWk	14_ReprPCWk	13_ReprPC	13_ReprPC	13_ReprPC	5_TxWk	7_Enh	13_ReprPC	13_ReprPC	13_ReprPC	13_ReprPC	13_ReprPC	13_ReprPC	11_BivFlnk	12_EnhBiv	-0.0766528	<0.0001	<0.0001
cg08209764	chr11	134284504	134284506	7_Enh	2_TssAFlnk	2_TssAFlnk	2_TssAFlnk	2_TssAFlnk	7_Enh	2_TssAFlnk	5_TxWk	13_ReprPC	14_ReprPCWk	13_ReprPC	14_ReprPCWk	13_ReprPC	13_ReprPC	12_EnhBiv	14_ReprPCWk	14_ReprPCWk	13_ReprPC	13_ReprPC	13_ReprPC	13_ReprPC	14_ReprPCWk	15_Quies	1_TssA	13_ReprPC	9_Het	14_ReprPCWk	9_Het	14_ReprPCWk	13_ReprPC	13_ReprPC	13_ReprPC	14_ReprPCWk	12_EnhBiv	13_ReprPC	12_EnhBiv	13_ReprPC	13_ReprPC	13_ReprPC	13_ReprPC	13_ReprPC	15_Quies	-0.0755808	<0.0001	<0.0001
cg08958294	chr6	146350130	146350132	10_TssBiv	11_BivFlnk	10_TssBiv	11_BivFlnk	10_TssBiv	10_TssBiv	12_EnhBiv	13_ReprPC	13_ReprPC	13_ReprPC	13_ReprPC	13_ReprPC	13_ReprPC	13_ReprPC	13_ReprPC	9_Het	13_ReprPC	14_ReprPCWk	14_ReprPCWk	14_ReprPCWk	13_ReprPC	9_Het	1_TssA	9_Het	13_ReprPC	9_Het	13_ReprPC	2_TssAFlnk	13_ReprPC	14_ReprPCWk	14_ReprPCWk	13_ReprPC	8_ZNF/Rpts	13_ReprPC	13_ReprPC	13_ReprPC	13_ReprPC	13_ReprPC	13_ReprPC	13_ReprPC	13_ReprPC	8_ZNF/Rpts	-0.0755168	<0.0001	<0.0001
cg14535518	chr19	35782014	35782016	2_TssAFlnk	2_TssAFlnk	1_TssA	2_TssAFlnk	2_TssAFlnk	1_TssA	1_TssA	13_ReprPC	15_Quies	5_TxWk	14_ReprPCWk	15_Quies	15_Quies	15_Quies	14_ReprPCWk	14_ReprPCWk	15_Quies	14_ReprPCWk	14_ReprPCWk	14_ReprPCWk	14_ReprPCWk	15_Quies	15_Quies	15_Quies	14_ReprPCWk	9_Het	15_Quies	15_Quies	14_ReprPCWk	14_ReprPCWk	13_ReprPC	14_ReprPCWk	5_TxWk	14_ReprPCWk	14_ReprPCWk	13_ReprPC	13_ReprPC	14_ReprPCWk	14_ReprPCWk	13_ReprPC	14_ReprPCWk	15_Quies	-0.0755066	<0.0001	<0.0001
cg08320122	chr4	62090587	62090589	1_TssA	2_TssAFlnk	7_Enh	2_TssAFlnk	7_Enh	7_Enh	2_TssAFlnk	15_Quies	15_Quies	15_Quies	15_Quies	15_Quies	14_ReprPCWk	15_Quies	15_Quies	8_ZNF/Rpts	14_ReprPCWk	15_Quies	15_Quies	15_Quies	15_Quies	14_ReprPCWk	14_ReprPCWk	15_Quies	15_Quies	15_Quies	15_Quies	15_Quies	15_Quies	15_Quies	15_Quies	15_Quies	15_Quies	15_Quies	15_Quies	15_Quies	15_Quies	15_Quies	15_Quies	15_Quies	15_Quies	15_Quies	-0.0749636	<0.0001	<0.0001
cg06821993	chr8	114449010	114449012	1_TssA	1_TssA	1_TssA	1_TssA	1_TssA	1_TssA	1_TssA	12_EnhBiv	12_EnhBiv	13_ReprPC	13_ReprPC	13_ReprPC	11_BivFlnk	13_ReprPC	13_ReprPC	5_TxWk	12_EnhBiv	13_ReprPC	10_TssBiv	13_ReprPC	10_TssBiv	14_ReprPCWk	13_ReprPC	15_Quies	13_ReprPC	14_ReprPCWk	14_ReprPCWk	5_TxWk	13_ReprPC	10_TssBiv	13_ReprPC	10_TssBiv	14_ReprPCWk	14_ReprPCWk	13_ReprPC	12_EnhBiv	13_ReprPC	13_ReprPC	13_ReprPC	11_BivFlnk	13_ReprPC	14_ReprPCWk	-0.0749206	<0.0001	<0.0001
cg19878479	chr19	49015581	49015583	1_TssA	2_TssAFlnk	2_TssAFlnk	2_TssAFlnk	2_TssAFlnk	1_TssA	2_TssAFlnk	7_Enh	13_ReprPC	12_EnhBiv	11_BivFlnk	12_EnhBiv	12_EnhBiv	11_BivFlnk	13_ReprPC	14_ReprPCWk	14_ReprPCWk	13_ReprPC	13_ReprPC	11_BivFlnk	13_ReprPC	7_Enh	5_TxWk	7_Enh	14_ReprPCWk	12_EnhBiv	14_ReprPCWk	7_Enh	13_ReprPC	10_TssBiv	13_ReprPC	13_ReprPC	5_TxWk	5_TxWk	12_EnhBiv	13_ReprPC	13_ReprPC	13_ReprPC	13_ReprPC	13_ReprPC	12_EnhBiv	11_BivFlnk	-0.0748985	<0.0001	<0.0001
cg27103603	chr3	39544720	39544722	5_TxWk	6_EnhG	7_Enh	6_EnhG	7_Enh	5_TxWk	5_TxWk	13_ReprPC	13_ReprPC	14_ReprPCWk	14_ReprPCWk	14_ReprPCWk	13_ReprPC	13_ReprPC	13_ReprPC	15_Quies	13_ReprPC	15_Quies	13_ReprPC	13_ReprPC	13_ReprPC	15_Quies	13_ReprPC	15_Quies	13_ReprPC	9_Het	15_Quies	9_Het	14_ReprPCWk	14_ReprPCWk	15_Quies	15_Quies	14_ReprPCWk	14_ReprPCWk	14_ReprPCWk	13_ReprPC	13_ReprPC	13_ReprPC	13_ReprPC	13_ReprPC	13_ReprPC	9_Het	-0.0748574	<0.0001	<0.0001
cg03585453	chr19	30942749	30942751	7_Enh	7_Enh	7_Enh	2_TssAFlnk	7_Enh	7_Enh	7_Enh	14_ReprPCWk	15_Quies	15_Quies	14_ReprPCWk	15_Quies	15_Quies	15_Quies	14_ReprPCWk	15_Quies	14_ReprPCWk	15_Quies	15_Quies	15_Quies	14_ReprPCWk	15_Quies	14_ReprPCWk	15_Quies	14_ReprPCWk	9_Het	15_Quies	15_Quies	14_ReprPCWk	15_Quies	15_Quies	14_ReprPCWk	15_Quies	13_ReprPC	14_ReprPCWk	13_ReprPC	13_ReprPC	15_Quies	15_Quies	14_ReprPCWk	15_Quies	15_Quies	-0.0748014	<0.0001	<0.0001
cg15122439	chr2	200469025	200469027	5_TxWk	2_TssAFlnk	5_TxWk	5_TxWk	5_TxWk	1_TssA	5_TxWk	12_EnhBiv	15_Quies	15_Quies	15_Quies	15_Quies	7_Enh	14_ReprPCWk	10_TssBiv	14_ReprPCWk	14_ReprPCWk	15_Quies	12_EnhBiv	14_ReprPCWk	13_ReprPC	9_Het	14_ReprPCWk	15_Quies	13_ReprPC	14_ReprPCWk	15_Quies	15_Quies	14_ReprPCWk	15_Quies	15_Quies	10_TssBiv	9_Het	14_ReprPCWk	15_Quies	13_ReprPC	14_ReprPCWk	14_ReprPCWk	13_ReprPC	14_ReprPCWk	15_Quies	15_Quies	-0.0747636	<0.0001	<0.0001
cg10570158	chr11	19546132	19546134	1_TssA	1_TssA	2_TssAFlnk	2_TssAFlnk	2_TssAFlnk	2_TssAFlnk	2_TssAFlnk	14_ReprPCWk	15_Quies	15_Quies	14_ReprPCWk	15_Quies	14_ReprPCWk	14_ReprPCWk	7_Enh	14_ReprPCWk	7_Enh	15_Quies	15_Quies	15_Quies	15_Quies	15_Quies	15_Quies	7_Enh	14_ReprPCWk	7_Enh	15_Quies	7_Enh	15_Quies	15_Quies	15_Quies	15_Quies	7_Enh	15_Quies	14_ReprPCWk	14_ReprPCWk	14_ReprPCWk	14_ReprPCWk	15_Quies	14_ReprPCWk	15_Quies	15_Quies	-0.0747478	<0.0001	<0.0001
cg18967533	chr19	51472724	51472726	1_TssA	10_TssBiv	1_TssA	10_TssBiv	10_TssBiv	10_TssBiv	1_TssA	7_Enh	15_Quies	15_Quies	13_ReprPC	15_Quies	13_ReprPC	14_ReprPCWk	13_ReprPC	9_Het	14_ReprPCWk	14_ReprPCWk	14_ReprPCWk	14_ReprPCWk	13_ReprPC	7_Enh	14_ReprPCWk	15_Quies	14_ReprPCWk	14_ReprPCWk	14_ReprPCWk	15_Quies	14_ReprPCWk	14_ReprPCWk	14_ReprPCWk	14_ReprPCWk	14_ReprPCWk	13_ReprPC	14_ReprPCWk	13_ReprPC	14_ReprPCWk	14_ReprPCWk	14_ReprPCWk	13_ReprPC	15_Quies	5_TxWk	-0.0746955	<0.0001	<0.0001
cg07428907	chr17	78165916	78165918	2_TssAFlnk	2_TssAFlnk	1_TssA	2_TssAFlnk	2_TssAFlnk	2_TssAFlnk	2_TssAFlnk	7_Enh	15_Quies	15_Quies	13_ReprPC	15_Quies	12_EnhBiv	15_Quies	12_EnhBiv	14_ReprPCWk	15_Quies	14_ReprPCWk	15_Quies	5_TxWk	14_ReprPCWk	7_Enh	14_ReprPCWk	5_TxWk	7_Enh	5_TxWk	14_ReprPCWk	5_TxWk	15_Quies	14_ReprPCWk	15_Quies	14_ReprPCWk	7_Enh	7_Enh	15_Quies	12_EnhBiv	13_ReprPC	14_ReprPCWk	14_ReprPCWk	14_ReprPCWk	14_ReprPCWk	7_Enh	-0.0745649	<0.0001	<0.0001
cg15472170	chr1	12012719	12012721	6_EnhG	6_EnhG	6_EnhG	6_EnhG	6_EnhG	6_EnhG	6_EnhG	4_Tx	4_Tx	5_TxWk	7_Enh	7_Enh	5_TxWk	4_Tx	4_Tx	4_Tx	4_Tx	4_Tx	4_Tx	4_Tx	4_Tx	4_Tx	15_Quies	4_Tx	4_Tx	4_Tx	4_Tx	4_Tx	5_TxWk	4_Tx	5_TxWk	4_Tx	5_TxWk	4_Tx	4_Tx	4_Tx	4_Tx	5_TxWk	5_TxWk	4_Tx	15_Quies	4_Tx	-0.0743287	<0.0001	<0.0001
cg26561349	chr1	2020590	2020592	7_Enh	7_Enh	7_Enh	7_Enh	7_Enh	7_Enh	7_Enh	5_TxWk	15_Quies	5_TxWk	15_Quies	15_Quies	5_TxWk	5_TxWk	13_ReprPC	15_Quies	5_TxWk	5_TxWk	14_ReprPCWk	4_Tx	14_ReprPCWk	4_Tx	5_TxWk	5_TxWk	15_Quies	5_TxWk	14_ReprPCWk	5_TxWk	14_ReprPCWk	5_TxWk	5_TxWk	14_ReprPCWk	5_TxWk	5_TxWk	5_TxWk	13_ReprPC	13_ReprPC	15_Quies	5_TxWk	14_ReprPCWk	15_Quies	5_TxWk	-0.0741994	<0.0001	<0.0001
cg10056132	chr10	50887730	50887732	1_TssA	1_TssA	1_TssA	1_TssA	1_TssA	1_TssA	1_TssA	13_ReprPC	13_ReprPC	13_ReprPC	13_ReprPC	12_EnhBiv	10_TssBiv	13_ReprPC	7_Enh	9_Het	13_ReprPC	9_Het	15_Quies	14_ReprPCWk	13_ReprPC	12_EnhBiv	15_Quies	9_Het	12_EnhBiv	9_Het	14_ReprPCWk	8_ZNF/Rpts	14_ReprPCWk	14_ReprPCWk	14_ReprPCWk	15_Quies	8_ZNF/Rpts	13_ReprPC	9_Het	13_ReprPC	13_ReprPC	13_ReprPC	14_ReprPCWk	13_ReprPC	9_Het	8_ZNF/Rpts	-0.0732973	<0.0001	<0.0001
cg13361558	chr11	73359961	73359963	1_TssA	2_TssAFlnk	1_TssA	1_TssA	2_TssAFlnk	1_TssA	1_TssA	5_TxWk	15_Quies	7_Enh	7_Enh	15_Quies	15_Quies	5_TxWk	14_ReprPCWk	15_Quies	5_TxWk	14_ReprPCWk	15_Quies	14_ReprPCWk	5_TxWk	15_Quies	15_Quies	5_TxWk	15_Quies	5_TxWk	15_Quies	5_TxWk	15_Quies	15_Quies	5_TxWk	15_Quies	5_TxWk	5_TxWk	15_Quies	15_Quies	15_Quies	15_Quies	5_TxWk	14_ReprPCWk	5_TxWk	5_TxWk	-0.0729511	<0.0001	<0.0001
cg16902746	chr19	5338880	5338882	1_TssA	1_TssA	1_TssA	2_TssAFlnk	1_TssA	1_TssA	1_TssA	11_BivFlnk	13_ReprPC	12_EnhBiv	12_EnhBiv	12_EnhBiv	11_BivFlnk	13_ReprPC	12_EnhBiv	14_ReprPCWk	14_ReprPCWk	13_ReprPC	13_ReprPC	12_EnhBiv	12_EnhBiv	13_ReprPC	15_Quies	15_Quies	13_ReprPC	14_ReprPCWk	14_ReprPCWk	15_Quies	13_ReprPC	13_ReprPC	13_ReprPC	11_BivFlnk	5_TxWk	7_Enh	13_ReprPC	12_EnhBiv	13_ReprPC	13_ReprPC	13_ReprPC	13_ReprPC	13_ReprPC	13_ReprPC	-0.0728783	<0.0001	<0.0001
cg16247183	chr1	225865109	225865111	1_TssA	1_TssA	1_TssA	1_TssA	1_TssA	1_TssA	1_TssA	2_TssAFlnk	12_EnhBiv	12_EnhBiv	12_EnhBiv	14_ReprPCWk	11_BivFlnk	12_EnhBiv	14_ReprPCWk	7_Enh	15_Quies	15_Quies	15_Quies	15_Quies	14_ReprPCWk	15_Quies	15_Quies	15_Quies	7_Enh	15_Quies	7_Enh	15_Quies	15_Quies	15_Quies	15_Quies	15_Quies	2_TssAFlnk	2_TssAFlnk	14_ReprPCWk	15_Quies	15_Quies	14_ReprPCWk	14_ReprPCWk	15_Quies	13_ReprPC	15_Quies	-0.0724296	<0.0001	<0.0001
cg22008772	chr2	80087300	80087302	7_Enh	5_TxWk	7_Enh	7_Enh	7_Enh	7_Enh	7_Enh	13_ReprPC	15_Quies	15_Quies	15_Quies	15_Quies	14_ReprPCWk	15_Quies	15_Quies	15_Quies	14_ReprPCWk	15_Quies	15_Quies	15_Quies	15_Quies	15_Quies	15_Quies	15_Quies	15_Quies	15_Quies	15_Quies	15_Quies	15_Quies	15_Quies	15_Quies	15_Quies	15_Quies	15_Quies	15_Quies	15_Quies	15_Quies	15_Quies	15_Quies	15_Quies	15_Quies	15_Quies	-0.0722849	<0.0001	<0.0001
cg12208770	chr1	1361665	1361667	1_TssA	1_TssA	1_TssA	1_TssA	1_TssA	1_TssA	1_TssA	2_TssAFlnk	13_ReprPC	14_ReprPCWk	13_ReprPC	14_ReprPCWk	2_TssAFlnk	13_ReprPC	13_ReprPC	15_Quies	15_Quies	13_ReprPC	14_ReprPCWk	14_ReprPCWk	14_ReprPCWk	7_Enh	15_Quies	7_Enh	15_Quies	5_TxWk	15_Quies	15_Quies	15_Quies	14_ReprPCWk	13_ReprPC	15_Quies	5_TxWk	14_ReprPCWk	14_ReprPCWk	13_ReprPC	14_ReprPCWk	14_ReprPCWk	14_ReprPCWk	5_TxWk	14_ReprPCWk	14_ReprPCWk	-0.0721036	<0.0001	<0.0001
cg19092322	chr1	205027135	205027137	4_Tx	6_EnhG	6_EnhG	6_EnhG	6_EnhG	4_Tx	6_EnhG	15_Quies	15_Quies	15_Quies	14_ReprPCWk	15_Quies	15_Quies	15_Quies	15_Quies	15_Quies	15_Quies	14_ReprPCWk	15_Quies	14_ReprPCWk	15_Quies	15_Quies	15_Quies	5_TxWk	14_ReprPCWk	15_Quies	15_Quies	15_Quies	15_Quies	15_Quies	15_Quies	14_ReprPCWk	5_TxWk	14_ReprPCWk	15_Quies	14_ReprPCWk	14_ReprPCWk	15_Quies	14_ReprPCWk	14_ReprPCWk	15_Quies	5_TxWk	-0.0719215	<0.0001	<0.0001
cg18431640	chr13	100637190	100637192	10_TssBiv	10_TssBiv	10_TssBiv	10_TssBiv	10_TssBiv	10_TssBiv	10_TssBiv	13_ReprPC	13_ReprPC	13_ReprPC	12_EnhBiv	12_EnhBiv	13_ReprPC	13_ReprPC	13_ReprPC	13_ReprPC	13_ReprPC	13_ReprPC	13_ReprPC	12_EnhBiv	13_ReprPC	12_EnhBiv	13_ReprPC	14_ReprPCWk	13_ReprPC	13_ReprPC	13_ReprPC	7_Enh	13_ReprPC	13_ReprPC	13_ReprPC	13_ReprPC	8_ZNF/Rpts	14_ReprPCWk	12_EnhBiv	13_ReprPC	13_ReprPC	12_EnhBiv	13_ReprPC	13_ReprPC	13_ReprPC	8_ZNF/Rpts	-0.071598	<0.0001	<0.0001
cg19272984	chr13	100636298	100636300	10_TssBiv	10_TssBiv	10_TssBiv	10_TssBiv	10_TssBiv	10_TssBiv	10_TssBiv	13_ReprPC	13_ReprPC	13_ReprPC	12_EnhBiv	13_ReprPC	13_ReprPC	13_ReprPC	13_ReprPC	13_ReprPC	13_ReprPC	13_ReprPC	13_ReprPC	13_ReprPC	13_ReprPC	13_ReprPC	13_ReprPC	14_ReprPCWk	13_ReprPC	13_ReprPC	13_ReprPC	5_TxWk	13_ReprPC	13_ReprPC	13_ReprPC	13_ReprPC	5_TxWk	14_ReprPCWk	13_ReprPC	13_ReprPC	13_ReprPC	13_ReprPC	13_ReprPC	13_ReprPC	13_ReprPC	8_ZNF/Rpts	-0.0710612	<0.0001	<0.0001
cg19820052	chr1	156590050	156590052	1_TssA	1_TssA	1_TssA	1_TssA	1_TssA	1_TssA	1_TssA	14_ReprPCWk	13_ReprPC	13_ReprPC	13_ReprPC	14_ReprPCWk	13_ReprPC	13_ReprPC	13_ReprPC	14_ReprPCWk	14_ReprPCWk	14_ReprPCWk	14_ReprPCWk	14_ReprPCWk	14_ReprPCWk	14_ReprPCWk	14_ReprPCWk	15_Quies	14_ReprPCWk	14_ReprPCWk	14_ReprPCWk	15_Quies	14_ReprPCWk	13_ReprPC	13_ReprPC	14_ReprPCWk	5_TxWk	14_ReprPCWk	14_ReprPCWk	13_ReprPC	13_ReprPC	14_ReprPCWk	13_ReprPC	14_ReprPCWk	13_ReprPC	14_ReprPCWk	-0.070929	<0.0001	<0.0001
cg17888985	chr10	126898289	126898291	7_Enh	7_Enh	7_Enh	7_Enh	7_Enh	7_Enh	7_Enh	2_TssAFlnk	15_Quies	14_ReprPCWk	14_ReprPCWk	15_Quies	15_Quies	14_ReprPCWk	1_TssA	15_Quies	14_ReprPCWk	15_Quies	15_Quies	14_ReprPCWk	15_Quies	15_Quies	15_Quies	15_Quies	15_Quies	15_Quies	2_TssAFlnk	15_Quies	15_Quies	15_Quies	15_Quies	15_Quies	15_Quies	15_Quies	14_ReprPCWk	12_EnhBiv	15_Quies	14_ReprPCWk	14_ReprPCWk	14_ReprPCWk	15_Quies	15_Quies	-0.0706486	<0.0001	<0.0001
cg13183298	chr1	2376118	2376120	2_TssAFlnk	2_TssAFlnk	2_TssAFlnk	2_TssAFlnk	11_BivFlnk	2_TssAFlnk	1_TssA	7_Enh	13_ReprPC	13_ReprPC	13_ReprPC	13_ReprPC	13_ReprPC	13_ReprPC	13_ReprPC	14_ReprPCWk	14_ReprPCWk	13_ReprPC	13_ReprPC	13_ReprPC	13_ReprPC	5_TxWk	15_Quies	15_Quies	14_ReprPCWk	13_ReprPC	13_ReprPC	15_Quies	13_ReprPC	13_ReprPC	13_ReprPC	13_ReprPC	5_TxWk	13_ReprPC	13_ReprPC	13_ReprPC	13_ReprPC	13_ReprPC	13_ReprPC	13_ReprPC	13_ReprPC	12_EnhBiv	-0.0704312	<0.0001	<0.0001
cg12568898	chr13	53424048	53424050	10_TssBiv	1_TssA	10_TssBiv	11_BivFlnk	10_TssBiv	10_TssBiv	10_TssBiv	13_ReprPC	13_ReprPC	13_ReprPC	13_ReprPC	13_ReprPC	13_ReprPC	13_ReprPC	13_ReprPC	9_Het	13_ReprPC	13_ReprPC	13_ReprPC	13_ReprPC	12_EnhBiv	13_ReprPC	12_EnhBiv	5_TxWk	13_ReprPC	13_ReprPC	14_ReprPCWk	5_TxWk	13_ReprPC	13_ReprPC	13_ReprPC	13_ReprPC	14_ReprPCWk	12_EnhBiv	13_ReprPC	12_EnhBiv	12_EnhBiv	13_ReprPC	13_ReprPC	12_EnhBiv	13_ReprPC	8_ZNF/Rpts	-0.0704245	<0.0001	<0.0001
cg24666096	chr11	119478603	119478605	7_Enh	7_Enh	7_Enh	2_TssAFlnk	5_TxWk	5_TxWk	7_Enh	15_Quies	14_ReprPCWk	14_ReprPCWk	14_ReprPCWk	15_Quies	13_ReprPC	14_ReprPCWk	14_ReprPCWk	14_ReprPCWk	14_ReprPCWk	14_ReprPCWk	15_Quies	14_ReprPCWk	14_ReprPCWk	15_Quies	15_Quies	15_Quies	14_ReprPCWk	14_ReprPCWk	14_ReprPCWk	15_Quies	14_ReprPCWk	13_ReprPC	14_ReprPCWk	14_ReprPCWk	14_ReprPCWk	14_ReprPCWk	14_ReprPCWk	14_ReprPCWk	14_ReprPCWk	14_ReprPCWk	14_ReprPCWk	13_ReprPC	14_ReprPCWk	15_Quies	-0.0703041	<0.0001	<0.0001
cg09255521	chr11	125312256	125312258	7_Enh	7_Enh	6_EnhG	7_Enh	7_Enh	6_EnhG	7_Enh	4_Tx	14_ReprPCWk	14_ReprPCWk	14_ReprPCWk	15_Quies	13_ReprPC	14_ReprPCWk	5_TxWk	4_Tx	14_ReprPCWk	15_Quies	15_Quies	14_ReprPCWk	5_TxWk	15_Quies	15_Quies	15_Quies	15_Quies	15_Quies	5_TxWk	15_Quies	15_Quies	14_ReprPCWk	15_Quies	15_Quies	15_Quies	15_Quies	14_ReprPCWk	14_ReprPCWk	15_Quies	14_ReprPCWk	14_ReprPCWk	4_Tx	14_ReprPCWk	5_TxWk	-0.0701894	<0.0001	<0.0001
cg18894648	chr5	87974445	87974447	1_TssA	1_TssA	1_TssA	10_TssBiv	1_TssA	1_TssA	1_TssA	13_ReprPC	13_ReprPC	13_ReprPC	13_ReprPC	13_ReprPC	13_ReprPC	13_ReprPC	13_ReprPC	13_ReprPC	13_ReprPC	13_ReprPC	13_ReprPC	13_ReprPC	13_ReprPC	13_ReprPC	13_ReprPC	14_ReprPCWk	13_ReprPC	14_ReprPCWk	13_ReprPC	5_TxWk	13_ReprPC	13_ReprPC	13_ReprPC	13_ReprPC	14_ReprPCWk	13_ReprPC	12_EnhBiv	13_ReprPC	13_ReprPC	13_ReprPC	13_ReprPC	13_ReprPC	13_ReprPC	9_Het	-0.0694612	<0.0001	<0.0001
cg27167562	chr16	1104807	1104809	7_Enh	7_Enh	7_Enh	7_Enh	7_Enh	7_Enh	7_Enh	13_ReprPC	15_Quies	15_Quies	13_ReprPC	15_Quies	14_ReprPCWk	14_ReprPCWk	13_ReprPC	15_Quies	15_Quies	13_ReprPC	14_ReprPCWk	14_ReprPCWk	12_EnhBiv	9_Het	14_ReprPCWk	15_Quies	14_ReprPCWk	14_ReprPCWk	14_ReprPCWk	15_Quies	14_ReprPCWk	13_ReprPC	14_ReprPCWk	14_ReprPCWk	5_TxWk	13_ReprPC	14_ReprPCWk	12_EnhBiv	13_ReprPC	14_ReprPCWk	13_ReprPC	13_ReprPC	14_ReprPCWk	15_Quies	-0.0694034	<0.0001	<0.0001
cg24694502	chr1	4736186	4736188	5_TxWk	7_Enh	5_TxWk	7_Enh	7_Enh	5_TxWk	5_TxWk	15_Quies	9_Het	15_Quies	14_ReprPCWk	15_Quies	14_ReprPCWk	14_ReprPCWk	14_ReprPCWk	9_Het	9_Het	15_Quies	15_Quies	15_Quies	14_ReprPCWk	9_Het	14_ReprPCWk	15_Quies	15_Quies	9_Het	15_Quies	15_Quies	15_Quies	15_Quies	15_Quies	15_Quies	15_Quies	9_Het	14_ReprPCWk	9_Het	14_ReprPCWk	14_ReprPCWk	15_Quies	13_ReprPC	15_Quies	15_Quies	-0.0693184	<0.0001	<0.0001
cg10217445	chr21	34397783	34397785	10_TssBiv	10_TssBiv	10_TssBiv	10_TssBiv	10_TssBiv	10_TssBiv	10_TssBiv	12_EnhBiv	12_EnhBiv	12_EnhBiv	12_EnhBiv	12_EnhBiv	12_EnhBiv	12_EnhBiv	13_ReprPC	14_ReprPCWk	13_ReprPC	13_ReprPC	13_ReprPC	13_ReprPC	13_ReprPC	13_ReprPC	13_ReprPC	5_TxWk	13_ReprPC	12_EnhBiv	13_ReprPC	7_Enh	13_ReprPC	13_ReprPC	13_ReprPC	13_ReprPC	12_EnhBiv	12_EnhBiv	13_ReprPC	12_EnhBiv	12_EnhBiv	13_ReprPC	13_ReprPC	13_ReprPC	13_ReprPC	12_EnhBiv	-0.0691253	<0.0001	<0.0001
cg09884341	chr5	87974463	87974465	1_TssA	1_TssA	1_TssA	10_TssBiv	1_TssA	1_TssA	1_TssA	13_ReprPC	13_ReprPC	13_ReprPC	13_ReprPC	13_ReprPC	13_ReprPC	13_ReprPC	13_ReprPC	13_ReprPC	13_ReprPC	13_ReprPC	13_ReprPC	13_ReprPC	13_ReprPC	13_ReprPC	13_ReprPC	14_ReprPCWk	13_ReprPC	14_ReprPCWk	13_ReprPC	5_TxWk	13_ReprPC	13_ReprPC	13_ReprPC	13_ReprPC	14_ReprPCWk	13_ReprPC	12_EnhBiv	13_ReprPC	13_ReprPC	13_ReprPC	13_ReprPC	13_ReprPC	13_ReprPC	9_Het	-0.0690712	<0.0001	<0.0001
cg09815251	chr5	113029363	113029365	1_TssA	10_TssBiv	10_TssBiv	10_TssBiv	10_TssBiv	1_TssA	1_TssA	13_ReprPC	13_ReprPC	14_ReprPCWk	14_ReprPCWk	14_ReprPCWk	13_ReprPC	13_ReprPC	7_Enh	14_ReprPCWk	14_ReprPCWk	14_ReprPCWk	15_Quies	15_Quies	13_ReprPC	14_ReprPCWk	14_ReprPCWk	15_Quies	7_Enh	7_Enh	14_ReprPCWk	15_Quies	14_ReprPCWk	14_ReprPCWk	14_ReprPCWk	14_ReprPCWk	7_Enh	15_Quies	14_ReprPCWk	12_EnhBiv	13_ReprPC	13_ReprPC	14_ReprPCWk	14_ReprPCWk	13_ReprPC	15_Quies	-0.0690636	<0.0001	<0.0001
cg17477442	chr17	27331599	27331601	NA	1_TssA	NA	10_TssBiv	NA	7_Enh	7_Enh	13_ReprPC	13_ReprPC	13_ReprPC	13_ReprPC	13_ReprPC	13_ReprPC	13_ReprPC	13_ReprPC	14_ReprPCWk	13_ReprPC	13_ReprPC	13_ReprPC	13_ReprPC	13_ReprPC	13_ReprPC	5_TxWk	9_Het	13_ReprPC	13_ReprPC	13_ReprPC	15_Quies	13_ReprPC	13_ReprPC	13_ReprPC	13_ReprPC	5_TxWk	13_ReprPC	13_ReprPC	12_EnhBiv	13_ReprPC	13_ReprPC	13_ReprPC	13_ReprPC	13_ReprPC	9_Het	-0.0690314	<0.0001	<0.0001
cg27635453	chr2	145747876	145747878	7_Enh	2_TssAFlnk	7_Enh	7_Enh	7_Enh	7_Enh	7_Enh	15_Quies	15_Quies	15_Quies	15_Quies	15_Quies	15_Quies	15_Quies	15_Quies	15_Quies	15_Quies	15_Quies	15_Quies	15_Quies	15_Quies	15_Quies	15_Quies	15_Quies	15_Quies	15_Quies	15_Quies	14_ReprPCWk	15_Quies	15_Quies	15_Quies	15_Quies	15_Quies	15_Quies	15_Quies	15_Quies	15_Quies	15_Quies	15_Quies	15_Quies	15_Quies	15_Quies	-0.0688161	<0.0001	<0.0001
cg08515284	chr8	67417588	67417590	7_Enh	7_Enh	7_Enh	6_EnhG	6_EnhG	6_EnhG	2_TssAFlnk	15_Quies	15_Quies	5_TxWk	15_Quies	5_TxWk	15_Quies	15_Quies	5_TxWk	5_TxWk	5_TxWk	15_Quies	15_Quies	15_Quies	15_Quies	15_Quies	15_Quies	15_Quies	15_Quies	15_Quies	15_Quies	15_Quies	15_Quies	15_Quies	15_Quies	15_Quies	15_Quies	15_Quies	15_Quies	15_Quies	5_TxWk	15_Quies	15_Quies	15_Quies	15_Quies	5_TxWk	-0.0671214	<0.0001	<0.0001
cg06758255	chr16	52532749	52532751	2_TssAFlnk	1_TssA	1_TssA	1_TssA	1_TssA	1_TssA	2_TssAFlnk	15_Quies	9_Het	15_Quies	15_Quies	15_Quies	15_Quies	15_Quies	15_Quies	9_Het	5_TxWk	15_Quies	15_Quies	5_TxWk	15_Quies	15_Quies	5_TxWk	7_Enh	14_ReprPCWk	15_Quies	15_Quies	5_TxWk	15_Quies	5_TxWk	7_Enh	15_Quies	15_Quies	15_Quies	5_TxWk	15_Quies	15_Quies	5_TxWk	5_TxWk	15_Quies	15_Quies	15_Quies	-0.0669151	<0.0001	<0.0001
cg05723130	chr10	124248993	124248995	7_Enh	7_Enh	6_EnhG	6_EnhG	7_Enh	7_Enh	7_Enh	5_TxWk	13_ReprPC	15_Quies	14_ReprPCWk	15_Quies	13_ReprPC	14_ReprPCWk	4_Tx	4_Tx	4_Tx	5_TxWk	4_Tx	5_TxWk	5_TxWk	5_TxWk	14_ReprPCWk	5_TxWk	5_TxWk	5_TxWk	4_Tx	5_TxWk	5_TxWk	5_TxWk	14_ReprPCWk	5_TxWk	5_TxWk	5_TxWk	15_Quies	5_TxWk	5_TxWk	5_TxWk	5_TxWk	5_TxWk	15_Quies	15_Quies	-0.0667653	<0.0001	<0.0001
cg18148179	chr3	181428297	181428299	1_TssA	1_TssA	1_TssA	11_BivFlnk	10_TssBiv	10_TssBiv	2_TssAFlnk	12_EnhBiv	13_ReprPC	13_ReprPC	12_EnhBiv	13_ReprPC	13_ReprPC	13_ReprPC	12_EnhBiv	14_ReprPCWk	12_EnhBiv	13_ReprPC	13_ReprPC	13_ReprPC	12_EnhBiv	14_ReprPCWk	13_ReprPC	15_Quies	13_ReprPC	13_ReprPC	13_ReprPC	5_TxWk	14_ReprPCWk	12_EnhBiv	13_ReprPC	13_ReprPC	14_ReprPCWk	7_Enh	13_ReprPC	12_EnhBiv	13_ReprPC	13_ReprPC	13_ReprPC	12_EnhBiv	13_ReprPC	14_ReprPCWk	-0.0664406	<0.0001	<0.0001
cg18680834	chr19	30863348	30863350	1_TssA	1_TssA	1_TssA	1_TssA	10_TssBiv	1_TssA	1_TssA	14_ReprPCWk	13_ReprPC	15_Quies	14_ReprPCWk	15_Quies	13_ReprPC	14_ReprPCWk	14_ReprPCWk	15_Quies	13_ReprPC	14_ReprPCWk	14_ReprPCWk	7_Enh	14_ReprPCWk	14_ReprPCWk	14_ReprPCWk	15_Quies	13_ReprPC	14_ReprPCWk	14_ReprPCWk	15_Quies	14_ReprPCWk	14_ReprPCWk	15_Quies	14_ReprPCWk	14_ReprPCWk	14_ReprPCWk	14_ReprPCWk	14_ReprPCWk	14_ReprPCWk	14_ReprPCWk	14_ReprPCWk	14_ReprPCWk	13_ReprPC	14_ReprPCWk	-0.0660534	<0.0001	<0.0001
cg02883668	chr14	88791297	88791299	1_TssA	10_TssBiv	10_TssBiv	11_BivFlnk	10_TssBiv	11_BivFlnk	12_EnhBiv	13_ReprPC	13_ReprPC	13_ReprPC	13_ReprPC	13_ReprPC	13_ReprPC	13_ReprPC	13_ReprPC	13_ReprPC	13_ReprPC	13_ReprPC	13_ReprPC	13_ReprPC	13_ReprPC	13_ReprPC	14_ReprPCWk	5_TxWk	13_ReprPC	14_ReprPCWk	13_ReprPC	5_TxWk	13_ReprPC	13_ReprPC	13_ReprPC	13_ReprPC	14_ReprPCWk	14_ReprPCWk	13_ReprPC	13_ReprPC	13_ReprPC	13_ReprPC	13_ReprPC	13_ReprPC	13_ReprPC	14_ReprPCWk	-0.0658278	<0.0001	<0.0001
cg21283340	chr5	16701574	16701576	1_TssA	3_TxFlnk	3_TxFlnk	3_TxFlnk	3_TxFlnk	3_TxFlnk	3_TxFlnk	4_Tx	15_Quies	15_Quies	14_ReprPCWk	15_Quies	15_Quies	15_Quies	4_Tx	8_ZNF/Rpts	5_TxWk	4_Tx	15_Quies	4_Tx	5_TxWk	4_Tx	5_TxWk	4_Tx	5_TxWk	8_ZNF/Rpts	4_Tx	4_Tx	5_TxWk	4_Tx	4_Tx	4_Tx	8_ZNF/Rpts	4_Tx	4_Tx	4_Tx	5_TxWk	5_TxWk	5_TxWk	4_Tx	15_Quies	8_ZNF/Rpts	-0.0637739	<0.0001	<0.0001
cg08582701	chr16	6070004	6070006	1_TssA	1_TssA	10_TssBiv	10_TssBiv	10_TssBiv	10_TssBiv	1_TssA	12_EnhBiv	13_ReprPC	15_Quies	13_ReprPC	15_Quies	13_ReprPC	13_ReprPC	13_ReprPC	14_ReprPCWk	14_ReprPCWk	13_ReprPC	13_ReprPC	14_ReprPCWk	13_ReprPC	13_ReprPC	14_ReprPCWk	15_Quies	13_ReprPC	13_ReprPC	13_ReprPC	15_Quies	14_ReprPCWk	14_ReprPCWk	13_ReprPC	13_ReprPC	14_ReprPCWk	13_ReprPC	13_ReprPC	13_ReprPC	13_ReprPC	13_ReprPC	13_ReprPC	13_ReprPC	13_ReprPC	9_Het	-0.0635507	<0.0001	<0.0001
cg15632787	chr19	54442976	54442978	5_TxWk	5_TxWk	5_TxWk	4_Tx	5_TxWk	5_TxWk	5_TxWk	13_ReprPC	14_ReprPCWk	15_Quies	14_ReprPCWk	14_ReprPCWk	13_ReprPC	14_ReprPCWk	13_ReprPC	15_Quies	13_ReprPC	14_ReprPCWk	14_ReprPCWk	14_ReprPCWk	13_ReprPC	15_Quies	14_ReprPCWk	15_Quies	14_ReprPCWk	14_ReprPCWk	14_ReprPCWk	15_Quies	14_ReprPCWk	14_ReprPCWk	15_Quies	14_ReprPCWk	14_ReprPCWk	14_ReprPCWk	14_ReprPCWk	13_ReprPC	14_ReprPCWk	14_ReprPCWk	14_ReprPCWk	13_ReprPC	14_ReprPCWk	9_Het	-0.0630968	<0.0001	<0.0001
cg13371675	chr5	666706	666708	7_Enh	7_Enh	7_Enh	6_EnhG	6_EnhG	7_Enh	7_Enh	5_TxWk	5_TxWk	5_TxWk	5_TxWk	5_TxWk	4_Tx	4_Tx	5_TxWk	5_TxWk	4_Tx	5_TxWk	5_TxWk	4_Tx	4_Tx	5_TxWk	5_TxWk	5_TxWk	5_TxWk	4_Tx	5_TxWk	5_TxWk	15_Quies	5_TxWk	5_TxWk	5_TxWk	5_TxWk	4_Tx	5_TxWk	5_TxWk	5_TxWk	5_TxWk	5_TxWk	5_TxWk	4_Tx	4_Tx	-0.0623704	<0.0001	<0.0001
cg18334734	chr5	87959610	87959612	2_TssAFlnk	1_TssA	1_TssA	2_TssAFlnk	1_TssA	1_TssA	1_TssA	13_ReprPC	13_ReprPC	13_ReprPC	14_ReprPCWk	13_ReprPC	13_ReprPC	13_ReprPC	13_ReprPC	10_TssBiv	13_ReprPC	13_ReprPC	13_ReprPC	13_ReprPC	13_ReprPC	14_ReprPCWk	14_ReprPCWk	14_ReprPCWk	13_ReprPC	14_ReprPCWk	13_ReprPC	15_Quies	13_ReprPC	13_ReprPC	13_ReprPC	13_ReprPC	13_ReprPC	13_ReprPC	13_ReprPC	13_ReprPC	13_ReprPC	13_ReprPC	13_ReprPC	13_ReprPC	13_ReprPC	14_ReprPCWk	-0.0623408	<0.0001	<0.0001
cg03501666	chr12	99264414	99264416	7_Enh	7_Enh	7_Enh	7_Enh	2_TssAFlnk	7_Enh	7_Enh	15_Quies	15_Quies	14_ReprPCWk	14_ReprPCWk	15_Quies	14_ReprPCWk	15_Quies	15_Quies	15_Quies	14_ReprPCWk	15_Quies	15_Quies	15_Quies	15_Quies	15_Quies	15_Quies	14_ReprPCWk	15_Quies	9_Het	14_ReprPCWk	15_Quies	15_Quies	14_ReprPCWk	15_Quies	15_Quies	14_ReprPCWk	14_ReprPCWk	14_ReprPCWk	15_Quies	15_Quies	14_ReprPCWk	15_Quies	15_Quies	15_Quies	15_Quies	-0.0618917	<0.0001	<0.0001
cg04831076	chr5	135186520	135186522	7_Enh	7_Enh	7_Enh	7_Enh	7_Enh	7_Enh	7_Enh	15_Quies	14_ReprPCWk	15_Quies	14_ReprPCWk	15_Quies	15_Quies	14_ReprPCWk	15_Quies	15_Quies	15_Quies	5_TxWk	15_Quies	15_Quies	15_Quies	15_Quies	15_Quies	15_Quies	15_Quies	15_Quies	15_Quies	5_TxWk	15_Quies	15_Quies	15_Quies	15_Quies	15_Quies	14_ReprPCWk	5_TxWk	14_ReprPCWk	14_ReprPCWk	14_ReprPCWk	14_ReprPCWk	14_ReprPCWk	14_ReprPCWk	15_Quies	-0.0614899	<0.0001	<0.0001
cg15712559	chr20	58180615	58180617	1_TssA	1_TssA	1_TssA	1_TssA	1_TssA	1_TssA	1_TssA	12_EnhBiv	13_ReprPC	14_ReprPCWk	12_EnhBiv	14_ReprPCWk	12_EnhBiv	13_ReprPC	13_ReprPC	13_ReprPC	14_ReprPCWk	13_ReprPC	13_ReprPC	11_BivFlnk	11_BivFlnk	12_EnhBiv	14_ReprPCWk	15_Quies	12_EnhBiv	13_ReprPC	2_TssAFlnk	15_Quies	13_ReprPC	14_ReprPCWk	14_ReprPCWk	12_EnhBiv	2_TssAFlnk	11_BivFlnk	12_EnhBiv	13_ReprPC	13_ReprPC	13_ReprPC	13_ReprPC	11_BivFlnk	13_ReprPC	14_ReprPCWk	-0.0609538	<0.0001	<0.0001
cg12393318	chr5	87981067	87981069	1_TssA	1_TssA	1_TssA	10_TssBiv	1_TssA	10_TssBiv	1_TssA	13_ReprPC	13_ReprPC	13_ReprPC	13_ReprPC	12_EnhBiv	13_ReprPC	13_ReprPC	12_EnhBiv	14_ReprPCWk	13_ReprPC	12_EnhBiv	13_ReprPC	13_ReprPC	13_ReprPC	13_ReprPC	13_ReprPC	5_TxWk	12_EnhBiv	12_EnhBiv	13_ReprPC	5_TxWk	12_EnhBiv	13_ReprPC	13_ReprPC	13_ReprPC	5_TxWk	12_EnhBiv	13_ReprPC	13_ReprPC	13_ReprPC	13_ReprPC	13_ReprPC	13_ReprPC	13_ReprPC	9_Het	-0.0609008	<0.0001	<0.0001
cg01571169	chr16	87367720	87367722	6_EnhG	6_EnhG	6_EnhG	6_EnhG	6_EnhG	6_EnhG	7_Enh	4_Tx	4_Tx	4_Tx	4_Tx	4_Tx	4_Tx	4_Tx	4_Tx	4_Tx	4_Tx	4_Tx	4_Tx	4_Tx	4_Tx	4_Tx	4_Tx	4_Tx	4_Tx	4_Tx	4_Tx	4_Tx	5_TxWk	4_Tx	4_Tx	4_Tx	15_Quies	4_Tx	4_Tx	4_Tx	4_Tx	4_Tx	5_TxWk	4_Tx	4_Tx	4_Tx	-0.060603	<0.0001	<0.0001
cg00767712	chr2	236774715	236774717	7_Enh	7_Enh	7_Enh	7_Enh	7_Enh	7_Enh	7_Enh	15_Quies	14_ReprPCWk	15_Quies	14_ReprPCWk	15_Quies	13_ReprPC	14_ReprPCWk	15_Quies	5_TxWk	15_Quies	5_TxWk	15_Quies	5_TxWk	15_Quies	5_TxWk	15_Quies	5_TxWk	5_TxWk	15_Quies	15_Quies	5_TxWk	15_Quies	5_TxWk	5_TxWk	15_Quies	5_TxWk	5_TxWk	5_TxWk	5_TxWk	5_TxWk	15_Quies	15_Quies	5_TxWk	13_ReprPC	15_Quies	-0.0603284	<0.0001	<0.0001
cg25215498	chr3	179560138	179560140	5_TxWk	5_TxWk	5_TxWk	5_TxWk	5_TxWk	5_TxWk	5_TxWk	15_Quies	15_Quies	15_Quies	14_ReprPCWk	15_Quies	13_ReprPC	15_Quies	15_Quies	14_ReprPCWk	15_Quies	15_Quies	15_Quies	15_Quies	15_Quies	15_Quies	14_ReprPCWk	15_Quies	15_Quies	15_Quies	15_Quies	15_Quies	15_Quies	15_Quies	14_ReprPCWk	15_Quies	15_Quies	15_Quies	14_ReprPCWk	15_Quies	14_ReprPCWk	14_ReprPCWk	15_Quies	15_Quies	15_Quies	15_Quies	-0.060253	<0.0001	<0.0001
cg09002922	chr5	87956388	87956390	1_TssA	1_TssA	1_TssA	1_TssA	1_TssA	1_TssA	1_TssA	13_ReprPC	12_EnhBiv	12_EnhBiv	12_EnhBiv	12_EnhBiv	12_EnhBiv	13_ReprPC	12_EnhBiv	9_Het	12_EnhBiv	13_ReprPC	13_ReprPC	12_EnhBiv	10_TssBiv	13_ReprPC	13_ReprPC	7_Enh	12_EnhBiv	12_EnhBiv	14_ReprPCWk	7_Enh	13_ReprPC	10_TssBiv	13_ReprPC	14_ReprPCWk	5_TxWk	14_ReprPCWk	14_ReprPCWk	13_ReprPC	13_ReprPC	13_ReprPC	13_ReprPC	13_ReprPC	13_ReprPC	12_EnhBiv	-0.0589073	<0.0001	<0.0001
cg23300467	chr14	34180601	34180603	5_TxWk	7_Enh	5_TxWk	5_TxWk	5_TxWk	5_TxWk	7_Enh	15_Quies	15_Quies	15_Quies	15_Quies	15_Quies	15_Quies	15_Quies	15_Quies	15_Quies	14_ReprPCWk	15_Quies	15_Quies	15_Quies	15_Quies	15_Quies	15_Quies	15_Quies	14_ReprPCWk	9_Het	9_Het	15_Quies	15_Quies	15_Quies	15_Quies	15_Quies	15_Quies	15_Quies	15_Quies	15_Quies	15_Quies	15_Quies	15_Quies	15_Quies	15_Quies	15_Quies	-0.0587246	<0.0001	<0.0001
cg04902729	chr1	181452706	181452708	1_TssA	1_TssA	10_TssBiv	10_TssBiv	10_TssBiv	1_TssA	10_TssBiv	12_EnhBiv	13_ReprPC	12_EnhBiv	13_ReprPC	13_ReprPC	12_EnhBiv	13_ReprPC	13_ReprPC	14_ReprPCWk	13_ReprPC	13_ReprPC	13_ReprPC	13_ReprPC	13_ReprPC	13_ReprPC	14_ReprPCWk	7_Enh	13_ReprPC	13_ReprPC	13_ReprPC	5_TxWk	14_ReprPCWk	13_ReprPC	13_ReprPC	12_EnhBiv	14_ReprPCWk	13_ReprPC	14_ReprPCWk	13_ReprPC	13_ReprPC	13_ReprPC	13_ReprPC	12_EnhBiv	13_ReprPC	13_ReprPC	-0.0582116	<0.0001	<0.0001
cg02057782	chr13	26042597	26042599	1_TssA	11_BivFlnk	2_TssAFlnk	1_TssA	1_TssA	1_TssA	1_TssA	14_ReprPCWk	13_ReprPC	13_ReprPC	13_ReprPC	13_ReprPC	13_ReprPC	13_ReprPC	13_ReprPC	9_Het	14_ReprPCWk	14_ReprPCWk	14_ReprPCWk	14_ReprPCWk	13_ReprPC	9_Het	13_ReprPC	15_Quies	13_ReprPC	13_ReprPC	9_Het	9_Het	14_ReprPCWk	14_ReprPCWk	15_Quies	14_ReprPCWk	14_ReprPCWk	14_ReprPCWk	13_ReprPC	13_ReprPC	13_ReprPC	13_ReprPC	13_ReprPC	13_ReprPC	13_ReprPC	8_ZNF/Rpts	-0.0580654	<0.0001	<0.0001
cg10162914	chr4	170943015	170943017	7_Enh	7_Enh	7_Enh	2_TssAFlnk	7_Enh	7_Enh	2_TssAFlnk	5_TxWk	13_ReprPC	14_ReprPCWk	14_ReprPCWk	15_Quies	15_Quies	14_ReprPCWk	15_Quies	5_TxWk	5_TxWk	15_Quies	15_Quies	15_Quies	15_Quies	15_Quies	15_Quies	15_Quies	15_Quies	15_Quies	14_ReprPCWk	15_Quies	15_Quies	15_Quies	15_Quies	15_Quies	15_Quies	15_Quies	15_Quies	15_Quies	15_Quies	14_ReprPCWk	14_ReprPCWk	15_Quies	13_ReprPC	15_Quies	-0.0577777	<0.0001	<0.0001
cg17987176	chr1	181452838	181452840	1_TssA	2_TssAFlnk	10_TssBiv	10_TssBiv	10_TssBiv	1_TssA	10_TssBiv	12_EnhBiv	13_ReprPC	12_EnhBiv	13_ReprPC	13_ReprPC	12_EnhBiv	13_ReprPC	13_ReprPC	14_ReprPCWk	13_ReprPC	13_ReprPC	13_ReprPC	13_ReprPC	13_ReprPC	14_ReprPCWk	14_ReprPCWk	7_Enh	13_ReprPC	13_ReprPC	13_ReprPC	7_Enh	14_ReprPCWk	13_ReprPC	13_ReprPC	13_ReprPC	14_ReprPCWk	13_ReprPC	13_ReprPC	13_ReprPC	12_EnhBiv	13_ReprPC	13_ReprPC	12_EnhBiv	13_ReprPC	13_ReprPC	-0.0576747	<0.0001	<0.0001
cg09390350	chr8	114451136	114451138	1_TssA	2_TssAFlnk	1_TssA	1_TssA	2_TssAFlnk	1_TssA	12_EnhBiv	13_ReprPC	13_ReprPC	14_ReprPCWk	13_ReprPC	14_ReprPCWk	13_ReprPC	13_ReprPC	13_ReprPC	14_ReprPCWk	14_ReprPCWk	15_Quies	15_Quies	14_ReprPCWk	13_ReprPC	14_ReprPCWk	13_ReprPC	15_Quies	13_ReprPC	14_ReprPCWk	14_ReprPCWk	15_Quies	14_ReprPCWk	13_ReprPC	14_ReprPCWk	15_Quies	14_ReprPCWk	14_ReprPCWk	14_ReprPCWk	14_ReprPCWk	13_ReprPC	13_ReprPC	13_ReprPC	13_ReprPC	13_ReprPC	15_Quies	-0.0573999	<0.0001	<0.0001
cg22032870	chr15	44398963	44398965	5_TxWk	7_Enh	7_Enh	7_Enh	5_TxWk	5_TxWk	7_Enh	15_Quies	14_ReprPCWk	14_ReprPCWk	14_ReprPCWk	14_ReprPCWk	15_Quies	14_ReprPCWk	15_Quies	15_Quies	14_ReprPCWk	15_Quies	15_Quies	15_Quies	15_Quies	14_ReprPCWk	15_Quies	15_Quies	15_Quies	15_Quies	15_Quies	15_Quies	15_Quies	15_Quies	15_Quies	15_Quies	15_Quies	15_Quies	15_Quies	15_Quies	15_Quies	14_ReprPCWk	15_Quies	15_Quies	14_ReprPCWk	15_Quies	-0.0573803	<0.0001	<0.0001
cg15823859	chr5	87963405	87963407	1_TssA	1_TssA	1_TssA	1_TssA	1_TssA	1_TssA	1_TssA	12_EnhBiv	12_EnhBiv	12_EnhBiv	12_EnhBiv	12_EnhBiv	13_ReprPC	13_ReprPC	12_EnhBiv	13_ReprPC	10_TssBiv	13_ReprPC	13_ReprPC	13_ReprPC	13_ReprPC	12_EnhBiv	13_ReprPC	14_ReprPCWk	12_EnhBiv	12_EnhBiv	12_EnhBiv	7_Enh	12_EnhBiv	10_TssBiv	13_ReprPC	10_TssBiv	8_ZNF/Rpts	12_EnhBiv	13_ReprPC	13_ReprPC	13_ReprPC	13_ReprPC	13_ReprPC	13_ReprPC	13_ReprPC	8_ZNF/Rpts	-0.0573209	<0.0001	<0.0001
cg23337068	chr15	77858129	77858131	5_TxWk	5_TxWk	7_Enh	7_Enh	7_Enh	7_Enh	5_TxWk	14_ReprPCWk	15_Quies	15_Quies	14_ReprPCWk	15_Quies	15_Quies	15_Quies	15_Quies	15_Quies	15_Quies	15_Quies	15_Quies	15_Quies	14_ReprPCWk	15_Quies	15_Quies	15_Quies	15_Quies	15_Quies	15_Quies	15_Quies	15_Quies	15_Quies	15_Quies	15_Quies	15_Quies	15_Quies	15_Quies	13_ReprPC	15_Quies	15_Quies	15_Quies	14_ReprPCWk	14_ReprPCWk	15_Quies	-0.0571535	<0.0001	<0.0001
cg00207890	chr16	1098058	1098060	7_Enh	7_Enh	7_Enh	7_Enh	7_Enh	7_Enh	7_Enh	13_ReprPC	15_Quies	15_Quies	13_ReprPC	15_Quies	13_ReprPC	13_ReprPC	12_EnhBiv	15_Quies	15_Quies	13_ReprPC	13_ReprPC	14_ReprPCWk	13_ReprPC	14_ReprPCWk	14_ReprPCWk	15_Quies	13_ReprPC	13_ReprPC	14_ReprPCWk	15_Quies	14_ReprPCWk	14_ReprPCWk	13_ReprPC	14_ReprPCWk	5_TxWk	12_EnhBiv	14_ReprPCWk	12_EnhBiv	13_ReprPC	14_ReprPCWk	13_ReprPC	12_EnhBiv	13_ReprPC	9_Het	-0.0570371	<0.0001	<0.0001
cg09677007	chr2	236648915	236648917	7_Enh	7_Enh	7_Enh	7_Enh	7_Enh	7_Enh	7_Enh	5_TxWk	15_Quies	15_Quies	14_ReprPCWk	5_TxWk	14_ReprPCWk	15_Quies	5_TxWk	5_TxWk	5_TxWk	5_TxWk	5_TxWk	5_TxWk	5_TxWk	5_TxWk	15_Quies	5_TxWk	5_TxWk	5_TxWk	5_TxWk	5_TxWk	15_Quies	5_TxWk	5_TxWk	5_TxWk	15_Quies	5_TxWk	5_TxWk	4_Tx	15_Quies	15_Quies	5_TxWk	5_TxWk	9_Het	5_TxWk	-0.0569567	<0.0001	<0.0001
cg02039370	chr15	32158965	32158967	7_Enh	7_Enh	7_Enh	7_Enh	7_Enh	7_Enh	7_Enh	5_TxWk	14_ReprPCWk	14_ReprPCWk	14_ReprPCWk	15_Quies	14_ReprPCWk	14_ReprPCWk	15_Quies	15_Quies	15_Quies	15_Quies	15_Quies	14_ReprPCWk	15_Quies	15_Quies	15_Quies	15_Quies	5_TxWk	5_TxWk	15_Quies	5_TxWk	15_Quies	15_Quies	15_Quies	15_Quies	15_Quies	14_ReprPCWk	5_TxWk	15_Quies	15_Quies	14_ReprPCWk	15_Quies	15_Quies	14_ReprPCWk	15_Quies	-0.0566714	<0.0001	<0.0001
cg14529643	chr1	1233541	1233543	6_EnhG	6_EnhG	6_EnhG	6_EnhG	6_EnhG	6_EnhG	7_Enh	4_Tx	4_Tx	5_TxWk	5_TxWk	5_TxWk	4_Tx	4_Tx	4_Tx	5_TxWk	5_TxWk	4_Tx	5_TxWk	5_TxWk	4_Tx	4_Tx	5_TxWk	4_Tx	5_TxWk	4_Tx	5_TxWk	4_Tx	5_TxWk	5_TxWk	5_TxWk	5_TxWk	5_TxWk	4_Tx	5_TxWk	4_Tx	4_Tx	5_TxWk	5_TxWk	4_Tx	4_Tx	4_Tx	-0.056231	<0.0001	<0.0001
cg15981851	chr2	236773923	236773925	7_Enh	1_TssA	7_Enh	2_TssAFlnk	1_TssA	1_TssA	7_Enh	15_Quies	13_ReprPC	15_Quies	13_ReprPC	15_Quies	12_EnhBiv	14_ReprPCWk	15_Quies	5_TxWk	15_Quies	5_TxWk	15_Quies	5_TxWk	15_Quies	5_TxWk	15_Quies	5_TxWk	5_TxWk	15_Quies	15_Quies	5_TxWk	15_Quies	5_TxWk	5_TxWk	15_Quies	5_TxWk	5_TxWk	5_TxWk	5_TxWk	5_TxWk	15_Quies	15_Quies	5_TxWk	13_ReprPC	15_Quies	-0.0556946	<0.0001	<0.0001
[truncated: 821 more rows]

## Sheet: GEO datasets
GEO datasets from brain and non-brain tissues analyzed in this study. For each dataset, the GEO series ID, the tissue and the number of samples analysed in this study (non-diseased subjects) are reported. The datasets highlighted in green include samples from more than one tissue.
[truncated: 142 more rows]
