# Supplementary material for: Detection of Brain-Derived Cell-Free DNA in Plasma
Source: Diagnostics (Basel). 2024 Nov 13;14(22):2541. doi: 10.3390/diagnostics14222541 (PMC11592591; doi:10.3390/diagnostics14222541)
Supplement: Supplementary file 1 [file diagnostics-14-02541-s001.zip › Supplementary_File_2.xlsx]

## Sheet: GTEx samples
GTEx SampleID	Participant ID(s)	Gender	Tissue Site Detail
GTEX-X4EP-0011-R2B-SM-MTK4S	PT-X4EP	Female	Brain - Substantia nigra
GTEX-X4EP-0011-R3A-SM-MTK4I	PT-X4EP	Female	Brain - Anterior cingulate cortex (BA24)
GTEX-X4EP-0011-R4B-SM-MTN3S	PT-X4EP	Female	Brain - Amygdala
GTEX-X4XX-0011-R3B-SM-MTN4A	PT-X4XX	Male	Brain - Anterior cingulate cortex (BA24)
GTEX-X4XX-2226-SM-MTN3Y	PT-X4XX	Male	Pancreas
GTEX-X4EP-3226-SM-MTN4H	PT-X4EP	Female	Pituitary
GTEX-XLM4-1526-SM-MTN4Y	PT-XLM4	Male	Testis
GTEX-XLM4-2626-SM-MTN4O	PT-XLM4	Male	Stomach
GTEX-XLM4-1326-SM-MTN53	PT-XLM4	Male	Adrenal Gland
GTEX-X4EP-3126-SM-MTK27	PT-X4EP	Female	Brain - Cortex
GTEX-X4EP-1326-SM-MTK28	PT-X4EP	Female	Artery - Coronary
GTEX-X4EP-0226-SM-MTK4A	PT-X4EP	Female	Adipose - Subcutaneous
GTEX-X4XX-0011-R5A-SM-MTK4R	PT-X4XX	Male	Brain - Caudate (basal ganglia)
GTEX-XLM4-0003-SM-MTK4H	PT-XLM4	Male	Whole Blood
GTEX-XLM4-2926-SM-MTN3T	PT-XLM4	Male	Brain - Cerebellum
GTEX-TSE9-2026-SM-MTN45	PT-TSE9	Female	Kidney - Cortex
GTEX-X4EP-2326-SM-MTN3Z	PT-X4EP	Female	Uterus
GTEX-X4EP-1126-SM-MTN4I	PT-X4EP	Female	Spleen
GTEX-X4EP-0011-R9B-SM-MTN4T	PT-X4EP	Female	Brain - Spinal cord (cervical c-1)
GTEX-TSE9-2226-SM-MTN4P	PT-TSE9	Female	Ovary
GTEX-X4XX-0926-SM-MTN54	PT-X4XX	Male	Thyroid
GTEX-X4EP-0926-SM-MTK4P	PT-X4EP	Female	Muscle - Skeletal
GTEX-XLM4-1826-SM-MTK4D	PT-XLM4	Male	Lung
GTEX-XLM4-2026-SM-MTK4M	PT-XLM4	Male	Heart - Atrial Appendage
GTEX-XLM4-0826-SM-MTK4Q	PT-XLM4	Male	Liver
GTEX-XLM4-3126-SM-MTN3M	PT-XLM4	Male	Pituitary
GTEX-XLM4-2826-SM-MTN3U	PT-XLM4	Male	Prostate
GTEX-X4XX-2426-SM-MTN46	PT-X4XX	Male	Stomach
GTEX-X4XX-3126-SM-MTN4B	PT-X4XX	Male	Pituitary
GTEX-X4XX-0011-R11A-SM-MTN4J	PT-X4XX	Male	Brain - Cerebellar Hemisphere
GTEX-X4EP-0326-SM-MTN4U	PT-X4EP	Female	Heart - Atrial Appendage
GTEX-TSE9-2926-SM-MTN59	PT-TSE9	Female	Brain - Cerebellum
GTEX-X4XX-1826-SM-MTN55	PT-X4XX	Male	Spleen
GTEX-X4XX-1926-SM-MTK44	PT-X4XX	Male	Liver
GTEX-X4EP-0426-SM-MTK45	PT-X4EP	Female	Heart - Left Ventricle
GTEX-X4EP-2626-SM-MTK3Z	PT-X4EP	Female	Colon - Sigmoid
GTEX-X4XX-0011-R10B-SM-MTK4U	PT-X4XX	Male	Brain - Frontal Cortex (BA9)
GTEX-XLM4-0011-R8A-SM-MTN3N	PT-XLM4	Male	Brain - Hypothalamus
GTEX-XLM4-0926-SM-MTN3V	PT-XLM4	Male	Spleen
GTEX-X4XX-0011-R7A-SM-MTN47	PT-X4XX	Male	Brain - Putamen (basal ganglia)
GTEX-X4XX-2626-SM-MTN4C	PT-X4XX	Male	Small Intestine - Terminal Ileum
GTEX-XLM4-0011-R1A-SM-MTN4K	PT-XLM4	Male	Brain - Hippocampus
GTEX-X4XX-0726-SM-MTN4V	PT-X4XX	Male	Testis
GTEX-TSE9-1926-SM-MTN5A	PT-TSE9	Female	Adrenal Gland
GTEX-X4EP-0526-SM-MTN4Z	PT-X4EP	Female	Lung
GTEX-X4XX-2826-SM-MTK43	PT-X4XX	Male	Colon - Sigmoid
GTEX-X4EP-1926-SM-MTK46	PT-X4EP	Female	Kidney - Cortex
GTEX-TSE9-0011-R4A-SM-MTK3W	PT-TSE9	Female	Brain - Amygdala
GTEX-X4EP-1826-SM-MTK4T	PT-X4EP	Female	Adrenal Gland
GTEX-TSE9-1226-SM-MTN3O	PT-TSE9	Female	Esophagus - Mucosa
GTEX-XLM4-0011-R7A-SM-MTN3W	PT-XLM4	Male	Brain - Putamen (basal ganglia)
GTEX-X4EP-1626-SM-MTN42	PT-X4EP	Female	Esophagus - Mucosa
GTEX-X4EP-3026-SM-MTN4D	PT-X4EP	Female	Brain - Cerebellum
GTEX-XLM4-0011-R3B-SM-MTN4L	PT-XLM4	Male	Brain - Anterior cingulate cortex (BA24)
GTEX-X4EP-2426-SM-MTN4Q	PT-X4EP	Female	Ovary
GTEX-TSE9-0002-SM-MTN5B	PT-TSE9	Female	Whole Blood
GTEX-TSE9-1526-SM-MTN51	PT-TSE9	Female	Spleen
GTEX-TSE9-1826-SM-MTK49	PT-TSE9	Female	Colon - Transverse
GTEX-TSE9-2826-SM-MTK3Q	PT-TSE9	Female	Cervix - Ectocervix
GTEX-TSE9-0011-R9A-SM-MTK3R	PT-TSE9	Female	Brain - Spinal cord (cervical c-1)
GTEX-XLM4-2326-SM-MTK4G	PT-XLM4	Male	Esophagus - Mucosa
GTEX-X4XX-0011-R1B-SM-MTN3P	PT-X4XX	Male	Brain - Hippocampus
GTEX-X4XX-1526-SM-MTN3X	PT-X4XX	Male	Esophagus - Mucosa
GTEX-XLM4-2526-SM-MTN43	PT-XLM4	Male	Esophagus - Gastroesophageal Junction
GTEX-XLM4-1226-SM-MTN4E	PT-XLM4	Male	Pancreas
GTEX-XLM4-0011-R4B-SM-MTN4M	PT-XLM4	Male	Brain - Amygdala
GTEX-X4EP-2726-SM-MTN4R	PT-X4EP	Female	Colon - Transverse
GTEX-X4XX-0004-SM-MTN56	PT-X4XX	Male	Whole Blood
GTEX-TSE9-2326-SM-MTN52	PT-TSE9	Female	Fallopian Tube
GTEX-X4EP-0126-SM-MTK3O	PT-X4EP	Female	Skin - Sun Exposed (Lower leg)
GTEX-X4XX-0526-SM-MTK3K	PT-X4XX	Male	Artery - Tibial
GTEX-XLM4-0011-R9A-SM-MTK3L	PT-XLM4	Male	Brain - Spinal cord (cervical c-1)
GTEX-X4XX-2026-SM-MTK4F	PT-X4XX	Male	Adrenal Gland
GTEX-X4EP-2826-SM-MTN3Q	PT-X4EP	Female	Small Intestine - Terminal Ileum
GTEX-X4EP-2126-SM-MTN48	PT-X4EP	Female	Thyroid
GTEX-TSE9-3126-SM-MTN44	PT-TSE9	Female	Pituitary
GTEX-X4XX-2326-SM-MTN4F	PT-X4XX	Male	Kidney - Cortex
GTEX-XLM4-0011-R5A-SM-MTN4W	PT-XLM4	Male	Brain - Caudate (basal ganglia)
GTEX-XLM4-2426-SM-MTN4S	PT-XLM4	Male	Esophagus - Muscularis
GTEX-X4EP-0002-SM-MTN57	PT-X4EP	Female	Whole Blood
GTEX-TSE9-2126-SM-MTN5L	PT-TSE9	Female	Kidney - Medulla
GTEX-TSE9-0126-SM-MTK3P	PT-TSE9	Female	Skin - Sun Exposed (Lower leg)
GTEX-X4XX-2126-SM-MTK3G	PT-X4XX	Male	Adipose - Visceral (Omentum)
GTEX-XLM4-0011-R2B-SM-MTK3E	PT-XLM4	Male	Brain - Substantia nigra
GTEX-X4XX-0011-R4B-SM-MTK4E	PT-X4XX	Male	Brain - Amygdala
GTEX-X4XX-2526-SM-MTN3R	PT-X4XX	Male	Colon - Transverse
GTEX-X4EP-0011-R5A-SM-MTN49	PT-X4EP	Female	Brain - Caudate (basal ganglia)
GTEX-XLM4-2226-SM-MTN41	PT-XLM4	Male	Heart - Left Ventricle
GTEX-X4EP-1226-SM-MTN4G	PT-X4EP	Female	Pancreas
GTEX-XLM4-1626-SM-MTN4X	PT-XLM4	Male	Small Intestine - Terminal Ileum
GTEX-XLM4-0726-SM-MTN4N	PT-XLM4	Male	Thyroid
GTEX-TSE9-1626-SM-MTN58	PT-TSE9	Female	Pancreas
GTEX-X4EP-0011-R1A-SM-MTN5M	PT-X4EP	Female	Brain - Hippocampus
GTEX-TSE9-0011-R6A-SM-MTK3B	PT-TSE9	Female	Brain - Nucleus accumbens (basal ganglia)
GTEX-XLM4-0011-R6A-SM-MTK3C	PT-XLM4	Male	Brain - Nucleus accumbens (basal ganglia)
GTEX-TSE9-0011-R5A-SM-MTK3D	PT-TSE9	Female	Brain - Caudate (basal ganglia)
GTEX-TSE9-0626-SM-MTK4B	PT-TSE9	Female	Thyroid
GTEX-X4XX-1126-SM-MTK4C	PT-X4XX	Male	Heart - Atrial Appendage
GTEX-X4XX-0826-SM-MTK2P	PT-X4XX	Male	Breast - Mammary Tissue
GTEX-X4EP-1726-SM-MTK2Q	PT-X4EP	Female	Esophagus - Muscularis
GTEX-TSE9-0011-R2A-SM-MTK29	PT-TSE9	Female	Brain - Substantia nigra
GTEX-X4EP-0011-R6A-SM-MTK2A	PT-X4EP	Female	Brain - Nucleus accumbens (basal ganglia)
GTEX-XLM4-2126-SM-MTK4N	PT-XLM4	Male	Artery - Coronary
GTEX-X4EP-0011-R7B-SM-MTK4O	PT-X4EP	Female	Brain - Putamen (basal ganglia)
GTEX-XLM4-0426-SM-MTK2N	PT-XLM4	Male	Artery - Tibial
GTEX-X4EP-0011-R8B-SM-MTK2O	PT-X4EP	Female	Brain - Hypothalamus
GTEX-TSE9-2726-SM-MTK2B	PT-TSE9	Female	Cervix - Endocervix
GTEX-XLM4-3026-SM-MTK2C	PT-XLM4	Male	Brain - Cortex
GTEX-TSE9-0926-SM-MTK41	PT-TSE9	Female	Heart - Left Ventricle
GTEX-X4XX-0626-SM-MTK42	PT-X4XX	Male	Muscle - Skeletal
GTEX-XLM4-0626-SM-MTK2L	PT-XLM4	Male	Muscle - Skeletal
GTEX-TSE9-1326-SM-MTK2M	PT-TSE9	Female	Esophagus - Muscularis
GTEX-TSE9-2526-SM-MTK2D	PT-TSE9	Female	Vagina
GTEX-XLM4-1726-SM-MTK2E	PT-XLM4	Male	Colon - Transverse
GTEX-TSE9-0526-SM-MTK3X	PT-TSE9	Female	Muscle - Skeletal
GTEX-TSE9-2426-SM-MTK3Y	PT-TSE9	Female	Bladder
GTEX-TSE9-0011-R7A-SM-MTK2J	PT-TSE9	Female	Brain - Putamen (basal ganglia)
GTEX-TSE9-0011-R8A-SM-MTK2K	PT-TSE9	Female	Brain - Hypothalamus
GTEX-X4XX-0326-SM-MTK2F	PT-X4XX	Male	Skin - Not Sun Exposed (Suprapubic)
GTEX-X4EP-1026-SM-MTK2G	PT-X4EP	Female	Liver
GTEX-X4EP-0826-SM-MTK3S	PT-X4EP	Female	Artery - Tibial
GTEX-X4EP-1526-SM-MTK3T	PT-X4EP	Female	Stomach
GTEX-X4XX-0426-SM-MTK2V	PT-X4XX	Male	Nerve - Tibial
GTEX-TSE9-2626-SM-MTK2W	PT-TSE9	Female	Uterus
GTEX-TSE9-1726-SM-MTK2R	PT-TSE9	Female	Stomach
GTEX-X4XX-0011-R6B-SM-MTK2S	PT-X4XX	Male	Brain - Nucleus accumbens (basal ganglia)
GTEX-X4XX-1226-SM-MTK3M	PT-X4XX	Male	Artery - Coronary
GTEX-X4EP-2026-SM-MTK3N	PT-X4EP	Female	Esophagus - Gastroesophageal Junction
GTEX-XLM4-0526-SM-MTK2X	PT-XLM4	Male	Nerve - Tibial
GTEX-TSE9-3026-SM-MTK2Y	PT-TSE9	Female	Brain - Cortex
GTEX-XLM4-0326-SM-MTK2Z	PT-XLM4	Male	Skin - Not Sun Exposed (Suprapubic)
GTEX-X4XX-0011-R2A-SM-MTK3F	PT-X4XX	Male	Brain - Substantia nigra
GTEX-X4XX-1726-SM-MTK3H	PT-X4XX	Male	Esophagus - Gastroesophageal Junction
GTEX-X4EP-0726-SM-MTK33	PT-X4EP	Female	Nerve - Tibial
GTEX-TSE9-0726-SM-MTK34	PT-TSE9	Female	Lung
GTEX-XLM4-2726-SM-MTK31	PT-XLM4	Male	Colon - Sigmoid
GTEX-TSE9-1126-SM-MTK38	PT-TSE9	Female	Liver
GTEX-TSE9-0326-SM-MTK39	PT-TSE9	Female	Nerve - Tibial
GTEX-X4XX-1626-SM-MTK3A	PT-X4XX	Male	Esophagus - Muscularis
GTEX-TSE9-1426-SM-MTK35	PT-TSE9	Female	Breast - Mammary Tissue
GTEX-X4EP-2226-SM-MTK32	PT-X4EP	Female	Vagina

## Sheet: Target genomic regions
Illumina probe	Name	Study	Coordinates (hg19)	Sequence	Gene	Primer forward	Primer Reverse
cg10094078	APC2	This study	chr19:1,467,992-1,468,134	GGCCCGGGTCCTTGGTGACCGCGGGCTCCCGGCCTCGTGGATGGACGGCCGGCGGCTCCGAGGGCTCGGGCTCGCTGAGGGAGCTGGCGGAGGAGCTCAGGGAGTAGCAGGGCGGGGTCTCGTCAGCAATGAGGCTGGGCTGG	APC2	TCGTCGGCAGCGTCAGATGTGTATAAGAGACAGNGGTTYGGGTTTTTGGTGA	GTCTCGTGGGCTCGGAGATGTGTATAAGAGACAGNCCAACCCAACCTCATTACTA
cg11724750	PACRG	This study	chr6:163,558,713-163,558,858	CTAAAGTGCTTACTGGTACCAGGGGCTGCATCCGTGTAGACTCATTTAATCCTCACAGCCCTAAGAGAGACACGTTTGACAGATGGAGAAACTGCTCCGGGATACTCCGTCGGGGAATGGCAGGAGCTGGCCCCACAGCCCGGCCT	PACRG	TCGTCGGCAGCGTCAGATGTGTATAAGAGACAGNTTAAAGTGTTTATTGGTATTAGGGGT	GTCTCGTGGGCTCGGAGATGTGTATAAGAGACAGNAAACCRAACTATAAAACCAACTCC
cg13055385	FAM123	This study	chr13:25,743,904-25,744,063	AAGGTTGGTCAGGTGCTTGATGCTAATAGGGATCTTAGAGTCCTTCAGCAAGCTGCCTGGTGTTCGCAGTGGACAGGTGATGGTGCCTGGAGATACGGGCTTTAACCGGGACAGGGAGGACGTCTCCTCGTTGTCCTTCCCTCCAGGAAGGGTTGCTGGA	AMER2	TCGTCGGCAGCGTCAGATGTGTATAAGAGACAGNAAGGTTGGTTAGGTGTTTGATG	GTCTCGTGGGCTCGGAGATGTGTATAAGAGACAGNTCCAACAACCCTTCCTAAAA
cg14115325	C10orf90	This study	chr10:128,274,967-128,275,070	AAGCCACTGGCACAGAGGGCAGGCAAAGGAAAATCGGCACGCGTTCTGAGTAAACGGGGCGCTCTTTCGTGAGTCCATTCAAGGTTCATGTGGCTGTTCTCAAA	C10orf90	TCGTCGGCAGCGTCAGATGTGTATAAGAGACAGNAAGTTATTGGTATAGAGGGTAGGTAAA	GTCTCGTGGGCTCGGAGATGTGTATAAGAGACAGNTTTAAAAACAACCACATAAACCTTAAATA
cg25541259	DNER	This study	chr2:230,576,010-230,576,179	CAGCAGCAATCAGACATCAAGGAATGGAATCACTATCTTCATGAGGTAGGTCCCATAGATCCCATCGTTGAAGATGAGGAAATAAGACCCAGTAGTTTTAACTTCAGCTTGACTTCAAACCCACACGACCTACAATTCCCAAATCCTAGGAGTTTCCATGACTCAGGTGA	DNER	TCGTCGGCAGCGTCAGATGTGTATAAGAGACAGNTAGTAGTAATTAGATATTAAGGAATGGAAT	GTCTCGTGGGCTCGGAGATGTGTATAAGAGACAGNTCACCTAAATCATAAAAACTCCTAAAAT
cg23661000	cg23661000	Lubotzky, Pelov, et al., 2022	chr1:10,239,948-10,240,057	CTCAGTGCCAGAACTGAAAGAGCAGATTCAGGCGTGGATGAGAGAGAAACAGAACAGCGATCACTAAACCGTTCCGCCGCCCACCCTCTGCTAGACACAGCCAAGGCCAA	UBE4B	TCGTCGGCAGCGTCAGATGTGTATAAGAGACAGNTTTAGTGTTAGAATTGAAAGAGTAGA	GTCTCGTGGGCTCGGAGATGTGTATAAGAGACAGNTTAACCTTAACTATATCTAACAAAAA
cg02619656	cg02619656	Lubotzky, Pelov, et al., 2022	chr16:72,460,052-72,460,163	ACTTGATTCTGCCGCAGTGGAGCCAGCACAGCGGATGTTTTCACACCCAGCAAGACAAAGGCCGTCGTCTCCGCCATGACACTGTTCCGTTCCAAGCAGAGGCCGGGATTCT	LINC01572	TCGTCGGCAGCGTCAGATGTGTATAAGAGACAGNATTTGATTTTGTYGTAGTGGA	GTCTCGTGGGCTCGGAGATGTGTATAAGAGACAGNAAAATCCCRACCTCTACTTAA
cg09787504	cg09787504	Lubotzky, Pelov, et al., 2022	chr10:3,283,855-3,283,971	CACATGTGTGCACGCTGAATAAAATCGTGCTGCGGGACCACAGTGCGGGGAGGCACCGACTCTGTCATTCTGTCAACGCACCGCACAGTCACGAACATCAGCATTGACATGAAATGG	LINC02668	TCGTCGGCAGCGTCAGATGTGTATAAGAGACAGNTATATGTGTGTAYGTTGAATAAAAT	GTCTCGTGGGCTCGGAGATGTGTATAAGAGACAGNTCCATTTCATATCAATACTAATATT
