# Supplementary material for: Detection of Brain-Derived Cell-Free DNA in Plasma
Source: Diagnostics (Basel). 2024 Nov 13;14(22):2541. doi: 10.3390/diagnostics14222541 (PMC11592591; doi:10.3390/diagnostics14222541)
Supplement: Supplementary file 1 [file diagnostics-14-02541-s001.zip › Supplementary_File_3.xlsx]

## Sheet: APC2
Order	Epihaplotype	Mean frequency Brain	Mean frequency Other	Ratio	Brain_Amygdala_GTEX.X4EP.0011.R4B.SM.MTN3S	Brain_Amygdala_GTEX.TSE9.0011.R4A.SM.MTK3W	Brain_Amygdala_GTEX.XLM4.0011.R4B.SM.MTN4M	Brain_Amygdala_GTEX.X4XX.0011.R4B.SM.MTK4E	Brain_Anterior_cingulate_cortex_(BA24)_GTEX.X4EP.0011.R3A.SM.MTK4I	Brain_Anterior_cingulate_cortex_(BA24)_GTEX.X4XX.0011.R3B.SM.MTN4A	Brain_Anterior_cingulate_cortex_(BA24)_GTEX.XLM4.0011.R3B.SM.MTN4L	Brain_Caudate_(basal_ganglia)_GTEX.X4XX.0011.R5A.SM.MTK4R	Brain_Caudate_(basal_ganglia)_GTEX.XLM4.0011.R5A.SM.MTN4W	Brain_Caudate_(basal_ganglia)_GTEX.X4EP.0011.R5A.SM.MTN49	Brain_Caudate_(basal_ganglia)_GTEX.TSE9.0011.R5A.SM.MTK3D	Brain_Cerebellar_Hemisphere_GTEX.X4XX.0011.R11A.SM.MTN4J	Brain_Cerebellum_GTEX.XLM4.2926.SM.MTN3T	Brain_Cerebellum_GTEX.TSE9.2926.SM.MTN59	Brain_Cerebellum_GTEX.X4EP.3026.SM.MTN4D	Brain_Cortex_GTEX.X4EP.3126.SM.MTK27	Brain_Cortex_GTEX.XLM4.3026.SM.MTK2C	Brain_Cortex_GTEX.TSE9.3026.SM.MTK2Y	Brain_Frontal_Cortex_(BA9)_GTEX.X4XX.0011.R10B.SM.MTK4U	Brain_Hippocampus_GTEX.XLM4.0011.R1A.SM.MTN4K	Brain_Hippocampus_GTEX.X4XX.0011.R1B.SM.MTN3P	Brain_Hippocampus_GTEX.X4EP.0011.R1A.SM.MTN5M	Brain_Hypothalamus_GTEX.XLM4.0011.R8A.SM.MTN3N	Brain_Hypothalamus_GTEX.X4EP.0011.R8B.SM.MTK2O	Brain_Hypothalamus_GTEX.TSE9.0011.R8A.SM.MTK2K	Brain_Nucleus_accumbens_(basal_ganglia)_GTEX.TSE9.0011.R6A.SM.MTK3B	Brain_Nucleus_accumbens_(basal_ganglia)_GTEX.XLM4.0011.R6A.SM.MTK3C	Brain_Nucleus_accumbens_(basal_ganglia)_GTEX.X4EP.0011.R6A.SM.MTK2A	Brain_Nucleus_accumbens_(basal_ganglia)_GTEX.X4XX.0011.R6B.SM.MTK2S	Brain_Putamen_(basal_ganglia)_GTEX.X4XX.0011.R7A.SM.MTN47	Brain_Putamen_(basal_ganglia)_GTEX.XLM4.0011.R7A.SM.MTN3W	Brain_Putamen_(basal_ganglia)_GTEX.X4EP.0011.R7B.SM.MTK4O	Brain_Putamen_(basal_ganglia)_GTEX.TSE9.0011.R7A.SM.MTK2J	Brain_Spinal_cord_(cervical_c-1)_GTEX.X4EP.0011.R9B.SM.MTN4T	Brain_Spinal_cord_(cervical_c-1)_GTEX.TSE9.0011.R9A.SM.MTK3R	Brain_Spinal_cord_(cervical_c-1)_GTEX.XLM4.0011.R9A.SM.MTK3L	Brain_Substantia_nigra_GTEX.X4EP.0011.R2B.SM.MTK4S	Brain_Substantia_nigra_GTEX.XLM4.0011.R2B.SM.MTK3E	Brain_Substantia_nigra_GTEX.TSE9.0011.R2A.SM.MTK29	Brain_Substantia_nigra_GTEX.X4XX.0011.R2A.SM.MTK3F	Adrenal_Gland_GTEX.TSE9.1926.SM.MTN5A	Adrenal_Gland_GTEX.X4EP.1826.SM.MTK4T	Cervix_Ectocervix_GTEX.TSE9.2826.SM.MTK3Q	Cervix_Endocervix_GTEX.TSE9.2726.SM.MTK2B	Nerve_Tibial_GTEX.X4XX.0426.SM.MTK2V
1	<0000000000000>	0.0856674	0.601584	0.142403	0.0956697	0.1423	0.0757299	0.0802213	0.0734846	0.114687	0.0696833	0.0738449	0.069063	0.0881207	0.114598	0.0187845	0.00967884	0.0118655	0.00747314	0.0725076	0.0782001	0.070032	0.0829146	0.115088	0.0806452	0.084	0.141981	0.0565934	0.101958	0.119302	0.0745257	0.0672963	0.0900354	0.081068	0.0908611	0.0531113	0.0866203	0.120043	0.144491	0.103416	0.0920999	0.0872093	0.153341	0.134153	0.619435	0.607576	0.348231	0.234708	0.39667
2	<0000000000001>	0.0103317	0.0143864	0.718157	0.00939913	0.0160819	0.00638686	0.0134855	0.0128683	0.0152136	0.00995475	0.00907591	0.00969305	0.0126582	0.0172806	0	0.00307963	0	0	0.0130916	0.00611621	0.0117312	0.0100503	0.00860897	0.01407	0.009	0.0122699	0.00604396	0.00945307	0.0150339	0.00587173	0.00590319	0.00859889	0.018932	0.01215	0.00785669	0.0104408	0.0108147	0.0144491	0.0132348	0.00573066	0.0116279	0.022673	0.0143369	0.00977199	0.0143939	0.0181564	0.0213371	0.02124
3	<0000000000010>	0.00648316	0.029192	0.222087	0.00637798	0.0126706	0.00501825	0.00276625	0.00474094	0.00994734	0.000904977	0.00783828	0.0105008	0.00584226	0.00818554	0.00110497	0.00351958	0	0	0.00654582	0.00611621	0.00639886	0.0031407	0.0117807	0.00514756	0.005	0.0100789	0.0131868	0.00945307	0.0106693	0.00993677	0.00295159	0.00708144	0.000970874	0.00264131	0.00565682	0.00812065	0.00684932	0.00842866	0.00492459	0.00286533	0.00629845	0.0184964	0.00716846	0.0331162	0.0378788	0.0251397	0.0165955	0.0195178
4	<0000000000100>	0.0109162	0.0560224	0.194854	0.0171198	0.0170565	0.00638686	0.00587828	0.012191	0.00994734	0.0117647	0.0218647	0.0113086	0.0185005	0.000909504	0.00662983	0.000879894	0.00131839	0.00560486	0.010574	0.00349498	0.0103093	0.0244975	0.00724966	0.0113246	0.0055	0.00832603	0.00659341	0.00810263	0.0121242	0.0149051	0.012987	0.0177036	0.00533981	0.00950872	0.00377121	0.0116009	0.00937275	0.0403371	0.00923361	0.0139173	0.00726744	0.0119332	0.0133129	0.100434	0.106818	0.0260708	0.0237079	0.0367394
5	<0000000001000>	0.0011326	0.0093104	0.121649	0	0	0.00501825	0.00172891	0.00135455	0	0	0.00330033	0	0	0	0	0	0.00131839	0.000934143	0.00100705	0.00262123	0	0	0.00634345	0	0.0065	0	0	0.00472654	0	0.000903342	0	0	0.00194175	0	0	0	0.0036049	0	0.00400123	0	0	0	0	0.0162866	0.0128788	0.00605214	0	0.00803674
6	<0000000010000>	0.000631885	0.00604124	0.104595	0	0.000974659	0.00136861	0.000691563	0	0.00117028	0.00180995	0	0	0.00146056	0	0	0	0	0	0.00151057	0	0	0	0	0.00205903	0.001	0	0	0	0	0.00406504	0	0	0	0	0.00157134	0	0	0	0.00215451	0.002456	0	0.00298329	0	0.00705755	0.00909091	0.00977654	0.00426743	0.00574053
7	<0000000100000>	0.00100738	0.00578272	0.174206	0.00335683	0	0.00547445	0	0	0	0.00271493	0	0.00323102	0	0	0	0	0	0.00140121	0	0	0	0	0	0.00171585	0.002	0.00394391	0	0	0.00387973	0.00225836	0	0	0	0	0.00188561	0.00116009	0	0	0.00369344	0	0	0.00357995	0	0.00325733	0.0106061	0.00465549	0	0.00516648
8	<0000001000000>	0.00077123	0.00895423	0.0861302	0	0.000974659	0.000912409	0	0	0.00292569	0	0	0.00161551	0	0	0	0	0	0	0.0020141	0	0.00177746	0	0	0	0	0.000876424	0.00604396	0.00202566	0	0	0	0.00151745	0	0	0	0.00386698	0.00144196	0.00301023	0.00184672	0	0	0	0	0.00760043	0.00833333	0.00884544	0.00237079	0.00344432
9	<0000010000000>	0.00306994	0.0172094	0.178387	0.00234978	0.00438596	0.00228102	0.00622407	0	0.0157987	0.00452489	0.000825083	0.00726979	0	0.00500227	0	0	0	0	0.00100705	0.00436872	0	0.00125628	0.000906208	0.000686342	0	0.00964067	0.0010989	0.00945307	0.000969932	0	0.00177096	0.00101163	0.000970874	0.00316957	0	0.00270688	0.00865177	0.00120409	0.0132348	0.000818666	0.00387597	0.00477327	0.00256016	0.0331162	0.0348485	0.0102421	0.00521574	0.0137773
10	<0000100000000>	0.00217859	0.00941375	0.231426	0	0.00487329	0.000912409	0.00172891	0	0.00409596	0.00633484	0.00453795	0.00444265	0.00584226	0.00636653	0	0	0	0	0	0.00393185	0.00142197	0	0.00317173	0	0	0.000876424	0	0.00202566	0.00387973	0.00767841	0	0	0	0	0.00125707	0	0.00144196	0	0.00369344	0.00654932	0.00193798	0.0101432	0	0.0141151	0.0136364	0.00837989	0.00189663	0.00459242
11	<0001000000000>	0.000711453	0.00460043	0.154649	0.00167842	0.00292398	0	0.00172891	0	0	0	0	0.00161551	0	0	0	0	0	0.00233536	0.0040282	0	0	0.00251256	0	0	0	0	0.00274725	0	0.000969932	0	0	0	0.000970874	0	0	0	0.0036049	0.00180614	0	0	0	0	0.0015361	0.00434311	0	0	0.00331911	0
12	<0010000000000>	0.00228951	0.0124793	0.183464	0	0.000974659	0.00547445	0.00345781	0.00169319	0.00585138	0	0.00247525	0	0.00097371	0.00272851	0	0	0	0	0.00100705	0	0	0	0.00362483	0.000686342	0	0.00482033	0	0.0135044	0	0.00180668	0	0.0091047	0.00631068	0	0.00157134	0.00309358	0.00576784	0.00120409	0.00523238	0	0.00339147	0.00119332	0.00563236	0.0211726	0.0151515	0.00744879	0.00521574	0.00803674
13	<0100000000000>	0.00255289	0.0098013	0.260464	0.00100705	0.00779727	0	0.00414938	0.00101592	0.00117028	0.00316742	0.00288779	0.00444265	0.0053554	0.00272851	0	0	0	0	0.00151057	0	0.00213295	0.00188442	0.00135931	0	0	0	0.0032967	0	0.0014549	0	0.00118064	0.0030349	0.00582524	0.00158479	0.00345695	0.000773395	0.00396539	0.0156532	0.00461681	0.00327466	0	0.00775656	0.00563236	0.0103149	0.00909091	0.00465549	0	0
14	<1000000000000>	0.00381016	0.0131912	0.288841	0.00973481	0.00682261	0.00912409	0.00276625	0.00338639	0.00585138	0.00135747	0.00618812	0.00242326	0	0.00591178	0	0.00131984	0	0.00233536	0	0.0030581	0.00604337	0.00502513	0.00407793	0	0.004	0.00744961	0.00274725	0	0.00581959	0.000903342	0.00118064	0.00708144	0	0.00211305	0.00471402	0.00580046	0.00540735	0.00301023	0.00584795	0.002456	0.00872093	0	0.00972862	0.0108578	0.0143939	0.00465549	0.00853485	0.0120551
15	<0000000000011>	0.019566	0.00777002	2.51815	0.0204767	0.0199805	0.0141423	0.0231674	0.0213342	0.0163839	0.0190045	0.0169142	0.0169628	0.0160662	0.0286494	0.00276243	0.00439947	0.00395517	0.00373657	0.0166163	0.0214067	0.0241735	0.0207286	0.0271862	0.0175017	0.0215	0.0319895	0.0159341	0.0162053	0.028613	0.0212285	0.0194805	0.0156803	0.0213592	0.0147913	0.0182275	0.025522	0.0209084	0.025286	0.0255463	0.0151453	0.0251938	0.0286396	0.0358423	0	0.00227273	0.0209497	0.0355619	0.0275545
16	<0000000000101>	0.00153403	0.00188504	0.813791	0	0.000974659	0.000912409	0	0.00203183	0	0.00180995	0.00206271	0.000807754	0.00292113	0.000909504	0.00110497	0.00219974	0	0	0.00151057	0	0.00177746	0.0031407	0.000906208	0.00274537	0.001	0.000876424	0.00494505	0.00472654	0.000969932	0.00271003	0.00118064	0.00101163	0.000970874	0.00316957	0.000628536	0.00116009	0.00252343	0.00361228	0.00307787	0	0	0.00298329	0	0.00597177	0	0.000931099	0.000948317	0.00287026
17	<0000000000110>	0.00221844	0.00554668	0.399958	0.00134273	0.00779727	0.00273723	0	0.00304775	0.00234055	0	0.000825083	0.000807754	0.00389484	0.00227376	0	0.000879894	0	0	0.0020141	0	0.00142197	0.00690955	0.000906208	0	0.001	0.00613497	0.00494505	0.00135044	0.00339476	0.000903342	0.00649351	0	0	0	0.000942803	0.000773395	0.0075703	0.00301023	0.00461681	0.000818666	0.000968992	0.00298329	0.00563236	0.00271444	0.00909091	0.00977654	0.00142248	0.00746269
18	<0000000001001>	9.46538e-05	9.48854e-05	0.997559	0	0	0.000912409	0	0	0	0	0	0	0	0	0	0	0	0	0	0.000873744	0	0	0	0	0.002	0	0	0	0	0	0	0	0	0	0	0	0	0	0	0	0	0	0	0	0	0	0	0
19	<0000000001010>	0.000108605	0.000507095	0.214172	0	0	0	0	0	0	0	0	0	0	0	0	0	0	0	0	0	0	0	0	0	0	0	0	0	0	0	0	0	0	0	0	0.00270688	0	0	0	0.00163733	0	0	0	0	0	0	0	0.00172216
20	<0000000001100>	0.00125026	0.00533604	0.234304	0.00134273	0.00438596	0.00182482	0.00103734	0	0.00409596	0	0	0.0052504	0.00146056	0.00545703	0	0	0	0.00513779	0	0	0	0	0	0.00274537	0	0	0	0.00270088	0.0014549	0	0	0	0.0038835	0.00211305	0	0	0	0.00301023	0.000923361	0	0.000968992	0.00119332	0.00102407	0.0130293	0.0272727	0.0018622	0	0.00344432
21	<0000000010001>	2.06271e-05	7.47319e-05	0.276014	0	0	0	0	0	0	0	0.000825083	0	0	0	0	0	0	0	0	0	0	0	0	0	0	0	0	0	0	0	0	0	0	0	0	0	0	0	0	0	0	0	0	0	0	0	0	0
22	<0000000010010>	6.56966e-05	0.000294686	0.222937	0	0	0	0	0	0	0	0	0	0	0	0	0	0	0	0	0	0	0	0	0	0	0	0	0	0	0	0	0	0	0.00105652	0.00157134	0	0	0	0	0	0	0	0	0	0	0	0	0
23	<0000000010100>	0.000388044	0.00125887	0.308247	0	0	0	0	0	0.00175541	0.00316742	0	0	0	0	0	0	0	0	0	0	0.00177746	0	0	0	0	0	0	0.00270088	0	0	0	0	0	0.00105652	0	0	0.00324441	0.00120409	0.000615574	0	0	0	0	0	0.00227273	0	0	0
24	<0000000011000>	0.000111571	0.000983733	0.113416	0.00234978	0	0	0	0	0	0	0	0	0	0	0	0	0	0	0	0	0	0	0	0	0	0	0	0	0	0	0	0	0	0.00211305	0	0	0	0	0	0	0	0	0	0.00108578	0	0	0	0
25	<0000000100001>	3.96142e-05	9.06917e-05	0.4368	0	0	0	0	0	0	0	0	0	0	0	0	0	0	0	0	0	0	0	0	0	0	0	0	0	0	0	0	0	0	0	0	0	0	0	0.000615574	0	0.000968992	0	0	0	0	0.000931099	0	0
26	<0000000100010>	0	0.000277064	0	0	0	0	0	0	0	0	0	0	0	0	0	0	0	0	0	0	0	0	0	0	0	0	0	0	0	0	0	0	0	0	0	0	0	0	0	0	0	0	0	0	0	0	0.00331911	0.00114811
27	<0000000100100>	0.000127955	0.000821331	0.15579	0	0	0	0	0	0	0	0	0	0	0	0	0	0	0	0	0	0	0	0	0	0	0	0	0	0	0.00271003	0	0	0	0	0	0	0	0.00240819	0	0	0	0	0	0.00434311	0	0.000931099	0	0
28	<0000000101000>	0.000147178	4.31111e-05	3.41392	0.00234978	0	0	0.00103734	0	0	0	0	0	0	0	0	0	0	0	0	0	0	0	0	0	0.0025	0	0	0	0	0	0	0	0	0	0	0	0	0	0	0	0	0	0	0	0	0	0	0
29	<0000000110000>	0	0.000353197	0	0	0	0	0	0	0	0	0	0	0	0	0	0	0	0	0	0	0	0	0	0	0	0	0	0	0	0	0	0	0	0	0	0	0	0	0	0	0	0	0	0.00271444	0	0	0	0
30	<0000001000001>	6.01656e-05	6.80792e-05	0.883759	0	0.000974659	0	0	0	0	0	0	0	0	0	0	0	0	0	0	0	0.000710985	0	0	0	0	0	0	0	0	0	0	0	0	0	0	0	0.000720981	0	0	0	0	0	0	0	0	0	0	0
31	<0000001000010>	7.45823e-05	0.000389474	0.191495	0	0	0	0	0	0	0	0	0	0	0	0	0	0	0	0	0	0	0	0	0	0	0	0	0	0	0	0	0	0	0	0	0	0	0	0	0	0	0.00298329	0	0	0.0030303	0	0	0
32	<0000001000100>	0.000110176	0.000934616	0.117884	0	0	0	0	0.00101592	0	0	0	0	0	0	0	0	0	0	0	0	0	0	0	0	0	0	0.0021978	0	0	0	0	0	0	0	0	0	0	0	0	0	0	0.00119332	0	0.00651466	0	0	0	0
33	<0000001001000>	0	0.000190013	0	0	0	0	0	0	0	0	0	0	0	0	0	0	0	0	0	0	0	0	0	0	0	0	0	0	0	0	0	0	0	0	0	0	0	0	0	0	0	0	0	0	0	0	0	0
34	<0000001010000>	0	0.000263088	0	0	0	0	0	0	0	0	0	0	0	0	0	0	0	0	0	0	0	0	0	0	0	0	0	0	0	0	0	0	0	0	0	0	0	0	0	0	0	0	0	0	0	0	0	0
35	<0000001100000>	8.01238e-05	0.000321828	0.248965	0	0	0	0	0	0	0	0	0	0	0	0	0	0	0	0	0	0	0	0	0	0.001	0	0	0	0	0	0	0.00101163	0	0	0	0	0	0	0	0	0	0.00119332	0	0.00108578	0	0	0.00189663	0
36	<0000010000001>	0.000193554	0.000555581	0.348382	0	0	0	0.00276625	0	0	0	0	0	0	0	0	0	0	0	0	0	0	0	0	0.000686342	0	0	0.00164835	0.00202566	0	0	0	0	0	0	0	0	0	0	0.000615574	0	0	0	0	0.00162866	0	0.000931099	0	0.00229621
37	<0000010000010>	0.000203494	0.000849241	0.239618	0	0	0	0	0	0	0	0.000825083	0	0	0	0	0	0	0	0	0.00393185	0	0	0	0	0	0	0	0	0	0	0	0	0	0	0	0	0	0	0.00184672	0	0	0	0.0015361	0.00597177	0	0.00325885	0	0
38	<0000010000100>	0.000511156	0.00332722	0.153629	0	0.00146199	0	0	0	0	0.00180995	0	0	0	0	0	0	0	0	0	0	0	0	0.00724966	0	0	0.00482033	0	0	0	0	0.00236128	0	0	0	0	0	0	0.00120409	0.00153894	0	0	0	0	0	0	0.00465549	0	0.00287026
39	<0000010001000>	0.000139313	0.000472741	0.294693	0	0	0	0	0.00101592	0	0	0.00330033	0	0	0	0	0	0	0	0	0	0	0.00125628	0	0	0	0	0	0	0	0	0	0	0	0	0	0	0	0	0	0	0	0	0	0	0	0	0.00237079	0
40	<0000010010000>	0.000109398	0.000176753	0.618928	0	0	0	0	0	0	0	0	0	0	0	0	0	0	0	0.00151057	0	0	0	0	0	0	0	0	0	0	0	0	0	0	0	0	0	0	0	0	0.00286533	0	0	0	0	0	0	0	0
41	<0000010100000>	6.05118e-05	0.00106108	0.0570284	0	0	0	0.00242047	0	0	0	0	0	0	0	0	0	0	0	0	0	0	0	0	0	0	0	0	0	0	0	0	0	0	0	0	0	0	0	0	0	0	0	0	0	0.00151515	0	0	0
42	<0000011000000>	0.00036819	0.00289882	0.127014	0	0	0	0.00172891	0	0	0	0	0	0.00438169	0	0	0.00131984	0	0	0	0	0	0	0	0	0.004	0.00131464	0	0	0	0	0	0.00101163	0.000970874	0	0	0	0	0	0	0	0	0	0	0.00162866	0.00454545	0	0	0
43	<0000100000001>	8.91066e-05	0.000193639	0.46017	0	0	0	0	0	0	0	0	0	0	0	0	0	0	0	0	0.000873744	0	0.00125628	0	0	0	0	0	0	0	0	0	0	0	0	0	0	0	0	0.000615574	0.000818666	0	0	0	0	0	0	0	0.00114811
44	<0000100000010>	0.000128847	0.000356912	0.361004	0	0	0	0	0	0	0	0	0	0	0	0	0	0	0	0	0	0	0.00251256	0	0	0	0	0	0	0	0	0	0	0	0.00264131	0	0	0	0	0	0	0	0	0	0.00217155	0	0.000931099	0	0
45	<0000100000100>	0.000237373	0.00122678	0.193492	0.00268546	0	0	0	0	0	0	0	0	0	0	0	0.00131984	0	0	0	0	0	0.00125628	0	0	0	0	0	0	0	0	0	0	0.00242718	0	0	0	0	0.00180614	0	0	0	0	0	0.00108578	0.0030303	0.000931099	0	0
46	<0000100001000>	0	0.000122306	0	0	0	0	0	0	0	0	0	0	0	0	0	0	0	0	0	0	0	0	0	0	0	0	0	0	0	0	0	0	0	0	0	0	0	0	0	0	0	0	0	0	0	0	0	0
47	<0000100010000>	0	0.000169396	0	0	0	0	0	0	0	0	0	0	0	0	0	0	0	0	0	0	0	0	0	0	0	0	0	0	0	0	0	0	0	0	0	0	0	0	0	0	0	0	0	0	0.0030303	0	0	0
48	<0000100100000>	7.06785e-05	0.000188694	0.374567	0	0	0	0	0	0	0	0	0.00282714	0	0	0	0	0	0	0	0	0	0	0	0	0	0	0	0	0	0	0	0	0	0	0	0	0	0	0	0	0	0	0	0.00542888	0	0	0	0.00172216
49	<0000101000000>	0	0.000501929	0	0	0	0	0	0	0	0	0	0	0	0	0	0	0	0	0	0	0	0	0	0	0	0	0	0	0	0	0	0	0	0	0	0	0	0	0	0	0	0	0	0.00162866	0.00378788	0.000931099	0	0
50	<0000110000000>	0.000131656	0.00112592	0.116931	0	0	0	0	0	0	0	0	0	0	0	0	0	0	0	0	0	0	0	0	0	0	0.00175285	0	0.00135044	0	0	0	0	0	0	0	0	0.00216294	0	0	0	0	0	0	0	0	0	0.00237079	0
51	<0001000000010>	2.70368e-05	0.000272143	0.0993476	0	0	0	0	0	0	0	0	0	0	0	0	0	0	0	0	0	0	0	0	0	0	0	0	0	0	0	0	0	0	0	0	0	0.00108147	0	0	0	0	0	0	0	0	0	0	0
52	<0001000000100>	7.70524e-05	0.000416494	0.185002	0	0.000974659	0	0	0	0	0	0	0	0	0	0	0	0	0	0	0	0	0	0	0	0	0	0	0	0	0.000903342	0	0	0	0	0	0	0	0.00120409	0	0	0	0	0	0.00162866	0	0	0	0
53	<0001000001000>	2.52908e-05	4.16489e-05	0.607239	0	0	0	0	0	0	0	0	0	0	0	0	0	0	0	0	0	0	0	0	0	0	0	0	0	0	0	0	0.00101163	0	0	0	0	0	0	0	0	0	0	0	0	0	0	0	0
54	<0001000010000>	0	3.43039e-05	0	0	0	0	0	0	0	0	0	0	0	0	0	0	0	0	0	0	0	0	0	0	0	0	0	0	0	0	0	0	0	0	0	0	0	0	0	0	0	0	0	0	0	0	0	0
55	<0001000100000>	0	2.23499e-05	0	0	0	0	0	0	0	0	0	0	0	0	0	0	0	0	0	0	0	0	0	0	0	0	0	0	0	0	0	0	0	0	0	0	0	0	0	0	0	0	0	0	0	0	0	0
56	<0001001000000>	0	3.62044e-05	0	0	0	0	0	0	0	0	0	0	0	0	0	0	0	0	0	0	0	0	0	0	0	0	0	0	0	0	0	0	0	0	0	0	0	0	0	0	0	0	0	0	0	0	0	0
57	<0001010000000>	0	0.000291899	0	0	0	0	0	0	0	0	0	0	0	0	0	0	0	0	0	0	0	0	0	0	0	0	0	0	0	0	0	0	0	0	0	0	0	0	0	0	0	0	0	0	0	0	0	0
58	<0001100000000>	0	0.000119472	0	0	0	0	0	0	0	0	0	0	0	0	0	0	0	0	0	0	0	0	0	0	0	0	0	0	0	0	0	0	0	0	0	0	0	0	0	0	0	0	0	0	0	0	0	0
59	<0010000000001>	9.07112e-05	8.98431e-05	1.00966	0	0	0	0.000691563	0	0	0	0	0	0	0	0	0	0	0	0	0	0	0	0	0	0	0	0	0.00135044	0	0	0	0	0.000970874	0	0	0	0	0	0.000615574	0	0	0	0	0	0	0	0	0
60	<0010000000010>	0	0.000811988	0	0	0	0	0	0	0	0	0	0	0	0	0	0	0	0	0	0	0	0	0	0	0	0	0	0	0	0	0	0	0	0	0	0	0	0	0	0	0	0	0	0	0	0	0	0.00229621
61	<0010000000100>	0.000329538	0.00138183	0.23848	0	0	0	0	0.000677277	0	0	0	0	0.00146056	0	0	0	0	0	0	0	0	0	0.00317173	0	0	0	0	0.00135044	0	0.00135501	0	0	0	0	0	0	0	0	0	0.00163733	0.000968992	0	0.00256016	0.00705755	0	0.000931099	0.000948317	0
62	<0010000001000>	3.01023e-05	0.000152334	0.197608	0	0	0	0	0	0	0	0	0	0	0	0	0	0	0	0	0	0	0	0	0	0	0	0	0	0	0	0	0	0	0	0	0	0	0.00120409	0	0	0	0	0	0	0	0	0	0
63	<0010000010000>	4.28964e-05	0.000102511	0.418458	0	0	0	0	0	0	0	0	0	0	0	0	0	0	0	0	0	0	0	0	0.00171585	0	0	0	0	0	0	0	0	0	0	0	0	0	0	0	0	0	0	0	0	0	0	0	0
64	<0010000100000>	5.96659e-05	9.02009e-05	0.661478	0	0	0	0	0	0	0	0	0	0	0	0	0	0	0	0	0	0	0	0	0	0	0	0	0	0	0	0	0	0	0	0	0	0	0	0	0	0	0.00238663	0	0	0	0	0	0
65	<0010001000000>	2.26552e-05	0.000255126	0.0888001	0	0	0	0	0	0	0	0	0	0	0	0	0	0	0	0	0	0	0	0.000906208	0	0	0	0	0	0	0	0	0	0	0	0	0	0	0	0	0	0	0	0	0.00217155	0	0	0	0
66	<0010010000000>	0.000180782	0.000924905	0.19546	0	0	0	0	0	0	0	0	0	0	0	0	0	0	0	0	0	0	0	0	0	0	0	0	0	0	0.00271003	0	0	0	0.00211305	0	0	0	0.00240819	0	0	0	0	0	0.00380022	0	0	0.00284495	0
67	<0010100000000>	6.25e-05	0.000607696	0.102847	0	0	0	0	0	0	0	0	0	0	0	0	0	0	0	0	0	0	0	0	0	0.0025	0	0	0	0	0	0	0	0	0	0	0	0	0	0	0	0	0	0	0	0	0	0	0
68	<0011000000000>	4.70402e-05	0.000725013	0.0648818	0	0	0	0	0	0	0	0.000825083	0	0	0	0	0	0	0	0	0	0	0	0	0	0	0	0	0	0	0	0	0	0	0.00105652	0	0	0	0	0	0	0	0	0	0	0	0	0	0
69	<0100000000001>	8.59934e-05	0.00016132	0.533061	0	0	0	0	0	0	0	0	0	0.00097371	0	0	0	0	0	0	0	0	0	0	0	0	0	0	0	0	0	0	0	0	0	0	0	0.00144196	0	0	0	0	0	0.00102407	0	0	0	0	0
70	<0100000000010>	6.02047e-05	0.000229397	0.262448	0	0	0	0	0	0	0	0	0	0	0	0	0	0	0	0	0	0	0	0	0	0	0	0	0	0	0	0	0	0	0	0	0	0	0.00240819	0	0	0	0	0	0	0	0	0	0
71	<0100000000100>	0.000206129	0.000976054	0.211186	0	0	0.00273723	0.000691563	0	0	0	0	0	0	0	0	0	0	0	0	0	0	0	0	0	0	0	0	0	0	0	0	0	0	0	0	0	0	0.00481638	0	0	0	0	0	0	0.00227273	0	0	0.00114811
72	<0100000001000>	0.000105358	0.000167607	0.628602	0	0	0	0	0	0	0	0	0	0	0	0	0	0	0	0	0	0	0	0	0	0	0	0	0	0	0	0	0	0	0	0	0	0	0.00421433	0	0	0	0	0	0	0	0	0	0
73	<0100000010000>	0.000118266	3.93407e-05	3.00621	0	0	0	0	0.00135455	0	0	0	0	0	0	0	0	0	0	0	0	0	0	0	0	0	0	0	0.0033761	0	0	0	0	0	0	0	0	0	0	0	0	0	0	0	0	0	0	0	0.00287026
74	<0100000100000>	2.51762e-05	3.19427e-05	0.788168	0	0	0	0	0	0	0	0	0	0	0	0	0	0	0	0.00100705	0	0	0	0	0	0	0	0	0	0	0	0	0	0	0	0	0	0	0	0	0	0	0	0	0	0	0	0	0
75	<0100001000000>	1.93349e-05	6.99495e-05	0.276412	0	0	0	0	0	0	0	0	0	0	0	0	0	0	0	0	0	0	0	0	0	0	0	0	0	0	0	0	0	0	0	0	0.000773395	0	0	0	0	0	0	0	0	0	0	0	0
76	<0100010000000>	0.00014077	0.000391307	0.359743	0.00234978	0	0.00228102	0	0	0	0	0	0	0	0	0	0	0	0	0	0	0	0	0	0	0.001	0	0	0	0	0	0	0	0	0	0	0	0	0	0	0	0	0	0	0	0	0	0	0
77	<0100100000000>	0.000145074	0.000194544	0.74571	0	0	0	0	0	0	0	0	0	0	0	0	0	0	0	0	0	0	0	0	0	0	0	0	0	0.00339476	0	0	0	0	0	0	0	0	0.00240819	0	0	0	0	0	0	0	0	0	0
78	<0101000000000>	0	0.000209345	0	0	0	0	0	0	0	0	0	0	0	0	0	0	0	0	0	0	0	0	0	0	0	0	0	0	0	0	0	0	0	0	0	0	0	0	0	0	0	0	0	0	0	0	0	0
79	<0110000000000>	8.87593e-05	0.000977329	0.0908182	0	0	0	0	0	0	0	0	0	0	0	0	0	0	0	0	0	0	0	0.00135931	0	0	0.00219106	0	0	0	0	0	0	0	0	0	0	0	0	0	0	0	0	0	0	0	0	0	0
80	<1000000000001>	0.000246434	8.84675e-05	2.78558	0	0.000974659	0.000912409	0	0	0	0	0	0	0	0.00227376	0	0	0	0	0	0	0	0	0	0	0.001	0	0	0	0	0	0	0	0	0	0	0	0.00252343	0.00120409	0	0	0.000968992	0	0	0	0	0	0	0
81	<1000000000010>	0.000179885	0.000978537	0.183831	0	0.00341131	0	0	0	0	0	0	0	0.00146056	0	0	0	0	0	0	0	0.00106648	0	0	0	0	0	0	0	0	0	0	0	0	0	0.00125707	0	0	0	0	0	0	0	0	0.00108578	0	0	0	0
82	<1000000000100>	0.000297923	0.00141877	0.209987	0	0.00389864	0	0	0	0	0	0.000825083	0	0	0	0	0	0	0	0	0	0	0	0.000906208	0	0	0	0.0010989	0	0	0	0	0	0	0	0	0	0.00180245	0	0.00338566	0	0	0	0	0.00271444	0.00151515	0.000931099	0	0
83	<1000000001000>	0	0.000183481	0	0	0	0	0	0	0	0	0	0	0	0	0	0	0	0	0	0	0	0	0	0	0	0	0	0	0	0	0	0	0	0	0	0	0	0	0	0	0	0	0	0	0	0	0	0
84	<1000000010000>	6.46453e-05	9.12088e-05	0.708762	0	0	0	0	0	0	0	0	0	0	0	0	0	0	0	0	0	0	0	0.00181242	0	0	0	0	0	0	0	0	0	0	0	0	0.000773395	0	0	0	0	0	0	0	0	0	0	0	0
85	<1000000100000>	1.80245e-05	9.41144e-05	0.191517	0	0	0	0	0	0	0	0	0	0	0	0	0	0	0	0	0	0	0	0	0	0	0	0	0	0	0	0	0	0	0	0	0	0.000720981	0	0	0	0	0	0	0	0.00378788	0	0	0
86	<1000001000000>	3.42153e-05	5.65771e-05	0.604756	0	0	0.00136861	0	0	0	0	0	0	0	0	0	0	0	0	0	0	0	0	0	0	0	0	0	0	0	0	0	0	0	0	0	0	0	0	0	0	0	0	0	0.00162866	0	0	0	0
87	<1000010000000>	9.09752e-05	0.000472984	0.192343	0	0	0	0	0	0	0	0	0	0	0.000909504	0	0	0	0	0	0	0	0	0	0	0	0	0	0	0	0	0	0	0	0	0	0	0	0.00180614	0.000923361	0	0	0	0	0	0	0	0	0
88	<1000100000000>	0	0.000294086	0	0	0	0	0	0	0	0	0	0	0	0	0	0	0	0	0	0	0	0	0	0	0	0	0	0	0	0	0	0	0	0	0	0	0	0	0	0	0	0	0	0	0	0	0	0
89	<1001000000000>	5.40812e-05	0.000382443	0.14141	0	0	0	0	0	0	0	0	0	0	0	0	0	0	0	0	0	0	0	0	0	0	0	0	0	0.000969932	0	0	0	0	0	0	0	0	0	0	0	0	0.00119332	0	0	0	0	0	0
90	<1010000000000>	0.00040426	0.00112652	0.358857	0	0	0	0.00103734	0	0	0	0	0	0.00243427	0	0	0	0	0	0	0	0.00142197	0	0	0	0	0.000876424	0	0	0	0.000903342	0.00118064	0.00101163	0.00242718	0	0	0.000773395	0.00144196	0	0.000615574	0.00204666	0	0	0	0	0.00378788	0	0	0
91	<1100000000000>	0.00135274	0.00232532	0.581744	0.000671366	0.00292398	0.00319343	0.00449516	0.000677277	0.00526624	0	0	0	0.00097371	0	0	0	0	0	0.00100705	0	0	0.00628141	0	0	0.0025	0.00219106	0	0	0	0.000903342	0	0.00101163	0	0.00211305	0.000628536	0.00154679	0.00612833	0.00301023	0.000615574	0.00327466	0.00290698	0.00178998	0	0.00271444	0.00151515	0.00325885	0.000948317	0.00229621
92	<0000000000111>	0.0123714	0.0032306	3.82946	0.00872776	0.0224172	0.00729927	0.0093361	0.012191	0.0134582	0.00678733	0.0169142	0.00767367	0.0170399	0.00773079	0.00939227	0.00483942	0.00461437	0.00513779	0.0171198	0.00830057	0.0334163	0.0219849	0.0144993	0.00686342	0.01	0.0135846	0.00824176	0.01553	0.0160039	0.0158085	0.00826446	0.0141629	0.0160194	0.01215	0.00691389	0.0139211	0.0133381	0.0102348	0.0135426	0.0155546	0.0101744	0.0149165	0.0107527	0	0	0.00884544	0.0165955	0.0132032
93	<0000000001011>	0.000364938	8.4053e-05	4.34176	0	0.000974659	0.000912409	0.000691563	0.00169319	0	0	0	0	0	0	0	0	0	0	0	0.000873744	0	0	0.00226552	0	0.004	0	0	0	0	0	0	0	0	0	0	0.00154679	0	0	0.000615574	0	0	0	0.00102407	0	0	0	0	0
94	<0000000001101>	0.000156389	0.000185799	0.841715	0	0.00146199	0	0.000691563	0	0	0	0	0	0	0.00136426	0	0	0	0.00140121	0	0	0	0	0	0	0	0	0	0	0	0	0	0	0	0	0	0	0.000720981	0	0.000615574	0	0	0	0	0	0	0	0	0
95	<0000000001110>	0.000432622	0.000874316	0.494812	0	0	0	0	0	0	0	0.000825083	0.00282714	0.00097371	0.00227376	0	0	0	0	0	0	0	0	0.000906208	0.000686342	0	0	0	0.00202566	0.000969932	0	0	0	0.000970874	0	0	0	0	0.00180614	0.00184672	0	0	0.00119332	0	0.00162866	0	0	0	0
96	<0000000010011>	4.46462e-05	6.31776e-05	0.706678	0	0	0	0	0	0.00117028	0	0	0	0	0	0	0	0	0	0	0	0	0	0	0	0	0	0	0	0	0	0	0	0	0	0	0	0	0	0.000615574	0	0	0	0	0	0	0	0.00189663	0
97	<0000000010101>	4.52489e-05	1.4454e-05	3.13054	0	0	0	0	0	0	0.00180995	0	0	0	0	0	0	0	0	0	0	0	0	0	0	0	0	0	0	0	0	0	0	0	0	0	0	0	0	0	0	0	0	0	0	0	0	0	0
98	<0000000010110>	5.11666e-05	0.0001719	0.297654	0	0	0	0	0	0	0	0	0	0	0	0	0	0	0	0	0	0	0	0	0	0	0	0	0	0	0	0	0	0	0	0	0	0	0	0	0.00204666	0	0	0	0	0	0	0	0
99	<0000000011010>	5.92618e-05	1.20304e-05	4.92602	0	0	0	0	0.00237047	0	0	0	0	0	0	0	0	0	0	0	0	0	0	0	0	0	0	0	0	0	0	0	0	0	0	0	0	0	0	0	0	0	0	0	0	0	0	0	0
100	<0000000011100>	0.000230679	0.000822986	0.280295	0	0	0	0	0	0	0	0	0	0	0	0	0	0	0	0	0	0	0	0	0	0.004	0.000876424	0	0.00135044	0	0	0.00118064	0	0	0	0	0	0	0.00120409	0.000615574	0	0	0	0	0	0	0	0	0
101	<0000000100011>	0.000158748	3.26978e-05	4.85499	0	0	0.00228102	0	0	0	0.000904977	0	0	0	0	0	0	0	0	0	0	0	0	0	0	0	0	0	0	0	0.00135501	0	0	0	0	0	0	0	0	0.000615574	0	0	0.00119332	0	0	0	0	0	0.00114811
102	<0000000100101>	3.38753e-05	7.39708e-06	4.57956	0	0	0	0	0	0	0	0	0	0	0	0	0	0	0	0	0	0	0	0	0	0	0	0	0	0	0.00135501	0	0	0	0	0	0	0	0	0	0	0	0	0	0	0	0	0	0
103	<0000000100110>	0	4.32792e-05	0	0	0	0	0	0	0	0	0	0	0	0	0	0	0	0	0	0	0	0	0	0	0	0	0	0	0	0	0	0	0	0	0	0	0	0	0	0	0	0	0	0	0	0	0	0
104	<0000000101100>	8.39208e-05	0.000238828	0.351386	0.00335683	0	0	0	0	0	0	0	0	0	0	0	0	0	0	0	0	0	0	0	0	0	0	0	0	0	0	0	0	0	0	0	0	0	0	0	0	0	0	0	0	0	0	0	0
105	<0000000110010>	0	4.17022e-05	0	0	0	0	0	0	0	0	0	0	0	0	0	0	0	0	0	0	0	0	0	0	0	0	0	0	0	0	0	0	0	0	0	0	0	0	0	0	0	0	0	0	0	0	0	0.00229621
106	<0000000110100>	0	0.000309259	0	0	0	0	0	0	0	0	0	0	0	0	0	0	0	0	0	0	0	0	0	0	0	0	0	0	0	0	0	0	0	0	0	0	0	0	0	0	0	0	0	0	0	0	0	0
107	<0000000111000>	1.80245e-05	0.00013967	0.12905	0	0	0	0	0	0	0	0	0	0	0	0	0	0	0	0	0	0	0	0	0	0	0	0	0	0	0	0	0	0	0	0	0	0.000720981	0	0	0	0	0	0	0	0	0	0	0
108	<0000001000011>	0.000105654	7.49066e-05	1.41048	0	0	0	0	0	0	0	0	0	0	0	0	0.000879894	0	0	0	0	0.000710985	0	0	0	0	0	0	0	0	0	0	0	0	0	0	0	0.00144196	0	0	0	0	0.00119332	0	0	0	0.00139665	0.000948317	0
109	<0000001000101>	0	4.11233e-05	0	0	0	0	0	0	0	0	0	0	0	0	0	0	0	0	0	0	0	0	0	0	0	0	0	0	0	0	0	0	0	0	0	0	0	0	0	0	0	0	0	0	0	0	0	0
110	<0000001000110>	0.000107995	0.000131585	0.820721	0	0.00194932	0	0	0.00237047	0	0	0	0	0	0	0	0	0	0	0	0	0	0	0	0	0	0	0	0	0	0	0	0	0	0	0	0	0	0	0	0	0	0	0	0	0	0	0	0
111	<0000001001010>	6.29406e-05	8.50235e-06	7.40273	0	0	0	0	0	0	0	0	0	0	0	0	0	0	0	0.00251762	0	0	0	0	0	0	0	0	0	0	0	0	0	0	0	0	0	0	0	0	0	0	0	0	0	0	0	0	0
112	<0000001001100>	3.55492e-05	6.67428e-05	0.53263	0	0	0	0	0	0	0	0	0	0	0	0	0	0	0	0	0	0.00142197	0	0	0	0	0	0	0	0	0	0	0	0	0	0	0	0	0	0	0	0	0	0	0	0.00151515	0	0	0
113	<0000001010001>	0	2.25279e-05	0	0	0	0	0	0	0	0	0	0	0	0	0	0	0	0	0	0	0	0	0	0	0	0	0	0	0	0	0	0	0	0	0	0	0	0	0	0	0	0	0	0	0	0	0	0
114	<0000001010100>	0	5.60254e-05	0	0	0	0	0	0	0	0	0	0	0	0	0	0	0	0	0	0	0	0	0	0	0	0	0	0	0	0	0	0	0	0	0	0	0	0	0	0	0	0	0	0	0	0	0	0
115	<0000001011000>	0	2.46644e-05	0	0	0	0	0	0	0	0	0	0	0	0	0	0	0	0	0	0	0	0	0	0	0	0	0	0	0	0	0	0	0	0	0	0	0	0	0	0	0	0	0	0	0	0	0	0
116	<0000001100010>	0	6.26064e-05	0	0	0	0	0	0	0	0	0	0	0	0	0	0	0	0	0	0	0	0	0	0	0	0	0	0	0	0	0	0	0	0	0	0	0	0	0	0	0	0	0	0	0	0	0	0
117	<0000001100100>	0	9.11934e-05	0	0	0	0	0	0	0	0	0	0	0	0	0	0	0	0	0	0	0	0	0	0	0	0	0	0	0	0	0	0	0	0	0	0	0	0	0	0	0	0	0	0	0	0	0	0
118	<0000001101000>	4.12088e-05	7.38557e-05	0.557963	0	0	0	0	0	0	0	0	0	0	0	0	0	0	0	0	0	0	0	0	0	0	0	0.00164835	0	0	0	0	0	0	0	0	0	0	0	0	0	0	0	0	0	0	0	0	0
119	<0000001110000>	0	4.47468e-05	0	0	0	0	0	0	0	0	0	0	0	0	0	0	0	0	0	0	0	0	0	0	0	0	0	0	0	0	0	0	0	0	0	0	0	0	0	0	0	0	0	0	0	0	0	0
120	<0000010000011>	0.000410978	0.000266254	1.54355	0.000671366	0	0	0.000691563	0	0.00234055	0	0	0	0	0	0	0	0	0	0	0.000873744	0	0	0	0	0	0.00131464	0.00164835	0.00405132	0	0	0	0	0	0	0	0	0.00216294	0	0.00123115	0	0.00145349	0	0	0	0	0.00372439	0.00237079	0.00114811
121	<0000010000101>	0	0.000243091	0	0	0	0	0	0	0	0	0	0	0	0	0	0	0	0	0	0	0	0	0	0	0	0	0	0	0	0	0	0	0	0	0	0	0	0	0	0	0	0	0	0.00217155	0	0	0	0.00287026
122	<0000010000110>	8.111e-05	0.000204597	0.396438	0	0.00243665	0	0	0	0	0	0	0.000807754	0	0	0	0	0	0	0	0	0	0	0	0	0	0	0	0	0	0	0	0	0	0	0	0	0	0	0	0	0	0	0	0	0	0	0	0
123	<0000010001001>	0	1.14396e-05	0	0	0	0	0	0	0	0	0	0	0	0	0	0	0	0	0	0	0	0	0	0	0	0	0	0	0	0	0	0	0	0	0	0	0	0	0	0	0	0	0	0	0	0	0	0
124	<0000010001010>	0	2.63712e-05	0	0	0	0	0	0	0	0	0	0	0	0	0	0	0	0	0	0	0	0	0	0	0	0	0	0	0	0	0	0	0	0	0	0	0	0	0	0	0	0	0	0	0	0	0	0
125	<0000010001100>	0.000118558	0.000477921	0.24807	0	0	0	0	0	0	0	0	0	0	0	0	0	0	0	0	0	0	0	0	0	0	0.00262927	0	0	0	0	0	0	0	0.00211305	0	0	0	0	0	0	0	0	0	0	0	0	0	0
126	<0000010010001>	2.04666e-05	0	#DIV/0!	0	0	0	0	0	0	0	0	0	0	0	0	0	0	0	0	0	0	0	0	0	0	0	0	0	0	0	0	0	0	0	0	0	0	0	0	0.000818666	0	0	0	0	0	0	0	0
127	<0000010010010>	4.47494e-05	0	#DIV/0!	0	0	0	0	0	0	0	0	0	0	0	0	0	0	0	0	0	0	0	0	0	0	0	0	0	0	0	0	0	0	0	0	0	0	0	0	0	0	0.00178998	0	0	0	0	0	0
128	<0000010010100>	2.19106e-05	1.91139e-05	1.14632	0	0	0	0	0	0	0	0	0	0	0	0	0	0	0	0	0	0	0	0	0	0	0.000876424	0	0	0	0	0	0	0	0	0	0	0	0	0	0	0	0	0	0	0	0	0	0
129	<0000010011000>	0	5.93799e-05	0	0	0	0	0	0	0	0	0	0	0	0	0	0	0	0	0	0	0	0	0	0	0	0	0	0	0	0	0	0	0	0	0	0	0	0	0	0	0	0	0	0	0	0	0	0
130	<0000010100010>	0.00010989	0.000117086	0.938545	0	0	0	0	0	0	0	0	0	0	0	0	0	0	0	0	0	0	0	0	0	0	0	0.0043956	0	0	0	0	0	0	0	0	0	0	0	0	0	0	0	0	0	0	0	0	0
131	<0000010100100>	2.19974e-05	0.000208771	0.105366	0	0	0	0	0	0	0	0	0	0	0	0	0.000879894	0	0	0	0	0	0	0	0	0	0	0	0	0	0	0	0	0	0	0	0	0	0	0	0	0	0	0	0	0	0	0	0
132	<0000010101000>	0	0.000263636	0	0	0	0	0	0	0	0	0	0	0	0	0	0	0	0	0	0	0	0	0	0	0	0	0	0	0	0	0	0	0	0	0	0	0	0	0	0	0	0	0	0	0	0	0	0
133	<0000010110000>	3.28659e-05	7.56468e-05	0.434465	0	0	0	0	0	0	0	0	0	0	0	0	0	0	0	0	0	0	0	0	0	0	0.00131464	0	0	0	0	0	0	0	0	0	0	0	0	0	0	0	0	0	0	0	0	0	0
134	<0000011000001>	2.5e-05	1.45925e-05	1.71321	0	0	0	0	0	0	0	0	0	0	0	0	0	0	0	0	0	0	0	0	0	0.001	0	0	0	0	0	0	0	0	0	0	0	0	0	0	0	0	0	0	0	0	0	0	0
135	<0000011000010>	0	0.000132676	0	0	0	0	0	0	0	0	0	0	0	0	0	0	0	0	0	0	0	0	0	0	0	0	0	0	0	0	0	0	0	0	0	0	0	0	0	0	0	0	0	0	0	0.00232775	0	0
136	<0000011000100>	2.19106e-05	0.000859075	0.0255049	0	0	0	0	0	0	0	0	0	0	0	0	0	0	0	0	0	0	0	0	0	0	0.000876424	0	0	0	0	0	0	0	0	0	0	0	0	0	0	0	0	0	0	0.00227273	0	0.00142248	0
137	<0000011001000>	3.75e-05	0.000127506	0.294105	0	0	0	0	0	0	0	0	0	0	0	0	0	0	0	0	0	0	0	0	0	0.0015	0	0	0	0	0	0	0	0	0	0	0	0	0	0	0	0	0	0	0	0	0	0	0
138	<0000011010000>	0	0.000121653	0	0	0	0	0	0	0	0	0	0	0	0	0	0	0	0	0	0	0	0	0	0	0	0	0	0	0	0	0	0	0	0	0	0	0	0	0	0	0	0	0	0	0	0	0	0
139	<0000011100000>	9.33777e-05	0.000436038	0.21415	0	0	0	0.00242047	0	0	0	0	0	0	0	0	0	0	0	0	0	0	0	0	0	0	0.00131464	0	0	0	0	0	0	0	0	0	0	0	0	0	0	0	0	0	0	0	0	0	0
140	<0000100000011>	0.000213367	5.43554e-05	3.92541	0	0	0	0	0	0	0	0	0.00121163	0	0	0	0	0	0	0	0	0	0	0.000906208	0	0	0	0	0	0	0.00135501	0	0	0	0	0.000628536	0	0	0	0	0.00204666	0	0.00238663	0	0	0	0	0	0
141	<0000100000101>	0	3.25947e-05	0	0	0	0	0	0	0	0	0	0	0	0	0	0	0	0	0	0	0	0	0	0	0	0	0	0	0	0	0	0	0	0	0	0	0	0	0	0	0	0	0	0	0	0	0	0
142	<0000100000110>	6.86813e-05	0.00031214	0.220033	0	0	0	0	0	0	0	0	0	0	0	0	0	0	0	0	0	0	0	0	0	0	0	0.00274725	0	0	0	0	0	0	0	0	0	0	0	0	0	0	0	0	0	0.00151515	0	0	0
143	<0000100001010>	0	4.37774e-05	0	0	0	0	0	0	0	0	0	0	0	0	0	0	0	0	0	0	0	0	0	0	0	0	0	0	0	0	0	0	0	0	0	0	0	0	0	0	0	0	0	0	0	0	0	0
144	<0000100001100>	0	0.00015834	0	0	0	0	0	0	0	0	0	0	0	0	0	0	0	0	0	0	0	0	0	0	0	0	0	0	0	0	0	0	0	0	0	0	0	0	0	0	0	0	0	0	0	0	0	0
145	<0000100010100>	2.42248e-05	1.32899e-05	1.8228	0	0	0	0	0	0	0	0	0	0	0	0	0	0	0	0	0	0	0	0	0	0	0	0	0	0	0	0	0	0	0	0	0	0	0	0	0	0.000968992	0	0	0	0	0	0	0
146	<0000100011000>	0	3.74513e-05	0	0	0	0	0	0	0	0	0	0	0	0	0	0	0	0	0	0	0	0	0	0	0	0	0	0	0	0	0	0	0	0	0	0	0	0	0	0	0	0	0	0	0	0	0	0
147	<0000100100100>	0	9.8383e-05	0	0	0	0	0	0	0	0	0	0	0	0	0	0	0	0	0	0	0	0	0	0	0	0	0	0	0	0	0	0	0	0	0	0	0	0	0	0	0	0	0	0	0	0	0	0
148	<0000100110000>	0	3.15605e-05	0	0	0	0	0	0	0	0	0	0	0	0	0	0	0	0	0	0	0	0	0	0	0	0	0	0	0	0	0	0	0	0	0	0	0	0	0	0	0	0	0	0	0	0	0	0
149	<0000101000100>	5.49451e-05	8.02735e-05	0.684473	0	0	0	0	0	0	0	0	0	0	0	0	0	0	0	0	0	0	0	0	0	0	0	0.0021978	0	0	0	0	0	0	0	0	0	0	0	0	0	0	0	0	0	0	0	0	0
150	<0000101100000>	5.49451e-05	5.95614e-05	0.922495	0	0	0	0	0	0	0	0	0	0	0	0	0	0	0	0	0	0	0	0	0	0	0	0.0021978	0	0	0	0	0	0	0	0	0	0	0	0	0	0	0	0	0	0	0	0	0
151	<0000110000001>	0	7.64555e-06	0	0	0	0	0	0	0	0	0	0	0	0	0	0	0	0	0	0	0	0	0	0	0	0	0	0	0	0	0	0	0	0	0	0	0	0	0	0	0	0	0	0	0	0	0	0
152	<0000110000010>	1.53894e-05	7.87286e-05	0.195474	0	0	0	0	0	0	0	0	0	0	0	0	0	0	0	0	0	0	0	0	0	0	0	0	0	0	0	0	0	0	0	0	0	0	0	0.000615574	0	0	0	0	0	0	0	0	0
153	<0000110000100>	0	0.000305499	0	0	0	0	0	0	0	0	0	0	0	0	0	0	0	0	0	0	0	0	0	0	0	0	0	0	0	0	0	0	0	0	0	0	0	0	0	0	0	0	0	0	0	0	0	0
154	<0000110010000>	0	2.65544e-05	0	0	0	0	0	0	0	0	0	0	0	0	0	0	0	0	0	0	0	0	0	0	0	0	0	0	0	0	0	0	0	0	0	0	0	0	0	0	0	0	0	0	0	0	0	0
155	<0000110100000>	0	0.000133794	0	0	0	0	0	0	0	0	0	0	0	0	0	0	0	0	0	0	0	0	0	0	0	0	0	0	0	0	0	0	0	0	0	0	0	0	0	0	0	0	0	0	0	0	0	0.00114811
156	<0000111000000>	2.43427e-05	0.000721436	0.0337421	0	0	0	0	0	0	0	0	0	0.00097371	0	0	0	0	0	0	0	0	0	0	0	0	0	0	0	0	0	0	0	0	0	0	0	0	0	0	0	0	0	0	0	0	0	0	0
157	<0001000000011>	0.000118092	9.46557e-06	12.476	0	0.000974659	0	0.000691563	0	0	0	0	0.00161551	0	0	0	0	0	0	0	0	0	0	0	0	0	0	0	0	0	0	0	0	0	0	0	0	0.00144196	0	0	0	0	0	0	0	0	0	0	0
158	<0001000000101>	0	1.80455e-05	0	0	0	0	0	0	0	0	0	0	0	0	0	0	0	0	0	0	0	0	0	0	0	0	0	0	0	0	0	0	0	0	0	0	0	0	0	0	0	0	0	0	0	0	0	0
159	<0001000000110>	0	3.2638e-05	0	0	0	0	0	0	0	0	0	0	0	0	0	0	0	0	0	0	0	0	0	0	0	0	0	0	0	0	0	0	0	0	0	0	0	0	0	0	0	0	0	0	0	0	0	0
160	<0001000001100>	0.000179948	2.85812e-05	6.29603	0	0	0	0	0	0	0	0	0	0	0	0	0	0	0	0	0	0	0	0	0.00137268	0	0	0	0	0	0	0	0	0.00582524	0	0	0	0	0	0	0	0	0	0	0	0	0	0	0
161	<0001000010010>	4.72014e-05	0	#DIV/0!	0	0	0	0	0	0	0	0	0	0	0	0	0	0	0	0	0	0	0	0	0	0	0.000876424	0	0	0	0	0	0.00101163	0	0	0	0	0	0	0	0	0	0	0	0	0	0	0	0
162	<0001000010100>	0	2.68903e-05	0	0	0	0	0	0	0	0	0	0	0	0	0	0	0	0	0	0	0	0	0	0	0	0	0	0	0	0	0	0	0	0	0	0	0	0	0	0	0	0	0	0	0	0	0	0
163	<0001000100010>	0	7.64555e-06	0	0	0	0	0	0	0	0	0	0	0	0	0	0	0	0	0	0	0	0	0	0	0	0	0	0	0	0	0	0	0	0	0	0	0	0	0	0	0	0	0	0	0	0	0	0
164	<0001000100100>	0	4.82382e-05	0	0	0	0	0	0	0	0	0	0	0	0	0	0	0	0	0	0	0	0	0	0	0	0	0	0	0	0	0	0	0	0	0	0	0	0	0	0	0	0	0	0	0	0	0	0
165	<0001001000100>	0	2.57551e-05	0	0	0	0	0	0	0	0	0	0	0	0	0	0	0	0	0	0	0	0	0	0	0	0	0	0	0	0	0	0	0	0	0	0	0	0	0	0	0	0	0	0	0	0	0	0
166	<0001010000001>	0	7.53882e-06	0	0	0	0	0	0	0	0	0	0	0	0	0	0	0	0	0	0	0	0	0	0	0	0	0	0	0	0	0	0	0	0	0	0	0	0	0	0	0	0	0	0	0	0	0	0
167	<0001010000010>	0	3.20272e-05	0	0	0	0	0	0	0	0	0	0	0	0	0	0	0	0	0	0	0	0	0	0	0	0	0	0	0	0	0	0	0	0	0	0	0	0	0	0	0	0	0	0	0	0	0	0
168	<0001010000100>	0	0.00011568	0	0	0	0	0	0	0	0	0	0	0	0	0	0	0	0	0	0	0	0	0	0	0	0	0	0	0	0	0	0	0	0	0	0	0	0	0	0	0	0	0	0	0	0	0	0
169	<0001010010000>	0	2.44318e-05	0	0	0	0	0	0	0	0	0	0	0	0	0	0	0	0	0	0	0	0	0	0	0	0	0	0	0	0	0	0	0	0	0	0	0	0	0	0	0	0	0	0	0	0	0	0
170	<0001010100000>	0	7.91512e-05	0	0	0	0	0	0	0	0	0	0	0	0	0	0	0	0	0	0	0	0	0	0	0	0	0	0	0	0	0	0	0	0	0	0	0	0	0	0	0	0	0	0	0	0	0	0
171	<0001011000000>	0	4.64529e-05	0	0	0	0	0	0	0	0	0	0	0	0	0	0	0	0	0	0	0	0	0	0	0	0	0	0	0	0	0	0	0	0	0	0	0	0	0	0	0	0	0	0.00217155	0	0	0	0
172	<0001100000010>	0	8.93188e-06	0	0	0	0	0	0	0	0	0	0	0	0	0	0	0	0	0	0	0	0	0	0	0	0	0	0	0	0	0	0	0	0	0	0	0	0	0	0	0	0	0	0	0	0	0	0
173	<0001100000100>	2.01939e-05	3.02488e-05	0.667593	0	0	0	0	0	0	0	0	0.000807754	0	0	0	0	0	0	0	0	0	0	0	0	0	0	0	0	0	0	0	0	0	0	0	0	0	0	0	0	0	0	0	0	0	0	0	0
174	<0001101000000>	5.03525e-05	0	#DIV/0!	0.0020141	0	0	0	0	0	0	0	0	0	0	0	0	0	0	0	0	0	0	0	0	0	0	0	0	0	0	0	0	0	0	0	0	0	0	0	0	0	0	0	0	0	0	0	0
175	<0001110000000>	0	0.000108168	0	0	0	0	0	0	0	0	0	0	0	0	0	0	0	0	0	0	0	0	0	0	0	0	0	0	0	0	0	0	0	0	0	0	0	0	0	0	0	0	0	0	0	0	0	0
176	<0010000000011>	0.000389908	0.00010665	3.65595	0	0	0.000912409	0	0.00169319	0	0	0	0	0	0	0	0.000879894	0	0	0	0	0	0	0	0	0	0	0	0.0033761	0	0	0.00118064	0.00101163	0.00145631	0	0	0.000773395	0.00144196	0	0.00184672	0	0	0	0.00102407	0	0	0	0.000948317	0
177	<0010000000101>	0	7.48546e-05	0	0	0	0	0	0	0	0	0	0	0	0	0	0	0	0	0	0	0	0	0	0	0	0	0	0	0	0	0	0	0	0	0	0	0	0	0	0	0	0	0	0	0	0	0	0
178	<0010000000110>	0.000103791	0.00023318	0.445111	0	0	0	0	0.000677277	0	0	0	0	0	0	0	0.00131984	0	0	0	0	0	0	0	0	0	0	0	0	0	0	0	0	0	0	0	0	0	0	0.00215451	0	0	0	0	0	0	0.00232775	0	0
179	<0010000001001>	2.19974e-05	0	#DIV/0!	0	0	0	0	0	0	0	0	0	0	0	0	0.000879894	0	0	0	0	0	0	0	0	0	0	0	0	0	0	0	0	0	0	0	0	0	0	0	0	0	0	0	0	0	0	0	0
180	<0010000001010>	0	2.15476e-05	0	0	0	0	0	0	0	0	0	0	0	0	0	0	0	0	0	0	0	0	0	0	0	0	0	0	0	0	0	0	0	0	0	0	0	0	0	0	0	0	0	0	0	0	0	0
181	<0010000001100>	8.86517e-05	0.000204672	0.433141	0	0	0	0.00138313	0	0	0	0	0	0	0	0	0	0	0	0	0	0	0	0	0	0	0	0	0	0	0	0	0	0	0	0	0	0.00216294	0	0	0	0	0	0	0.00217155	0	0	0	0
182	<0010000010100>	0	8.71167e-05	0	0	0	0	0	0	0	0	0	0	0	0	0	0	0	0	0	0	0	0	0	0	0	0	0	0	0	0	0	0	0	0	0	0	0	0	0	0	0	0	0	0	0	0	0	0
183	<0010000011000>	2.74725e-05	0	#DIV/0!	0	0	0	0	0	0	0	0	0	0	0	0	0	0	0	0	0	0	0	0	0	0	0	0.0010989	0	0	0	0	0	0	0	0	0	0	0	0	0	0	0	0	0	0	0	0	0
184	<0010000100100>	2.42248e-05	0	#DIV/0!	0	0	0	0	0	0	0	0	0	0	0	0	0	0	0	0	0	0	0	0	0	0	0	0	0	0	0	0	0	0	0	0	0	0	0	0	0	0.000968992	0	0	0	0	0	0	0
185	<0010000110000>	0	1.03567e-05	0	0	0	0	0	0	0	0	0	0	0	0	0	0	0	0	0	0	0	0	0	0	0	0	0	0	0	0	0	0	0	0	0	0	0	0	0	0	0	0	0	0	0	0	0	0
186	<0010001000010>	0	3.23624e-05	0	0	0	0	0	0	0	0	0	0	0	0	0	0	0	0	0	0	0	0	0	0	0	0	0	0	0	0	0	0	0	0	0	0	0	0	0	0	0	0	0	0	0	0	0	0
187	<0010001000100>	0	3.47403e-05	0	0	0	0	0	0	0	0	0	0	0	0	0	0	0	0	0	0	0	0	0	0	0	0	0	0	0	0	0	0	0	0	0	0	0	0	0	0	0	0	0	0	0	0	0	0
188	<0010001100000>	0	8.69652e-06	0	0	0	0	0	0	0	0	0	0	0	0	0	0	0	0	0	0	0	0	0	0	0	0	0	0	0	0	0	0	0	0	0	0	0	0	0	0	0	0	0	0	0	0	0	0
189	<0010010000010>	0	7.5519e-05	0	0	0	0	0	0	0	0	0	0	0	0	0	0	0	0	0	0	0	0	0	0	0	0	0	0	0	0	0	0	0	0	0	0	0	0	0	0	0	0	0	0	0	0	0	0
190	<0010010000100>	1.71585e-05	0.000241833	0.0709522	0	0	0	0	0	0	0	0	0	0	0	0	0	0	0	0	0	0	0	0	0.000686342	0	0	0	0	0	0	0	0	0	0	0	0	0	0	0	0	0	0	0	0	0	0	0	0
191	<0010010001000>	0	4.46561e-05	0	0	0	0	0	0	0	0	0	0	0	0	0	0	0	0	0	0	0	0	0	0	0	0	0	0	0	0	0	0	0	0	0	0	0	0	0	0	0	0	0	0	0	0	0	0
192	<0010010010000>	0	3.68752e-05	0	0	0	0	0	0	0	0	0	0	0	0	0	0	0	0	0	0	0	0	0	0	0	0	0	0	0	0	0	0	0	0	0	0	0	0	0	0	0	0	0	0	0	0.00372439	0	0
193	<0010010100000>	0	0.000139712	0	0	0	0	0	0	0	0	0	0	0	0	0	0	0	0	0	0	0	0	0	0	0	0	0	0	0	0	0	0	0	0	0	0	0	0	0	0	0	0	0	0	0	0	0	0
194	<0010011000000>	7.58323e-05	0.000121834	0.622425	0	0	0	0.00138313	0	0	0	0.00165017	0	0	0	0	0	0	0	0	0	0	0	0	0	0	0	0	0	0	0	0	0	0	0	0	0	0	0	0	0	0	0	0	0	0	0	0	0
195	<0010100000010>	2.42483e-05	2.94344e-05	0.823809	0	0	0	0	0	0	0	0	0	0	0	0	0	0	0	0	0	0	0	0	0	0	0	0	0	0.000969932	0	0	0	0	0	0	0	0	0	0	0	0	0	0	0	0	0	0	0
196	<0010100000100>	0	0.000249799	0	0	0	0	0	0	0	0	0	0	0	0	0	0	0	0	0	0	0	0	0	0	0	0	0	0	0	0	0	0	0	0	0	0	0	0	0	0	0	0	0	0.00108578	0	0	0	0
197	<0010100001000>	2.74725e-05	7.38604e-06	3.71952	0	0	0	0	0	0	0	0	0	0	0	0	0	0	0	0	0	0	0	0	0	0	0	0.0010989	0	0	0	0	0	0	0	0	0	0	0	0	0	0	0	0	0	0	0	0	0
198	<0010100010000>	0	1.99215e-05	0	0	0	0	0	0	0	0	0	0	0	0	0	0	0	0	0	0	0	0	0	0	0	0	0	0	0	0	0	0	0	0	0	0	0	0	0	0	0	0	0	0	0	0	0	0
199	<0010100100000>	0	1.50015e-05	0	0	0	0	0	0	0	0	0	0	0	0	0	0	0	0	0	0	0	0	0	0	0	0	0	0	0	0	0	0	0	0	0	0	0	0	0	0	0	0	0	0	0	0	0	0
200	<0010101000000>	0	9.76595e-05	0	0	0	0	0	0	0	0	0	0	0	0	0	0	0	0	0	0	0	0	0	0	0	0	0	0	0	0	0	0	0	0	0	0	0	0	0	0	0	0	0	0	0.00151515	0	0	0
201	<0010110000000>	0	0.000163619	0	0	0	0	0	0	0	0	0	0	0	0	0	0	0	0	0	0	0	0	0	0	0	0	0	0	0	0	0	0	0	0	0	0	0	0	0	0	0	0	0	0	0	0	0	0
202	<0011000000010>	0	1.70047e-05	0	0	0	0	0	0	0	0	0	0	0	0	0	0	0	0	0	0	0	0	0	0	0	0	0	0	0	0	0	0	0	0	0	0	0	0	0	0	0	0	0	0	0	0	0	0
203	<0011000000100>	0	0.000148041	0	0	0	0	0	0	0	0	0	0	0	0	0	0	0	0	0	0	0	0	0	0	0	0	0	0	0	0	0	0	0	0	0	0	0	0	0	0	0	0	0	0	0	0	0	0
204	<0011000001000>	0	2.71426e-05	0	0	0	0	0	0	0	0	0	0	0	0	0	0	0	0	0	0	0	0	0	0	0	0	0	0	0	0	0	0	0	0	0	0	0	0	0	0	0	0	0	0.00108578	0	0	0	0
205	<0011000100000>	0	4.03996e-05	0	0	0	0	0	0	0	0	0	0	0	0	0	0	0	0	0	0	0	0	0	0	0	0	0	0	0	0	0	0	0	0	0	0	0	0	0	0	0	0	0	0	0	0	0	0
206	<0011010000000>	0.000108147	6.45162e-05	1.67628	0	0	0	0	0	0	0	0	0	0	0	0	0	0	0	0	0	0	0	0	0	0	0	0	0	0	0	0	0	0	0	0	0	0.00432588	0	0	0	0	0	0	0	0	0	0	0
207	<0011100000000>	0	6.0445e-05	0	0	0	0	0	0	0	0	0	0	0	0	0	0	0	0	0	0	0	0	0	0	0	0	0	0	0	0	0	0	0	0	0	0	0	0	0	0	0	0	0	0	0	0	0	0
208	<0100000000011>	0.000351426	8.00885e-05	4.38797	0	0.00194932	0	0.00138313	0	0	0	0.000825083	0	0	0.00181901	0	0	0	0	0.00100705	0	0	0	0	0	0	0	0	0	0	0	0	0	0	0	0	0	0.000720981	0.00481638	0	0	0	0	0.0015361	0	0	0	0	0
209	<0100000000101>	0	1.16551e-05	0	0	0	0	0	0	0	0	0	0	0	0	0	0	0	0	0	0	0	0	0	0	0	0	0	0	0	0	0	0	0	0	0	0	0	0	0	0	0	0	0	0	0	0	0	0
210	<0100000000110>	0	3.32289e-05	0	0	0	0	0	0	0	0	0	0	0	0	0	0	0	0	0	0	0	0	0	0	0	0	0	0	0	0	0	0	0	0	0	0	0	0	0	0	0	0	0	0	0	0	0	0
211	<0100000001010>	8.24176e-05	0	#DIV/0!	0	0	0	0	0	0	0	0	0	0	0	0	0	0	0	0	0	0	0	0	0	0	0	0.0032967	0	0	0	0	0	0	0	0	0	0	0	0	0	0	0	0	0	0	0	0	0
212	<0100000001100>	6.28536e-05	0.00011664	0.538868	0	0	0	0	0	0	0	0	0	0	0	0	0	0	0	0	0	0	0	0	0	0	0	0	0	0	0	0	0	0	0	0.00251414	0	0	0	0	0	0	0	0	0	0	0	0	0
213	<0100000010001>	2.04666e-05	0	#DIV/0!	0	0	0	0	0	0	0	0	0	0	0	0	0	0	0	0	0	0	0	0	0	0	0	0	0	0	0	0	0	0	0	0	0	0	0	0	0.000818666	0	0	0	0	0	0	0	0
214	<0100000010010>	0	1.03567e-05	0	0	0	0	0	0	0	0	0	0	0	0	0	0	0	0	0	0	0	0	0	0	0	0	0	0	0	0	0	0	0	0	0	0	0	0	0	0	0	0	0	0	0	0	0	0
215	<0100001000001>	0	5.02588e-06	0	0	0	0	0	0	0	0	0	0	0	0	0	0	0	0	0	0	0	0	0	0	0	0	0	0	0	0	0	0	0	0	0	0	0	0	0	0	0	0	0	0	0	0	0	0
216	<0100001000100>	3.01023e-05	3.35509e-05	0.897215	0	0	0	0	0	0	0	0	0	0	0	0	0	0	0	0	0	0	0	0	0	0	0	0	0	0	0	0	0	0	0	0	0	0	0.00120409	0	0	0	0	0	0	0	0	0	0
217	<0100010000010>	4.12088e-05	0	#DIV/0!	0	0	0	0	0	0	0	0	0	0	0	0	0	0	0	0	0	0	0	0	0	0	0	0.00164835	0	0	0	0	0	0	0	0	0	0	0	0	0	0	0	0	0	0	0	0	0
218	<0100010000100>	0	7.27209e-05	0	0	0	0	0	0	0	0	0	0	0	0	0	0	0	0	0	0	0	0	0	0	0	0	0	0	0	0	0	0	0	0	0	0	0	0	0	0	0	0	0	0	0	0	0	0
219	<0100010001000>	0	1.03567e-05	0	0	0	0	0	0	0	0	0	0	0	0	0	0	0	0	0	0	0	0	0	0	0	0	0	0	0	0	0	0	0	0	0	0	0	0	0	0	0	0	0	0	0	0	0	0
220	<0100010100000>	0	6.53461e-05	0	0	0	0	0	0	0	0	0	0	0	0	0	0	0	0	0	0	0	0	0	0	0	0	0	0	0	0	0	0	0	0	0	0	0	0	0	0	0	0	0	0	0	0	0	0
221	<0100011000000>	3.84734e-05	9.99729e-05	0.384838	0	0	0	0	0	0	0	0	0	0	0	0	0	0	0	0	0	0	0	0	0	0	0	0	0	0	0	0	0	0	0	0	0	0	0	0.00153894	0	0	0	0	0	0	0	0	0
222	<0100100000010>	0.000149165	0	#DIV/0!	0	0	0	0	0	0	0	0	0	0	0	0	0	0	0	0	0	0	0	0	0	0	0	0	0	0	0	0	0	0	0	0	0	0	0	0	0	0	0.00596659	0	0	0	0	0	0
223	<0100100000100>	3.07e-05	2.20635e-05	1.39144	0	0	0	0	0	0	0	0	0	0	0	0	0	0	0	0	0	0	0	0	0	0	0	0	0	0	0	0	0	0	0	0	0	0	0	0	0.001228	0	0	0	0	0	0	0	0
224	<0100110000000>	6.00549e-05	5.81754e-05	1.03231	0	0	0	0	0	0	0	0	0	0	0	0	0	0	0	0	0	0	0	0	0.0024022	0	0	0	0	0	0	0	0	0	0	0	0	0	0	0	0	0	0	0	0	0	0	0	0
225	<0101000000100>	0	6.39022e-05	0	0	0	0	0	0	0	0	0	0	0	0	0	0	0	0	0	0	0	0	0	0	0	0	0	0	0	0	0	0	0	0	0	0	0	0	0	0	0	0	0	0	0	0	0	0
226	<0101000001000>	0.0001125	0	#DIV/0!	0	0	0	0	0	0	0	0	0	0	0	0	0	0	0	0	0	0	0	0	0	0.0045	0	0	0	0	0	0	0	0	0	0	0	0	0	0	0	0	0	0	0	0	0	0	0
227	<0101000100000>	0	1.65476e-05	0	0	0	0	0	0	0	0	0	0	0	0	0	0	0	0	0	0	0	0	0	0	0	0	0	0	0	0	0	0	0	0	0	0	0	0	0	0	0	0	0	0	0	0	0	0
228	<0101001000000>	0	2.49019e-05	0	0	0	0	0	0	0	0	0	0	0	0	0	0	0	0	0	0	0	0	0	0	0	0	0	0	0	0	0	0	0	0	0	0	0	0	0	0	0	0	0	0	0	0	0	0
229	<0101100000000>	0.000151924	0	#DIV/0!	0	0	0	0	0	0	0	0	0	0	0	0	0	0	0	0	0	0	0	0	0	0	0	0	0.00607698	0	0	0	0	0	0	0	0	0	0	0	0	0	0	0	0	0	0	0	0
230	<0110000000010>	0	1.81535e-05	0	0	0	0	0	0	0	0	0	0	0	0	0	0	0	0	0	0	0	0	0	0	0	0	0	0	0	0	0	0	0	0	0	0	0	0	0	0	0	0	0	0	0	0	0	0
231	<0110000000100>	0	0.000266583	0	0	0	0	0	0	0	0	0	0	0	0	0	0	0	0	0	0	0	0	0	0	0	0	0	0	0	0	0	0	0	0	0	0	0	0	0	0	0	0	0	0.00217155	0	0	0	0
232	<0110000001000>	0	1.0001e-05	0	0	0	0	0	0	0	0	0	0	0	0	0	0	0	0	0	0	0	0	0	0	0	0	0	0	0	0	0	0	0	0	0	0	0	0	0	0	0	0	0	0	0	0	0	0
233	<0110000010000>	0	1.28668e-05	0	0	0	0	0	0	0	0	0	0	0	0	0	0	0	0	0	0	0	0	0	0	0	0	0	0	0	0	0	0	0	0	0	0	0	0	0	0	0	0	0	0	0	0	0	0
234	<0110010000000>	0	0.000123147	0	0	0	0	0	0	0	0	0	0	0	0	0	0	0	0	0	0	0	0	0	0	0	0	0	0	0	0	0	0	0	0	0	0	0	0	0	0	0	0	0	0	0	0	0	0
235	<0110100000000>	0	0.000100337	0	0	0	0	0	0	0	0	0	0	0	0	0	0	0	0	0	0	0	0	0	0	0	0	0	0	0	0	0	0	0	0	0	0	0	0	0	0	0	0	0	0	0.00151515	0	0	0
236	<0111000000000>	5.18672e-05	0.000170128	0.304872	0	0	0	0.00207469	0	0	0	0	0	0	0	0	0	0	0	0	0	0	0	0	0	0	0	0	0	0	0	0	0	0	0	0	0	0	0	0	0	0	0	0	0	0	0	0	0
237	<1000000000011>	0.000974499	0.000195303	4.98968	0.000671366	0	0.00182482	0.000691563	0	0.00117028	0	0.00123762	0	0.00194742	0.00272851	0	0	0.00131839	0	0	0.000873744	0.00177746	0.00251256	0.000906208	0	0	0.00306748	0	0	0.00193986	0	0	0.0030349	0	0	0	0.00116009	0.00216294	0	0	0	0.00339147	0.00656325	0	0	0	0	0.000948317	0
238	<1000000000101>	0.000133769	4.66028e-05	2.87041	0	0	0	0	0	0	0	0	0	0	0	0	0.000879894	0	0	0	0	0	0	0	0	0.0035	0	0	0	0	0	0	0	0.000970874	0	0	0	0	0	0	0	0	0	0	0	0	0	0	0
239	<1000000000110>	0.000158131	9.53302e-05	1.65878	0	0	0	0	0	0	0	0	0	0	0	0	0	0	0	0	0	0	0	0	0	0	0	0.0021978	0.00135044	0	0	0	0	0.000970874	0	0	0	0	0.00180614	0	0	0	0	0	0	0	0	0	0.00114811
240	<1000000001100>	9.20999e-05	0.000301682	0.305288	0	0	0	0	0	0	0	0	0	0	0	0	0	0	0	0	0	0	0	0	0	0	0	0	0	0	0	0	0	0	0	0	0	0	0	0	0.003684	0	0	0	0	0	0.00372439	0	0
241	<1000000010010>	0	1.89674e-05	0	0	0	0	0	0	0	0	0	0	0	0	0	0	0	0	0	0	0	0	0	0	0	0	0	0	0	0	0	0	0	0	0	0	0	0	0	0	0	0	0	0	0	0	0	0
242	<1000000010100>	0	8.73648e-05	0	0	0	0	0	0	0	0	0	0	0	0	0	0	0	0	0	0	0	0	0	0	0	0	0	0	0	0	0	0	0	0	0	0	0	0	0	0	0	0	0	0	0	0	0	0
243	<1000000100010>	0	2.11029e-05	0	0	0	0	0	0	0	0	0	0	0	0	0	0	0	0	0	0	0	0	0	0	0	0	0	0	0	0	0	0	0	0	0	0	0	0	0	0	0	0	0	0	0	0	0	0
244	<1000000100100>	0	2.73672e-05	0	0	0	0	0	0	0	0	0	0	0	0	0	0	0	0	0	0	0	0	0	0	0	0	0	0	0	0	0	0	0	0	0	0	0	0	0	0	0	0	0	0	0	0	0	0
245	<1000000110000>	0	4.98657e-05	0	0	0	0	0	0	0	0	0	0	0	0	0	0	0	0	0	0	0	0	0	0	0	0	0	0	0	0	0	0	0	0	0	0	0	0	0	0	0	0	0	0	0	0	0	0
246	<1000010000100>	0	1.93002e-05	0	0	0	0	0	0	0	0	0	0	0	0	0	0	0	0	0	0	0	0	0	0	0	0	0	0	0	0	0	0	0	0	0	0	0	0	0	0	0	0	0	0	0	0	0	0
247	<1000010001000>	0	3.93417e-05	0	0	0	0	0	0	0	0	0	0	0	0	0	0	0	0	0	0	0	0	0	0	0	0	0	0	0	0	0	0	0	0	0	0	0	0	0	0	0	0	0	0	0	0	0	0
248	<1000010010000>	0	0	#DIV/0!	0	0	0	0	0	0	0	0	0	0	0	0	0	0	0	0	0	0	0	0	0	0	0	0	0	0	0	0	0	0	0	0	0	0	0	0	0	0	0	0	0	0	0	0	0
249	<1000010100000>	0	4.915e-05	0	0	0	0	0	0	0	0	0	0	0	0	0	0	0	0	0	0	0	0	0	0	0	0	0	0	0	0	0	0	0	0	0	0	0	0	0	0	0	0	0	0	0	0	0	0
250	<1000011000000>	0	0.000261248	0	0	0	0	0	0	0	0	0	0	0	0	0	0	0	0	0	0	0	0	0	0	0	0	0	0	0	0	0	0	0	0	0	0	0	0	0	0	0	0	0	0	0	0	0	0
251	<1000100000100>	0	2.07568e-05	0	0	0	0	0	0	0	0	0	0	0	0	0	0	0	0	0	0	0	0	0	0	0	0	0	0	0	0	0	0	0	0	0	0	0	0	0	0	0	0	0	0	0	0	0	0
252	<1000100001000>	6.59196e-05	0	#DIV/0!	0	0	0	0	0	0	0	0	0	0	0	0	0	0.00263678	0	0	0	0	0	0	0	0	0	0	0	0	0	0	0	0	0	0	0	0	0	0	0	0	0	0	0	0	0	0	0
253	<1000101000000>	0	3.13487e-05	0	0	0	0	0	0	0	0	0	0	0	0	0	0	0	0	0	0	0	0	0	0	0	0	0	0	0	0	0	0	0	0	0	0	0	0	0	0	0	0	0	0	0	0	0	0
254	<1000110000000>	0	9.78345e-05	0	0	0	0	0	0	0	0	0	0	0	0	0	0	0	0	0	0	0	0	0	0	0	0	0	0	0	0	0	0	0	0	0	0	0	0	0	0	0	0	0	0	0	0	0	0
255	<1001000000001>	0	7.64555e-06	0	0	0	0	0	0	0	0	0	0	0	0	0	0	0	0	0	0	0	0	0	0	0	0	0	0	0	0	0	0	0	0	0	0	0	0	0	0	0	0	0	0	0	0	0	0
256	<1001000000100>	1.80245e-05	1.65476e-05	1.08925	0	0	0	0	0	0	0	0	0	0	0	0	0	0	0	0	0	0	0	0	0	0	0	0	0	0	0	0	0	0	0	0	0	0.000720981	0	0	0	0	0	0	0	0	0	0	0
257	<1001000100000>	0	2.10301e-05	0	0	0	0	0	0	0	0	0	0	0	0	0	0	0	0	0	0	0	0	0	0	0	0	0	0	0	0	0	0	0	0	0	0	0	0	0	0	0	0	0	0	0	0	0	0
258	<1001010000000>	0	3.25446e-05	0	0	0	0	0	0	0	0	0	0	0	0	0	0	0	0	0	0	0	0	0	0	0	0	0	0	0	0	0	0	0	0	0	0	0	0	0	0	0	0	0	0	0	0	0	0
259	<1001100000000>	0	0.000113059	0	0	0	0	0	0	0	0	0	0	0	0	0	0	0	0	0	0	0	0	0	0	0	0	0	0	0	0	0	0	0	0	0	0	0	0	0	0	0	0	0	0	0	0	0	0
260	<1010000000001>	1.72891e-05	1.12639e-05	1.53491	0	0	0	0.000691563	0	0	0	0	0	0	0	0	0	0	0	0	0	0	0	0	0	0	0	0	0	0	0	0	0	0	0	0	0	0	0	0	0	0	0	0	0	0	0	0	0
261	<1010000000010>	2.43665e-05	3.05398e-05	0.797861	0	0.000974659	0	0	0	0	0	0	0	0	0	0	0	0	0	0	0	0	0	0	0	0	0	0	0	0	0	0	0	0	0	0	0	0	0	0	0	0	0	0	0	0	0	0	0
262	<1010000000100>	0	0.00015456	0	0	0	0	0	0	0	0	0	0	0	0	0	0	0	0	0	0	0	0	0	0	0	0	0	0	0	0	0	0	0	0	0	0	0	0	0	0	0	0	0	0	0	0	0	0
263	<1010000001000>	0	4.0852e-05	0	0	0	0	0	0	0	0	0	0	0	0	0	0	0	0	0	0	0	0	0	0	0	0	0	0	0	0	0	0	0	0	0	0	0	0	0	0	0	0	0	0	0	0	0	0
264	<1010000010000>	0	2.8908e-05	0	0	0	0	0	0	0	0	0	0	0	0	0	0	0	0	0	0	0	0	0	0	0	0	0	0	0	0	0	0	0	0	0	0	0	0	0	0	0	0	0	0	0	0	0	0
265	<1010001000000>	0	8.92486e-05	0	0	0	0	0	0	0	0	0	0	0	0	0	0	0	0	0	0	0	0	0	0	0	0	0	0	0	0	0	0	0	0	0	0	0	0	0	0	0	0	0	0	0	0.00418994	0	0
266	<1010010000000>	0	0.00016209	0	0	0	0	0	0	0	0	0	0	0	0	0	0	0	0	0	0	0	0	0	0	0	0	0	0	0	0	0	0	0	0	0	0	0	0	0	0	0	0	0	0	0	0	0	0
267	<1010100000000>	6.06208e-05	0.000128849	0.470478	0	0	0	0	0	0	0	0	0	0	0	0	0	0	0	0	0	0	0	0	0	0	0	0	0	0.00242483	0	0	0	0	0	0	0	0	0	0	0	0	0	0	0	0	0	0	0
268	<1011000000000>	0.000108979	5.0003e-05	2.17945	0	0	0.000912409	0	0	0	0	0	0	0	0	0	0	0	0	0	0	0	0	0	0.000686342	0	0	0	0	0	0	0	0	0.00194175	0	0	0	0	0	0	0.000818666	0	0	0	0	0	0.000931099	0	0
269	<1100000000001>	5.50664e-05	4.21968e-05	1.30499	0	0.000974659	0	0	0	0	0	0	0	0	0	0	0	0	0	0	0	0	0	0	0	0	0	0	0	0	0	0	0	0	0	0	0	0	0	0	0.001228	0	0	0	0	0	0.00139665	0	0
270	<1100000000010>	2.28102e-05	8.91561e-05	0.255846	0	0	0.000912409	0	0	0	0	0	0	0	0	0	0	0	0	0	0	0	0	0	0	0	0	0	0	0	0	0	0	0	0	0	0	0	0	0	0	0	0	0	0	0	0	0	0
271	<1100000000100>	0.000191687	0.000372348	0.514806	0	0.00146199	0	0	0	0	0	0	0	0	0	0	0	0	0	0	0	0.000710985	0	0	0	0	0	0.00549451	0	0	0	0	0	0	0	0	0	0	0	0	0	0	0	0	0	0	0	0	0
272	<1100000001000>	0	3.00643e-05	0	0	0	0	0	0	0	0	0	0	0	0	0	0	0	0	0	0	0	0	0	0	0	0	0	0	0	0	0	0	0	0	0	0	0	0	0	0	0	0	0	0	0	0	0	0
273	<1100000010000>	0	8.53325e-05	0	0	0	0	0	0	0	0	0	0	0	0	0	0	0	0	0	0	0	0	0	0	0	0	0	0	0	0	0	0	0	0	0	0	0	0	0	0	0	0	0	0	0	0	0	0
274	<1100000100000>	0	7.00635e-05	0	0	0	0	0	0	0	0	0	0	0	0	0	0	0	0	0	0	0	0	0	0	0	0	0	0	0	0	0	0	0	0	0	0	0	0	0	0	0	0	0	0	0	0	0	0
275	<1100001000000>	3.45781e-05	2.05202e-05	1.68508	0	0	0	0.00138313	0	0	0	0	0	0	0	0	0	0	0	0	0	0	0	0	0	0	0	0	0	0	0	0	0	0	0	0	0	0	0	0	0	0	0	0	0	0	0	0	0
276	<1100010000000>	0	9.28763e-05	0	0	0	0	0	0	0	0	0	0	0	0	0	0	0	0	0	0	0	0	0	0	0	0	0	0	0	0	0	0	0	0	0	0	0	0	0	0	0	0	0	0	0	0	0	0
277	<1100100000000>	0	5.96187e-05	0	0	0	0	0	0	0	0	0	0	0	0	0	0	0	0	0	0	0	0	0	0	0	0	0	0	0	0	0	0	0	0	0	0	0	0	0	0	0	0	0	0	0	0	0	0
278	<1101000000000>	0	0.000237157	0	0	0	0	0	0	0	0	0	0	0	0	0	0	0	0	0	0	0	0	0	0	0	0	0	0	0	0	0	0	0	0	0	0	0	0	0	0	0	0	0	0	0	0	0	0
279	<1110000000000>	0.000839618	0.0013697	0.612995	0.000671366	0.00243665	0	0.00138313	0.000677277	0	0.00135747	0	0.00161551	0.00146056	0	0	0	0	0	0.00100705	0	0	0	0	0.00480439	0	0.00438212	0	0	0	0	0	0	0	0.00158479	0.00408548	0	0.00180245	0	0.00153894	0	0	0.00119332	0.00358423	0	0	0	0	0
280	<0000000001111>	0.00397147	0.000537746	7.3854	0.0040282	0.00389864	0.00319343	0.00345781	0.00406366	0.00351083	0.00180995	0.00742574	0.00646204	0.00486855	0.00909504	0.00110497	0.00175979	0.00197759	0.00373657	0.0060423	0.00218436	0.0046214	0.0031407	0.00498414	0.00686342	0.003	0.00394391	0.0010989	0.0033761	0.00533463	0.00542005	0.00118064	0.0030349	0.00242718	0.00316957	0.00219987	0.00541377	0.00468637	0.00481638	0.00769468	0.002456	0.00242248	0.00536993	0.00358423	0	0	0.0027933	0.00237079	0.00114811
281	<0000000010111>	0.000115794	8.79933e-05	1.31594	0	0.00194932	0	0	0	0	0.000904977	0	0	0	0	0	0	0	0	0	0	0.00177746	0	0	0	0	0	0	0	0	0	0	0	0	0	0	0	0	0	0	0	0	0	0	0	0	0	0	0
282	<0000000011101>	0.000115377	0	#DIV/0!	0	0	0	0	0	0	0	0	0	0	0	0	0	0.00131839	0	0	0	0	0	0	0	0	0	0.0032967	0	0	0	0	0	0	0	0	0	0	0	0	0	0	0	0	0	0	0	0	0
283	<0000000011110>	3.37161e-05	0.000230728	0.146129	0.000671366	0	0	0	0.000677277	0	0	0	0	0	0	0	0	0	0	0	0	0	0	0	0	0	0	0	0	0	0	0	0	0	0	0	0	0	0	0	0	0	0	0	0	0.0030303	0.000931099	0	0
284	<0000000100111>	0.000217342	5.63539e-05	3.85673	0	0	0.000912409	0	0	0	0.000904977	0	0	0	0	0	0	0	0	0	0	0	0	0	0	0	0	0	0	0	0.000903342	0	0	0	0	0.00125707	0	0	0	0.000615574	0	0.00290698	0.00119332	0	0	0	0	0	0
285	<0000000101011>	1.93349e-05	4.53758e-05	0.426106	0	0	0	0	0	0	0	0	0	0	0	0	0	0	0	0	0	0	0	0	0	0	0	0	0	0	0	0	0	0	0	0	0.000773395	0	0	0	0	0	0	0	0	0	0	0	0
286	<0000000101110>	4.39947e-05	3.67305e-05	1.19777	0	0	0	0	0	0	0	0	0	0	0	0	0.00175979	0	0	0	0	0	0	0	0	0	0	0	0	0	0	0	0	0	0	0	0	0	0	0	0	0	0	0	0	0	0	0	0
287	<0000000110110>	0	3.67453e-05	0	0	0	0	0	0	0	0	0	0	0	0	0	0	0	0	0	0	0	0	0	0	0	0	0	0	0	0	0	0	0	0	0	0	0	0	0	0	0	0	0	0	0	0	0	0
288	<0000000111001>	0	1.09282e-05	0	0	0	0	0	0	0	0	0	0	0	0	0	0	0	0	0	0	0	0	0	0	0	0	0	0	0	0	0	0	0	0	0	0	0	0	0	0	0	0	0	0	0	0	0	0
289	<0000000111100>	0	6.10135e-05	0	0	0	0	0	0	0	0	0	0	0	0	0	0	0	0	0	0	0	0	0	0	0	0	0	0	0	0	0	0	0	0	0	0	0	0	0	0	0	0	0	0	0	0	0	0
290	<0000001000111>	0.000210364	3.56758e-05	5.89655	0	0.000974659	0.00364964	0	0.000677277	0	0	0	0	0	0	0	0	0	0	0.0020141	0	0	0	0	0	0	0	0.0010989	0	0	0	0	0	0	0	0	0	0	0	0	0	0	0	0	0	0	0.000931099	0	0
291	<0000001010110>	0	2.2041e-05	0	0	0	0	0	0	0	0	0	0	0	0	0	0	0	0	0	0	0	0	0	0	0	0	0	0	0	0	0	0	0	0	0	0	0	0	0	0	0	0	0	0	0	0	0	0
292	<0000001101100>	0	4.55779e-05	0	0	0	0	0	0	0	0	0	0	0	0	0	0	0	0	0	0	0	0	0	0	0	0	0	0	0	0	0	0	0	0	0	0	0	0	0	0	0	0	0	0	0	0	0	0.00287026
293	<0000001110100>	0	1.77969e-05	0	0	0	0	0	0	0	0	0	0	0	0	0	0	0	0	0	0	0	0	0	0	0	0	0	0	0	0	0	0	0	0	0	0	0	0	0	0	0	0	0	0	0	0	0	0
294	<0000001111000>	0	7.58697e-06	0	0	0	0	0	0	0	0	0	0	0	0	0	0	0	0	0	0	0	0	0	0	0	0	0	0	0	0	0	0	0	0	0	0	0	0	0	0	0	0	0	0	0	0	0	0
295	<0000010000111>	0.000455407	7.12099e-05	6.39528	0.000671366	0.00341131	0	0.000691563	0	0.00351083	0	0	0	0	0.000909504	0	0	0	0.0032695	0	0	0	0	0.00271862	0	0	0	0	0	0	0	0	0	0	0	0	0	0.00180245	0	0.00123115	0	0	0	0	0	0	0.000931099	0	0
296	<0000010001011>	0.000113915	0	#DIV/0!	0	0	0	0	0	0	0	0.00330033	0	0	0	0	0	0	0	0	0	0	0.00125628	0	0	0	0	0	0	0	0	0	0	0	0	0	0	0	0	0	0	0	0	0	0	0	0	0	0
297	<0000010001101>	0	3.58853e-05	0	0	0	0	0	0	0	0	0	0	0	0	0	0	0	0	0	0	0	0	0	0	0	0	0	0	0	0	0	0	0	0	0	0	0	0	0	0	0	0	0	0	0	0	0	0
298	<0000010001110>	0	6.58364e-05	0	0	0	0	0	0	0	0	0	0	0	0	0	0	0	0	0	0	0	0	0	0	0	0	0	0	0	0	0	0	0	0	0	0	0	0	0	0	0	0	0	0	0	0	0	0
299	<0000010010101>	0	3.00759e-05	0	0	0	0	0	0	0	0	0	0	0	0	0	0	0	0	0	0	0	0	0	0	0	0	0	0	0	0	0	0	0	0	0	0	0	0	0	0	0	0	0	0	0	0	0	0
300	<0000010011100>	0	0.000175123	0	0	0	0	0	0	0	0	0	0	0	0	0	0	0	0	0	0	0	0	0	0	0	0	0	0	0	0	0	0	0	0	0	0	0	0	0	0	0	0	0	0	0	0	0.000948317	0
301	<0000010100011>	2.74725e-05	7.58697e-06	3.62102	0	0	0	0	0	0	0	0	0	0	0	0	0	0	0	0	0	0	0	0	0	0	0	0.0010989	0	0	0	0	0	0	0	0	0	0	0	0	0	0	0	0	0	0	0	0	0
302	<0000010100110>	0	9.06482e-05	0	0	0	0	0	0	0	0	0	0	0	0	0	0	0	0	0	0	0	0	0	0	0	0	0	0	0	0	0	0	0	0	0	0	0	0	0	0	0	0	0	0	0	0	0	0
303	<0000010101010>	0	2.4459e-05	0	0	0	0	0	0	0	0	0	0	0	0	0	0	0	0	0	0	0	0	0	0	0	0	0	0	0	0	0	0	0	0	0	0	0	0	0	0	0	0	0	0	0	0	0	0
304	<0000010101100>	0	0.000128505	0	0	0	0	0	0	0	0	0	0	0	0	0	0	0	0	0	0	0	0	0	0	0	0	0	0	0	0	0	0	0	0	0	0	0	0	0	0	0	0	0	0	0	0	0	0
305	<0000010110001>	0	2.07568e-05	0	0	0	0	0	0	0	0	0	0	0	0	0	0	0	0	0	0	0	0	0	0	0	0	0	0	0	0	0	0	0	0	0	0	0	0	0	0	0	0	0	0	0	0	0	0
306	<0000010110100>	0	0.000111792	0	0	0	0	0	0	0	0	0	0	0	0	0	0	0	0	0	0	0	0	0	0	0	0	0	0	0	0	0	0	0	0	0	0	0	0	0	0	0	0	0	0	0	0	0	0
307	<0000010111000>	4.32227e-05	6.60224e-05	0.654667	0	0	0	0.00172891	0	0	0	0	0	0	0	0	0	0	0	0	0	0	0	0	0	0	0	0	0	0	0	0	0	0	0	0	0	0	0	0	0	0	0	0	0	0	0	0	0
308	<0000011000011>	1.72891e-05	0	#DIV/0!	0	0	0	0.000691563	0	0	0	0	0	0	0	0	0	0	0	0	0	0	0	0	0	0	0	0	0	0	0	0	0	0	0	0	0	0	0	0	0	0	0	0	0	0	0	0	0
309	<0000011000101>	0	5.76208e-05	0	0	0	0	0	0	0	0	0	0	0	0	0	0	0	0	0	0	0	0	0	0	0	0	0	0	0	0	0	0	0	0	0	0	0	0	0	0	0	0	0	0	0.0030303	0	0	0
310	<0000011000110>	5e-05	5.71859e-05	0.874341	0	0	0	0	0	0	0	0	0	0	0	0	0	0	0	0	0	0	0	0	0	0.002	0	0	0	0	0	0	0	0	0	0	0	0	0	0	0	0	0	0	0	0	0	0	0
311	<0000011001010>	0	9.2188e-06	0	0	0	0	0	0	0	0	0	0	0	0	0	0	0	0	0	0	0	0	0	0	0	0	0	0	0	0	0	0	0	0	0	0	0	0	0	0	0	0	0	0	0	0.000931099	0	0
312	<0000011001100>	0	0.000150446	0	0	0	0	0	0	0	0	0	0	0	0	0	0	0	0	0	0	0	0	0	0	0	0	0	0	0	0	0	0	0	0	0	0	0	0	0	0	0	0	0	0	0	0	0	0
313	<0000011010100>	0	8.35871e-05	0	0	0	0	0	0	0	0	0	0	0	0	0	0	0	0	0	0	0	0	0	0	0	0	0	0	0	0	0	0	0	0	0	0	0	0	0	0	0	0	0	0	0	0	0	0
314	<0000011100001>	0	4.95759e-05	0	0	0	0	0	0	0	0	0	0	0	0	0	0	0	0	0	0	0	0	0	0	0	0	0	0	0	0	0	0	0	0	0	0	0	0	0	0	0	0	0	0	0	0	0	0
315	<0000011100100>	0	3.95114e-05	0	0	0	0	0	0	0	0	0	0	0	0	0	0	0	0	0	0	0	0	0	0	0	0	0	0	0	0	0	0	0	0	0	0	0	0	0	0	0	0	0	0	0	0	0	0
316	<0000011101000>	0	2.08424e-05	0	0	0	0	0	0	0	0	0	0	0	0	0	0	0	0	0	0	0	0	0	0	0	0	0	0	0	0	0	0	0	0	0	0	0	0	0	0	0	0	0	0	0	0	0	0
317	<0000011110000>	0	0.000107297	0	0	0	0	0	0	0	0	0	0	0	0	0	0	0	0	0	0	0	0	0	0	0	0	0	0	0	0	0	0	0	0	0	0	0	0	0	0	0	0	0	0	0	0	0	0
318	<0000100000111>	0.000165847	4.43832e-05	3.7367	0.000671366	0	0	0	0	0	0	0	0	0	0	0.00110497	0	0	0	0	0	0	0	0	0	0	0	0.0010989	0.00135044	0	0	0	0	0	0	0	0	0	0.00240819	0	0	0	0	0	0	0	0	0	0
319	<0000100001101>	0	0.000107073	0	0	0	0	0	0	0	0	0	0	0	0	0	0	0	0	0	0	0	0	0	0	0	0	0	0	0	0	0	0	0	0	0	0	0	0	0	0	0	0	0	0	0	0	0	0
320	<0000100001110>	0	5.42579e-05	0	0	0	0	0	0	0	0	0	0	0	0	0	0	0	0	0	0	0	0	0	0	0	0	0	0	0	0	0	0	0	0	0	0	0	0	0	0	0	0	0	0	0	0	0	0
321	<0000100011100>	0	2.70624e-05	0	0	0	0	0	0	0	0	0	0	0	0	0	0	0	0	0	0	0	0	0	0	0	0	0	0	0	0	0	0	0	0	0	0	0	0	0	0	0	0	0	0	0	0	0	0
322	<0000100101100>	0	9.96075e-06	0	0	0	0	0	0	0	0	0	0	0	0	0	0	0	0	0	0	0	0	0	0	0	0	0	0	0	0	0	0	0	0	0	0	0	0	0	0	0	0	0	0	0	0	0	0
323	<0000100111000>	0	7.68169e-05	0	0	0	0	0	0	0	0	0	0	0	0	0	0	0	0	0	0	0	0	0	0	0	0	0	0	0	0	0	0	0	0	0	0	0	0	0	0	0	0	0	0.00488599	0	0	0	0
324	<0000101000011>	0	1.45925e-05	0	0	0	0	0	0	0	0	0	0	0	0	0	0	0	0	0	0	0	0	0	0	0	0	0	0	0	0	0	0	0	0	0	0	0	0	0	0	0	0	0	0	0	0	0	0
325	<0000101000101>	2.43665e-05	0	#DIV/0!	0	0.000974659	0	0	0	0	0	0	0	0	0	0	0	0	0	0	0	0	0	0	0	0	0	0	0	0	0	0	0	0	0	0	0	0	0	0	0	0	0	0	0	0	0	0	0
326	<0000101000110>	0	3.32372e-05	0	0	0	0	0	0	0	0	0	0	0	0	0	0	0	0	0	0	0	0	0	0	0	0	0	0	0	0	0	0	0	0	0	0	0	0	0	0	0	0	0	0	0	0	0	0
327	<0000101001100>	0	3.13745e-05	0	0	0	0	0	0	0	0	0	0	0	0	0	0	0	0	0	0	0	0	0	0	0	0	0	0	0	0	0	0	0	0	0	0	0	0	0	0	0	0	0	0	0	0	0	0
328	<0000101010100>	0	2.18565e-05	0	0	0	0	0	0	0	0	0	0	0	0	0	0	0	0	0	0	0	0	0	0	0	0	0	0	0	0	0	0	0	0	0	0	0	0	0	0	0	0	0	0	0	0	0	0
329	<0000101100100>	0	7.58697e-06	0	0	0	0	0	0	0	0	0	0	0	0	0	0	0	0	0	0	0	0	0	0	0	0	0	0	0	0	0	0	0	0	0	0	0	0	0	0	0	0	0	0	0	0	0	0
330	<0000110000011>	0	3.32248e-05	0	0	0	0	0	0	0	0	0	0	0	0	0	0	0	0	0	0	0	0	0	0	0	0	0	0	0	0	0	0	0	0	0	0	0	0	0	0	0	0	0	0	0	0	0	0
331	<0000110000101>	0	2.84874e-05	0	0	0	0	0	0	0	0	0	0	0	0	0	0	0	0	0	0	0	0	0	0	0	0	0	0	0	0	0	0	0	0	0	0	0	0	0	0	0	0	0	0	0	0	0	0
332	<0000110000110>	0.000113529	3.50064e-05	3.24308	0	0	0	0	0	0	0	0	0	0	0	0	0	0	0	0	0	0	0	0	0	0	0	0	0	0	0	0	0	0	0	0	0	0	0	0.00215451	0	0	0.00238663	0	0	0	0	0	0
333	<0000110001010>	0	1.39844e-05	0	0	0	0	0	0	0	0	0	0	0	0	0	0	0	0	0	0	0	0	0	0	0	0	0	0	0	0	0	0	0	0	0	0	0	0	0	0	0	0	0	0	0	0	0	0
334	<0000110001100>	0	8.24776e-05	0	0	0	0	0	0	0	0	0	0	0	0	0	0	0	0	0	0	0	0	0	0	0	0	0	0	0	0	0	0	0	0	0	0	0	0	0	0	0	0	0	0	0	0	0	0
335	<0000110010100>	0	3.05822e-05	0	0	0	0	0	0	0	0	0	0	0	0	0	0	0	0	0	0	0	0	0	0	0	0	0	0	0	0	0	0	0	0	0	0	0	0	0	0	0	0	0	0	0	0	0	0
336	<0000110011000>	0	3.48626e-05	0	0	0	0	0	0	0	0	0	0	0	0	0	0	0	0	0	0	0	0	0	0	0	0	0	0	0	0	0	0	0	0	0	0	0	0	0	0	0	0	0	0	0	0	0	0
337	<0000110100001>	0	3.22508e-05	0	0	0	0	0	0	0	0	0	0	0	0	0	0	0	0	0	0	0	0	0	0	0	0	0	0	0	0	0	0	0	0	0	0	0	0	0	0	0	0	0	0	0	0	0	0
338	<0000110100010>	0	1.76063e-05	0	0	0	0	0	0	0	0	0	0	0	0	0	0	0	0	0	0	0	0	0	0	0	0	0	0	0	0	0	0	0	0	0	0	0	0	0	0	0	0	0	0	0	0	0	0
339	<0000110100100>	4.42739e-05	1.93701e-05	2.28568	0	0	0	0	0	0	0	0	0	0	0	0	0	0	0	0	0	0	0	0	0	0	0	0	0	0	0	0.00177096	0	0	0	0	0	0	0	0	0	0	0	0	0	0	0	0.000948317	0
340	<0000110101000>	0	2.20306e-05	0	0	0	0	0	0	0	0	0	0	0	0	0	0	0	0	0	0	0	0	0	0	0	0	0	0	0	0	0	0	0	0	0	0	0	0	0	0	0	0	0	0	0	0	0	0
341	<0000110110000>	0	7.06075e-05	0	0	0	0	0	0	0	0	0	0	0	0	0	0	0	0	0	0	0	0	0	0	0	0	0	0	0	0	0	0	0	0	0	0	0	0	0	0	0	0	0	0	0	0	0	0
342	<0000111000001>	0	1.91315e-05	0	0	0	0	0	0	0	0	0	0	0	0	0	0	0	0	0	0	0	0	0	0	0	0	0	0	0	0	0	0	0	0	0	0	0	0	0	0	0	0	0	0	0	0	0	0
343	<0000111000100>	0	5.74252e-05	0	0	0	0	0	0	0	0	0	0	0	0	0	0	0	0	0	0	0	0	0	0	0	0	0	0	0	0	0	0	0	0	0	0	0	0	0	0	0	0	0	0	0	0	0	0
344	<0000111001000>	0	0.000121007	0	0	0	0	0	0	0	0	0	0	0	0	0	0	0	0	0	0	0	0	0	0	0	0	0	0	0	0	0	0	0	0	0	0	0	0	0	0	0	0	0	0	0	0	0	0.00114811
345	<0000111010000>	0	8.16113e-05	0	0	0	0	0	0	0	0	0	0	0	0	0	0	0	0	0	0	0	0	0	0	0	0	0	0	0	0	0	0	0	0	0	0	0	0	0	0	0	0	0	0	0	0	0	0
346	<0000111100000>	0	0.000215345	0	0	0	0	0	0	0	0	0	0	0	0	0	0	0	0	0	0	0	0	0	0	0	0	0	0	0	0	0	0	0	0	0	0	0	0	0	0	0	0	0	0	0	0	0	0
347	<0001000000111>	3.01023e-05	3.85513e-05	0.780839	0	0	0	0	0	0	0	0	0	0	0	0	0	0	0	0	0	0	0	0	0	0	0	0	0	0	0	0	0	0	0	0	0	0	0.00120409	0	0	0	0	0	0	0	0	0	0
348	<0001001110000>	0	4.98038e-05	0	0	0	0	0	0	0	0	0	0	0	0	0	0	0	0	0	0	0	0	0	0	0	0	0	0	0	0	0	0	0	0	0	0	0	0	0	0	0	0	0	0	0	0	0	0
349	<0001010001100>	0	2.15122e-05	0	0	0	0	0	0	0	0	0	0	0	0	0	0	0	0	0	0	0	0	0	0	0	0	0	0	0	0	0	0	0	0	0	0	0	0	0	0	0	0	0	0	0	0	0	0
350	<0001010010100>	4.23298e-05	0	#DIV/0!	0	0	0	0	0.00169319	0	0	0	0	0	0	0	0	0	0	0	0	0	0	0	0	0	0	0	0	0	0	0	0	0	0	0	0	0	0	0	0	0	0	0	0	0	0	0	0
351	<0001010100100>	0	3.89774e-05	0	0	0	0	0	0	0	0	0	0	0	0	0	0	0	0	0	0	0	0	0	0	0	0	0	0	0	0	0	0	0	0	0	0	0	0	0	0	0	0	0	0	0	0	0	0
352	<0001011000010>	0	2.12468e-05	0	0	0	0	0	0	0	0	0	0	0	0	0	0	0	0	0	0	0	0	0	0	0	0	0	0	0	0	0	0	0	0	0	0	0	0	0	0	0	0	0	0	0	0	0	0
353	<0001011000100>	0	7.64555e-06	0	0	0	0	0	0	0	0	0	0	0	0	0	0	0	0	0	0	0	0	0	0	0	0	0	0	0	0	0	0	0	0	0	0	0	0	0	0	0	0	0	0	0	0	0	0
354	<0001011100000>	0	7.45453e-05	0	0	0	0	0	0	0	0	0	0	0	0	0	0	0	0	0	0	0	0	0	0	0	0	0	0	0	0	0	0	0	0	0	0	0	0	0	0	0	0	0	0	0	0	0	0
355	<0001100000011>	1.80245e-05	2.6457e-05	0.681275	0	0	0	0	0	0	0	0	0	0	0	0	0	0	0	0	0	0	0	0	0	0	0	0	0	0	0	0	0	0	0	0	0	0.000720981	0	0	0	0	0	0	0	0	0	0	0
356	<0001100000110>	0	6.00022e-05	0	0	0	0	0	0	0	0	0	0	0	0	0	0	0	0	0	0	0	0	0	0	0	0	0	0	0	0	0	0	0	0	0	0	0	0	0	0	0	0	0	0	0	0	0	0
357	<0001110000100>	0	4.16228e-05	0	0	0	0	0	0	0	0	0	0	0	0	0	0	0	0	0	0	0	0	0	0	0	0	0	0	0	0	0	0	0	0	0	0	0	0	0	0	0	0	0	0	0	0	0	0
358	<0001110100000>	0	3.47403e-05	0	0	0	0	0	0	0	0	0	0	0	0	0	0	0	0	0	0	0	0	0	0	0	0	0	0	0	0	0	0	0	0	0	0	0	0	0	0	0	0	0	0	0	0	0	0
359	<0001111000000>	0.000109994	4.79001e-05	2.29631	0	0	0	0	0	0	0	0	0	0	0	0	0	0	0	0	0	0	0	0	0	0	0	0	0	0	0	0	0	0	0	0.00439975	0	0	0	0	0	0	0	0	0	0	0	0	0
360	<0010000000111>	0.000672173	7.72166e-05	8.70503	0	0	0	0	0.00203183	0	0	0	0	0	0	0	0.000879894	0.00461437	0	0	0	0	0.00125628	0.00226552	0	0	0.000876424	0.0043956	0.00135044	0	0	0	0	0	0	0	0.000773395	0	0	0.00369344	0.000818666	0.00290698	0	0.00102407	0	0	0.000931099	0	0.00114811
361	<0010000001101>	0	1.14396e-05	0	0	0	0	0	0	0	0	0	0	0	0	0	0	0	0	0	0	0	0	0	0	0	0	0	0	0	0	0	0	0	0	0	0	0	0	0	0	0	0	0	0	0	0	0	0
362	<0010000001110>	8.79894e-05	8.92464e-05	0.985916	0	0	0	0	0	0	0	0	0	0	0	0	0.00351958	0	0	0	0	0	0	0	0	0	0	0	0	0	0	0	0	0	0	0	0	0	0	0	0	0	0	0	0	0	0.000931099	0	0
363	<0010000010011>	0	1.80455e-05	0	0	0	0	0	0	0	0	0	0	0	0	0	0	0	0	0	0	0	0	0	0	0	0	0	0	0	0	0	0	0	0	0	0	0	0	0	0	0	0	0	0	0	0	0	0
364	<0010000010110>	0	6.76724e-05	0	0	0	0	0	0	0	0	0	0	0	0	0	0	0	0	0	0	0	0	0	0	0	0	0	0	0	0	0	0	0	0	0	0	0	0	0	0	0	0	0	0	0	0	0	0
365	<0010000011100>	0	6.05257e-05	0	0	0	0	0	0	0	0	0	0	0	0	0	0	0	0	0	0	0	0	0	0	0	0	0	0	0	0	0	0	0	0	0	0	0	0	0	0	0	0	0	0	0	0	0	0
366	<0010000100110>	0	1.14396e-05	0	0	0	0	0	0	0	0	0	0	0	0	0	0	0	0	0	0	0	0	0	0	0	0	0	0	0	0	0	0	0	0	0	0	0	0	0	0	0	0	0	0	0	0	0	0
367	<0010000110100>	0	1.28668e-05	0	0	0	0	0	0	0	0	0	0	0	0	0	0	0	0	0	0	0	0	0	0	0	0	0	0	0	0	0	0	0	0	0	0	0	0	0	0	0	0	0	0	0	0	0	0
368	<0010001000011>	0	3.7754e-05	0	0	0	0	0	0	0	0	0	0	0	0	0	0	0	0	0	0	0	0	0	0	0	0	0	0	0	0	0	0	0	0	0	0	0	0	0	0	0	0	0	0	0	0	0	0
369	<0010001010010>	2.19106e-05	0	#DIV/0!	0	0	0	0	0	0	0	0	0	0	0	0	0	0	0	0	0	0	0	0	0	0	0.000876424	0	0	0	0	0	0	0	0	0	0	0	0	0	0	0	0	0	0	0	0	0	0
370	<0010001010100>	0	2.77598e-05	0	0	0	0	0	0	0	0	0	0	0	0	0	0	0	0	0	0	0	0	0	0	0	0	0	0	0	0	0	0	0	0	0	0	0	0	0	0	0	0	0	0	0	0	0	0
371	<0010001100100>	0	8.69652e-06	0	0	0	0	0	0	0	0	0	0	0	0	0	0	0	0	0	0	0	0	0	0	0	0	0	0	0	0	0	0	0	0	0	0	0	0	0	0	0	0	0	0	0	0	0	0
372	<0010001101000>	0	1.09282e-05	0	0	0	0	0	0	0	0	0	0	0	0	0	0	0	0	0	0	0	0	0	0	0	0	0	0	0	0	0	0	0	0	0	0	0	0	0	0	0	0	0	0	0	0	0	0
373	<0010001110000>	0	4.56329e-05	0	0	0	0	0	0	0	0	0	0	0	0	0	0	0	0	0	0	0	0	0	0	0	0	0	0	0	0	0	0	0	0	0	0	0	0	0	0	0	0	0	0	0	0	0	0
374	<0010010000011>	4.89967e-05	3.27566e-05	1.49578	0	0	0	0	0	0	0	0	0	0	0	0	0	0	0	0	0	0	0	0	0	0	0	0	0	0	0.000903342	0	0	0	0.00105652	0	0	0	0	0	0	0	0	0	0	0	0	0	0
375	<0010010000110>	0	4.50045e-05	0	0	0	0	0	0	0	0	0	0	0	0	0	0	0	0	0	0	0	0	0	0	0	0	0	0	0	0	0	0	0	0	0	0	0	0	0	0	0	0	0	0	0.00454545	0	0	0
376	<0010010001100>	1.80245e-05	3.22683e-05	0.558583	0	0	0	0	0	0	0	0	0	0	0	0	0	0	0	0	0	0	0	0	0	0	0	0	0	0	0	0	0	0	0	0	0	0.000720981	0	0	0	0	0	0	0	0	0	0	0
377	<0010010010100>	0	2.07242e-05	0	0	0	0	0	0	0	0	0	0	0	0	0	0	0	0	0	0	0	0	0	0	0	0	0	0	0	0	0	0	0	0	0	0	0	0	0	0	0	0	0	0	0	0	0	0
378	<0010010100001>	0	7.64555e-06	0	0	0	0	0	0	0	0	0	0	0	0	0	0	0	0	0	0	0	0	0	0	0	0	0	0	0	0	0	0	0	0	0	0	0	0	0	0	0	0	0	0	0	0	0	0
379	<0010010100100>	0	2.84315e-05	0	0	0	0	0	0	0	0	0	0	0	0	0	0	0	0	0	0	0	0	0	0	0	0	0	0	0	0	0	0	0	0	0	0	0	0	0	0	0	0	0	0	0	0	0	0
380	<0010010101000>	0	1.51739e-05	0	0	0	0	0	0	0	0	0	0	0	0	0	0	0	0	0	0	0	0	0	0	0	0	0	0	0	0	0	0	0	0	0	0	0	0	0	0	0	0	0	0	0	0	0	0
381	<0010010110000>	0	1.85065e-05	0	0	0	0	0	0	0	0	0	0	0	0	0	0	0	0	0	0	0	0	0	0	0	0	0	0	0	0	0	0	0	0	0	0	0	0	0	0	0	0	0	0	0	0	0	0
382	<0010011000010>	0	5.79037e-05	0	0	0	0	0	0	0	0	0	0	0	0	0	0	0	0	0	0	0	0	0	0	0	0	0	0	0	0	0	0	0	0	0	0	0	0	0	0	0	0	0	0	0	0	0	0
383	<0010011000100>	6.09162e-05	7.68722e-05	0.792434	0	0.00243665	0	0	0	0	0	0	0	0	0	0	0	0	0	0	0	0	0	0	0	0	0	0	0	0	0	0	0	0	0	0	0	0	0	0	0	0	0	0	0	0	0	0	0
384	<0010011100000>	0	4.48162e-05	0	0	0	0	0	0	0	0	0	0	0	0	0	0	0	0	0	0	0	0	0	0	0	0	0	0	0	0	0	0	0	0	0	0	0	0	0	0	0	0	0	0	0	0	0	0
385	<0010100000101>	0	1.22892e-05	0	0	0	0	0	0	0	0	0	0	0	0	0	0	0	0	0	0	0	0	0	0	0	0	0	0	0	0	0	0	0	0	0	0	0	0	0	0	0	0	0	0	0	0	0	0
386	<0010100000110>	0	4.04436e-05	0	0	0	0	0	0	0	0	0	0	0	0	0	0	0	0	0	0	0	0	0	0	0	0	0	0	0	0	0	0	0	0	0	0	0	0	0	0	0	0	0	0	0	0	0	0
387	<0010100001100>	0	2.56735e-05	0	0	0	0	0	0	0	0	0	0	0	0	0	0	0	0	0	0	0	0	0	0	0	0	0	0	0	0	0	0	0	0	0	0	0	0	0	0	0	0	0	0	0	0	0	0
388	<0010100010100>	0	2.51309e-05	0	0	0	0	0	0	0	0	0	0	0	0	0	0	0	0	0	0	0	0	0	0	0	0	0	0	0	0	0	0	0	0	0	0	0	0	0	0	0	0	0	0	0	0	0	0
389	<0010101000010>	0	1.50015e-05	0	0	0	0	0	0	0	0	0	0	0	0	0	0	0	0	0	0	0	0	0	0	0	0	0	0	0	0	0	0	0	0	0	0	0	0	0	0	0	0	0	0	0.00151515	0	0	0
390	<0010110000100>	0	1.07561e-05	0	0	0	0	0	0	0	0	0	0	0	0	0	0	0	0	0	0	0	0	0	0	0	0	0	0	0	0	0	0	0	0	0	0	0	0	0	0	0	0	0	0	0	0	0	0
391	<0010110001000>	6.60328e-05	0	#DIV/0!	0	0	0	0	0	0	0	0	0	0	0	0	0	0	0	0	0	0	0	0	0	0	0	0	0	0	0	0	0	0	0.00264131	0	0	0	0	0	0	0	0	0	0	0	0	0	0
392	<0010110010000>	0	5.40152e-05	0	0	0	0	0	0	0	0	0	0	0	0	0	0	0	0	0	0	0	0	0	0	0	0	0	0	0	0	0	0	0	0	0	0	0	0	0	0	0	0	0	0	0	0	0	0
393	<0010111000000>	2.26244e-05	0.000130871	0.172875	0	0	0	0	0	0	0.000904977	0	0	0	0	0	0	0	0	0	0	0	0	0	0	0	0	0	0	0	0	0	0	0	0	0	0	0	0	0	0	0	0	0	0	0	0	0	0
394	<0011000000110>	0	3.93919e-05	0	0	0	0	0	0	0	0	0	0	0	0	0	0	0	0	0	0	0	0	0	0	0	0	0	0	0	0	0	0	0	0	0	0	0	0	0	0	0	0	0	0	0	0	0	0
395	<0011000001100>	0	4.44212e-05	0	0	0	0	0	0	0	0	0	0	0	0	0	0	0	0	0	0	0	0	0	0	0	0	0	0	0	0	0	0	0	0	0	0	0	0	0	0	0	0	0	0	0	0	0	0
396	<0011010000010>	0	7.64555e-06	0	0	0	0	0	0	0	0	0	0	0	0	0	0	0	0	0	0	0	0	0	0	0	0	0	0	0	0	0	0	0	0	0	0	0	0	0	0	0	0	0	0	0	0	0	0
397	<0011010000100>	0	6.85138e-05	0	0	0	0	0	0	0	0	0	0	0	0	0	0	0	0	0	0	0	0	0	0	0	0	0	0	0	0	0	0	0	0	0	0	0	0	0	0	0	0	0	0	0	0	0	0
398	<0011010001000>	0	1.65476e-05	0	0	0	0	0	0	0	0	0	0	0	0	0	0	0	0	0	0	0	0	0	0	0	0	0	0	0	0	0	0	0	0	0	0	0	0	0	0	0	0	0	0	0	0	0	0
399	<0011010010000>	0	3.10701e-05	0	0	0	0	0	0	0	0	0	0	0	0	0	0	0	0	0	0	0	0	0	0	0	0	0	0	0	0	0	0	0	0	0	0	0	0	0	0	0	0	0	0	0	0	0	0
400	<0011010100000>	0	2.97582e-05	0	0	0	0	0	0	0	0	0	0	0	0	0	0	0	0	0	0	0	0	0	0	0	0	0	0	0	0	0	0	0	0	0	0	0	0	0	0	0	0	0	0	0	0	0	0
401	<0011011000000>	0	8.36655e-05	0	0	0	0	0	0	0	0	0	0	0	0	0	0	0	0	0	0	0	0	0	0	0	0	0	0	0	0	0	0	0	0	0	0	0	0	0	0	0	0	0	0.00162866	0	0	0	0
402	<0011100000100>	0	0.000100786	0	0	0	0	0	0	0	0	0	0	0	0	0	0	0	0	0	0	0	0	0	0	0	0	0	0	0	0	0	0	0	0	0	0	0	0	0	0	0	0	0	0	0	0	0	0
403	<0011100010000>	0	1.65476e-05	0	0	0	0	0	0	0	0	0	0	0	0	0	0	0	0	0	0	0	0	0	0	0	0	0	0	0	0	0	0	0	0	0	0	0	0	0	0	0	0	0	0	0	0	0	0
404	<0011110000000>	0	0.000114829	0	0	0	0	0	0	0	0	0	0	0	0	0	0	0	0	0	0	0	0	0	0	0	0	0	0	0	0	0	0	0	0	0	0	0	0	0	0	0	0	0	0	0	0	0	0
405	<0100000000111>	0.00023072	2.78161e-05	8.29449	0	0	0	0	0	0	0	0	0	0.00097371	0	0	0	0	0	0	0	0	0	0	0	0	0.00131464	0.00164835	0	0	0	0	0	0	0	0	0	0.00288392	0.00240819	0	0	0	0	0	0	0	0	0	0
406	<0100000001101>	0	4.64642e-05	0	0	0	0	0	0	0	0	0	0	0	0	0	0	0	0	0	0	0	0	0	0	0	0	0	0	0	0	0	0	0	0	0	0	0	0	0	0	0	0	0	0	0	0	0	0
407	<0100000001110>	6.86342e-05	9.20594e-06	7.45542	0	0	0	0	0	0	0	0	0	0	0	0	0	0	0	0	0	0	0	0	0.00274537	0	0	0	0	0	0	0	0	0	0	0	0	0	0	0	0	0	0	0	0	0	0	0	0
408	<0100000010011>	2.53979e-05	0	#DIV/0!	0	0	0	0	0.00101592	0	0	0	0	0	0	0	0	0	0	0	0	0	0	0	0	0	0	0	0	0	0	0	0	0	0	0	0	0	0	0	0	0	0	0	0	0	0	0	0
409	<0100000010110>	0	1.49411e-05	0	0	0	0	0	0	0	0	0	0	0	0	0	0	0	0	0	0	0	0	0	0	0	0	0	0	0	0	0	0	0	0	0	0	0	0	0	0	0	0	0	0	0	0	0	0
410	<0100000011100>	0	7.58697e-06	0	0	0	0	0	0	0	0	0	0	0	0	0	0	0	0	0	0	0	0	0	0	0	0	0	0	0	0	0	0	0	0	0	0	0	0	0	0	0	0	0	0	0	0	0	0
411	<0100000101100>	0	1.12639e-05	0	0	0	0	0	0	0	0	0	0	0	0	0	0	0	0	0	0	0	0	0	0	0	0	0	0	0	0	0	0	0	0	0	0	0	0	0	0	0	0	0	0	0	0	0	0
412	<0100000111000>	0	1.40772e-05	0	0	0	0	0	0	0	0	0	0	0	0	0	0	0	0	0	0	0	0	0	0	0	0	0	0	0	0	0	0	0	0	0	0	0	0	0	0	0	0	0	0	0	0	0	0
413	<0100001000110>	0	6.93347e-06	0	0	0	0	0	0	0	0	0	0	0	0	0	0	0	0	0	0	0	0	0	0	0	0	0	0	0	0	0	0	0	0	0	0	0	0	0	0	0	0	0	0	0	0	0	0
414	<0100001100100>	7.06785e-05	0	#DIV/0!	0	0	0	0	0	0	0	0	0.00282714	0	0	0	0	0	0	0	0	0	0	0	0	0	0	0	0	0	0	0	0	0	0	0	0	0	0	0	0	0	0	0	0	0	0	0	0
415	<0100010000011>	5.02827e-05	0	#DIV/0!	0	0	0.000912409	0	0	0	0	0	0	0	0	0	0	0	0	0	0	0	0	0	0	0	0	0.0010989	0	0	0	0	0	0	0	0	0	0	0	0	0	0	0	0	0	0	0	0	0
416	<0100010100100>	0	1.2525e-05	0	0	0	0	0	0	0	0	0	0	0	0	0	0	0	0	0	0	0	0	0	0	0	0	0	0	0	0	0	0	0	0	0	0	0	0	0	0	0	0	0	0	0	0	0	0
417	<0100011000001>	3.07787e-05	0	#DIV/0!	0	0	0	0	0	0	0	0	0	0	0	0	0	0	0	0	0	0	0	0	0	0	0	0	0	0	0	0	0	0	0	0	0	0	0	0.00123115	0	0	0	0	0	0	0	0	0
418	<0100011000100>	0	2.08004e-05	0	0	0	0	0	0	0	0	0	0	0	0	0	0	0	0	0	0	0	0	0	0	0	0	0	0	0	0	0	0	0	0	0	0	0	0	0	0	0	0	0	0	0	0	0	0
419	<0100011100000>	0	7.53882e-06	0	0	0	0	0	0	0	0	0	0	0	0	0	0	0	0	0	0	0	0	0	0	0	0	0	0	0	0	0	0	0	0	0	0	0	0	0	0	0	0	0	0	0	0	0	0
420	<0100110000100>	0	9.15064e-06	0	0	0	0	0	0	0	0	0	0	0	0	0	0	0	0	0	0	0	0	0	0	0	0	0	0	0	0	0	0	0	0	0	0	0	0	0	0	0	0	0	0	0	0	0	0
421	<0100110001000>	0	9.0173e-06	0	0	0	0	0	0	0	0	0	0	0	0	0	0	0	0	0	0	0	0	0	0	0	0	0	0	0	0	0	0	0	0	0	0	0	0	0	0	0	0	0	0	0	0	0	0
422	<0100111000000>	2.5e-05	0	#DIV/0!	0	0	0	0	0	0	0	0	0	0	0	0	0	0	0	0	0	0	0	0	0	0.001	0	0	0	0	0	0	0	0	0	0	0	0	0	0	0	0	0	0	0	0	0	0	0
423	<0101000000011>	8.94988e-05	0	#DIV/0!	0	0	0	0	0	0	0	0	0	0	0	0	0	0	0	0	0	0	0	0	0	0	0	0	0	0	0	0	0	0	0	0	0	0	0	0	0	0	0.00357995	0	0	0	0	0	0
424	<0101011000000>	0	1.39844e-05	0	0	0	0	0	0	0	0	0	0	0	0	0	0	0	0	0	0	0	0	0	0	0	0	0	0	0	0	0	0	0	0	0	0	0	0	0	0	0	0	0	0	0	0	0	0
425	<0101110000000>	0	1.70047e-05	0	0	0	0	0	0	0	0	0	0	0	0	0	0	0	0	0	0	0	0	0	0	0	0	0	0	0	0	0	0	0	0	0	0	0	0	0	0	0	0	0	0	0	0	0	0
426	<0110000000011>	0	1.77676e-05	0	0	0	0	0	0	0	0	0	0	0	0	0	0	0	0	0	0	0	0	0	0	0	0	0	0	0	0	0	0	0	0	0	0	0	0	0	0	0	0	0	0	0	0	0	0
427	<0110000000110>	0	1.40939e-05	0	0	0	0	0	0	0	0	0	0	0	0	0	0	0	0	0	0	0	0	0	0	0	0	0	0	0	0	0	0	0	0	0	0	0	0	0	0	0	0	0	0	0	0	0	0
428	<0110000001100>	0	2.15122e-05	0	0	0	0	0	0	0	0	0	0	0	0	0	0	0	0	0	0	0	0	0	0	0	0	0	0	0	0	0	0	0	0	0	0	0	0	0	0	0	0	0	0	0	0	0	0
429	<0110000010100>	0	2.25279e-05	0	0	0	0	0	0	0	0	0	0	0	0	0	0	0	0	0	0	0	0	0	0	0	0	0	0	0	0	0	0	0	0	0	0	0	0	0	0	0	0	0	0	0	0	0	0
430	<0110010000100>	0	5.32408e-05	0	0	0	0	0	0	0	0	0	0	0	0	0	0	0	0	0	0	0	0	0	0	0	0	0	0	0	0	0	0	0	0	0	0	0	0	0	0	0	0	0	0	0	0	0	0
431	<0110010001000>	0	1.09282e-05	0	0	0	0	0	0	0	0	0	0	0	0	0	0	0	0	0	0	0	0	0	0	0	0	0	0	0	0	0	0	0	0	0	0	0	0	0	0	0	0	0	0	0	0	0	0
432	<0110011000000>	0	2.58917e-05	0	0	0	0	0	0	0	0	0	0	0	0	0	0	0	0	0	0	0	0	0	0	0	0	0	0	0	0	0	0	0	0	0	0	0	0	0	0	0	0	0	0	0	0	0	0
433	<0110110000000>	0	3.1266e-05	0	0	0	0	0	0	0	0	0	0	0	0	0	0	0	0	0	0	0	0	0	0	0	0	0	0	0	0	0	0	0	0	0	0	0	0	0	0	0	0	0	0	0	0	0	0
434	<0111000000001>	3.45781e-05	0	#DIV/0!	0	0	0	0.00138313	0	0	0	0	0	0	0	0	0	0	0	0	0	0	0	0	0	0	0	0	0	0	0	0	0	0	0	0	0	0	0	0	0	0	0	0	0	0	0	0	0
435	<0111000000010>	0	8.8838e-06	0	0	0	0	0	0	0	0	0	0	0	0	0	0	0	0	0	0	0	0	0	0	0	0	0	0	0	0	0	0	0	0	0	0	0	0	0	0	0	0	0	0	0	0	0	0
436	<0111000000100>	0	0	#DIV/0!	0	0	0	0	0	0	0	0	0	0	0	0	0	0	0	0	0	0	0	0	0	0	0	0	0	0	0	0	0	0	0	0	0	0	0	0	0	0	0	0	0	0	0	0	0
437	<0111010000000>	0	0	#DIV/0!	0	0	0	0	0	0	0	0	0	0	0	0	0	0	0	0	0	0	0	0	0	0	0	0	0	0	0	0	0	0	0	0	0	0	0	0	0	0	0	0	0	0	0	0	0
438	<0111100000000>	0	9.97852e-05	0	0	0	0	0	0	0	0	0	0	0	0	0	0	0	0	0	0	0	0	0	0	0	0	0	0	0	0	0	0	0	0	0	0	0	0	0	0	0	0	0	0	0	0	0	0
439	<1000000000111>	0.00106561	6.45877e-05	16.4986	0.000671366	0.00487329	0.00364964	0.000691563	0	0	0	0.000825083	0.000807754	0	0	0	0.000879894	0.00197759	0.00140121	0	0	0	0	0.000906208	0	0	0	0.00274725	0.00135044	0.000969932	0	0	0.00101163	0.0106796	0	0	0	0.00180245	0.00481638	0.00153894	0	0	0	0.00102407	0	0	0	0.00284495	0
440	<1000000001011>	6.06796e-05	0	#DIV/0!	0	0	0	0	0	0	0	0	0	0	0	0	0	0	0	0	0	0	0	0	0	0	0	0	0	0	0	0	0	0.00242718	0	0	0	0	0	0	0	0	0	0	0	0	0	0	0
441	<1000000001101>	2.04666e-05	0	#DIV/0!	0	0	0	0	0	0	0	0	0	0	0	0	0	0	0	0	0	0	0	0	0	0	0	0	0	0	0	0	0	0	0	0	0	0	0	0	0.000818666	0	0	0	0	0	0	0	0
442	<1000000001110>	0	4.81859e-05	0	0	0	0	0	0	0	0	0	0	0	0	0	0	0	0	0	0	0	0	0	0	0	0	0	0	0	0	0	0	0	0	0	0	0	0	0	0	0	0	0	0	0	0	0	0
443	<1000000011100>	0	4.58986e-05	0	0	0	0	0	0	0	0	0	0	0	0	0	0	0	0	0	0	0	0	0	0	0	0	0	0	0	0	0	0	0	0	0	0	0	0	0	0	0	0	0	0	0	0	0	0
444	<1000000101100>	0	2.57336e-05	0	0	0	0	0	0	0	0	0	0	0	0	0	0	0	0	0	0	0	0	0	0	0	0	0	0	0	0	0	0	0	0	0	0	0	0	0	0	0	0	0	0	0	0	0	0
445	<1000000110001>	0	1.59642e-05	0	0	0	0	0	0	0	0	0	0	0	0	0	0	0	0	0	0	0	0	0	0	0	0	0	0	0	0	0	0	0	0	0	0	0	0	0	0	0	0	0	0	0	0	0	0
446	<1000000111000>	8.11103e-05	0	#DIV/0!	0	0	0	0	0	0	0	0	0	0	0	0	0	0	0	0	0	0	0	0	0	0	0	0	0	0	0	0	0	0	0	0	0	0.00324441	0	0	0	0	0	0	0	0	0	0	0
447	<1000001000110>	0	2.8908e-05	0	0	0	0	0	0	0	0	0	0	0	0	0	0	0	0	0	0	0	0	0	0	0	0	0	0	0	0	0	0	0	0	0	0	0	0	0	0	0	0	0	0	0	0	0	0
448	<1000001001010>	0	1.49411e-05	0	0	0	0	0	0	0	0	0	0	0	0	0	0	0	0	0	0	0	0	0	0	0	0	0	0	0	0	0	0	0	0	0	0	0	0	0	0	0	0	0	0	0	0	0	0
449	<1000001101000>	0	1.70047e-05	0	0	0	0	0	0	0	0	0	0	0	0	0	0	0	0	0	0	0	0	0	0	0	0	0	0	0	0	0	0	0	0	0	0	0	0	0	0	0	0	0	0	0	0	0	0
450	<1000010000101>	0	1.28696e-05	0	0	0	0	0	0	0	0	0	0	0	0	0	0	0	0	0	0	0	0	0	0	0	0	0	0	0	0	0	0	0	0	0	0	0	0	0	0	0	0	0	0	0	0	0	0
451	<1000010001100>	0	2.20635e-05	0	0	0	0	0	0	0	0	0	0	0	0	0	0	0	0	0	0	0	0	0	0	0	0	0	0	0	0	0	0	0	0	0	0	0	0	0	0	0	0	0	0	0	0	0	0
452	<1000010010100>	0	0	#DIV/0!	0	0	0	0	0	0	0	0	0	0	0	0	0	0	0	0	0	0	0	0	0	0	0	0	0	0	0	0	0	0	0	0	0	0	0	0	0	0	0	0	0	0	0	0	0
453	<1000010100100>	0	1.31139e-05	0	0	0	0	0	0	0	0	0	0	0	0	0	0	0	0	0	0	0	0	0	0	0	0	0	0	0	0	0	0	0	0	0	0	0	0	0	0	0	0	0	0	0	0	0	0
454	<1000011000010>	0	1.23377e-05	0	0	0	0	0	0	0	0	0	0	0	0	0	0	0	0	0	0	0	0	0	0	0	0	0	0	0	0	0	0	0	0	0	0	0	0	0	0	0	0	0	0	0	0	0	0
455	<1000011000100>	0	2.16415e-05	0	0	0	0	0	0	0	0	0	0	0	0	0	0	0	0	0	0	0	0	0	0	0	0	0	0	0	0	0	0	0	0	0	0	0	0	0	0	0	0	0	0	0	0	0	0
456	<1000011100000>	0	2.57336e-05	0	0	0	0	0	0	0	0	0	0	0	0	0	0	0	0	0	0	0	0	0	0	0	0	0	0	0	0	0	0	0	0	0	0	0	0	0	0	0	0	0	0	0	0	0	0
457	<1000100000110>	5.92618e-05	0	#DIV/0!	0	0	0	0	0.00237047	0	0	0	0	0	0	0	0	0	0	0	0	0	0	0	0	0	0	0	0	0	0	0	0	0	0	0	0	0	0	0	0	0	0	0	0	0	0	0	0
458	<1000100001100>	4.39947e-05	0	#DIV/0!	0	0	0	0	0	0	0	0	0	0	0	0	0.00175979	0	0	0	0	0	0	0	0	0	0	0	0	0	0	0	0	0	0	0	0	0	0	0	0	0	0	0	0	0	0	0	0
459	<1000101000100>	0	9.96075e-06	0	0	0	0	0	0	0	0	0	0	0	0	0	0	0	0	0	0	0	0	0	0	0	0	0	0	0	0	0	0	0	0	0	0	0	0	0	0	0	0	0	0	0	0	0	0
460	<1000101010000>	0	2.07242e-05	0	0	0	0	0	0	0	0	0	0	0	0	0	0	0	0	0	0	0	0	0	0	0	0	0	0	0	0	0	0	0	0	0	0	0	0	0	0	0	0	0	0	0	0	0	0
461	<1000110000010>	0	1.89674e-05	0	0	0	0	0	0	0	0	0	0	0	0	0	0	0	0	0	0	0	0	0	0	0	0	0	0	0	0	0	0	0	0	0	0	0	0	0	0	0	0	0	0	0	0	0	0
462	<1000110000100>	3.01023e-05	0	#DIV/0!	0	0	0	0	0	0	0	0	0	0	0	0	0	0	0	0	0	0	0	0	0	0	0	0	0	0	0	0	0	0	0	0	0	0	0.00120409	0	0	0	0	0	0	0	0	0	0
463	<1000110100000>	0	4.36889e-05	0	0	0	0	0	0	0	0	0	0	0	0	0	0	0	0	0	0	0	0	0	0	0	0	0	0	0	0	0	0	0	0	0	0	0	0	0	0	0	0	0	0	0	0	0	0
464	<1000111000000>	0	2.37137e-05	0	0	0	0	0	0	0	0	0	0	0	0	0	0	0	0	0	0	0	0	0	0	0	0	0	0	0	0	0	0	0	0	0	0	0	0	0	0	0	0	0	0	0	0	0	0
465	<1001000000110>	0	2.77598e-05	0	0	0	0	0	0	0	0	0	0	0	0	0	0	0	0	0	0	0	0	0	0	0	0	0	0	0	0	0	0	0	0	0	0	0	0	0	0	0	0	0	0	0	0	0	0
466	<1001010000100>	0	1.09282e-05	0	0	0	0	0	0	0	0	0	0	0	0	0	0	0	0	0	0	0	0	0	0	0	0	0	0	0	0	0	0	0	0	0	0	0	0	0	0	0	0	0	0	0	0	0	0
467	<1001011000000>	0	4.02233e-05	0	0	0	0	0	0	0	0	0	0	0	0	0	0	0	0	0	0	0	0	0	0	0	0	0	0	0	0	0	0	0	0	0	0	0	0	0	0	0	0	0	0	0	0	0	0
468	<1001110000000>	0	1.09282e-05	0	0	0	0	0	0	0	0	0	0	0	0	0	0	0	0	0	0	0	0	0	0	0	0	0	0	0	0	0	0	0	0	0	0	0	0	0	0	0	0	0	0	0	0	0	0
469	<1010000000011>	4.37014e-05	2.87671e-05	1.51914	0	0.000974659	0	0	0	0	0	0	0	0	0	0	0	0	0	0	0	0	0	0	0	0	0	0	0	0	0	0	0	0	0	0	0.000773395	0	0	0	0	0	0	0	0	0	0	0	0
470	<1010000000110>	3.49564e-05	2.62613e-05	1.3311	0	0	0	0	0.000677277	0	0	0	0	0	0	0	0	0	0	0	0	0	0	0	0	0	0	0	0	0	0	0	0	0	0	0	0	0.000720981	0	0	0	0	0	0	0	0	0	0	0
471	<1010000001100>	1.80245e-05	0	#DIV/0!	0	0	0	0	0	0	0	0	0	0	0	0	0	0	0	0	0	0	0	0	0	0	0	0	0	0	0	0	0	0	0	0	0	0.000720981	0	0	0	0	0	0	0	0	0	0	0
472	<1010000011000>	0	2.1681e-05	0	0	0	0	0	0	0	0	0	0	0	0	0	0	0	0	0	0	0	0	0	0	0	0	0	0	0	0	0	0	0	0	0	0	0	0	0	0	0	0	0	0	0	0	0	0
473	<1010001010000>	0	2.69146e-05	0	0	0	0	0	0	0	0	0	0	0	0	0	0	0	0	0	0	0	0	0	0	0	0	0	0	0	0	0	0	0	0	0	0	0	0	0	0	0	0	0	0	0	0	0	0
474	<1010001100000>	3.86698e-05	0	#DIV/0!	0	0	0	0	0	0	0	0	0	0	0	0	0	0	0	0	0	0	0	0	0	0	0	0	0	0	0	0	0	0	0	0	0.00154679	0	0	0	0	0	0	0	0	0	0	0	0
475	<1010010000100>	0	1.31139e-05	0	0	0	0	0	0	0	0	0	0	0	0	0	0	0	0	0	0	0	0	0	0	0	0	0	0	0	0	0	0	0	0	0	0	0	0	0	0	0	0	0	0	0	0	0	0
476	<1010010001000>	0	4.31819e-05	0	0	0	0	0	0	0	0	0	0	0	0	0	0	0	0	0	0	0	0	0	0	0	0	0	0	0	0	0	0	0	0	0	0	0	0	0	0	0	0	0	0	0	0	0	0
477	<1010010100000>	0	2.95883e-05	0	0	0	0	0	0	0	0	0	0	0	0	0	0	0	0	0	0	0	0	0	0	0	0	0	0	0	0	0	0	0	0	0	0	0	0	0	0	0	0	0	0	0	0	0	0
478	<1010011000000>	0	2.90772e-05	0	0	0	0	0	0	0	0	0	0	0	0	0	0	0	0	0	0	0	0	0	0	0	0	0	0	0	0	0	0	0	0	0	0	0	0	0	0	0	0	0	0	0	0	0	0
479	<1010100010000>	0	3.66477e-05	0	0	0	0	0	0	0	0	0	0	0	0	0	0	0	0	0	0	0	0	0	0	0	0	0	0	0	0	0	0	0	0	0	0	0	0	0	0	0	0	0	0	0	0	0	0
480	<1010100100000>	0	1.07561e-05	0	0	0	0	0	0	0	0	0	0	0	0	0	0	0	0	0	0	0	0	0	0	0	0	0	0	0	0	0	0	0	0	0	0	0	0	0	0	0	0	0	0	0	0	0	0
481	<1010101000000>	0	1.12575e-05	0	0	0	0	0	0	0	0	0	0	0	0	0	0	0	0	0	0	0	0	0	0	0	0	0	0	0	0	0	0	0	0	0	0	0	0	0	0	0	0	0	0	0	0	0	0
482	<1010110000000>	0	7.47903e-05	0	0	0	0	0	0	0	0	0	0	0	0	0	0	0	0	0	0	0	0	0	0	0	0	0	0	0	0	0	0	0	0	0	0	0	0	0	0	0	0	0	0	0	0	0	0
483	<1011000000010>	0	1.93002e-05	0	0	0	0	0	0	0	0	0	0	0	0	0	0	0	0	0	0	0	0	0	0	0	0	0	0	0	0	0	0	0	0	0	0	0	0	0	0	0	0	0	0	0	0	0	0
484	<1011001000000>	0	4.95553e-05	0	0	0	0	0	0	0	0	0	0	0	0	0	0	0	0	0	0	0	0	0	0	0	0	0	0	0	0	0	0	0	0	0	0	0	0	0	0	0	0	0	0	0	0	0	0
485	<1011010000000>	0	3.48626e-05	0	0	0	0	0	0	0	0	0	0	0	0	0	0	0	0	0	0	0	0	0	0	0	0	0	0	0	0	0	0	0	0	0	0	0	0	0	0	0	0	0	0	0	0	0	0
486	<1011100000000>	0	8.41638e-05	0	0	0	0	0	0	0	0	0	0	0	0	0	0	0	0	0	0	0	0	0	0	0	0	0	0	0	0	0	0	0	0	0	0	0	0	0	0	0	0	0	0	0	0	0	0
487	<1100000000011>	0.000213632	0	#DIV/0!	0	0.000974659	0	0.00242047	0.00101592	0	0.000904977	0.000825083	0	0	0	0	0	0	0	0	0	0	0	0	0	0	0	0	0	0.000969932	0	0	0	0	0	0	0	0	0	0.000615574	0.000818666	0	0	0	0	0	0	0	0
488	<1100000000110>	0.00033375	0	#DIV/0!	0	0	0	0	0	0	0	0	0	0	0	0	0	0	0	0	0	0	0	0	0	0	0.00262927	0.0043956	0.00540176	0	0	0	0	0	0	0	0	0	0	0.000923361	0	0	0	0	0	0	0	0	0
489	<1100000001100>	2.92569e-05	8.73606e-05	0.334898	0	0	0	0	0	0.00117028	0	0	0	0	0	0	0	0	0	0	0	0	0	0	0	0	0	0	0	0	0	0	0	0	0	0	0	0	0	0	0	0	0	0	0	0	0	0	0
490	<1100000010100>	0	5.2294e-05	0	0	0	0	0	0	0	0	0	0	0	0	0	0	0	0	0	0	0	0	0	0	0	0	0	0	0	0	0	0	0	0	0	0	0	0	0	0	0	0	0	0	0	0	0	0
491	<1100000100100>	3.09406e-05	1.68959e-05	1.83125	0	0	0	0	0	0	0	0.00123762	0	0	0	0	0	0	0	0	0	0	0	0	0	0	0	0	0	0	0	0	0	0	0	0	0	0	0	0	0	0	0	0	0	0	0	0	0
492	<1100000101000>	0	2.20758e-05	0	0	0	0	0	0	0	0	0	0	0	0	0	0	0	0	0	0	0	0	0	0	0	0	0	0	0	0	0	0	0	0	0	0	0	0	0	0	0	0	0	0	0	0	0	0
493	<1100000110000>	0	2.91377e-05	0	0	0	0	0	0	0	0	0	0	0	0	0	0	0	0	0	0	0	0	0	0	0	0	0	0	0	0	0	0	0	0	0	0	0	0	0	0	0	0	0	0	0	0	0	0
494	<1100001000010>	6.22112e-05	0	#DIV/0!	0	0	0	0	0	0	0	0	0	0	0	0	0	0	0	0	0	0.00248845	0	0	0	0	0	0	0	0	0	0	0	0	0	0	0	0	0	0	0	0	0	0	0	0	0	0	0
495	<1100001010000>	0	1.13935e-05	0	0	0	0	0	0	0	0	0	0	0	0	0	0	0	0	0	0	0	0	0	0	0	0	0	0	0	0	0	0	0	0	0	0	0	0	0	0	0	0	0	0	0	0	0	0
496	<1100010000100>	0	8.58405e-05	0	0	0	0	0	0	0	0	0	0	0	0	0	0	0	0	0	0	0	0	0	0	0	0	0	0	0	0	0	0	0	0	0	0	0	0	0	0	0	0	0	0	0	0.00232775	0	0
497	<1100010100000>	0	1.91139e-05	0	0	0	0	0	0	0	0	0	0	0	0	0	0	0	0	0	0	0	0	0	0	0	0	0	0	0	0	0	0	0	0	0	0	0	0	0	0	0	0	0	0	0	0	0	0
498	<1100011000000>	0	4.88603e-05	0	0	0	0	0	0	0	0	0	0	0	0	0	0	0	0	0	0	0	0	0	0	0	0	0	0	0	0	0	0	0	0	0	0	0	0	0	0	0	0	0	0	0	0	0	0
499	<1100110000000>	0	0.000111077	0	0	0	0	0	0	0	0	0	0	0	0	0	0	0	0	0	0	0	0	0	0	0	0	0	0	0	0	0	0	0	0	0	0	0	0	0	0	0	0	0	0	0	0	0	0
500	<1101000000001>	0	9.57851e-06	0	0	0	0	0	0	0	0	0	0	0	0	0	0	0	0	0	0	0	0	0	0	0	0	0	0	0	0	0	0	0	0	0	0	0	0	0	0	0	0	0	0	0	0	0	0
501	<1101000000100>	5.47765e-05	2.28393e-05	2.39835	0	0	0	0	0	0	0	0	0	0	0	0	0	0	0	0	0	0	0	0	0	0	0.00219106	0	0	0	0	0	0	0	0	0	0	0	0	0	0	0	0	0	0	0	0	0	0
502	<1101000010000>	0	1.40939e-05	0	0	0	0	0	0	0	0	0	0	0	0	0	0	0	0	0	0	0	0	0	0	0	0	0	0	0	0	0	0	0	0	0	0	0	0	0	0	0	0	0	0	0	0	0	0
503	<1101001000000>	0	1.28668e-05	0	0	0	0	0	0	0	0	0	0	0	0	0	0	0	0	0	0	0	0	0	0	0	0	0	0	0	0	0	0	0	0	0	0	0	0	0	0	0	0	0	0	0	0	0	0
504	<1101010000000>	0	7.80666e-05	0	0	0	0	0	0	0	0	0	0	0	0	0	0	0	0	0	0	0	0	0	0	0	0	0	0	0	0	0	0	0	0	0	0	0	0	0	0	0	0	0	0	0	0	0	0
505	<1101100000000>	0	3.47946e-05	0	0	0	0	0	0	0	0	0	0	0	0	0	0	0	0	0	0	0	0	0	0	0	0	0	0	0	0	0	0	0	0	0	0	0	0	0	0	0	0	0	0	0	0	0	0
506	<1110000000001>	4.02426e-05	2.12504e-05	1.89374	0	0	0	0	0	0	0	0	0	0	0	0	0	0	0	0	0	0	0	0	0.000686342	0	0	0	0	0	0	0	0	0	0	0	0	0	0	0.000923361	0	0	0	0	0	0	0	0	0
507	<1110000000010>	0	5.36827e-05	0	0	0	0	0	0	0	0	0	0	0	0	0	0	0	0	0	0	0	0	0	0	0	0	0	0	0	0	0	0	0	0	0	0	0	0	0	0	0	0	0	0	0	0	0	0
508	<1110000000100>	0.000208672	4.83865e-05	4.31262	0	0.000974659	0	0	0	0	0	0	0	0	0	0	0	0	0	0	0	0	0	0	0	0	0	0.00494505	0	0	0	0	0	0.00242718	0	0	0	0	0	0	0	0	0	0	0	0	0	0	0
509	<1110000001000>	0	5.12758e-05	0	0	0	0	0	0	0	0	0	0	0	0	0	0	0	0	0	0	0	0	0	0	0	0	0	0	0	0	0	0	0	0	0	0	0	0	0	0	0	0	0	0	0	0	0	0
510	<1110000010000>	3.49564e-05	0	#DIV/0!	0	0	0	0	0.000677277	0	0	0	0	0	0	0	0	0	0	0	0	0	0	0	0	0	0	0	0	0	0	0	0	0	0	0	0	0.000720981	0	0	0	0	0	0	0	0	0	0	0
511	<1110000100000>	0	5.44509e-05	0	0	0	0	0	0	0	0	0	0	0	0	0	0	0	0	0	0	0	0	0	0	0	0	0	0	0	0	0	0	0	0	0	0	0	0	0	0	0	0	0	0	0	0	0	0
512	<1110001000000>	0	5.75449e-05	0	0	0	0	0	0	0	0	0	0	0	0	0	0	0	0	0	0	0	0	0	0	0	0	0	0	0	0	0	0	0	0	0	0	0	0	0	0	0	0	0	0	0	0	0	0
513	<1110010000000>	0	2.82487e-05	0	0	0	0	0	0	0	0	0	0	0	0	0	0	0	0	0	0	0	0	0	0	0	0	0	0	0	0	0	0	0	0	0	0	0	0	0	0	0	0	0	0	0	0	0	0
514	<1110100000000>	0	0.000111574	0	0	0	0	0	0	0	0	0	0	0	0	0	0	0	0	0	0	0	0	0	0	0	0	0	0	0	0	0	0	0	0	0	0	0	0	0	0	0	0	0	0	0	0	0	0
515	<1111000000000>	0.000142882	0.000229326	0.623055	0.000671366	0.00146199	0	0.000691563	0.000677277	0	0	0	0	0	0	0	0	0	0	0	0	0	0	0	0	0	0	0	0	0	0	0	0	0	0	0.000628536	0	0	0	0.000615574	0	0.000968992	0	0	0	0	0	0	0
516	<0000000011111>	0.00340268	0.000463487	7.34147	0.00335683	0.00438596	0.00182482	0.0038036	0.00304775	0.00117028	0.00271493	0.00371287	0.00242326	0.00097371	0.00272851	0	0.00439947	0.00856955	0.000934143	0.00503525	0.00174749	0.00426591	0.00125628	0.00498414	0.00686342	0.0035	0.00219106	0.00164835	0.00202566	0.00339476	0.00451671	0	0.00354072	0.00436893	0.00739567	0.00345695	0.00270688	0.00612833	0.00782661	0.00430902	0.001228	0.00242248	0.00417661	0.0030722	0	0	0.00139665	0.00474158	0.00574053
517	<0000000101111>	0.000222791	5.03096e-05	4.4284	0.00134273	0	0	0	0	0	0	0.000825083	0	0	0	0	0	0	0	0	0	0	0.00251256	0	0	0	0	0	0.00135044	0	0.000903342	0	0	0	0	0	0.000773395	0	0.00120409	0	0	0	0	0	0	0	0	0	0
518	<0000000110111>	1.69319e-05	7.40261e-05	0.228729	0	0	0	0	0.000677277	0	0	0	0	0	0	0	0	0	0	0	0	0	0	0	0	0	0	0	0	0	0	0	0	0	0	0	0	0	0	0	0	0	0	0	0	0	0	0	0
519	<0000000111110>	0.000139445	0	#DIV/0!	0	0	0	0	0	0	0	0	0	0	0	0	0	0	0	0	0	0	0	0	0.00480439	0	0	0	0	0	0	0	0	0	0	0	0.000773395	0	0	0	0	0	0	0	0	0	0	0	0
520	<0000001001111>	0.000315567	0	#DIV/0!	0	0	0.000912409	0.00172891	0	0	0	0	0	0	0	0	0	0	0	0.00553877	0	0.00106648	0	0	0	0	0	0	0.0033761	0	0	0	0	0	0	0	0	0	0	0	0	0	0	0	0	0	0	0	0
521	<0000001111100>	0	6.20882e-05	0	0	0	0	0	0	0	0	0	0	0	0	0	0	0	0	0	0	0	0	0	0	0	0	0	0	0	0	0	0	0	0	0	0	0	0	0	0	0	0	0	0	0	0	0	0
522	<0000010001111>	0.000334266	1.07561e-05	31.0768	0	0.00243665	0	0	0	0.00409596	0	0	0	0	0	0	0	0	0	0	0	0.00106648	0	0	0	0	0	0	0	0	0	0	0	0	0	0	0	0.00396539	0.00180614	0	0	0	0	0	0	0	0	0	0
523	<0000010010111>	0.000152231	0	#DIV/0!	0	0	0	0	0	0	0	0	0	0	0	0	0	0	0	0	0	0	0	0	0	0	0.00262927	0	0	0	0	0	0	0	0.00264131	0	0	0	0	0	0.000818666	0	0	0	0	0	0	0	0
524	<0000010011101>	0	1.76496e-05	0	0	0	0	0	0	0	0	0	0	0	0	0	0	0	0	0	0	0	0	0	0	0	0	0	0	0	0	0	0	0	0	0	0	0	0	0	0	0	0	0	0	0	0	0	0
525	<0000010011110>	2.04666e-05	1.49411e-05	1.36982	0	0	0	0	0	0	0	0	0	0	0	0	0	0	0	0	0	0	0	0	0	0	0	0	0	0	0	0	0	0	0	0	0	0	0	0	0.000818666	0	0	0	0	0	0	0	0
526	<0000010100111>	0	2.04459e-05	0	0	0	0	0	0	0	0	0	0	0	0	0	0	0	0	0	0	0	0	0	0	0	0	0	0	0	0	0	0	0	0	0	0	0	0	0	0	0	0	0	0	0	0	0	0
527	<0000010111100>	0	0.000147992	0	0	0	0	0	0	0	0	0	0	0	0	0	0	0	0	0	0	0	0	0	0	0	0	0	0	0	0	0	0	0	0	0	0	0	0	0	0	0	0	0	0	0	0	0	0
528	<0000011000111>	2.35701e-05	2.4447e-05	0.964129	0	0	0	0	0	0	0	0	0	0	0	0	0	0	0	0	0	0	0	0	0	0	0	0	0	0	0	0	0	0	0	0.000942803	0	0	0	0	0	0	0	0	0	0	0	0	0
529	<0000011001110>	2.98329e-05	1.80455e-05	1.6532	0	0	0	0	0	0	0	0	0	0	0	0	0	0	0	0	0	0	0	0	0	0	0	0	0	0	0	0	0	0	0	0	0	0	0	0	0	0	0.00119332	0	0	0	0	0	0
530	<0000011010011>	2.25836e-05	0	#DIV/0!	0	0	0	0	0	0	0	0	0	0	0	0	0	0	0	0	0	0	0	0	0	0	0	0	0	0	0.000903342	0	0	0	0	0	0	0	0	0	0	0	0	0	0	0	0	0	0
531	<0000011011100>	0	3.71651e-05	0	0	0	0	0	0	0	0	0	0	0	0	0	0	0	0	0	0	0	0	0	0	0	0	0	0	0	0	0	0	0	0	0	0	0	0	0	0	0	0	0	0	0	0	0	0
532	<0000011100101>	0	1.14683e-05	0	0	0	0	0	0	0	0	0	0	0	0	0	0	0	0	0	0	0	0	0	0	0	0	0	0	0	0	0	0	0	0	0	0	0	0	0	0	0	0	0	0	0	0	0	0
533	<0000011100110>	0	1.18646e-05	0	0	0	0	0	0	0	0	0	0	0	0	0	0	0	0	0	0	0	0	0	0	0	0	0	0	0	0	0	0	0	0	0	0	0	0	0	0	0	0	0	0	0	0	0	0
534	<0000011101100>	0	6.52695e-05	0	0	0	0	0	0	0	0	0	0	0	0	0	0	0	0	0	0	0	0	0	0	0	0	0	0	0	0	0	0	0	0	0	0	0	0	0	0	0	0	0	0	0	0	0	0
535	<0000011110001>	0	9.96075e-06	0	0	0	0	0	0	0	0	0	0	0	0	0	0	0	0	0	0	0	0	0	0	0	0	0	0	0	0	0	0	0	0	0	0	0	0	0	0	0	0	0	0	0	0	0	0
536	<0000011111000>	0	1.13804e-05	0	0	0	0	0	0	0	0	0	0	0	0	0	0	0	0	0	0	0	0	0	0	0	0	0	0	0	0	0	0	0	0	0	0	0	0	0	0	0	0	0	0	0	0	0	0
537	<0000100001111>	2.18436e-05	2.14431e-05	1.01868	0	0	0	0	0	0	0	0	0	0	0	0	0	0	0	0	0.000873744	0	0	0	0	0	0	0	0	0	0	0	0	0	0	0	0	0	0	0	0	0	0	0	0	0	0	0	0
538	<0000100010111>	0	4.04742e-05	0	0	0	0	0	0	0	0	0	0	0	0	0	0	0	0	0	0	0	0	0	0	0	0	0	0	0	0	0	0	0	0	0	0	0	0	0	0	0	0	0	0	0	0	0	0
539	<0000100011110>	2.18436e-05	2.15122e-05	1.01541	0	0	0	0	0	0	0	0	0	0	0	0	0	0	0	0	0.000873744	0	0	0	0	0	0	0	0	0	0	0	0	0	0	0	0	0	0	0	0	0	0	0	0	0	0	0	0
540	<0000101001110>	0	5.52356e-05	0	0	0	0	0	0	0	0	0	0	0	0	0	0	0	0	0	0	0	0	0	0	0	0	0	0	0	0	0	0	0	0	0	0	0	0	0	0	0	0	0	0	0	0	0	0
541	<0000101011100>	0	0.000102401	0	0	0	0	0	0	0	0	0	0	0	0	0	0	0	0	0	0	0	0	0	0	0	0	0	0	0	0	0	0	0	0	0	0	0	0	0	0	0	0	0	0	0	0	0	0
542	<0000101100011>	2.74725e-05	0	#DIV/0!	0	0	0	0	0	0	0	0	0	0	0	0	0	0	0	0	0	0	0	0	0	0	0	0.0010989	0	0	0	0	0	0	0	0	0	0	0	0	0	0	0	0	0	0	0	0	0
543	<0000101101100>	0	1.61342e-05	0	0	0	0	0	0	0	0	0	0	0	0	0	0	0	0	0	0	0	0	0	0	0	0	0	0	0	0	0	0	0	0	0	0	0	0	0	0	0	0	0	0	0	0	0	0
544	<0000110000111>	3.84734e-05	1.77969e-05	2.16181	0	0	0	0	0	0	0	0	0	0	0	0	0	0	0	0	0	0	0	0	0	0	0	0	0	0	0	0	0	0	0	0	0	0	0	0.00153894	0	0	0	0	0	0	0	0	0
545	<0000110001101>	0	1.77969e-05	0	0	0	0	0	0	0	0	0	0	0	0	0	0	0	0	0	0	0	0	0	0	0	0	0	0	0	0	0	0	0	0	0	0	0	0	0	0	0	0	0	0	0	0	0	0
546	<0000110001110>	9.57739e-05	4.968e-05	1.92781	0	0	0	0	0	0	0	0	0	0	0	0	0	0.00131839	0	0	0	0	0.00251256	0	0	0	0	0	0	0	0	0	0	0	0	0	0	0	0	0	0	0	0	0	0	0	0	0.00284495	0
547	<0000110100110>	4.12088e-05	0	#DIV/0!	0	0	0	0	0	0	0	0	0	0	0	0	0	0	0	0	0	0	0	0	0	0	0	0.00164835	0	0	0	0	0	0	0	0	0	0	0	0	0	0	0	0	0	0	0	0	0
548	<0000110101100>	3.96197e-05	0	#DIV/0!	0	0	0	0	0	0	0	0	0	0	0	0	0	0	0	0	0	0	0	0	0	0	0	0	0	0	0	0	0	0	0.00158479	0	0	0	0	0	0	0	0	0	0	0	0	0	0
549	<0000110110100>	0	6.50831e-05	0	0	0	0	0	0	0	0	0	0	0	0	0	0	0	0	0	0	0	0	0	0	0	0	0	0	0	0	0	0	0	0	0	0	0	0	0	0	0	0	0	0	0.00378788	0	0	0
550	<0000110111000>	0	3.59103e-05	0	0	0	0	0	0	0	0	0	0	0	0	0	0	0	0	0	0	0	0	0	0	0	0	0	0	0	0	0	0	0	0	0	0	0	0	0	0	0	0	0	0	0	0	0	0
551	<0000111000011>	6.13999e-05	1.97428e-05	3.11	0	0	0	0	0	0	0	0	0	0	0	0	0	0	0	0	0	0	0	0	0	0	0	0	0	0	0	0	0	0	0	0	0	0	0	0	0.002456	0	0	0	0	0	0	0	0
552	<0000111000110>	0	5.7942e-05	0	0	0	0	0	0	0	0	0	0	0	0	0	0	0	0	0	0	0	0	0	0	0	0	0	0	0	0	0	0	0	0	0	0	0	0	0	0	0	0	0	0	0	0	0	0
553	<0000111001100>	2.19106e-05	7.19385e-05	0.304574	0	0	0	0	0	0	0	0	0	0	0	0	0	0	0	0	0	0	0	0	0	0	0.000876424	0	0	0	0	0	0	0	0	0	0	0	0	0	0	0	0	0	0	0	0	0	0
554	<0000111011000>	0	7.36345e-05	0	0	0	0	0	0	0	0	0	0	0	0	0	0	0	0	0	0	0	0	0	0	0	0	0	0	0	0	0	0	0	0	0	0	0	0	0	0	0	0	0	0	0	0	0	0
555	<0000111100100>	0	2.61557e-05	0	0	0	0	0	0	0	0	0	0	0	0	0	0	0	0	0	0	0	0	0	0	0	0	0	0	0	0	0	0	0	0	0	0	0	0	0	0	0	0	0	0	0	0	0	0
556	<0000111101000>	0	4.89471e-05	0	0	0	0	0	0	0	0	0	0	0	0	0	0	0	0	0	0	0	0	0	0	0	0	0	0	0	0	0	0	0	0	0	0	0	0	0	0	0	0	0	0	0	0	0	0
557	<0000111110000>	0	3.86963e-05	0	0	0	0	0	0	0	0	0	0	0	0	0	0	0	0	0	0	0	0	0	0	0	0	0	0	0	0	0	0	0	0	0	0	0	0	0	0	0	0	0	0	0	0	0	0
558	<0001000001111>	4.28964e-05	1.12639e-05	3.8083	0	0	0	0	0	0	0	0	0	0	0	0	0	0	0	0	0	0	0	0	0.00171585	0	0	0	0	0	0	0	0	0	0	0	0	0	0	0	0	0	0	0	0	0	0	0	0
559	<0001001000111>	0	1.5535e-05	0	0	0	0	0	0	0	0	0	0	0	0	0	0	0	0	0	0	0	0	0	0	0	0	0	0	0	0	0	0	0	0	0	0	0	0	0	0	0	0	0	0	0	0	0	0
560	<0001001011001>	2.53979e-05	0	#DIV/0!	0	0	0	0	0.00101592	0	0	0	0	0	0	0	0	0	0	0	0	0	0	0	0	0	0	0	0	0	0	0	0	0	0	0	0	0	0	0	0	0	0	0	0	0	0	0	0
561	<0001001011100>	0	1.09282e-05	0	0	0	0	0	0	0	0	0	0	0	0	0	0	0	0	0	0	0	0	0	0	0	0	0	0	0	0	0	0	0	0	0	0	0	0	0	0	0	0	0	0	0	0	0	0
562	<0001010000111>	0	5.84286e-05	0	0	0	0	0	0	0	0	0	0	0	0	0	0	0	0	0	0	0	0	0	0	0	0	0	0	0	0	0	0	0	0	0	0	0	0	0	0	0	0	0	0	0	0	0	0
563	<0001011000101>	0	7.64555e-06	0	0	0	0	0	0	0	0	0	0	0	0	0	0	0	0	0	0	0	0	0	0	0	0	0	0	0	0	0	0	0	0	0	0	0	0	0	0	0	0	0	0	0	0	0	0
564	<0001011100100>	0	1.12575e-05	0	0	0	0	0	0	0	0	0	0	0	0	0	0	0	0	0	0	0	0	0	0	0	0	0	0	0	0	0	0	0	0	0	0	0	0	0	0	0	0	0	0	0	0	0	0
565	<0001100011100>	0	2.08004e-05	0	0	0	0	0	0	0	0	0	0	0	0	0	0	0	0	0	0	0	0	0	0	0	0	0	0	0	0	0	0	0	0	0	0	0	0	0	0	0	0	0	0	0	0	0	0
566	<0001110000110>	8.46414e-05	0	#DIV/0!	0	0	0	0	0	0	0	0	0	0	0	0	0	0	0	0	0	0	0	0	0	0	0	0	0	0	0	0	0	0	0	0	0	0	0	0.00338566	0	0	0	0	0	0	0	0	0
567	<0001110100001>	0	2.97774e-05	0	0	0	0	0	0	0	0	0	0	0	0	0	0	0	0	0	0	0	0	0	0	0	0	0	0	0	0	0	0	0	0	0	0	0	0	0	0	0	0	0	0	0	0	0	0
568	<0001110110000>	4.44365e-05	0	#DIV/0!	0	0	0	0	0	0	0	0	0	0	0	0	0	0	0	0	0	0.00177746	0	0	0	0	0	0	0	0	0	0	0	0	0	0	0	0	0	0	0	0	0	0	0	0	0	0	0
569	<0001111000100>	0	1.03621e-05	0	0	0	0	0	0	0	0	0	0	0	0	0	0	0	0	0	0	0	0	0	0	0	0	0	0	0	0	0	0	0	0	0	0	0	0	0	0	0	0	0	0	0	0	0	0
570	<0001111001000>	0	5.52356e-05	0	0	0	0	0	0	0	0	0	0	0	0	0	0	0	0	0	0	0	0	0	0	0	0	0	0	0	0	0	0	0	0	0	0	0	0	0	0	0	0	0	0	0	0	0	0
571	<0001111010000>	0	3.66477e-05	0	0	0	0	0	0	0	0	0	0	0	0	0	0	0	0	0	0	0	0	0	0	0	0	0	0	0	0	0	0	0	0	0	0	0	0	0	0	0	0	0	0	0	0	0	0
572	<0001111100000>	0	8.69652e-06	0	0	0	0	0	0	0	0	0	0	0	0	0	0	0	0	0	0	0	0	0	0	0	0	0	0	0	0	0	0	0	0	0	0	0	0	0	0	0	0	0	0	0	0	0	0
573	<0010000001111>	0.0004109	6.18199e-05	6.64673	0	0	0	0	0	0	0.00180995	0	0	0	0	0	0.00527937	0.00131839	0	0	0	0.00213295	0	0	0	0	0.00219106	0	0	0	0	0	0	0	0	0	0	0.000720981	0	0	0	0	0.00298329	0	0	0	0.000931099	0	0
574	<0010000010111>	0.000100643	0	#DIV/0!	0	0	0	0	0	0	0	0	0	0	0	0	0	0.00197759	0	0	0	0	0	0	0	0	0	0	0	0	0	0	0	0	0	0	0	0	0	0	0	0	0	0.00204813	0	0	0	0	0
575	<0010000011110>	0	5.24139e-05	0	0	0	0	0	0	0	0	0	0	0	0	0	0	0	0	0	0	0	0	0	0	0	0	0	0	0	0	0	0	0	0	0	0	0	0	0	0	0	0	0	0	0	0	0	0
576	<0010000100111>	0.000179303	0	#DIV/0!	0	0	0	0	0	0	0	0	0	0	0	0	0	0	0	0	0	0	0.00439698	0	0	0	0	0	0	0	0	0	0	0	0	0	0	0	0.00180614	0	0	0.000968992	0	0	0	0	0	0	0
577	<0010000111100>	2.98329e-05	0	#DIV/0!	0	0	0	0	0	0	0	0	0	0	0	0	0	0	0	0	0	0	0	0	0	0	0	0	0	0	0	0	0	0	0	0	0	0	0	0	0	0	0.00119332	0	0	0	0	0	0
578	<0010001000111>	2.43665e-05	0	#DIV/0!	0	0.000974659	0	0	0	0	0	0	0	0	0	0	0	0	0	0	0	0	0	0	0	0	0	0	0	0	0	0	0	0	0	0	0	0	0	0	0	0	0	0	0	0	0	0	0
579	<0010001001110>	1.71585e-05	0	#DIV/0!	0	0	0	0	0	0	0	0	0	0	0	0	0	0	0	0	0	0	0	0	0.000686342	0	0	0	0	0	0	0	0	0	0	0	0	0	0	0	0	0	0	0	0	0	0	0	0
580	<0010001010101>	0	8.86186e-05	0	0	0	0	0	0	0	0	0	0	0	0	0	0	0	0	0	0	0	0	0	0	0	0	0	0	0	0	0	0	0	0	0	0	0	0	0	0	0	0	0	0	0	0	0	0
581	<0010001011100>	5.83839e-05	1.10791e-05	5.26975	0	0	0	0	0	0	0	0	0	0	0	0	0	0	0.00233536	0	0	0	0	0	0	0	0	0	0	0	0	0	0	0	0	0	0	0	0	0	0	0	0	0	0	0	0	0	0
582	<0010001101100>	0	2.9172e-05	0	0	0	0	0	0	0	0	0	0	0	0	0	0	0	0	0	0	0	0	0	0	0	0	0	0	0	0	0	0	0	0	0	0	0	0	0	0	0	0	0	0	0	0	0	0
583	<0010010000111>	0.000165319	0	#DIV/0!	0	0	0	0	0	0	0	0	0	0	0	0.0038674	0	0	0	0	0	0	0	0	0.00274537	0	0	0	0	0	0	0	0	0	0	0	0	0	0	0	0	0	0	0	0	0	0	0	0
584	<0010010001110>	0	2.14125e-05	0	0	0	0	0	0	0	0	0	0	0	0	0	0	0	0	0	0	0	0	0	0	0	0	0	0	0	0	0	0	0	0	0	0	0	0	0	0	0	0	0	0	0	0	0	0
585	<0010010011100>	0	1.87785e-05	0	0	0	0	0	0	0	0	0	0	0	0	0	0	0	0	0	0	0	0	0	0	0	0	0	0	0	0	0	0	0	0	0	0	0	0	0	0	0	0	0	0	0	0	0.00189663	0
586	<0010011000101>	0	2.15122e-05	0	0	0	0	0	0	0	0	0	0	0	0	0	0	0	0	0	0	0	0	0	0	0	0	0	0	0	0	0	0	0	0	0	0	0	0	0	0	0	0	0	0	0	0	0	0
587	<0010011000110>	3.09406e-05	0	#DIV/0!	0	0	0	0	0	0	0	0.00123762	0	0	0	0	0	0	0	0	0	0	0	0	0	0	0	0	0	0	0	0	0	0	0	0	0	0	0	0	0	0	0	0	0	0	0	0	0
588	<0010011001100>	0	2.5219e-05	0	0	0	0	0	0	0	0	0	0	0	0	0	0	0	0	0	0	0	0	0	0	0	0	0	0	0	0	0	0	0	0	0	0	0	0	0	0	0	0	0	0	0	0	0	0
589	<0010011110000>	0	1.71594e-05	0	0	0	0	0	0	0	0	0	0	0	0	0	0	0	0	0	0	0	0	0	0	0	0	0	0	0	0	0	0	0	0	0	0	0	0	0	0	0	0	0	0	0	0	0	0
590	<0010100000111>	0.000105012	7.38604e-06	14.2176	0	0	0.00319343	0	0	0	0	0	0	0	0	0	0	0	0	0.00100705	0	0	0	0	0	0	0	0	0	0	0	0	0	0	0	0	0	0	0	0	0	0	0	0	0	0	0	0	0
591	<0010100001110>	0	2.80613e-05	0	0	0	0	0	0	0	0	0	0	0	0	0	0	0	0	0	0	0	0	0	0	0	0	0	0	0	0	0	0	0	0	0	0	0	0	0	0	0	0	0	0	0	0	0	0
592	<0010100010011>	8.24176e-05	0	#DIV/0!	0	0	0	0	0	0	0	0	0	0	0	0	0	0	0	0	0	0	0	0	0	0	0	0.0032967	0	0	0	0	0	0	0	0	0	0	0	0	0	0	0	0	0	0	0	0	0
593	<0010100010110>	0	3.15273e-05	0	0	0	0	0	0	0	0	0	0	0	0	0	0	0	0	0	0	0	0	0	0	0	0	0	0	0	0	0	0	0	0	0	0	0	0	0	0	0	0	0	0	0	0	0	0
594	<0010100100101>	0	4.00387e-05	0	0	0	0	0	0	0	0	0	0	0	0	0	0	0	0	0	0	0	0	0	0	0	0	0	0	0	0	0	0	0	0	0	0	0	0	0	0	0	0	0	0	0	0	0	0
595	<0010101000011>	4.32227e-05	0	#DIV/0!	0	0	0	0.00172891	0	0	0	0	0	0	0	0	0	0	0	0	0	0	0	0	0	0	0	0	0	0	0	0	0	0	0	0	0	0	0	0	0	0	0	0	0	0	0	0	0
596	<0010101000110>	0	1.06234e-05	0	0	0	0	0	0	0	0	0	0	0	0	0	0	0	0	0	0	0	0	0	0	0	0	0	0	0	0	0	0	0	0	0	0	0	0	0	0	0	0	0	0	0	0	0	0
597	<0010101100010>	0	7.58697e-06	0	0	0	0	0	0	0	0	0	0	0	0	0	0	0	0	0	0	0	0	0	0	0	0	0	0	0	0	0	0	0	0	0	0	0	0	0	0	0	0	0	0	0	0	0	0
598	<0010110000110>	5.70255e-05	1.61342e-05	3.53446	0	0	0.00228102	0	0	0	0	0	0	0	0	0	0	0	0	0	0	0	0	0	0	0	0	0	0	0	0	0	0	0	0	0	0	0	0	0	0	0	0	0	0	0	0	0	0
599	<0010110001100>	6.28536e-05	9.0384e-05	0.695406	0	0	0	0	0	0	0	0	0	0	0	0	0	0	0	0	0	0	0	0	0	0	0	0	0	0	0	0	0	0	0	0.00251414	0	0	0	0	0	0	0	0	0	0	0	0	0
600	<0010110010100>	0	4.89658e-05	0	0	0	0	0	0	0	0	0	0	0	0	0	0	0	0	0	0	0	0	0	0	0	0	0	0	0	0	0	0	0	0	0	0	0	0	0	0	0	0	0	0	0	0	0	0
601	<0010111000001>	0	2.68757e-05	0	0	0	0	0	0	0	0	0	0	0	0	0	0	0	0	0	0	0	0	0	0	0	0	0	0	0	0	0	0	0	0	0	0	0	0	0	0	0	0	0	0	0	0	0	0
602	<0010111000100>	0	9.38482e-06	0	0	0	0	0	0	0	0	0	0	0	0	0	0	0	0	0	0	0	0	0	0	0	0	0	0	0	0	0	0	0	0	0	0	0	0	0	0	0	0	0	0	0	0	0	0
603	<0010111100000>	0	5.1892e-05	0	0	0	0	0	0	0	0	0	0	0	0	0	0	0	0	0	0	0	0	0	0	0	0	0	0	0	0	0	0	0	0	0	0	0	0	0	0	0	0	0	0	0	0	0	0
604	<0011000000111>	0.000114051	1.70218e-05	6.70031	0	0	0.00456204	0	0	0	0	0	0	0	0	0	0	0	0	0	0	0	0	0	0	0	0	0	0	0	0	0	0	0	0	0	0	0	0	0	0	0	0	0	0	0	0	0	0
605	<0011000101100>	0	3.91343e-05	0	0	0	0	0	0	0	0	0	0	0	0	0	0	0	0	0	0	0	0	0	0	0	0	0	0	0	0	0	0	0	0	0	0	0	0	0	0	0	0	0	0	0	0	0	0
606	<0011010001010>	3.65497e-05	0	#DIV/0!	0	0.00146199	0	0	0	0	0	0	0	0	0	0	0	0	0	0	0	0	0	0	0	0	0	0	0	0	0	0	0	0	0	0	0	0	0	0	0	0	0	0	0	0	0	0	0
607	<0011010001100>	0	2.72755e-05	0	0	0	0	0	0	0	0	0	0	0	0	0	0	0	0	0	0	0	0	0	0	0	0	0	0	0	0	0	0	0	0	0	0	0	0	0	0	0	0	0	0	0	0	0	0
608	<0011011000001>	0	1.22159e-05	0	0	0	0	0	0	0	0	0	0	0	0	0	0	0	0	0	0	0	0	0	0	0	0	0	0	0	0	0	0	0	0	0	0	0	0	0	0	0	0	0	0	0	0	0	0
609	<0011011000100>	0	3.6186e-05	0	0	0	0	0	0	0	0	0	0	0	0	0	0	0	0	0	0	0	0	0	0	0	0	0	0	0	0	0	0	0	0	0	0	0	0	0	0	0	0	0	0	0	0	0	0
610	<0011011010000>	0	5.03867e-05	0	0	0	0	0	0	0	0	0	0	0	0	0	0	0	0	0	0	0	0	0	0	0	0	0	0	0	0	0	0	0	0	0	0	0	0	0	0	0	0	0	0	0	0	0	0
611	<0011011100000>	0	3.62484e-05	0	0	0	0	0	0	0	0	0	0	0	0	0	0	0	0	0	0	0	0	0	0	0	0	0	0	0	0	0	0	0	0	0	0	0	0	0	0	0	0	0	0	0	0	0	0
612	<0011100000101>	0	1.04002e-05	0	0	0	0	0	0	0	0	0	0	0	0	0	0	0	0	0	0	0	0	0	0	0	0	0	0	0	0	0	0	0	0	0	0	0	0	0	0	0	0	0	0	0	0	0	0
613	<0011100001010>	0	3.32248e-05	0	0	0	0	0	0	0	0	0	0	0	0	0	0	0	0	0	0	0	0	0	0	0	0	0	0	0	0	0	0	0	0	0	0	0	0	0	0	0	0	0	0	0	0	0	0
614	<0011101000010>	0	3.43189e-05	0	0	0	0	0	0	0	0	0	0	0	0	0	0	0	0	0	0	0	0	0	0	0	0	0	0	0	0	0	0	0	0	0	0	0	0	0	0	0	0	0	0	0	0	0	0
615	<0011110000010>	0	1.83965e-05	0	0	0	0	0	0	0	0	0	0	0	0	0	0	0	0	0	0	0	0	0	0	0	0	0	0	0	0	0	0	0	0	0	0	0	0	0	0	0	0	0	0	0	0	0	0
616	<0011110010000>	0	2.68903e-05	0	0	0	0	0	0	0	0	0	0	0	0	0	0	0	0	0	0	0	0	0	0	0	0	0	0	0	0	0	0	0	0	0	0	0	0	0	0	0	0	0	0	0	0	0	0
617	<0011110100000>	0	1.77676e-05	0	0	0	0	0	0	0	0	0	0	0	0	0	0	0	0	0	0	0	0	0	0	0	0	0	0	0	0	0	0	0	0	0	0	0	0	0	0	0	0	0	0	0	0	0	0
618	<0011111000000>	0	2.22902e-05	0	0	0	0	0	0	0	0	0	0	0	0	0	0	0	0	0	0	0	0	0	0	0	0	0	0	0	0	0	0	0	0	0	0	0	0	0	0	0	0	0	0	0	0	0	0
619	<0100000001111>	0.000217964	1.18646e-05	18.371	0	0	0	0.000691563	0	0	0	0	0	0	0	0	0	0.00131839	0	0	0	0	0	0	0	0	0	0	0	0	0	0	0	0	0	0.000628536	0	0	0	0.00369344	0	0	0.00238663	0	0	0	0	0	0
620	<0100000011110>	6.1049e-05	4.06194e-05	1.50295	0	0	0	0	0	0	0	0	0	0	0	0	0	0	0	0	0	0	0	0	0	0.001	0	0	0	0	0	0	0	0	0	0	0	0.00144196	0	0	0	0	0	0	0	0	0	0	0
621	<0100001000111>	3.01023e-05	0	#DIV/0!	0	0	0	0	0	0	0	0	0	0	0	0	0	0	0	0	0	0	0	0	0	0	0	0	0	0	0	0	0	0	0	0	0	0	0.00120409	0	0	0	0	0	0	0	0	0	0
622	<0100001110100>	0	1.03567e-05	0	0	0	0	0	0	0	0	0	0	0	0	0	0	0	0	0	0	0	0	0	0	0	0	0	0	0	0	0	0	0	0	0	0	0	0	0	0	0	0	0	0	0	0	0	0
623	<0100010000111>	3.27654e-05	1.80455e-05	1.81571	0	0	0	0	0	0	0	0	0	0	0	0	0	0	0	0	0.00131062	0	0	0	0	0	0	0	0	0	0	0	0	0	0	0	0	0	0	0	0	0	0	0	0	0	0	0	0
624	<0100010001110>	0.00010851	0	#DIV/0!	0	0	0	0	0	0	0	0	0	0	0	0	0	0	0	0	0	0	0.00188442	0	0	0	0	0	0	0	0	0	0	0	0	0	0	0	0	0	0.002456	0	0	0	0	0	0	0	0
625	<0100010100011>	3.45781e-05	0	#DIV/0!	0	0	0	0.00138313	0	0	0	0	0	0	0	0	0	0	0	0	0	0	0	0	0	0	0	0	0	0	0	0	0	0	0	0	0	0	0	0	0	0	0	0	0	0	0	0	0
626	<0100011000011>	2.64131e-05	0	#DIV/0!	0	0	0	0	0	0	0	0	0	0	0	0	0	0	0	0	0	0	0	0	0	0	0	0	0	0	0	0	0	0	0.00105652	0	0	0	0	0	0	0	0	0	0	0	0	0	0
627	<0100011100100>	0	1.15982e-05	0	0	0	0	0	0	0	0	0	0	0	0	0	0	0	0	0	0	0	0	0	0	0	0	0	0	0	0	0	0	0	0	0	0	0	0	0	0	0	0	0	0	0	0	0	0
628	<0100100000111>	0	1.81781e-05	0	0	0	0	0	0	0	0	0	0	0	0	0	0	0	0	0	0	0	0	0	0	0	0	0	0	0	0	0	0	0	0	0	0	0	0	0	0	0	0	0	0	0	0	0	0
629	<0100110000011>	1.71585e-05	8.69652e-06	1.97304	0	0	0	0	0	0	0	0	0	0	0	0	0	0	0	0	0	0	0	0	0.000686342	0	0	0	0	0	0	0	0	0	0	0	0	0	0	0	0	0	0	0	0	0	0	0	0
630	<0100110000110>	0	3.69302e-05	0	0	0	0	0	0	0	0	0	0	0	0	0	0	0	0	0	0	0	0	0	0	0	0	0	0	0	0	0	0	0	0	0	0	0	0	0	0	0	0	0	0	0	0	0	0
631	<0100110001100>	0	3.15605e-05	0	0	0	0	0	0	0	0	0	0	0	0	0	0	0	0	0	0	0	0	0	0	0	0	0	0	0	0	0	0	0	0	0	0	0	0	0	0	0	0	0	0	0	0	0	0
632	<0100111000010>	0	9.87138e-06	0	0	0	0	0	0	0	0	0	0	0	0	0	0	0	0	0	0	0	0	0	0	0	0	0	0	0	0	0	0	0	0	0	0	0	0	0	0	0	0	0	0	0	0	0	0
633	<0100111000100>	0	2.27609e-05	0	0	0	0	0	0	0	0	0	0	0	0	0	0	0	0	0	0	0	0	0	0	0	0	0	0	0	0	0	0	0	0	0	0	0	0	0	0	0	0	0	0	0	0	0	0
634	<0101010001100>	0	1.49411e-05	0	0	0	0	0	0	0	0	0	0	0	0	0	0	0	0	0	0	0	0	0	0	0	0	0	0	0	0	0	0	0	0	0	0	0	0	0	0	0	0	0	0	0	0	0	0
635	<0101111000000>	0	2.30149e-05	0	0	0	0	0	0	0	0	0	0	0	0	0	0	0	0	0	0	0	0	0	0	0	0	0	0	0	0	0	0	0	0	0	0	0	0	0	0	0	0	0	0	0	0	0	0
636	<0110000000111>	0.000110214	0	#DIV/0!	0	0	0	0	0	0	0	0	0	0	0	0	0	0	0	0	0.0030581	0	0	0	0	0	0	0	0.00135044	0	0	0	0	0	0	0	0	0	0	0	0	0	0	0	0	0	0	0	0
637	<0110000001101>	3.01023e-05	0	#DIV/0!	0	0	0	0	0	0	0	0	0	0	0	0	0	0	0	0	0	0	0	0	0	0	0	0	0	0	0	0	0	0	0	0	0	0	0.00120409	0	0	0	0	0	0	0	0	0	0
638	<0110000101100>	0	8.69652e-06	0	0	0	0	0	0	0	0	0	0	0	0	0	0	0	0	0	0	0	0	0	0	0	0	0	0	0	0	0	0	0	0	0	0	0	0	0	0	0	0	0	0	0	0	0	0
639	<0110000110100>	0	3.9843e-05	0	0	0	0	0	0	0	0	0	0	0	0	0	0	0	0	0	0	0	0	0	0	0	0	0	0	0	0	0	0	0	0	0	0	0	0	0	0	0	0	0	0	0	0	0	0
640	<0110010000011>	5.06415e-05	0	#DIV/0!	0	0	0	0	0	0	0	0	0	0	0	0	0	0	0	0	0	0	0	0	0	0	0	0	0.00202566	0	0	0	0	0	0	0	0	0	0	0	0	0	0	0	0	0	0	0	0
641	<0110011000010>	0	1.99215e-05	0	0	0	0	0	0	0	0	0	0	0	0	0	0	0	0	0	0	0	0	0	0	0	0	0	0	0	0	0	0	0	0	0	0	0	0	0	0	0	0	0	0	0	0	0	0
642	<0110011000100>	0	1.16757e-05	0	0	0	0	0	0	0	0	0	0	0	0	0	0	0	0	0	0	0	0	0	0	0	0	0	0	0	0	0	0	0	0	0	0	0	0	0	0	0	0	0	0	0	0	0	0
643	<0110011100000>	0	1.5535e-05	0	0	0	0	0	0	0	0	0	0	0	0	0	0	0	0	0	0	0	0	0	0	0	0	0	0	0	0	0	0	0	0	0	0	0	0	0	0	0	0	0	0	0	0	0	0
644	<0110100000110>	0	2.3379e-05	0	0	0	0	0	0	0	0	0	0	0	0	0	0	0	0	0	0	0	0	0	0	0	0	0	0	0	0	0	0	0	0	0	0	0	0	0	0	0	0	0	0	0	0	0	0
645	<0110100010010>	3.84025e-05	0	#DIV/0!	0	0	0	0	0	0	0	0	0	0	0	0	0	0	0	0	0	0	0	0	0	0	0	0	0	0	0	0	0	0	0	0	0	0	0	0	0	0	0	0.0015361	0	0	0	0	0
646	<0110111000000>	0	1.30448e-05	0	0	0	0	0	0	0	0	0	0	0	0	0	0	0	0	0	0	0	0	0	0	0	0	0	0	0	0	0	0	0	0	0	0	0	0	0	0	0	0	0	0	0	0	0	0
647	<0111000000011>	0	3.55352e-05	0	0	0	0	0	0	0	0	0	0	0	0	0	0	0	0	0	0	0	0	0	0	0	0	0	0	0	0	0	0	0	0	0	0	0	0	0	0	0	0	0	0	0	0	0	0
648	<0111010100000>	0	2.65544e-05	0	0	0	0	0	0	0	0	0	0	0	0	0	0	0	0	0	0	0	0	0	0	0	0	0	0	0	0	0	0	0	0	0	0	0	0	0	0	0	0	0	0	0	0	0	0
649	<0111011000000>	0	8.69652e-06	0	0	0	0	0	0	0	0	0	0	0	0	0	0	0	0	0	0	0	0	0	0	0	0	0	0	0	0	0	0	0	0	0	0	0	0	0	0	0	0	0	0	0	0	0	0
650	<0111100100000>	3.79363e-05	0	#DIV/0!	0	0	0	0	0	0	0	0	0	0	0	0	0	0	0	0	0	0	0	0	0	0	0	0	0	0	0	0	0.00151745	0	0	0	0	0	0	0	0	0	0	0	0	0	0	0	0
651	<0111110000000>	0	5.59473e-05	0	0	0	0	0	0	0	0	0	0	0	0	0	0	0	0	0	0	0	0	0	0	0	0	0	0	0	0	0	0	0	0	0	0	0	0	0	0	0	0	0	0	0	0	0	0
652	<1000000001111>	0.000350493	2.81598e-05	12.4466	0	0	0	0.000691563	0	0	0	0.00123762	0	0	0	0	0.00263968	0	0	0	0.000873744	0	0	0	0	0	0	0.00164835	0	0	0	0	0.00151745	0.00145631	0	0	0.00154679	0	0.00240819	0	0	0	0	0	0	0	0	0	0
653	<1000000010111>	0.00011587	0	#DIV/0!	0	0	0	0	0	0	0	0	0	0	0	0	0	0.00131839	0	0	0	0.00177746	0	0	0	0	0	0	0	0	0	0	0	0	0	0	0	0	0	0.00153894	0	0	0	0	0	0	0	0	0
654	<1000001001110>	0	1.59351e-05	0	0	0	0	0	0	0	0	0	0	0	0	0	0	0	0	0	0	0	0	0	0	0	0	0	0	0	0	0	0	0	0	0	0	0	0	0	0	0	0	0	0	0	0	0	0
655	<1000001010110>	1.72891e-05	0	#DIV/0!	0	0	0	0.000691563	0	0	0	0	0	0	0	0	0	0	0	0	0	0	0	0	0	0	0	0	0	0	0	0	0	0	0	0	0	0	0	0	0	0	0	0	0	0	0	0	0
656	<1000001100110>	0	1.34342e-05	0	0	0	0	0	0	0	0	0	0	0	0	0	0	0	0	0	0	0	0	0	0	0	0	0	0	0	0	0	0	0	0	0	0	0	0	0	0	0	0	0	0	0	0	0	0
657	<1000001101100>	0	1.05705e-05	0	0	0	0	0	0	0	0	0	0	0	0	0	0	0	0	0	0	0	0	0	0	0	0	0	0	0	0	0	0	0	0	0	0	0	0	0	0	0	0	0	0	0	0	0	0
658	<1000010000111>	6.13479e-05	9.15064e-06	6.70422	0	0	0	0	0	0	0	0	0	0	0	0	0	0	0	0	0	0	0	0	0	0	0	0.0010989	0	0	0.00135501	0	0	0	0	0	0	0	0	0	0	0	0	0	0	0	0	0	0
659	<1000010001101>	0	1.21187e-05	0	0	0	0	0	0	0	0	0	0	0	0	0	0	0	0	0	0	0	0	0	0	0	0	0	0	0	0	0	0	0	0	0	0	0	0	0	0	0	0	0	0	0	0	0	0
660	<1000010001110>	0	2.68903e-05	0	0	0	0	0	0	0	0	0	0	0	0	0	0	0	0	0	0	0	0	0	0	0	0	0	0	0	0	0	0	0	0	0	0	0	0	0	0	0	0	0	0	0	0	0	0
661	<1000010100110>	0	3.05398e-05	0	0	0	0	0	0	0	0	0	0	0	0	0	0	0	0	0	0	0	0	0	0	0	0	0	0	0	0	0	0	0	0	0	0	0	0	0	0	0	0	0	0	0	0	0	0
662	<1000010101100>	0	2.07134e-05	0	0	0	0	0	0	0	0	0	0	0	0	0	0	0	0	0	0	0	0	0	0	0	0	0	0	0	0	0	0	0	0	0	0	0	0	0	0	0	0	0	0	0	0	0	0
663	<1000010110100>	0	2.10301e-05	0	0	0	0	0	0	0	0	0	0	0	0	0	0	0	0	0	0	0	0	0	0	0	0	0	0	0	0	0	0	0	0	0	0	0	0	0	0	0	0	0	0	0	0	0	0
664	<1000010111000>	0	1.09282e-05	0	0	0	0	0	0	0	0	0	0	0	0	0	0	0	0	0	0	0	0	0	0	0	0	0	0	0	0	0	0	0	0	0	0	0	0	0	0	0	0	0	0	0	0	0	0
665	<1000011000011>	2.98329e-05	0	#DIV/0!	0	0	0	0	0	0	0	0	0	0	0	0	0	0	0	0	0	0	0	0	0	0	0	0	0	0	0	0	0	0	0	0	0	0	0	0	0	0	0.00119332	0	0	0	0	0	0
666	<1000011001100>	0	3.58525e-05	0	0	0	0	0	0	0	0	0	0	0	0	0	0	0	0	0	0	0	0	0	0	0	0	0	0	0	0	0	0	0	0	0	0	0	0	0	0	0	0	0	0	0	0	0	0
667	<1000011100100>	0	2.67594e-05	0	0	0	0	0	0	0	0	0	0	0	0	0	0	0	0	0	0	0	0	0	0	0	0	0	0	0	0	0	0	0	0	0	0	0	0	0	0	0	0	0	0	0	0	0	0
668	<1000100000111>	1.69319e-05	1.43805e-05	1.17742	0	0	0	0	0.000677277	0	0	0	0	0	0	0	0	0	0	0	0	0	0	0	0	0	0	0	0	0	0	0	0	0	0	0	0	0	0	0	0	0	0	0	0	0	0	0	0
669	<1000100001101>	3.29598e-05	0	#DIV/0!	0	0	0	0	0	0	0	0	0	0	0	0	0	0.00131839	0	0	0	0	0	0	0	0	0	0	0	0	0	0	0	0	0	0	0	0	0	0	0	0	0	0	0	0	0	0	0
670	<1000100010101>	2.43665e-05	0	#DIV/0!	0	0.000974659	0	0	0	0	0	0	0	0	0	0	0	0	0	0	0	0	0	0	0	0	0	0	0	0	0	0	0	0	0	0	0	0	0	0	0	0	0	0	0	0	0	0	0
671	<1000100011100>	0	2.49019e-05	0	0	0	0	0	0	0	0	0	0	0	0	0	0	0	0	0	0	0	0	0	0	0	0	0	0	0	0	0	0	0	0	0	0	0	0	0	0	0	0	0	0	0	0	0	0
672	<1000100110100>	0	2.58917e-05	0	0	0	0	0	0	0	0	0	0	0	0	0	0	0	0	0	0	0	0	0	0	0	0	0	0	0	0	0	0	0	0	0	0	0	0	0	0	0	0	0	0	0	0	0	0
673	<1000101001100>	0	2.50025e-05	0	0	0	0	0	0	0	0	0	0	0	0	0	0	0	0	0	0	0	0	0	0	0	0	0	0	0	0	0	0	0	0	0	0	0	0	0	0	0	0	0	0	0	0	0	0
674	<1000110100100>	0	3.99233e-05	0	0	0	0	0	0	0	0	0	0	0	0	0	0	0	0	0	0	0	0	0	0	0	0	0	0	0	0	0	0	0	0	0	0	0	0	0	0	0	0	0	0	0	0	0	0
675	<1000111000100>	0	7.92577e-05	0	0	0	0	0	0	0	0	0	0	0	0	0	0	0	0	0	0	0	0	0	0	0	0	0	0	0	0	0	0	0	0	0	0	0	0	0	0	0	0	0	0	0.00151515	0	0	0
676	<1001000000111>	7.20981e-05	0	#DIV/0!	0	0	0	0	0	0	0	0	0	0	0	0	0	0	0	0	0	0	0	0	0	0	0	0	0	0	0	0	0	0	0	0	0	0.00288392	0	0	0	0	0	0	0	0	0	0	0
677	<1001010001100>	0	4.50609e-05	0	0	0	0	0	0	0	0	0	0	0	0	0	0	0	0	0	0	0	0	0	0	0	0	0	0	0	0	0	0	0	0	0	0	0	0	0	0	0	0	0	0	0	0	0	0
678	<1001011001000>	0	4.15202e-05	0	0	0	0	0	0	0	0	0	0	0	0	0	0	0	0	0	0	0	0	0	0	0	0	0	0	0	0	0	0	0	0	0	0	0	0	0	0	0	0	0	0	0	0	0	0
679	<1001100000110>	0	2.81078e-05	0	0	0	0	0	0	0	0	0	0	0	0	0	0	0	0	0	0	0	0	0	0	0	0	0	0	0	0	0	0	0	0	0	0	0	0	0	0	0	0	0	0	0	0	0	0
680	<1001100010001>	0	2.68903e-05	0	0	0	0	0	0	0	0	0	0	0	0	0	0	0	0	0	0	0	0	0	0	0	0	0	0	0	0	0	0	0	0	0	0	0	0	0	0	0	0	0	0	0	0	0	0
681	<1001111000000>	0	4.78526e-05	0	0	0	0	0	0	0	0	0	0	0	0	0	0	0	0	0	0	0	0	0	0	0	0	0	0	0	0	0	0	0	0	0	0	0	0	0	0	0	0	0	0	0	0	0	0
682	<1010000000111>	0.000226277	3.55937e-05	6.35722	0	0.000974659	0	0	0.00135455	0	0	0	0	0	0	0	0	0	0	0	0.00174749	0.00213295	0	0	0	0	0	0	0	0	0	0	0	0	0	0	0	0	0.00120409	0	0.00163733	0	0	0	0	0	0	0	0
683	<1010000001101>	9.08724e-05	0	#DIV/0!	0	0	0	0	0	0	0	0	0.00363489	0	0	0	0	0	0	0	0	0	0	0	0	0	0	0	0	0	0	0	0	0	0	0	0	0	0	0	0	0	0	0	0	0	0	0	0
684	<1010000001110>	8.07355e-05	0	#DIV/0!	0	0	0	0	0	0	0	0	0	0	0	0	0	0	0	0	0	0.00106648	0	0	0	0	0	0	0	0	0	0	0	0	0	0	0	0.00216294	0	0	0	0	0	0	0	0	0	0	0
685	<1010000101100>	0	9.25326e-05	0	0	0	0	0	0	0	0	0	0	0	0	0	0	0	0	0	0	0	0	0	0	0	0	0	0	0	0	0	0	0	0	0	0	0	0	0	0	0	0	0	0	0	0	0	0
686	<1010001000101>	2.95159e-05	0	#DIV/0!	0	0	0	0	0	0	0	0	0	0	0	0	0	0	0	0	0	0	0	0	0	0	0	0	0	0	0	0.00118064	0	0	0	0	0	0	0	0	0	0	0	0	0	0	0	0	0
687	<1010010001100>	0	7.3586e-06	0	0	0	0	0	0	0	0	0	0	0	0	0	0	0	0	0	0	0	0	0	0	0	0	0	0	0	0	0	0	0	0	0	0	0	0	0	0	0	0	0	0	0	0	0	0
688	<1010010101000>	0	1.40539e-05	0	0	0	0	0	0	0	0	0	0	0	0	0	0	0	0	0	0	0	0	0	0	0	0	0	0	0	0	0	0	0	0	0	0	0	0	0	0	0	0	0	0	0	0	0	0
689	<1010011000100>	3.3761e-05	0	#DIV/0!	0	0	0	0	0	0	0	0	0	0	0	0	0	0	0	0	0	0	0	0	0	0	0	0	0.00135044	0	0	0	0	0	0	0	0	0	0	0	0	0	0	0	0	0	0	0	0
690	<1010011001000>	0	1.0803e-05	0	0	0	0	0	0	0	0	0	0	0	0	0	0	0	0	0	0	0	0	0	0	0	0	0	0	0	0	0	0	0	0	0	0	0	0	0	0	0	0	0	0	0	0	0	0
691	<1010100000011>	0	1.34342e-05	0	0	0	0	0	0	0	0	0	0	0	0	0	0	0	0	0	0	0	0	0	0	0	0	0	0	0	0	0	0	0	0	0	0	0	0	0	0	0	0	0	0	0	0	0	0
692	<1010110000100>	0	2.79531e-05	0	0	0	0	0	0	0	0	0	0	0	0	0	0	0	0	0	0	0	0	0	0	0	0	0	0	0	0	0	0	0	0	0	0	0	0	0	0	0	0	0	0	0	0	0	0
693	<1010110100000>	1.53894e-05	3.19284e-05	0.481996	0	0	0	0	0	0	0	0	0	0	0	0	0	0	0	0	0	0	0	0	0	0	0	0	0	0	0	0	0	0	0	0	0	0	0	0.000615574	0	0	0	0	0	0	0	0	0
694	<1010111000000>	0	4.9252e-05	0	0	0	0	0	0	0	0	0	0	0	0	0	0	0	0	0	0	0	0	0	0	0	0	0	0	0	0	0	0	0	0	0	0	0	0	0	0	0	0	0	0	0	0	0.000948317	0
695	<1011000010100>	0	1.13327e-05	0	0	0	0	0	0	0	0	0	0	0	0	0	0	0	0	0	0	0	0	0	0	0	0	0	0	0	0	0	0	0	0	0	0	0	0	0	0	0	0	0	0	0	0	0	0
696	<1011010000010>	0	3.67202e-05	0	0	0	0	0	0	0	0	0	0	0	0	0	0	0	0	0	0	0	0	0	0	0	0	0	0	0	0	0	0	0	0	0	0	0	0	0	0	0	0	0	0	0	0	0	0
697	<1011010000100>	0	1.18646e-05	0	0	0	0	0	0	0	0	0	0	0	0	0	0	0	0	0	0	0	0	0	0	0	0	0	0	0	0	0	0	0	0	0	0	0	0	0	0	0	0	0	0	0	0	0	0
698	<1011011000000>	0	9.98084e-06	0	0	0	0	0	0	0	0	0	0	0	0	0	0	0	0	0	0	0	0	0	0	0	0	0	0	0	0	0	0	0	0	0	0	0	0	0	0	0	0	0	0	0	0	0	0
699	<1011100000010>	2.98329e-05	0	#DIV/0!	0	0	0	0	0	0	0	0	0	0	0	0	0	0	0	0	0	0	0	0	0	0	0	0	0	0	0	0	0	0	0	0	0	0	0	0	0	0	0.00119332	0	0	0	0	0	0
700	<1011100001000>	0	1.14396e-05	0	0	0	0	0	0	0	0	0	0	0	0	0	0	0	0	0	0	0	0	0	0	0	0	0	0	0	0	0	0	0	0	0	0	0	0	0	0	0	0	0	0	0	0	0	0
701	<1011100100000>	0	4.06232e-05	0	0	0	0	0	0	0	0	0	0	0	0	0	0	0	0	0	0	0	0	0	0	0	0	0	0	0	0	0	0	0	0	0	0	0	0	0	0	0	0	0	0	0	0	0	0
702	<1100000000111>	0.00034728	6.38568e-06	54.3843	0	0.00292398	0	0	0	0	0.00271493	0	0	0	0	0	0.00219974	0	0	0	0	0	0	0	0	0	0	0	0.00202566	0	0	0	0	0	0.00105652	0	0.000773395	0	0	0	0.001228	0.000968992	0	0	0	0	0	0	0
703	<1100000001011>	5.92618e-05	0	#DIV/0!	0	0	0	0	0.00237047	0	0	0	0	0	0	0	0	0	0	0	0	0	0	0	0	0	0	0	0	0	0	0	0	0	0	0	0	0	0	0	0	0	0	0	0	0	0	0	0
704	<1100000001101>	7.61799e-05	0	#DIV/0!	0	0	0	0	0	0	0	0	0	0	0	0	0	0	0	0	0	0	0	0	0	0	0	0	0.00135044	0	0	0	0	0	0	0	0.000773395	0	0	0.000923361	0	0	0	0	0	0	0	0	0
705	<1100000010110>	2.51762e-05	0	#DIV/0!	0.00100705	0	0	0	0	0	0	0	0	0	0	0	0	0	0	0	0	0	0	0	0	0	0	0	0	0	0	0	0	0	0	0	0	0	0	0	0	0	0	0	0	0	0	0	0
706	<1100000011100>	0	7.27396e-05	0	0	0	0	0	0	0	0	0	0	0	0	0	0	0	0	0	0	0	0	0	0	0	0	0	0	0	0	0	0	0	0	0	0	0	0	0	0	0	0	0	0	0	0	0	0
707	<1100000110100>	0	6.47728e-05	0	0	0	0	0	0	0	0	0	0	0	0	0	0	0	0	0	0	0	0	0	0	0	0	0	0	0	0	0	0	0	0	0	0	0	0	0	0	0	0	0	0	0	0	0	0
708	<1100001100100>	4.84496e-05	0	#DIV/0!	0	0	0	0	0	0	0	0	0	0	0	0	0	0	0	0	0	0	0	0	0	0	0	0	0	0	0	0	0	0	0	0	0	0	0	0	0	0.00193798	0	0	0	0	0	0	0
709	<1100001110000>	0	1.22159e-05	0	0	0	0	0	0	0	0	0	0	0	0	0	0	0	0	0	0	0	0	0	0	0	0	0	0	0	0	0	0	0	0	0	0	0	0	0	0	0	0	0	0	0	0	0	0
710	<1100010010100>	0	2.49019e-05	0	0	0	0	0	0	0	0	0	0	0	0	0	0	0	0	0	0	0	0	0	0	0	0	0	0	0	0	0	0	0	0	0	0	0	0	0	0	0	0	0	0	0	0	0	0
711	<1100100000011>	0	1.99349e-05	0	0	0	0	0	0	0	0	0	0	0	0	0	0	0	0	0	0	0	0	0	0	0	0	0	0	0	0	0	0	0	0	0	0	0	0	0	0	0	0	0	0	0	0	0	0
712	<1100100000101>	0	1.54643e-05	0	0	0	0	0	0	0	0	0	0	0	0	0	0	0	0	0	0	0	0	0	0	0	0	0	0	0	0	0	0	0	0	0	0	0	0	0	0	0	0	0	0	0	0	0	0
713	<1100100000110>	2.74725e-05	0	#DIV/0!	0	0	0	0	0	0	0	0	0	0	0	0	0	0	0	0	0	0	0	0	0	0	0	0.0010989	0	0	0	0	0	0	0	0	0	0	0	0	0	0	0	0	0	0	0	0	0
714	<1100110010000>	0	8.19279e-06	0	0	0	0	0	0	0	0	0	0	0	0	0	0	0	0	0	0	0	0	0	0	0	0	0	0	0	0	0	0	0	0	0	0	0	0	0	0	0	0	0	0	0	0	0	0
715	<1100111000000>	0	4.91617e-05	0	0	0	0	0	0	0	0	0	0	0	0	0	0	0	0	0	0	0	0	0	0	0	0	0	0	0	0	0	0	0	0	0	0	0	0	0	0	0	0	0	0	0	0.00325885	0	0
716	<1101010000100>	0	8.50235e-06	0	0	0	0	0	0	0	0	0	0	0	0	0	0	0	0	0	0	0	0	0	0	0	0	0	0	0	0	0	0	0	0	0	0	0	0	0	0	0	0	0	0	0	0	0	0
717	<1101010100000>	0	1.03567e-05	0	0	0	0	0	0	0	0	0	0	0	0	0	0	0	0	0	0	0	0	0	0	0	0	0	0	0	0	0	0	0	0	0	0	0	0	0	0	0	0	0	0	0	0	0	0
718	<1101100001000>	0	2.08004e-05	0	0	0	0	0	0	0	0	0	0	0	0	0	0	0	0	0	0	0	0	0	0	0	0	0	0	0	0	0	0	0	0	0	0	0	0	0	0	0	0	0	0	0	0	0	0
719	<1101110000000>	3.75e-05	1.51739e-05	2.47134	0	0	0	0	0	0	0	0	0	0	0	0	0	0	0	0	0	0	0	0	0	0.0015	0	0	0	0	0	0	0	0	0	0	0	0	0	0	0	0	0	0	0	0	0	0	0
720	<1110000000011>	0.0001092	0	#DIV/0!	0.000671366	0.000974659	0	0	0	0	0	0	0	0	0	0	0	0	0	0	0	0	0	0	0.000686342	0	0.00131464	0	0	0	0	0	0	0	0	0	0	0.000720981	0	0	0	0	0	0	0	0	0	0	0
721	<1110000000101>	0.000134769	2.33e-05	5.78409	0	0	0	0	0	0	0	0	0	0	0	0.00441989	0	0	0	0	0	0	0	0	0	0	0	0	0	0	0	0	0	0.000970874	0	0	0	0	0	0	0	0	0	0	0	0	0	0	0
722	<1110000001100>	0	3.99326e-05	0	0	0	0	0	0	0	0	0	0	0	0	0	0	0	0	0	0	0	0	0	0	0	0	0	0	0	0	0	0	0	0	0	0	0	0	0	0	0	0	0	0	0	0	0	0
723	<1110001010000>	1.69319e-05	0	#DIV/0!	0	0	0	0	0.000677277	0	0	0	0	0	0	0	0	0	0	0	0	0	0	0	0	0	0	0	0	0	0	0	0	0	0	0	0	0	0	0	0	0	0	0	0	0	0	0	0
724	<1110010000100>	0	8.7182e-05	0	0	0	0	0	0	0	0	0	0	0	0	0	0	0	0	0	0	0	0	0	0	0	0	0	0	0	0	0	0	0	0	0	0	0	0	0	0	0	0	0	0	0	0	0	0
725	<1110010010000>	0	1.51739e-05	0	0	0	0	0	0	0	0	0	0	0	0	0	0	0	0	0	0	0	0	0	0	0	0	0	0	0	0	0	0	0	0	0	0	0	0	0	0	0	0	0	0	0	0	0	0
726	<1110011000000>	2.27376e-05	3.09553e-05	0.734531	0	0	0	0	0	0	0	0	0	0	0.000909504	0	0	0	0	0	0	0	0	0	0	0	0	0	0	0	0	0	0	0	0	0	0	0	0	0	0	0	0	0	0	0	0	0	0
727	<1110100000010>	0	7.70059e-05	0	0	0	0	0	0	0	0	0	0	0	0	0	0	0	0	0	0	0	0	0	0	0	0	0	0	0	0	0	0	0	0	0	0	0	0	0	0	0	0	0	0	0	0	0	0
728	<1110100000100>	0	1.95719e-05	0	0	0	0	0	0	0	0	0	0	0	0	0	0	0	0	0	0	0	0	0	0	0	0	0	0	0	0	0	0	0	0	0	0	0	0	0	0	0	0	0	0	0	0	0	0
729	<1110110000000>	1.53894e-05	1.89674e-05	0.811357	0	0	0	0	0	0	0	0	0	0	0	0	0	0	0	0	0	0	0	0	0	0	0	0	0	0	0	0	0	0	0	0	0	0	0	0.000615574	0	0	0	0	0	0	0	0	0
730	<1111000000010>	0	3.57275e-05	0	0	0	0	0	0	0	0	0	0	0	0	0	0	0	0	0	0	0	0	0	0	0	0	0	0	0	0	0	0	0	0	0	0	0	0	0	0	0	0	0	0	0	0	0	0
731	<1111000000100>	1.69319e-05	0	#DIV/0!	0	0	0	0	0.000677277	0	0	0	0	0	0	0	0	0	0	0	0	0	0	0	0	0	0	0	0	0	0	0	0	0	0	0	0	0	0	0	0	0	0	0	0	0	0	0	0
732	<1111000001000>	0	2.01342e-05	0	0	0	0	0	0	0	0	0	0	0	0	0	0	0	0	0	0	0	0	0	0	0	0	0	0	0	0	0	0	0	0	0	0	0	0	0	0	0	0	0	0	0	0	0	0
733	<1111000100000>	0	2.13691e-05	0	0	0	0	0	0	0	0	0	0	0	0	0	0	0	0	0	0	0	0	0	0	0	0	0	0	0	0	0	0	0	0	0	0	0	0	0	0	0	0	0	0	0	0	0	0
734	<1111001000000>	0	1.61827e-05	0	0	0	0	0	0	0	0	0	0	0	0	0	0	0	0	0	0	0	0	0	0	0	0	0	0	0	0	0	0	0	0	0	0	0	0	0	0	0	0	0	0	0	0	0	0
735	<1111010000000>	0	2.12559e-05	0	0	0	0	0	0	0	0	0	0	0	0	0	0	0	0	0	0	0	0	0	0	0	0	0	0	0	0	0	0	0	0	0	0	0	0	0	0	0	0	0	0	0	0	0	0
736	<1111100000000>	2.01939e-05	2.57336e-05	0.784728	0	0	0	0	0	0	0	0	0.000807754	0	0	0	0	0	0	0	0	0	0	0	0	0	0	0	0	0	0	0	0	0	0	0	0	0	0	0	0	0	0	0	0	0	0	0	0
737	<0000000111111>	0.00142533	0.00022532	6.32581	0.00134273	0.00146199	0	0.00276625	0.00169319	0	0.00316742	0.00165017	0.00161551	0.00292113	0.000909504	0.00110497	0	0.00131839	0	0.00302115	0	0.00213295	0.00125628	0	0.0024022	0.004	0.000876424	0	0	0.0029098	0.00180668	0.00295159	0.00202327	0	0.00158479	0.000628536	0.000773395	0.00252343	0	0.00215451	0.00163733	0.000968992	0.00238663	0.00102407	0	0	0.0018622	0.00142248	0.00172216
738	<0000001011111>	0.000144025	1.18646e-05	12.139	0	0	0	0.000691563	0	0	0	0.00123762	0	0	0	0	0	0	0	0	0	0	0	0	0	0	0	0	0.00202566	0	0	0	0	0	0	0	0	0	0.00180614	0	0	0	0	0	0	0	0	0	0
739	<0000001101111>	3.63372e-05	0	#DIV/0!	0	0	0	0	0	0	0	0	0	0	0	0	0	0	0	0	0	0	0	0	0	0	0	0	0	0	0	0	0	0	0	0	0	0	0	0	0	0.00145349	0	0	0	0	0	0	0
740	<0000001110111>	1.53894e-05	0	#DIV/0!	0	0	0	0	0	0	0	0	0	0	0	0	0	0	0	0	0	0	0	0	0	0	0	0	0	0	0	0	0	0	0	0	0	0	0	0.000615574	0	0	0	0	0	0	0	0	0
741	<0000010011111>	3.5856e-05	2.96323e-05	1.21003	0	0	0	0	0	0	0	0	0	0	0	0	0	0	0	0	0	0	0	0	0	0	0	0	0	0	0	0	0	0	0	0	0	0	0	0.000615574	0.000818666	0	0	0	0	0	0	0	0
742	<0000010101111>	0.000179708	0	#DIV/0!	0	0	0	0	0	0	0	0	0	0	0	0	0	0.00197759	0	0	0	0	0	0	0	0	0	0	0	0.000969932	0	0	0	0	0	0.000628536	0	0	0.00361228	0	0	0	0	0	0	0	0	0	0
743	<0000010111011>	0	3.05398e-05	0	0	0	0	0	0	0	0	0	0	0	0	0	0	0	0	0	0	0	0	0	0	0	0	0	0	0	0	0	0	0	0	0	0	0	0	0	0	0	0	0	0	0	0	0	0
744	<0000011001111>	0.000117849	2.67594e-05	4.40401	0	0.00292398	0	0	0	0	0	0	0	0	0	0	0	0	0	0	0	0	0	0	0	0	0	0	0	0	0	0	0	0	0	0	0	0	0	0	0	0	0.00178998	0	0	0	0	0	0
745	<0000011100111>	0.000175977	0	#DIV/0!	0	0	0	0	0	0	0	0	0	0	0	0	0	0	0	0	0	0	0	0	0	0	0	0	0.00540176	0	0	0	0	0	0	0	0	0	0	0	0.00163733	0	0	0	0	0	0	0	0
746	<0000011101110>	0	2.85111e-05	0	0	0	0	0	0	0	0	0	0	0	0	0	0	0	0	0	0	0	0	0	0	0	0	0	0	0	0	0	0	0	0	0	0	0	0	0	0	0	0	0	0	0	0	0	0
747	<0000011110110>	3.77644e-05	0	#DIV/0!	0	0	0	0	0	0	0	0	0	0	0	0	0	0	0	0.00151057	0	0	0	0	0	0	0	0	0	0	0	0	0	0	0	0	0	0	0	0	0	0	0	0	0	0	0	0	0
748	<0000011111100>	0	6.33579e-05	0	0	0	0	0	0	0	0	0	0	0	0	0	0	0	0	0	0	0	0	0	0	0	0	0	0	0	0	0	0	0	0	0	0	0	0	0	0	0	0	0	0	0	0	0	0
749	<0000100011111>	0.000183742	1.12639e-05	16.3124	0	0	0	0	0	0	0	0	0	0	0	0	0.00175979	0	0	0	0.000873744	0	0	0	0.00171585	0	0	0	0	0	0	0	0	0	0	0	0.00154679	0	0	0	0	0.00145349	0	0	0	0	0	0	0
750	<0000100110111>	0	1.4454e-05	0	0	0	0	0	0	0	0	0	0	0	0	0	0	0	0	0	0	0	0	0	0	0	0	0	0	0	0	0	0	0	0	0	0	0	0	0	0	0	0	0	0	0	0	0	0
751	<0000100111101>	0	4.19311e-05	0	0	0	0	0	0	0	0	0	0	0	0	0	0	0	0	0	0	0	0	0	0	0	0	0	0	0	0	0	0	0	0	0	0	0	0	0	0	0	0	0	0	0	0	0	0
752	<0000101001111>	0.000121692	6.64837e-05	1.8304	0	0	0	0	0	0.00234055	0	0	0	0	0	0	0	0	0	0	0	0	0	0	0	0	0	0	0	0	0	0	0	0	0	0	0	0.000720981	0.00180614	0	0	0	0	0	0	0	0	0	0
753	<0000101010111>	2.43665e-05	1.20304e-05	2.02541	0	0.000974659	0	0	0	0	0	0	0	0	0	0	0	0	0	0	0	0	0	0	0	0	0	0	0	0	0	0	0	0	0	0	0	0	0	0	0	0	0	0	0	0	0	0	0
754	<0000101111100>	0	1.67719e-05	0	0	0	0	0	0	0	0	0	0	0	0	0	0	0	0	0	0	0	0	0	0	0	0	0	0	0	0	0	0	0	0	0	0	0	0	0	0	0	0	0	0	0	0	0	0
755	<0000110001111>	0.000146827	2.34732e-05	6.2551	0	0	0	0	0	0	0	0	0	0	0	0	0	0	0	0	0	0	0.00125628	0	0	0	0	0	0	0	0	0	0	0	0	0	0	0	0	0.00461681	0	0	0	0	0	0	0	0.00237079	0
756	<0000110010111>	5.40735e-05	0	#DIV/0!	0	0	0	0	0	0	0	0	0	0	0	0	0	0	0	0	0	0	0	0	0	0	0	0	0	0	0	0	0	0	0	0	0	0.00216294	0	0	0	0	0	0	0	0	0	0	0
757	<0000110011011>	6.77277e-05	0	#DIV/0!	0	0	0	0	0.00270911	0	0	0	0	0	0	0	0	0	0	0	0	0	0	0	0	0	0	0	0	0	0	0	0	0	0	0	0	0	0	0	0	0	0	0	0	0	0	0	0
758	<0000110011110>	1.93349e-05	1.77969e-05	1.08642	0	0	0	0	0	0	0	0	0	0	0	0	0	0	0	0	0	0	0	0	0	0	0	0	0	0	0	0	0	0	0	0	0.000773395	0	0	0	0	0	0	0	0	0	0	0	0
759	<0000110100111>	2.74725e-05	1.87785e-05	1.46297	0	0	0	0	0	0	0	0	0	0	0	0	0	0	0	0	0	0	0	0	0	0	0	0.0010989	0	0	0	0	0	0	0	0	0	0	0	0	0	0	0	0	0	0	0	0.00189663	0
760	<0000110101110>	0	1.63833e-05	0	0	0	0	0	0	0	0	0	0	0	0	0	0	0	0	0	0	0	0	0	0	0	0	0	0	0	0	0	0	0	0	0	0	0	0	0	0	0	0	0	0	0	0	0	0
761	<0000110111001>	0	1.4454e-05	0	0	0	0	0	0	0	0	0	0	0	0	0	0	0	0	0	0	0	0	0	0	0	0	0	0	0	0	0	0	0	0	0	0	0	0	0	0	0	0	0	0	0	0	0	0
762	<0000110111100>	0	2.07134e-05	0	0	0	0	0	0	0	0	0	0	0	0	0	0	0	0	0	0	0	0	0	0	0	0	0	0	0	0	0	0	0	0	0	0	0	0	0	0	0	0	0	0	0	0	0	0
763	<0000111000111>	0	1.32899e-05	0	0	0	0	0	0	0	0	0	0	0	0	0	0	0	0	0	0	0	0	0	0	0	0	0	0	0	0	0	0	0	0	0	0	0	0	0	0	0	0	0	0	0	0	0	0
764	<0000111001110>	2.35701e-05	5.24185e-05	0.449652	0	0	0	0	0	0	0	0	0	0	0	0	0	0	0	0	0	0	0	0	0	0	0	0	0	0	0	0	0	0	0	0.000942803	0	0	0	0	0	0	0	0	0	0	0	0	0
765	<0000111010110>	0	9.57851e-06	0	0	0	0	0	0	0	0	0	0	0	0	0	0	0	0	0	0	0	0	0	0	0	0	0	0	0	0	0	0	0	0	0	0	0	0	0	0	0	0	0	0	0	0	0	0
766	<0000111011100>	0	6.38568e-06	0	0	0	0	0	0	0	0	0	0	0	0	0	0	0	0	0	0	0	0	0	0	0	0	0	0	0	0	0	0	0	0	0	0	0	0	0	0	0	0	0	0	0	0	0	0
767	<0000111100110>	3.28659e-05	4.0482e-05	0.811865	0	0	0	0	0	0	0	0	0	0	0	0	0	0	0	0	0	0	0	0	0	0	0.00131464	0	0	0	0	0	0	0	0	0	0	0	0	0	0	0	0	0	0	0	0	0	0
768	<0000111101100>	0	0.000175138	0	0	0	0	0	0	0	0	0	0	0	0	0	0	0	0	0	0	0	0	0	0	0	0	0	0	0	0	0	0	0	0	0	0	0	0	0	0	0	0	0	0	0	0	0	0
769	<0000111110010>	0	4.98038e-05	0	0	0	0	0	0	0	0	0	0	0	0	0	0	0	0	0	0	0	0	0	0	0	0	0	0	0	0	0	0	0	0	0	0	0	0	0	0	0	0	0	0	0	0	0	0
770	<0001000011111>	2.01939e-05	0	#DIV/0!	0	0	0	0	0	0	0	0	0.000807754	0	0	0	0	0	0	0	0	0	0	0	0	0	0	0	0	0	0	0	0	0	0	0	0	0	0	0	0	0	0	0	0	0	0	0	0
771	<0001000110111>	3.35683e-05	0	#DIV/0!	0.00134273	0	0	0	0	0	0	0	0	0	0	0	0	0	0	0	0	0	0	0	0	0	0	0	0	0	0	0	0	0	0	0	0	0	0	0	0	0	0	0	0	0	0	0	0
772	<0001010001111>	3.6049e-05	0	#DIV/0!	0	0	0	0	0	0	0	0	0	0	0	0	0	0	0	0	0	0	0	0	0	0	0	0	0	0	0	0	0	0	0	0	0	0.00144196	0	0	0	0	0	0	0	0	0	0	0
773	<0001010010111>	5.92618e-05	0	#DIV/0!	0	0	0	0	0.00237047	0	0	0	0	0	0	0	0	0	0	0	0	0	0	0	0	0	0	0	0	0	0	0	0	0	0	0	0	0	0	0	0	0	0	0	0	0	0	0	0
774	<0001010011110>	3.6049e-05	0	#DIV/0!	0	0	0	0	0	0	0	0	0	0	0	0	0	0	0	0	0	0	0	0	0	0	0	0	0	0	0	0	0	0	0	0	0	0.00144196	0	0	0	0	0	0	0	0	0	0	0
775	<0001010111100>	1.80245e-05	0	#DIV/0!	0	0	0	0	0	0	0	0	0	0	0	0	0	0	0	0	0	0	0	0	0	0	0	0	0	0	0	0	0	0	0	0	0	0.000720981	0	0	0	0	0	0	0	0	0	0	0
776	<0001011001110>	0	1.81503e-05	0	0	0	0	0	0	0	0	0	0	0	0	0	0	0	0	0	0	0	0	0	0	0	0	0	0	0	0	0	0	0	0	0	0	0	0	0	0	0	0	0	0	0	0	0	0
777	<0001011111000>	0	1.22159e-05	0	0	0	0	0	0	0	0	0	0	0	0	0	0	0	0	0	0	0	0	0	0	0	0	0	0	0	0	0	0	0	0	0	0	0	0	0	0	0	0	0	0	0	0	0	0
778	<0001100001111>	0	1.12639e-05	0	0	0	0	0	0	0	0	0	0	0	0	0	0	0	0	0	0	0	0	0	0	0	0	0	0	0	0	0	0	0	0	0	0	0	0	0	0	0	0	0	0	0	0	0	0
779	<0001100101110>	4.87329e-05	2.6207e-05	1.85954	0	0.00194932	0	0	0	0	0	0	0	0	0	0	0	0	0	0	0	0	0	0	0	0	0	0	0	0	0	0	0	0	0	0	0	0	0	0	0	0	0	0	0	0	0	0	0
780	<0001101001110>	0	2.21581e-05	0	0	0	0	0	0	0	0	0	0	0	0	0	0	0	0	0	0	0	0	0	0	0	0	0	0	0	0	0	0	0	0	0	0	0	0	0	0	0	0	0	0	0	0	0	0
781	<0001110100110>	0	1.09222e-05	0	0	0	0	0	0	0	0	0	0	0	0	0	0	0	0	0	0	0	0	0	0	0	0	0	0	0	0	0	0	0	0	0	0	0	0	0	0	0	0	0	0	0	0	0	0
782	<0001110111000>	0	3.98698e-05	0	0	0	0	0	0	0	0	0	0	0	0	0	0	0	0	0	0	0	0	0	0	0	0	0	0	0	0	0	0	0	0	0	0	0	0	0	0	0	0	0	0	0	0	0	0
783	<0001111000011>	3.14268e-05	0	#DIV/0!	0	0	0	0	0	0	0	0	0	0	0	0	0	0	0	0	0	0	0	0	0	0	0	0	0	0	0	0	0	0	0	0.00125707	0	0	0	0	0	0	0	0	0	0	0	0	0
784	<0001111010010>	0	1.32899e-05	0	0	0	0	0	0	0	0	0	0	0	0	0	0	0	0	0	0	0	0	0	0	0	0	0	0	0	0	0	0	0	0	0	0	0	0	0	0	0	0	0	0	0	0	0	0
785	<0001111100100>	0	9.38482e-06	0	0	0	0	0	0	0	0	0	0	0	0	0	0	0	0	0	0	0	0	0	0	0	0	0	0	0	0	0	0	0	0	0	0	0	0	0	0	0	0	0	0	0	0	0	0
786	<0010000011111>	0.000222601	2.22063e-05	10.0242	0	0	0	0	0	0	0	0	0	0	0	0	0.000879894	0.00329598	0	0	0	0	0	0	0	0	0	0	0	0	0	0	0	0	0	0	0	0	0	0	0.00327466	0.00145349	0	0	0	0	0	0	0
787	<0010000110111>	0	1.06234e-05	0	0	0	0	0	0	0	0	0	0	0	0	0	0	0	0	0	0	0	0	0	0	0	0	0	0	0	0	0	0	0	0	0	0	0	0	0	0	0	0	0	0	0	0	0	0
788	<0010000111101>	2.98329e-05	0	#DIV/0!	0	0	0	0	0	0	0	0	0	0	0	0	0	0	0	0	0	0	0	0	0	0	0	0	0	0	0	0	0	0	0	0	0	0	0	0	0	0	0.00119332	0	0	0	0	0	0
789	<0010001001111>	0.000147606	1.16757e-05	12.6422	0	0	0	0	0	0	0	0	0	0	0	0	0	0	0	0	0	0	0	0	0	0	0	0	0	0	0	0	0.00151745	0	0	0.00377121	0	0	0	0.000615574	0	0	0	0	0	0	0	0	0
790	<0010001010111>	0	2.25279e-05	0	0	0	0	0	0	0	0	0	0	0	0	0	0	0	0	0	0	0	0	0	0	0	0	0	0	0	0	0	0	0	0	0	0	0	0	0	0	0	0	0	0	0	0	0	0
791	<0010001100111>	7.45823e-05	0	#DIV/0!	0	0	0	0	0	0	0	0	0	0	0	0	0	0	0	0	0	0	0	0	0	0	0	0	0	0	0	0	0	0	0	0	0	0	0	0	0	0	0.00298329	0	0	0	0	0	0
792	<0010001111001>	0	2.65584e-05	0	0	0	0	0	0	0	0	0	0	0	0	0	0	0	0	0	0	0	0	0	0	0	0	0	0	0	0	0	0	0	0	0	0	0	0	0	0	0	0	0	0	0	0	0	0
793	<0010001111010>	0	2.72255e-05	0	0	0	0	0	0	0	0	0	0	0	0	0	0	0	0	0	0	0	0	0	0	0	0	0	0	0	0	0	0	0	0	0	0	0	0	0	0	0	0	0	0	0	0	0	0
794	<0010010001111>	0.000109012	3.17995e-05	3.4281	0	0	0	0	0	0	0	0	0	0	0	0	0	0	0	0	0	0	0	0	0	0	0	0	0	0	0	0	0	0	0	0	0	0	0	0	0	0.00436047	0	0	0	0	0	0	0
795	<0010010010111>	6.05198e-05	0	#DIV/0!	0	0	0	0	0	0	0	0	0	0	0	0	0	0	0	0	0	0	0	0	0	0	0	0	0	0	0.000903342	0	0.00151745	0	0	0	0	0	0	0	0	0	0	0	0	0	0	0	0
796	<0010010011101>	0	4.22517e-05	0	0	0	0	0	0	0	0	0	0	0	0	0	0	0	0	0	0	0	0	0	0	0	0	0	0	0	0	0	0	0	0	0	0	0	0	0	0	0	0	0	0	0	0	0.00426743	0
797	<0010010011110>	9.50256e-05	0	#DIV/0!	0	0	0	0	0	0	0	0	0	0.00292113	0	0	0.000879894	0	0	0	0	0	0	0	0	0	0	0	0	0	0	0	0	0	0	0	0	0	0	0	0	0	0	0	0	0	0	0	0
798	<0010010101110>	0	3.05398e-05	0	0	0	0	0	0	0	0	0	0	0	0	0	0	0	0	0	0	0	0	0	0	0	0	0	0	0	0	0	0	0	0	0	0	0	0	0	0	0	0	0	0	0	0	0	0
799	<0010010111100>	0	1.75906e-05	0	0	0	0	0	0	0	0	0	0	0	0	0	0	0	0	0	0	0	0	0	0	0	0	0	0	0	0	0	0	0	0	0	0	0	0	0	0	0	0	0	0	0	0	0	0
800	<0010011000111>	9.28218e-05	0	#DIV/0!	0	0	0	0	0	0	0	0.00371287	0	0	0	0	0	0	0	0	0	0	0	0	0	0	0	0	0	0	0	0	0	0	0	0	0	0	0	0	0	0	0	0	0	0	0	0	0
801	<0010011001101>	0	2.66772e-05	0	0	0	0	0	0	0	0	0	0	0	0	0	0	0	0	0	0	0	0	0	0	0	0	0	0	0	0	0	0	0	0	0	0	0	0	0	0	0	0	0	0	0.00151515	0	0	0
802	<0010011101100>	0	5.55196e-05	0	0	0	0	0	0	0	0	0	0	0	0	0	0	0	0	0	0	0	0	0	0	0	0	0	0	0	0	0	0	0	0	0	0	0	0	0	0	0	0	0	0	0	0	0	0
803	<0010011111000>	0	4.53579e-05	0	0	0	0	0	0	0	0	0	0	0	0	0	0	0	0	0	0	0	0	0	0	0	0	0	0	0	0	0	0	0	0	0	0	0	0	0	0	0	0	0	0	0	0	0	0
804	<0010100001111>	0.000138688	7.19448e-05	1.9277	0	0	0	0	0	0	0	0	0	0	0	0	0	0	0	0	0	0	0.00125628	0	0.000686342	0	0	0	0	0	0	0	0	0	0	0	0	0.0036049	0	0	0	0	0	0	0	0	0	0	0
805	<0010100010111>	0	1.16757e-05	0	0	0	0	0	0	0	0	0	0	0	0	0	0	0	0	0	0	0	0	0	0	0	0	0	0	0	0	0	0	0	0	0	0	0	0	0	0	0	0	0	0	0	0	0	0
806	<0010100011110>	0.000124439	1.68241e-05	7.39644	0	0	0	0	0	0	0	0	0	0	0	0	0.000879894	0	0	0	0	0.00177746	0	0	0	0	0	0	0	0	0	0	0	0	0	0	0.00232019	0	0	0	0	0	0	0	0	0	0	0	0
807	<0010100111100>	0	1.38669e-05	0	0	0	0	0	0	0	0	0	0	0	0	0	0	0	0	0	0	0	0	0	0	0	0	0	0	0	0	0	0	0	0	0	0	0	0	0	0	0	0	0	0	0	0	0	0
808	<0010101000111>	0.000141208	0	#DIV/0!	0	0	0.00273723	0	0	0	0	0	0	0	0	0.00110497	0	0	0	0	0	0	0	0	0	0	0	0	0	0	0	0	0	0	0	0	0	0	0.00180614	0	0	0	0	0	0	0	0	0	0
809	<0010101001101>	0	1.85065e-05	0	0	0	0	0	0	0	0	0	0	0	0	0	0	0	0	0	0	0	0	0	0	0	0	0	0	0	0	0	0	0	0	0	0	0	0	0	0	0	0	0	0	0	0	0	0
810	<0010101011100>	0	1.32899e-05	0	0	0	0	0	0	0	0	0	0	0	0	0	0	0	0	0	0	0	0	0	0	0	0	0	0	0	0	0	0	0	0	0	0	0	0	0	0	0	0	0	0	0	0	0	0
811	<0010110000111>	2.19974e-05	0	#DIV/0!	0	0	0	0	0	0	0	0	0	0	0	0	0.000879894	0	0	0	0	0	0	0	0	0	0	0	0	0	0	0	0	0	0	0	0	0	0	0	0	0	0	0	0	0	0	0	0
812	<0010110010110>	0	3.24091e-05	0	0	0	0	0	0	0	0	0	0	0	0	0	0	0	0	0	0	0	0	0	0	0	0	0	0	0	0	0	0	0	0	0	0	0	0	0	0	0	0	0	0	0	0	0	0
813	<0010110011100>	2.74725e-05	0	#DIV/0!	0	0	0	0	0	0	0	0	0	0	0	0	0	0	0	0	0	0	0	0	0	0	0	0.0010989	0	0	0	0	0	0	0	0	0	0	0	0	0	0	0	0	0	0	0	0	0
814	<0010110100101>	7.21947e-05	0	#DIV/0!	0	0	0	0	0	0	0	0.00288779	0	0	0	0	0	0	0	0	0	0	0	0	0	0	0	0	0	0	0	0	0	0	0	0	0	0	0	0	0	0	0	0	0	0	0	0	0
815	<0010110110010>	0	9.78359e-06	0	0	0	0	0	0	0	0	0	0	0	0	0	0	0	0	0	0	0	0	0	0	0	0	0	0	0	0	0	0	0	0	0	0	0	0	0	0	0	0	0	0	0	0	0	0
816	<0010111000101>	0	1.40939e-05	0	0	0	0	0	0	0	0	0	0	0	0	0	0	0	0	0	0	0	0	0	0	0	0	0	0	0	0	0	0	0	0	0	0	0	0	0	0	0	0	0	0	0	0	0	0
817	<0010111001100>	4.12088e-05	0	#DIV/0!	0	0	0	0	0	0	0	0	0	0	0	0	0	0	0	0	0	0	0	0	0	0	0	0.00164835	0	0	0	0	0	0	0	0	0	0	0	0	0	0	0	0	0	0	0	0	0
818	<0010111010100>	0	3.32372e-05	0	0	0	0	0	0	0	0	0	0	0	0	0	0	0	0	0	0	0	0	0	0	0	0	0	0	0	0	0	0	0	0	0	0	0	0	0	0	0	0	0	0	0	0	0	0
819	<0010111011000>	0	1.63924e-05	0	0	0	0	0	0	0	0	0	0	0	0	0	0	0	0	0	0	0	0	0	0	0	0	0	0	0	0	0	0	0	0	0	0	0	0	0	0	0	0	0	0	0	0	0	0
820	<0010111100100>	0	3.27847e-05	0	0	0	0	0	0	0	0	0	0	0	0	0	0	0	0	0	0	0	0	0	0	0	0	0	0	0	0	0	0	0	0	0	0	0	0	0	0	0	0	0	0	0	0	0	0
821	<0010111101000>	0	1.13674e-05	0	0	0	0	0	0	0	0	0	0	0	0	0	0	0	0	0	0	0	0	0	0	0	0	0	0	0	0	0	0	0	0	0	0	0	0	0	0	0	0	0	0	0	0	0	0.00114811
822	<0011000001111>	2.25836e-05	0	#DIV/0!	0	0	0	0	0	0	0	0	0	0	0	0	0	0	0	0	0	0	0	0	0	0	0	0	0	0	0.000903342	0	0	0	0	0	0	0	0	0	0	0	0	0	0	0	0	0	0
823	<0011001000111>	4.94397e-05	0	#DIV/0!	0	0	0	0	0	0	0	0	0	0	0	0	0	0.00197759	0	0	0	0	0	0	0	0	0	0	0	0	0	0	0	0	0	0	0	0	0	0	0	0	0	0	0	0	0	0	0
824	<0011010001110>	5.12033e-05	0	#DIV/0!	0	0	0	0	0	0	0	0	0	0	0	0	0	0	0	0	0	0	0	0	0	0	0	0	0	0	0	0	0	0	0	0	0	0	0	0	0	0	0	0.00204813	0	0	0	0	0
825	<0011010010110>	1.72891e-05	0	#DIV/0!	0	0	0	0.000691563	0	0	0	0	0	0	0	0	0	0	0	0	0	0	0	0	0	0	0	0	0	0	0	0	0	0	0	0	0	0	0	0	0	0	0	0	0	0	0	0	0
826	<0011011001100>	0	7.28282e-06	0	0	0	0	0	0	0	0	0	0	0	0	0	0	0	0	0	0	0	0	0	0	0	0	0	0	0	0	0	0	0	0	0	0	0	0	0	0	0	0	0	0	0	0	0	0
827	<0011011100001>	0	1.5535e-05	0	0	0	0	0	0	0	0	0	0	0	0	0	0	0	0	0	0	0	0	0	0	0	0	0	0	0	0	0	0	0	0	0	0	0	0	0	0	0	0	0	0	0	0	0	0
828	<0011011100100>	0	5.98386e-05	0	0	0	0	0	0	0	0	0	0	0	0	0	0	0	0	0	0	0	0	0	0	0	0	0	0	0	0	0	0	0	0	0	0	0	0	0	0	0	0	0	0	0	0	0	0
829	<0011100000111>	2.06271e-05	0	#DIV/0!	0	0	0	0	0	0	0	0.000825083	0	0	0	0	0	0	0	0	0	0	0	0	0	0	0	0	0	0	0	0	0	0	0	0	0	0	0	0	0	0	0	0	0	0	0	0	0
830	<0011100001110>	2.06271e-05	0	#DIV/0!	0	0	0	0	0	0	0	0.000825083	0	0	0	0	0	0	0	0	0	0	0	0	0	0	0	0	0	0	0	0	0	0	0	0	0	0	0	0	0	0	0	0	0	0	0	0	0
831	<0011111000100>	0	3.47861e-05	0	0	0	0	0	0	0	0	0	0	0	0	0	0	0	0	0	0	0	0	0	0	0	0	0	0	0	0	0	0	0	0	0	0	0	0	0	0	0	0	0	0	0	0	0	0
832	<0011111100000>	0	1.58585e-05	0	0	0	0	0	0	0	0	0	0	0	0	0	0	0	0	0	0	0	0	0	0	0	0	0	0	0	0	0	0	0	0	0	0	0	0	0	0	0	0	0	0	0	0	0	0
833	<0100000011111>	0.000176824	1.4454e-05	12.2336	0	0	0	0	0	0	0	0	0	0	0	0	0	0	0	0	0	0	0	0	0.00102951	0.001	0	0	0	0	0	0	0	0	0	0	0	0.00144196	0.00240819	0	0	0	0.00119332	0	0	0	0	0	0
834	<0100000101111>	9.31256e-05	0	#DIV/0!	0	0	0	0	0.00372503	0	0	0	0	0	0	0	0	0	0	0	0	0	0	0	0	0	0	0	0	0	0	0	0	0	0	0	0	0	0	0	0	0	0	0	0	0	0	0	0
835	<0100001011110>	4.23298e-05	0	#DIV/0!	0	0	0	0	0.00169319	0	0	0	0	0	0	0	0	0	0	0	0	0	0	0	0	0	0	0	0	0	0	0	0	0	0	0	0	0	0	0	0	0	0	0	0	0	0	0	0
836	<0100010001111>	3.1407e-05	0	#DIV/0!	0	0	0	0	0	0	0	0	0	0	0	0	0	0	0	0	0	0	0.00125628	0	0	0	0	0	0	0	0	0	0	0	0	0	0	0	0	0	0	0	0	0	0	0	0	0	0
837	<0100010100111>	3.92835e-05	0	#DIV/0!	0	0	0	0	0	0	0	0	0	0	0	0	0	0	0	0	0	0	0	0	0	0	0	0	0	0	0	0	0	0	0	0.00157134	0	0	0	0	0	0	0	0	0	0	0	0	0
838	<0100011000111>	1.71585e-05	0	#DIV/0!	0	0	0	0	0	0	0	0	0	0	0	0	0	0	0	0	0	0	0	0	0.000686342	0	0	0	0	0	0	0	0	0	0	0	0	0	0	0	0	0	0	0	0	0	0	0	0
839	<0100011100110>	5.04847e-05	0	#DIV/0!	0	0	0	0	0	0	0	0	0.00201939	0	0	0	0	0	0	0	0	0	0	0	0	0	0	0	0	0	0	0	0	0	0	0	0	0	0	0	0	0	0	0	0	0	0	0	0
840	<0100100001111>	3.41064e-05	0	#DIV/0!	0	0	0	0	0	0	0	0	0	0	0.00136426	0	0	0	0	0	0	0	0	0	0	0	0	0	0	0	0	0	0	0	0	0	0	0	0	0	0	0	0	0	0	0	0	0	0
841	<0100110011100>	0	2.73206e-05	0	0	0	0	0	0	0	0	0	0	0	0	0	0	0	0	0	0	0	0	0	0	0	0	0	0	0	0	0	0	0	0	0	0	0	0	0	0	0	0	0	0	0	0	0	0
842	<0100111000011>	2.5e-05	0	#DIV/0!	0	0	0	0	0	0	0	0	0	0	0	0	0	0	0	0	0	0	0	0	0	0.001	0	0	0	0	0	0	0	0	0	0	0	0	0	0	0	0	0	0	0	0	0	0	0
843	<0101000001111>	2.5e-05	0	#DIV/0!	0	0	0	0	0	0	0	0	0	0	0	0	0	0	0	0	0	0	0	0	0	0.001	0	0	0	0	0	0	0	0	0	0	0	0	0	0	0	0	0	0	0	0	0	0	0
844	<0101000010111>	8.88731e-05	0	#DIV/0!	0	0	0	0	0	0	0	0	0	0	0	0	0	0	0	0	0	0.00355492	0	0	0	0	0	0	0	0	0	0	0	0	0	0	0	0	0	0	0	0	0	0	0	0	0	0	0
845	<0101001011100>	0	8.8838e-06	0	0	0	0	0	0	0	0	0	0	0	0	0	0	0	0	0	0	0	0	0	0	0	0	0	0	0	0	0	0	0	0	0	0	0	0	0	0	0	0	0	0	0	0	0	0
846	<0101010011100>	0	1.07561e-05	0	0	0	0	0	0	0	0	0	0	0	0	0	0	0	0	0	0	0	0	0	0	0	0	0	0	0	0	0	0	0	0	0	0	0	0	0	0	0	0	0	0	0	0	0	0
847	<0101111100000>	0	4.46997e-05	0	0	0	0	0	0	0	0	0	0	0	0	0	0	0	0	0	0	0	0	0	0	0	0	0	0	0	0	0	0	0	0	0	0	0	0	0	0	0	0	0	0	0	0	0	0
848	<0110000001111>	0.000339738	1.21187e-05	28.0341	0	0	0	0	0	0	0	0	0	0	0	0	0.000879894	0	0	0	0	0	0.0031407	0	0	0	0	0	0	0	0.000903342	0.00236128	0	0	0	0	0	0	0.00180614	0	0	0.00193798	0	0.00256016	0	0	0	0	0
849	<0110000011101>	3.86698e-05	0	#DIV/0!	0	0	0	0	0	0	0	0	0	0	0	0	0	0	0	0	0	0	0	0	0	0	0	0	0	0	0	0	0	0	0	0	0.00154679	0	0	0	0	0	0	0	0	0	0	0	0
850	<0110001000111>	0	3.37918e-05	0	0	0	0	0	0	0	0	0	0	0	0	0	0	0	0	0	0	0	0	0	0	0	0	0	0	0	0	0	0	0	0	0	0	0	0	0	0	0	0	0	0	0	0	0	0
851	<0110001101100>	0	1.70047e-05	0	0	0	0	0	0	0	0	0	0	0	0	0	0	0	0	0	0	0	0	0	0	0	0	0	0	0	0	0	0	0	0	0	0	0	0	0	0	0	0	0	0	0	0	0	0
852	<0110010010110>	0	1.21187e-05	0	0	0	0	0	0	0	0	0	0	0	0	0	0	0	0	0	0	0	0	0	0	0	0	0	0	0	0	0	0	0	0	0	0	0	0	0	0	0	0	0	0	0	0	0	0
853	<0110100001110>	0	1.18646e-05	0	0	0	0	0	0	0	0	0	0	0	0	0	0	0	0	0	0	0	0	0	0	0	0	0	0	0	0	0	0	0	0	0	0	0	0	0	0	0	0	0	0	0	0	0	0
854	<0110110001100>	0	2.15551e-05	0	0	0	0	0	0	0	0	0	0	0	0	0	0	0	0	0	0	0	0	0	0	0	0	0	0	0	0	0	0	0	0	0	0	0	0	0	0	0	0	0	0	0	0	0	0
855	<0110111001000>	0	1.10317e-05	0	0	0	0	0	0	0	0	0	0	0	0	0	0	0	0	0	0	0	0	0	0	0	0	0	0	0	0	0	0	0	0	0	0	0	0	0	0	0	0	0	0	0	0	0	0
856	<0111001000110>	1.80245e-05	0	#DIV/0!	0	0	0	0	0	0	0	0	0	0	0	0	0	0	0	0	0	0	0	0	0	0	0	0	0	0	0	0	0	0	0	0	0	0.000720981	0	0	0	0	0	0	0	0	0	0	0
857	<0111011000010>	0	1.07561e-05	0	0	0	0	0	0	0	0	0	0	0	0	0	0	0	0	0	0	0	0	0	0	0	0	0	0	0	0	0	0	0	0	0	0	0	0	0	0	0	0	0	0	0	0	0	0
858	<0111011000100>	0	1.09222e-05	0	0	0	0	0	0	0	0	0	0	0	0	0	0	0	0	0	0	0	0	0	0	0	0	0	0	0	0	0	0	0	0	0	0	0	0	0	0	0	0	0	0	0	0	0	0
859	<0111100000110>	0	2.93508e-05	0	0	0	0	0	0	0	0	0	0	0	0	0	0	0	0	0	0	0	0	0	0	0	0	0	0	0	0	0	0	0	0	0	0	0	0	0	0	0	0	0	0	0	0	0	0
860	<0111100001100>	0	7.05991e-05	0	0	0	0	0	0	0	0	0	0	0	0	0	0	0	0	0	0	0	0	0	0	0	0	0	0	0	0	0	0	0	0	0	0	0	0	0	0	0	0	0	0	0	0	0	0
861	<0111100011000>	0	8.19279e-06	0	0	0	0	0	0	0	0	0	0	0	0	0	0	0	0	0	0	0	0	0	0	0	0	0	0	0	0	0	0	0	0	0	0	0	0	0	0	0	0	0	0	0	0	0	0
862	<0111101000010>	0	1.27714e-05	0	0	0	0	0	0	0	0	0	0	0	0	0	0	0	0	0	0	0	0	0	0	0	0	0	0	0	0	0	0	0	0	0	0	0	0	0	0	0	0	0	0	0	0	0	0
863	<0111101000100>	0	2.95442e-05	0	0	0	0	0	0	0	0	0	0	0	0	0	0	0	0	0	0	0	0	0	0	0	0	0	0	0	0	0	0	0	0	0	0	0	0	0	0	0	0	0	0	0	0	0	0
864	<0111110000100>	0	3.06753e-05	0	0	0	0	0	0	0	0	0	0	0	0	0	0	0	0	0	0	0	0	0	0	0	0	0	0	0	0	0	0	0	0	0	0	0	0	0	0	0	0	0	0	0	0	0	0
865	<0111111000000>	0	6.65375e-05	0	0	0	0	0	0	0	0	0	0	0	0	0	0	0	0	0	0	0	0	0	0	0	0	0	0	0	0	0	0	0	0	0	0	0	0	0	0	0	0	0	0	0	0	0	0
866	<1000000011111>	0.000359243	1.81781e-05	19.7624	0	0	0	0	0	0	0	0	0	0	0	0	0.00263968	0	0.00140121	0	0	0	0	0	0	0	0	0.0032967	0	0	0	0	0.00101163	0	0	0	0	0	0.00602047	0	0	0	0	0	0	0	0	0	0
867	<1000000101111>	2.19106e-05	0	#DIV/0!	0	0	0	0	0	0	0	0	0	0	0	0	0	0	0	0	0	0	0	0	0	0	0.000876424	0	0	0	0	0	0	0	0	0	0	0	0	0	0	0	0	0	0	0	0	0	0
868	<1000001001111>	0.000123875	0	#DIV/0!	0.00134273	0	0	0	0	0	0	0	0	0	0	0	0	0	0	0	0	0	0	0	0	0	0	0	0	0	0	0	0	0	0	0	0	0	0.00361228	0	0	0	0	0	0	0	0	0	0
869	<1000001010111>	0.00010607	0	#DIV/0!	0	0.00243665	0	0	0	0	0	0	0	0	0	0	0	0	0	0	0	0	0	0	0	0	0	0	0	0	0	0	0	0	0	0	0	0	0.00180614	0	0	0	0	0	0	0	0	0	0
870	<1000001101101>	6.05816e-05	0	#DIV/0!	0	0	0	0	0	0	0	0	0.00242326	0	0	0	0	0	0	0	0	0	0	0	0	0	0	0	0	0	0	0	0	0	0	0	0	0	0	0	0	0	0	0	0	0	0	0	0
871	<1000001110101>	1.53894e-05	0	#DIV/0!	0	0	0	0	0	0	0	0	0	0	0	0	0	0	0	0	0	0	0	0	0	0	0	0	0	0	0	0	0	0	0	0	0	0	0	0.000615574	0	0	0	0	0	0	0	0	0
872	<1000010011101>	2.19974e-05	0	#DIV/0!	0	0	0	0	0	0	0	0	0	0	0	0	0.000879894	0	0	0	0	0	0	0	0	0	0	0	0	0	0	0	0	0	0	0	0	0	0	0	0	0	0	0	0	0	0	0	0
873	<1000010011110>	1.67842e-05	0	#DIV/0!	0.000671366	0	0	0	0	0	0	0	0	0	0	0	0	0	0	0	0	0	0	0	0	0	0	0	0	0	0	0	0	0	0	0	0	0	0	0	0	0	0	0	0	0	0	0	0
874	<1000011100110>	0	5.17023e-05	0	0	0	0	0	0	0	0	0	0	0	0	0	0	0	0	0	0	0	0	0	0	0	0	0	0	0	0	0	0	0	0	0	0	0	0	0	0	0	0	0	0	0	0	0	0
875	<1000100010111>	0	2.37292e-05	0	0	0	0	0	0	0	0	0	0	0	0	0	0	0	0	0	0	0	0	0	0	0	0	0	0	0	0	0	0	0	0	0	0	0	0	0	0	0	0	0	0	0	0	0	0
876	<1000100011110>	0	5.37816e-05	0	0	0	0	0	0	0	0	0	0	0	0	0	0	0	0	0	0	0	0	0	0	0	0	0	0	0	0	0	0	0	0	0	0	0	0	0	0	0	0	0	0	0	0	0	0
877	<1000100100111>	5.14756e-05	0	#DIV/0!	0	0	0	0	0	0	0	0	0	0	0	0	0	0	0	0	0	0	0	0	0.00205903	0	0	0	0	0	0	0	0	0	0	0	0	0	0	0	0	0	0	0	0	0	0	0	0
878	<1000101000111>	0.000100705	0	#DIV/0!	0.0040282	0	0	0	0	0	0	0	0	0	0	0	0	0	0	0	0	0	0	0	0	0	0	0	0	0	0	0	0	0	0	0	0	0	0	0	0	0	0	0	0	0	0	0	0
879	<1000101001011>	2.33536e-05	0	#DIV/0!	0	0	0	0	0	0	0	0	0	0	0	0	0	0	0.000934143	0	0	0	0	0	0	0	0	0	0	0	0	0	0	0	0	0	0	0	0	0	0	0	0	0	0	0	0	0	0
880	<1000111000110>	2.27376e-05	0	#DIV/0!	0	0	0	0	0	0	0	0	0	0	0.000909504	0	0	0	0	0	0	0	0	0	0	0	0	0	0	0	0	0	0	0	0	0	0	0	0	0	0	0	0	0	0	0	0	0	0
881	<1000111011000>	0	1.85065e-05	0	0	0	0	0	0	0	0	0	0	0	0	0	0	0	0	0	0	0	0	0	0	0	0	0	0	0	0	0	0	0	0	0	0	0	0	0	0	0	0	0	0	0	0	0	0
882	<1000111100100>	0	2.37545e-05	0	0	0	0	0	0	0	0	0	0	0	0	0	0	0	0	0	0	0	0	0	0	0	0	0	0	0	0	0	0	0	0	0	0	0	0	0	0	0	0	0	0	0	0	0	0
883	<1001000010111>	6.09162e-05	0	#DIV/0!	0	0.00243665	0	0	0	0	0	0	0	0	0	0	0	0	0	0	0	0	0	0	0	0	0	0	0	0	0	0	0	0	0	0	0	0	0	0	0	0	0	0	0	0	0	0	0
884	<1001100000111>	6.86813e-05	0	#DIV/0!	0	0	0	0	0	0	0	0	0	0	0	0	0	0	0	0	0	0	0	0	0	0	0	0.00274725	0	0	0	0	0	0	0	0	0	0	0	0	0	0	0	0	0	0	0	0	0
885	<1001100001011>	2.27376e-05	0	#DIV/0!	0	0	0	0	0	0	0	0	0	0	0.000909504	0	0	0	0	0	0	0	0	0	0	0	0	0	0	0	0	0	0	0	0	0	0	0	0	0	0	0	0	0	0	0	0	0	0
886	<1001100100110>	0	1.21187e-05	0	0	0	0	0	0	0	0	0	0	0	0	0	0	0	0	0	0	0	0	0	0	0	0	0	0	0	0	0	0	0	0	0	0	0	0	0	0	0	0	0	0	0	0	0	0
887	<1001110000011>	0.000148266	0	#DIV/0!	0	0	0.00593066	0	0	0	0	0	0	0	0	0	0	0	0	0	0	0	0	0	0	0	0	0	0	0	0	0	0	0	0	0	0	0	0	0	0	0	0	0	0	0	0	0	0
888	<1001111000100>	0	3.04843e-05	0	0	0	0	0	0	0	0	0	0	0	0	0	0	0	0	0	0	0	0	0	0	0	0	0	0	0	0	0	0	0	0	0	0	0	0	0	0	0	0	0	0	0	0	0	0
889	<1010000001111>	0.000366641	1.21187e-05	30.2541	0	0	0	0	0	0	0	0	0	0	0	0	0	0	0	0	0	0.00213295	0.00125628	0	0	0	0.00306748	0	0	0	0	0	0	0	0.00105652	0	0	0.00612833	0	0	0	0	0	0.00102407	0	0	0	0	0
890	<1010000010111>	8.25083e-05	0	#DIV/0!	0	0	0	0	0	0	0	0.00330033	0	0	0	0	0	0	0	0	0	0	0	0	0	0	0	0	0	0	0	0	0	0	0	0	0	0	0	0	0	0	0	0	0	0	0	0	0
891	<1010000011101>	3.50304e-05	0	#DIV/0!	0	0	0	0	0	0	0	0	0	0	0	0	0	0	0.00140121	0	0	0	0	0	0	0	0	0	0	0	0	0	0	0	0	0	0	0	0	0	0	0	0	0	0	0	0	0	0
892	<1010000011110>	5.49934e-05	0	#DIV/0!	0	0	0	0	0	0	0	0	0	0	0	0	0.00219974	0	0	0	0	0	0	0	0	0	0	0	0	0	0	0	0	0	0	0	0	0	0	0	0	0	0	0	0	0	0	0	0
893	<1010000100111>	7.55331e-05	0	#DIV/0!	0	0.000974659	0	0	0	0	0	0	0	0	0	0	0	0	0	0	0	0	0	0	0	0	0	0	0	0	0	0	0	0	0	0	0	0	0	0	0.00204666	0	0	0	0	0	0	0	0
894	<1010000110011>	4.85437e-05	0	#DIV/0!	0	0	0	0	0	0	0	0	0	0	0	0	0	0	0	0	0	0	0	0	0	0	0	0	0	0	0	0	0	0.00194175	0	0	0	0	0	0	0	0	0	0	0	0	0	0	0
895	<1010001000111>	3.29598e-05	0	#DIV/0!	0	0	0	0	0	0	0	0	0	0	0	0	0	0.00131839	0	0	0	0	0	0	0	0	0	0	0	0	0	0	0	0	0	0	0	0	0	0	0	0	0	0	0	0	0	0	0
896	<1010001001101>	0	2.96614e-05	0	0	0	0	0	0	0	0	0	0	0	0	0	0	0	0	0	0	0	0	0	0	0	0	0	0	0	0	0	0	0	0	0	0	0	0	0	0	0	0	0	0	0	0	0	0
897	<1010010000111>	9.24459e-05	1.16757e-05	7.9178	0	0	0	0	0	0	0	0	0	0	0	0	0	0	0	0	0	0	0	0	0	0	0	0	0	0	0	0	0	0	0.00369783	0	0	0	0	0	0	0	0	0	0	0	0	0	0
898	<1010010001011>	6.76721e-05	0	#DIV/0!	0	0	0	0	0	0	0	0	0	0	0	0	0	0	0	0	0	0	0	0	0	0	0	0	0	0	0	0	0	0	0	0	0.00270688	0	0	0	0	0	0	0	0	0	0	0	0
899	<1010010001110>	0	4.04723e-05	0	0	0	0	0	0	0	0	0	0	0	0	0	0	0	0	0	0	0	0	0	0	0	0	0	0	0	0	0	0	0	0	0	0	0	0	0	0	0	0	0	0	0	0	0	0
900	<1010011010010>	0	2.97582e-05	0	0	0	0	0	0	0	0	0	0	0	0	0	0	0	0	0	0	0	0	0	0	0	0	0	0	0	0	0	0	0	0	0	0	0	0	0	0	0	0	0	0	0	0	0	0
901	<1010011010100>	0	3.04646e-05	0	0	0	0	0	0	0	0	0	0	0	0	0	0	0	0	0	0	0	0	0	0	0	0	0	0	0	0	0	0	0	0	0	0	0	0	0	0	0	0	0	0	0	0	0	0
902	<1010100000111>	8.43393e-05	1.81781e-05	4.63962	0	0	0	0	0	0	0	0	0	0.00097371	0	0	0	0.00131839	0	0	0	0	0	0	0	0	0	0	0	0	0	0	0	0	0	0	0	0.00108147	0	0	0	0	0	0	0	0	0	0	0
903	<1010100001110>	0	3.0003e-05	0	0	0	0	0	0	0	0	0	0	0	0	0	0	0	0	0	0	0	0	0	0	0	0	0	0	0	0	0	0	0	0	0	0	0	0	0	0	0	0	0	0	0.0030303	0	0	0
904	<1010100011100>	1.53894e-05	1.06234e-05	1.44863	0	0	0	0	0	0	0	0	0	0	0	0	0	0	0	0	0	0	0	0	0	0	0	0	0	0	0	0	0	0	0	0	0	0	0	0.000615574	0	0	0	0	0	0	0	0	0
905	<1010101100100>	0	1.21187e-05	0	0	0	0	0	0	0	0	0	0	0	0	0	0	0	0	0	0	0	0	0	0	0	0	0	0	0	0	0	0	0	0	0	0	0	0	0	0	0	0	0	0	0	0	0	0
906	<1010110000011>	2.52908e-05	0	#DIV/0!	0	0	0	0	0	0	0	0	0	0	0	0	0	0	0	0	0	0	0	0	0	0	0	0	0	0	0	0	0.00101163	0	0	0	0	0	0	0	0	0	0	0	0	0	0	0	0
907	<1010111000100>	0	4.11614e-05	0	0	0	0	0	0	0	0	0	0	0	0	0	0	0	0	0	0	0	0	0	0	0	0	0	0	0	0	0	0	0	0	0	0	0	0	0	0	0	0	0	0	0	0	0	0
908	<1010111100000>	1.53894e-05	3.48626e-05	0.441428	0	0	0	0	0	0	0	0	0	0	0	0	0	0	0	0	0	0	0	0	0	0	0	0	0	0	0	0	0	0	0	0	0	0	0	0.000615574	0	0	0	0	0	0	0	0	0
909	<1011000000111>	0.000153016	0	#DIV/0!	0	0.00243665	0	0	0	0	0	0	0	0	0	0	0	0	0	0	0	0	0	0	0	0	0	0	0	0	0	0	0	0	0	0	0	0	0	0	0.003684	0	0	0	0	0	0	0	0
910	<1011000001110>	3.79363e-05	0	#DIV/0!	0	0	0	0	0	0	0	0	0	0	0	0	0	0	0	0	0	0	0	0	0	0	0	0	0	0	0	0	0.00151745	0	0	0	0	0	0	0	0	0	0	0	0	0	0	0	0
911	<1011000011100>	4.47494e-05	0	#DIV/0!	0	0	0	0	0	0	0	0	0	0	0	0	0	0	0	0	0	0	0	0	0	0	0	0	0	0	0	0	0	0	0	0	0	0	0	0	0	0	0.00178998	0	0	0	0	0	0
912	<1011001001100>	1.93349e-05	0	#DIV/0!	0	0	0	0	0	0	0	0	0	0	0	0	0	0	0	0	0	0	0	0	0	0	0	0	0	0	0	0	0	0	0	0	0.000773395	0	0	0	0	0	0	0	0	0	0	0	0
913	<1011001110000>	0	2.49019e-05	0	0	0	0	0	0	0	0	0	0	0	0	0	0	0	0	0	0	0	0	0	0	0	0	0	0	0	0	0	0	0	0	0	0	0	0	0	0	0	0	0	0	0	0	0	0
914	<1011011000100>	0	6.35261e-05	0	0	0	0	0	0	0	0	0	0	0	0	0	0	0	0	0	0	0	0	0	0	0	0	0	0	0	0	0	0	0	0	0	0	0	0	0	0	0	0	0	0	0	0	0	0
915	<1011100000011>	4.47494e-05	0	#DIV/0!	0	0	0	0	0	0	0	0	0	0	0	0	0	0	0	0	0	0	0	0	0	0	0	0	0	0	0	0	0	0	0	0	0	0	0	0	0	0	0.00178998	0	0	0	0	0	0
916	<1011100100100>	0	7.38604e-06	0	0	0	0	0	0	0	0	0	0	0	0	0	0	0	0	0	0	0	0	0	0	0	0	0	0	0	0	0	0	0	0	0	0	0	0	0	0	0	0	0	0	0	0	0	0
917	<1011110010000>	0	1.23377e-05	0	0	0	0	0	0	0	0	0	0	0	0	0	0	0	0	0	0	0	0	0	0	0	0	0	0	0	0	0	0	0	0	0	0	0	0	0	0	0	0	0	0	0	0	0	0
918	<1011111000000>	0	4.56454e-05	0	0	0	0	0	0	0	0	0	0	0	0	0	0	0	0	0	0	0	0	0	0	0	0	0	0	0	0	0	0	0	0	0	0	0	0	0	0	0	0	0	0	0	0	0	0
919	<1100000001111>	0.000222591	0	#DIV/0!	0	0	0	0	0	0	0	0	0.000807754	0	0	0	0	0	0	0	0	0	0	0	0	0	0	0.00274725	0	0	0	0	0	0	0	0	0	0.00144196	0	0.000923361	0	0	0.00298329	0	0	0	0	0	0
920	<1100000100111>	5.11666e-05	0	#DIV/0!	0	0	0	0	0	0	0	0	0	0	0	0	0	0	0	0	0	0	0	0	0	0	0	0	0	0	0	0	0	0	0	0	0	0	0	0	0.00204666	0	0	0	0	0	0	0	0
921	<1100001000111>	3.82413e-05	0	#DIV/0!	0	0	0	0	0	0	0	0	0	0	0	0	0	0	0	0	0	0.000710985	0	0	0	0	0	0	0	0	0	0	0	0	0	0	0	0	0	0	0.000818666	0	0	0	0	0	0	0	0
922	<1100001100101>	2.42248e-05	0	#DIV/0!	0	0	0	0	0	0	0	0	0	0	0	0	0	0	0	0	0	0	0	0	0	0	0	0	0	0	0	0	0	0	0	0	0	0	0	0	0	0.000968992	0	0	0	0	0	0	0
923	<1100001111000>	0	1.38089e-05	0	0	0	0	0	0	0	0	0	0	0	0	0	0	0	0	0	0	0	0	0	0	0	0	0	0	0	0	0	0	0	0	0	0	0	0	0	0	0	0	0	0	0	0	0	0
924	<1100010000111>	0.000160124	2.42374e-05	6.60647	0.00167842	0	0	0	0	0	0	0	0	0	0	0	0	0	0	0	0	0	0	0	0	0	0	0	0.00472654	0	0	0	0	0	0	0	0	0	0	0	0	0	0	0	0	0	0	0	0
925	<1100010001110>	0	1.12639e-05	0	0	0	0	0	0	0	0	0	0	0	0	0	0	0	0	0	0	0	0	0	0	0	0	0	0	0	0	0	0	0	0	0	0	0	0	0	0	0	0	0	0	0	0	0	0
926	<1100010011100>	0	1.0001e-05	0	0	0	0	0	0	0	0	0	0	0	0	0	0	0	0	0	0	0	0	0	0	0	0	0	0	0	0	0	0	0	0	0	0	0	0	0	0	0	0	0	0	0	0	0	0
927	<1100010101001>	0	2.57336e-05	0	0	0	0	0	0	0	0	0	0	0	0	0	0	0	0	0	0	0	0	0	0	0	0	0	0	0	0	0	0	0	0	0	0	0	0	0	0	0	0	0	0	0	0	0	0
928	<1100011000011>	5.24574e-05	0	#DIV/0!	0	0	0	0	0	0	0.000904977	0	0	0	0	0	0	0	0	0	0	0	0	0	0	0	0	0	0	0	0	0	0	0	0	0	0	0	0	0	0	0	0.00119332	0	0	0	0	0	0
929	<1100100000111>	0.000112007	0	#DIV/0!	0	0	0	0	0	0	0	0	0	0	0	0	0	0	0	0	0	0	0	0	0	0.001	0	0	0	0	0	0	0	0	0	0	0.00348028	0	0	0	0	0	0	0	0	0	0	0	0
930	<1100100001101>	0	1.12639e-05	0	0	0	0	0	0	0	0	0	0	0	0	0	0	0	0	0	0	0	0	0	0	0	0	0	0	0	0	0	0	0	0	0	0	0	0	0	0	0	0	0	0	0	0	0	0
931	<1100101000110>	2.98329e-05	0	#DIV/0!	0	0	0	0	0	0	0	0	0	0	0	0	0	0	0	0	0	0	0	0	0	0	0	0	0	0	0	0	0	0	0	0	0	0	0	0	0	0	0.00119332	0	0	0	0	0	0
932	<1100110001100>	0	5.31443e-05	0	0	0	0	0	0	0	0	0	0	0	0	0	0	0	0	0	0	0	0	0	0	0	0	0	0	0	0	0	0	0	0	0	0	0	0	0	0	0	0	0	0	0	0	0	0
933	<1100110100010>	0	7.64555e-06	0	0	0	0	0	0	0	0	0	0	0	0	0	0	0	0	0	0	0	0	0	0	0	0	0	0	0	0	0	0	0	0	0	0	0	0	0	0	0	0	0	0	0	0	0	0
934	<1100110100100>	0	1.14396e-05	0	0	0	0	0	0	0	0	0	0	0	0	0	0	0	0	0	0	0	0	0	0	0	0	0	0	0	0	0	0	0	0	0	0	0	0	0	0	0	0	0	0	0	0	0	0
935	<1100111100000>	0	2.80408e-05	0	0	0	0	0	0	0	0	0	0	0	0	0	0	0	0	0	0	0	0	0	0	0	0	0	0	0	0	0	0	0	0	0	0	0	0	0	0	0	0	0	0	0	0	0	0
936	<1101000011100>	0	1.81503e-05	0	0	0	0	0	0	0	0	0	0	0	0	0	0	0	0	0	0	0	0	0	0	0	0	0	0	0	0	0	0	0	0	0	0	0	0	0	0	0	0	0	0	0	0	0	0
937	<1101000101100>	0	4.03504e-05	0	0	0	0	0	0	0	0	0	0	0	0	0	0	0	0	0	0	0	0	0	0	0	0	0	0	0	0	0	0	0	0	0	0	0	0	0	0	0	0	0	0	0	0	0	0
938	<1101011100000>	0	8.69652e-06	0	0	0	0	0	0	0	0	0	0	0	0	0	0	0	0	0	0	0	0	0	0	0	0	0	0	0	0	0	0	0	0	0	0	0	0	0	0	0	0	0	0	0	0	0	0
939	<1110000000111>	0.000755268	0	#DIV/0!	0	0.000974659	0	0	0.00338639	0	0	0	0	0	0	0.0038674	0	0	0	0.00453172	0.00131062	0.00213295	0	0	0	0	0	0.00274725	0	0	0.000903342	0	0	0.00194175	0	0.00157134	0	0.00324441	0	0.000615574	0	0	0.00298329	0	0	0	0	0	0
940	<1110000001110>	8.12991e-05	0	#DIV/0!	0	0.00146199	0	0	0	0	0	0	0	0	0	0	0	0	0	0	0	0	0	0	0	0	0	0	0	0	0	0	0	0	0	0	0	0	0	0	0	0	0.00178998	0	0	0	0	0	0
941	<1110000010011>	0.000118524	0	#DIV/0!	0	0	0	0	0.00474094	0	0	0	0	0	0	0	0	0	0	0	0	0	0	0	0	0	0	0	0	0	0	0	0	0	0	0	0	0	0	0	0	0	0	0	0	0	0	0	0
942	<1110000100110>	5.11666e-05	0	#DIV/0!	0	0	0	0	0	0	0	0	0	0	0	0	0	0	0	0	0	0	0	0	0	0	0	0	0	0	0	0	0	0	0	0	0	0	0	0	0.00204666	0	0	0	0	0	0	0	0
943	<1110001000011>	0.000106461	0	#DIV/0!	0	0	0	0	0	0	0	0	0	0	0	0	0	0	0	0	0	0	0	0	0	0	0	0	0	0	0	0	0	0	0	0	0	0.00180245	0	0	0.002456	0	0	0	0	0	0	0	0
944	<1110001001100>	0	8.32716e-06	0	0	0	0	0	0	0	0	0	0	0	0	0	0	0	0	0	0	0	0	0	0	0	0	0	0	0	0	0	0	0	0	0	0	0	0	0	0	0	0	0	0	0	0	0	0
945	<1110010000101>	0	1.18646e-05	0	0	0	0	0	0	0	0	0	0	0	0	0	0	0	0	0	0	0	0	0	0	0	0	0	0	0	0	0	0	0	0	0	0	0	0	0	0	0	0	0	0	0	0	0	0
946	<1110010000110>	0	3.29663e-05	0	0	0	0	0	0	0	0	0	0	0	0	0	0	0	0	0	0	0	0	0	0	0	0	0	0	0	0	0	0	0	0	0	0	0	0	0	0	0	0	0	0	0	0	0	0
947	<1110010100100>	0	2.58917e-05	0	0	0	0	0	0	0	0	0	0	0	0	0	0	0	0	0	0	0	0	0	0	0	0	0	0	0	0	0	0	0	0	0	0	0	0	0	0	0	0	0	0	0	0	0	0
948	<1110010101000>	0	9.78359e-06	0	0	0	0	0	0	0	0	0	0	0	0	0	0	0	0	0	0	0	0	0	0	0	0	0	0	0	0	0	0	0	0	0	0	0	0	0	0	0	0	0	0	0	0	0	0
949	<1110010110000>	7.95816e-05	0	#DIV/0!	0	0	0	0	0	0	0	0	0	0	0.00318327	0	0	0	0	0	0	0	0	0	0	0	0	0	0	0	0	0	0	0	0	0	0	0	0	0	0	0	0	0	0	0	0	0	0
950	<1110011100000>	0	3.48626e-05	0	0	0	0	0	0	0	0	0	0	0	0	0	0	0	0	0	0	0	0	0	0	0	0	0	0	0	0	0	0	0	0	0	0	0	0	0	0	0	0	0	0	0	0	0	0
951	<1110100000110>	6.73284e-05	0	#DIV/0!	0	0.00146199	0	0	0	0	0	0	0	0	0	0	0	0	0	0	0	0	0	0	0	0	0	0	0	0	0	0	0	0	0	0	0	0	0	0.00123115	0	0	0	0	0	0	0	0	0
952	<1110100101000>	0	1.22159e-05	0	0	0	0	0	0	0	0	0	0	0	0	0	0	0	0	0	0	0	0	0	0	0	0	0	0	0	0	0	0	0	0	0	0	0	0	0	0	0	0	0	0	0	0	0	0
953	<1110110000100>	0	1.13674e-05	0	0	0	0	0	0	0	0	0	0	0	0	0	0	0	0	0	0	0	0	0	0	0	0	0	0	0	0	0	0	0	0	0	0	0	0	0	0	0	0	0	0	0	0	0	0.00114811
954	<1110110001000>	2.64131e-05	0	#DIV/0!	0	0	0	0	0	0	0	0	0	0	0	0	0	0	0	0	0	0	0	0	0	0	0	0	0	0	0	0	0	0	0.00105652	0	0	0	0	0	0	0	0	0	0	0	0	0	0
955	<1110111000000>	0	3.24889e-05	0	0	0	0	0	0	0	0	0	0	0	0	0	0	0	0	0	0	0	0	0	0	0	0	0	0	0	0	0	0	0	0	0	0	0	0	0	0	0	0	0	0	0	0	0	0
956	<1111000000011>	2.98329e-05	0	#DIV/0!	0	0	0	0	0	0	0	0	0	0	0	0	0	0	0	0	0	0	0	0	0	0	0	0	0	0	0	0	0	0	0	0	0	0	0	0	0	0	0.00119332	0	0	0	0	0	0
957	<1111000001010>	0	5.13005e-05	0	0	0	0	0	0	0	0	0	0	0	0	0	0	0	0	0	0	0	0	0	0	0	0	0	0	0	0	0	0	0	0	0	0	0	0	0	0	0	0	0	0	0	0	0	0
958	<1111000100100>	0	8.50235e-06	0	0	0	0	0	0	0	0	0	0	0	0	0	0	0	0	0	0	0	0	0	0	0	0	0	0	0	0	0	0	0	0	0	0	0	0	0	0	0	0	0	0	0	0	0	0
959	<1111001000010>	4.12088e-05	0	#DIV/0!	0	0	0	0	0	0	0	0	0	0	0	0	0	0	0	0	0	0	0	0	0	0	0	0.00164835	0	0	0	0	0	0	0	0	0	0	0	0	0	0	0	0	0	0	0	0	0
960	<1111010010000>	0	1.22159e-05	0	0	0	0	0	0	0	0	0	0	0	0	0	0	0	0	0	0	0	0	0	0	0	0	0	0	0	0	0	0	0	0	0	0	0	0	0	0	0	0	0	0	0	0	0	0
961	<1111010100000>	0	2.98823e-05	0	0	0	0	0	0	0	0	0	0	0	0	0	0	0	0	0	0	0	0	0	0	0	0	0	0	0	0	0	0	0	0	0	0	0	0	0	0	0	0	0	0	0	0	0	0
962	<1111011000000>	0	9.78359e-06	0	0	0	0	0	0	0	0	0	0	0	0	0	0	0	0	0	0	0	0	0	0	0	0	0	0	0	0	0	0	0	0	0	0	0	0	0	0	0	0	0	0	0	0	0	0
963	<1111100000001>	0	1.28668e-05	0	0	0	0	0	0	0	0	0	0	0	0	0	0	0	0	0	0	0	0	0	0	0	0	0	0	0	0	0	0	0	0	0	0	0	0	0	0	0	0	0	0	0	0	0	0
964	<1111100000100>	0	6.38568e-06	0	0	0	0	0	0	0	0	0	0	0	0	0	0	0	0	0	0	0	0	0	0	0	0	0	0	0	0	0	0	0	0	0	0	0	0	0	0	0	0	0	0	0	0	0	0
965	<1111100001000>	0	3.42426e-05	0	0	0	0	0	0	0	0	0	0	0	0	0	0	0	0	0	0	0	0	0	0	0	0	0	0	0	0	0	0	0	0	0	0	0	0	0	0	0	0	0	0	0	0	0	0
966	<1111110000000>	0	5.47842e-05	0	0	0	0	0	0	0	0	0	0	0	0	0	0	0	0	0	0	0	0	0	0	0	0	0	0	0	0	0	0	0	0	0	0	0	0	0	0	0	0	0	0	0	0	0	0
967	<0000001111111>	0.000317645	0	#DIV/0!	0	0	0	0	0.000677277	0	0	0	0	0	0	0	0	0	0	0.00151057	0	0.00284394	0	0	0	0	0	0.0010989	0	0.00193986	0	0	0	0.00145631	0	0	0.000773395	0	0	0.000615574	0	0	0.00178998	0	0	0	0	0	0
968	<0000010111111>	0.000156111	0	#DIV/0!	0	0	0	0	0	0	0	0	0	0	0	0	0.00131984	0	0	0	0	0	0	0	0	0	0	0	0	0	0	0	0	0	0	0	0	0	0	0.00492459	0	0	0	0	0	0	0	0	0
969	<0000011011111>	9.63319e-05	2.61147e-05	3.6888	0	0.00194932	0	0	0	0	0	0	0	0	0	0	0.000879894	0	0	0	0	0	0	0	0	0	0	0	0	0	0	0	0	0	0	0	0	0	0	0	0	0	0	0.00102407	0	0	0.000931099	0	0
970	<0000011101111>	5.82506e-05	2.73981e-05	2.12608	0	0	0	0	0	0	0	0	0	0	0	0	0	0.00131839	0	0	0	0	0	0	0	0	0	0	0	0	0	0	0.00101163	0	0	0	0	0	0	0	0	0	0	0	0	0	0	0	0
971	<0000011111011>	0	3.02269e-05	0	0	0	0	0	0	0	0	0	0	0	0	0	0	0	0	0	0	0	0	0	0	0	0	0	0	0	0	0	0	0	0	0	0	0	0	0	0	0	0	0	0	0	0	0	0
972	<0000011111110>	4.53104e-05	2.49019e-05	1.81956	0	0	0	0	0	0	0	0	0	0	0	0	0	0	0	0	0	0	0	0.00181242	0	0	0	0	0	0	0	0	0	0	0	0	0	0	0	0	0	0	0	0	0	0	0	0	0
973	<0000100111111>	9.90352e-05	3.05563e-05	3.24107	0	0	0	0	0	0	0	0	0.000807754	0	0.00227376	0	0.000879894	0	0	0	0	0	0	0	0	0	0	0	0	0	0	0	0	0	0	0	0	0	0	0	0	0	0	0	0	0	0.0018622	0	0
974	<0000101011111>	0.000372485	6.92834e-05	5.37625	0	0	0	0.00172891	0	0	0	0	0	0	0	0.00331492	0.00351958	0	0	0	0	0	0	0	0	0	0.00175285	0	0	0	0	0	0	0.000970874	0	0	0	0	0.00361228	0	0	0	0	0	0	0	0	0	0.00287026
975	<0000101101111>	2.74725e-05	0	#DIV/0!	0	0	0	0	0	0	0	0	0	0	0	0	0	0	0	0	0	0	0	0	0	0	0	0.0010989	0	0	0	0	0	0	0	0	0	0	0	0	0	0	0	0	0	0	0	0	0
976	<0000101110111>	4.38853e-05	0	#DIV/0!	0	0	0	0	0	0.00175541	0	0	0	0	0	0	0	0	0	0	0	0	0	0	0	0	0	0	0	0	0	0	0	0	0	0	0	0	0	0	0	0	0	0	0	0	0	0	0
977	<0000101111110>	2.43665e-05	0	#DIV/0!	0	0.000974659	0	0	0	0	0	0	0	0	0	0	0	0	0	0	0	0	0	0	0	0	0	0	0	0	0	0	0	0	0	0	0	0	0	0	0	0	0	0	0	0	0	0	0
978	<0000110011111>	0.000239714	1.18646e-05	20.2042	0	0.00243665	0	0	0	0	0	0	0	0	0	0	0	0.00131839	0	0.00100705	0	0	0	0	0	0	0	0	0	0	0	0	0	0	0	0	0.00116009	0	0.00120409	0.0024623	0	0	0	0	0	0	0	0	0
979	<0000110111101>	0	9.78359e-06	0	0	0	0	0	0	0	0	0	0	0	0	0	0	0	0	0	0	0	0	0	0	0	0	0	0	0	0	0	0	0	0	0	0	0	0	0	0	0	0	0	0	0	0	0	0
980	<0000111001111>	0.000205474	4.10628e-05	5.00388	0	0	0	0	0	0	0	0	0	0	0	0	0.00175979	0.00329598	0	0.00151057	0	0	0	0	0	0	0	0	0	0	0	0	0	0	0	0.000628536	0	0	0	0	0	0	0	0.00102407	0	0	0	0	0
981	<0000111011011>	6.86813e-05	0	#DIV/0!	0	0	0	0	0	0	0	0	0	0	0	0	0	0	0	0	0	0	0	0	0	0	0	0.00274725	0	0	0	0	0	0	0	0	0	0	0	0	0	0	0	0	0	0	0	0	0
982	<0000111011101>	0	1.47721e-05	0	0	0	0	0	0	0	0	0	0	0	0	0	0	0	0	0	0	0	0	0	0	0	0	0	0	0	0	0	0	0	0	0	0	0	0	0	0	0	0	0	0	0	0	0	0
983	<0000111011110>	2.28102e-05	0	#DIV/0!	0	0	0.000912409	0	0	0	0	0	0	0	0	0	0	0	0	0	0	0	0	0	0	0	0	0	0	0	0	0	0	0	0	0	0	0	0	0	0	0	0	0	0	0	0	0	0
984	<0000111100111>	0.000160844	0	#DIV/0!	0	0	0	0	0	0	0	0	0	0	0	0	0	0	0	0	0	0	0	0	0	0.001	0	0	0	0	0	0	0.00101163	0.00339806	0	0	0	0	0	0	0	0	0	0.00102407	0	0	0	0	0
985	<0000111101101>	0	3.43201e-05	0	0	0	0	0	0	0	0	0	0	0	0	0	0	0	0	0	0	0	0	0	0	0	0	0	0	0	0	0	0	0	0	0	0	0	0	0	0	0	0	0	0	0	0	0	0
986	<0000111110110>	0	2.68684e-05	0	0	0	0	0	0	0	0	0	0	0	0	0	0	0	0	0	0	0	0	0	0	0	0	0	0	0	0	0	0	0	0	0	0	0	0	0	0	0	0	0	0	0	0	0	0
987	<0000111111010>	0	2.50499e-05	0	0	0	0	0	0	0	0	0	0	0	0	0	0	0	0	0	0	0	0	0	0	0	0	0	0	0	0	0	0	0	0	0	0	0	0	0	0	0	0	0	0	0	0	0	0
988	<0000111111100>	2.5e-05	9.81609e-05	0.254684	0	0	0	0	0	0	0	0	0	0	0	0	0	0	0	0	0	0	0	0	0	0.001	0	0	0	0	0	0	0	0	0	0	0	0	0	0	0	0	0	0	0	0	0	0	0
989	<0001001011111>	9.20999e-05	0	#DIV/0!	0	0	0	0	0	0	0	0	0	0	0	0	0	0	0	0	0	0	0	0	0	0	0	0	0	0	0	0	0	0	0	0	0	0	0	0	0.003684	0	0	0	0	0	0	0	0
990	<0001001111101>	2.19974e-05	0	#DIV/0!	0	0	0	0	0	0	0	0	0	0	0	0	0.000879894	0	0	0	0	0	0	0	0	0	0	0	0	0	0	0	0	0	0	0	0	0	0	0	0	0	0	0	0	0	0	0	0
991	<0001010011111>	4.00219e-05	1.70511e-05	2.34718	0	0	0	0	0	0	0	0	0	0	0	0	0.000879894	0	0	0	0	0	0	0	0	0	0	0	0	0	0	0	0	0	0	0	0	0.000720981	0	0	0	0	0	0	0	0	0	0	0.00172216
992	<0001100011111>	6.77507e-05	2.77339e-05	2.44289	0	0	0	0	0	0	0	0	0	0	0	0	0	0	0	0	0	0	0	0	0	0	0	0	0	0	0.00271003	0	0	0	0	0	0	0	0	0	0	0	0	0	0	0	0	0	0
993	<0001101001111>	0	2.79987e-05	0	0	0	0	0	0	0	0	0	0	0	0	0	0	0	0	0	0	0	0	0	0	0	0	0	0	0	0	0	0	0	0	0	0	0	0	0	0	0	0	0	0	0	0	0	0
994	<0001101110110>	0	2.40607e-05	0	0	0	0	0	0	0	0	0	0	0	0	0	0	0	0	0	0	0	0	0	0	0	0	0	0	0	0	0	0	0	0	0	0	0	0	0	0	0	0	0	0	0	0	0	0
995	<0001101111100>	0	5.02588e-06	0	0	0	0	0	0	0	0	0	0	0	0	0	0	0	0	0	0	0	0	0	0	0	0	0	0	0	0	0	0	0	0	0	0	0	0	0	0	0	0	0	0	0	0	0	0
996	<0001110001111>	3.41064e-05	0	#DIV/0!	0	0	0	0	0	0	0	0	0	0	0.00136426	0	0	0	0	0	0	0	0	0	0	0	0	0	0	0	0	0	0	0	0	0	0	0	0	0	0	0	0	0	0	0	0	0	0
997	<0001110010111>	3.3761e-05	3.22658e-05	1.04634	0	0	0	0	0	0	0	0	0	0	0	0	0	0	0	0	0	0	0	0	0	0	0	0	0.00135044	0	0	0	0	0	0	0	0	0	0	0	0	0	0	0	0	0	0.00325885	0	0
998	<0001110101110>	8.44024e-05	0	#DIV/0!	0	0	0	0	0	0	0	0	0	0	0	0	0	0	0	0	0	0	0	0	0	0	0	0	0.0033761	0	0	0	0	0	0	0	0	0	0	0	0	0	0	0	0	0	0	0	0
999	<0001111001101>	2.51762e-05	0	#DIV/0!	0	0	0	0	0	0	0	0	0	0	0	0	0	0	0	0.00100705	0	0	0	0	0	0	0	0	0	0	0	0	0	0	0	0	0	0	0	0	0	0	0	0	0	0	0	0	0
1000	<0001111001110>	5.80046e-05	0	#DIV/0!	0	0	0	0	0	0	0	0	0	0	0	0	0	0	0	0	0	0	0	0	0	0	0	0	0	0	0	0	0	0	0	0	0.00232019	0	0	0	0	0	0	0	0	0	0	0	0
1001	<0001111011100>	0	1.32899e-05	0	0	0	0	0	0	0	0	0	0	0	0	0	0	0	0	0	0	0	0	0	0	0	0	0	0	0	0	0	0	0	0	0	0	0	0	0	0	0	0	0	0	0	0	0	0
1002	<0001111110100>	0	2.73206e-05	0	0	0	0	0	0	0	0	0	0	0	0	0	0	0	0	0	0	0	0	0	0	0	0	0	0	0	0	0	0	0	0	0	0	0	0	0	0	0	0	0	0	0	0	0	0
1003	<0010000111111>	9.46561e-05	0	#DIV/0!	0	0	0	0	0	0	0	0	0	0	0	0	0.000879894	0	0	0	0	0.00213295	0	0	0	0	0	0	0	0	0	0	0	0	0	0	0.000773395	0	0	0	0	0	0	0	0	0	0	0	0
1004	<0010001011111>	0.000277405	5.76894e-05	4.80859	0	0	0	0	0	0	0	0.00165017	0	0	0	0	0.00307963	0	0	0	0	0	0	0	0	0	0	0.00164835	0	0	0	0	0.00101163	0	0	0.000628536	0	0	0	0.00307787	0	0	0	0	0	0	0	0	0
1005	<0010001101111>	0	1.12639e-05	0	0	0	0	0	0	0	0	0	0	0	0	0	0	0	0	0	0	0	0	0	0	0	0	0	0	0	0	0	0	0	0	0	0	0	0	0	0	0	0	0	0	0	0	0	0
1006	<0010001110111>	2.18436e-05	0	#DIV/0!	0	0	0	0	0	0	0	0	0	0	0	0	0	0	0	0	0.000873744	0	0	0	0	0	0	0	0	0	0	0	0	0	0	0	0	0	0	0	0	0	0	0	0	0	0	0	0
1007	<0010001111110>	6.70586e-05	0	#DIV/0!	0	0	0	0	0	0	0	0	0	0	0	0	0.000879894	0	0	0	0	0	0	0	0	0	0	0	0	0	0	0	0	0	0	0	0	0.00180245	0	0	0	0	0	0	0	0	0	0	0
1008	<0010010011111>	0.00017807	0	#DIV/0!	0	0	0	0	0	0	0	0	0	0.00097371	0	0	0.000879894	0	0.000934143	0	0	0	0	0	0.00343171	0	0	0	0	0	0.000903342	0	0	0	0	0	0	0	0	0	0	0	0	0	0	0	0	0	0
1009	<0010010111110>	0	1.67927e-05	0	0	0	0	0	0	0	0	0	0	0	0	0	0	0	0	0	0	0	0	0	0	0	0	0	0	0	0	0	0	0	0	0	0	0	0	0	0	0	0	0	0	0	0	0	0
1010	<0010011001111>	5.65611e-05	5.47397e-05	1.03327	0	0	0	0	0	0	0.00226244	0	0	0	0	0	0	0	0	0	0	0	0	0	0	0	0	0	0	0	0	0	0	0	0	0	0	0	0	0	0	0	0	0	0	0	0	0	0
1011	<0010011010111>	3.35683e-05	0	#DIV/0!	0.00134273	0	0	0	0	0	0	0	0	0	0	0	0	0	0	0	0	0	0	0	0	0	0	0	0	0	0	0	0	0	0	0	0	0	0	0	0	0	0	0	0	0	0	0	0
1012	<0010011011110>	4.87329e-05	0	#DIV/0!	0	0.00194932	0	0	0	0	0	0	0	0	0	0	0	0	0	0	0	0	0	0	0	0	0	0	0	0	0	0	0	0	0	0	0	0	0	0	0	0	0	0	0	0	0	0	0
1013	<0010011100111>	2.06271e-05	0	#DIV/0!	0	0	0	0	0	0	0	0.000825083	0	0	0	0	0	0	0	0	0	0	0	0	0	0	0	0	0	0	0	0	0	0	0	0	0	0	0	0	0	0	0	0	0	0	0	0	0
1014	<0010011110110>	0	5.01316e-05	0	0	0	0	0	0	0	0	0	0	0	0	0	0	0	0	0	0	0	0	0	0	0	0	0	0	0	0	0	0	0	0	0	0	0	0	0	0	0	0	0	0	0	0	0	0
1015	<0010011111100>	0	6.93347e-06	0	0	0	0	0	0	0	0	0	0	0	0	0	0	0	0	0	0	0	0	0	0	0	0	0	0	0	0	0	0	0	0	0	0	0	0	0	0	0	0	0	0	0	0	0	0
1016	<0010100011111>	0.000374557	1.18646e-05	31.5694	0	0	0	0	0	0	0	0	0	0	0	0	0.00263968	0.00197759	0	0	0.000873744	0	0	0	0	0	0.00131464	0	0	0	0.000903342	0	0	0.00533981	0	0	0.00193349	0	0	0	0	0	0	0	0	0	0	0	0
1017	<0010100101111>	0.000165366	0	#DIV/0!	0	0	0	0	0	0	0	0	0	0	0	0.0038674	0	0	0	0	0	0	0	0	0	0	0	0.00274725	0	0	0	0	0	0	0	0	0	0	0	0	0	0	0	0	0	0	0	0	0
1018	<0010100111101>	0	1.12639e-05	0	0	0	0	0	0	0	0	0	0	0	0	0	0	0	0	0	0	0	0	0	0	0	0	0	0	0	0	0	0	0	0	0	0	0	0	0	0	0	0	0	0	0	0	0	0
1019	<0010100111110>	0	2.95442e-05	0	0	0	0	0	0	0	0	0	0	0	0	0	0	0	0	0	0	0	0	0	0	0	0	0	0	0	0	0	0	0	0	0	0	0	0	0	0	0	0	0	0	0	0	0	0
1020	<0010101001111>	0.000138122	0	#DIV/0!	0	0	0	0	0	0	0	0	0	0	0	0.00552486	0	0	0	0	0	0	0	0	0	0	0	0	0	0	0	0	0	0	0	0	0	0	0	0	0	0	0	0	0	0	0	0	0
1021	<0010101010111>	0	2.25279e-05	0	0	0	0	0	0	0	0	0	0	0	0	0	0	0	0	0	0	0	0	0	0	0	0	0	0	0	0	0	0	0	0	0	0	0	0	0	0	0	0	0	0	0	0	0	0
1022	<0010101100111>	0	1.81781e-05	0	0	0	0	0	0	0	0	0	0	0	0	0	0	0	0	0	0	0	0	0	0	0	0	0	0	0	0	0	0	0	0	0	0	0	0	0	0	0	0	0	0	0	0	0	0
1023	<0010101110101>	7.45823e-05	2.42374e-05	3.07716	0	0	0	0	0	0	0	0	0	0	0	0	0	0	0	0	0	0	0	0	0	0	0	0	0	0	0	0	0	0	0	0	0	0	0	0	0	0	0.00298329	0	0	0	0	0	0
1024	<0010101110110>	0	1.14683e-05	0	0	0	0	0	0	0	0	0	0	0	0	0	0	0	0	0	0	0	0	0	0	0	0	0	0	0	0	0	0	0	0	0	0	0	0	0	0	0	0	0	0	0	0	0	0
1025	<0010101111100>	0	4.52417e-05	0	0	0	0	0	0	0	0	0	0	0	0	0	0	0	0	0	0	0	0	0	0	0	0	0	0	0	0	0	0	0	0	0	0	0	0	0	0	0	0	0	0	0	0	0	0
1026	<0010110001111>	0.000235305	0.000103303	2.27782	0	0	0	0	0	0	0	0	0	0	0.00545703	0	0	0.00395517	0	0	0	0	0	0	0	0	0	0	0	0	0	0	0	0	0	0	0	0	0	0	0	0	0	0	0	0	0	0	0
1027	<0010110010111>	2.19974e-05	3.99923e-05	0.55004	0	0	0	0	0	0	0	0	0	0	0	0	0.000879894	0	0	0	0	0	0	0	0	0	0	0	0	0	0	0	0	0	0	0	0	0	0	0	0	0	0	0	0	0	0	0	0
1028	<0010110011110>	3.79363e-05	0	#DIV/0!	0	0	0	0	0	0	0	0	0	0	0	0	0	0	0	0	0	0	0	0	0	0	0	0	0	0	0	0	0.00151745	0	0	0	0	0	0	0	0	0	0	0	0	0	0	0	0
1029	<0010110100111>	6.15574e-05	0	#DIV/0!	0	0	0	0	0	0	0	0	0	0	0	0	0	0	0	0	0	0	0	0	0	0	0	0	0	0	0	0	0	0	0	0	0	0	0	0.0024623	0	0	0	0	0	0	0	0	0
1030	<0010110101011>	1.72891e-05	0	#DIV/0!	0	0	0	0.000691563	0	0	0	0	0	0	0	0	0	0	0	0	0	0	0	0	0	0	0	0	0	0	0	0	0	0	0	0	0	0	0	0	0	0	0	0	0	0	0	0	0
1031	<0010110101101>	0	1.51314e-05	0	0	0	0	0	0	0	0	0	0	0	0	0	0	0	0	0	0	0	0	0	0	0	0	0	0	0	0	0	0	0	0	0	0	0	0	0	0	0	0	0	0	0	0	0	0
1032	<0010110111100>	0	9.09324e-05	0	0	0	0	0	0	0	0	0	0	0	0	0	0	0	0	0	0	0	0	0	0	0	0	0	0	0	0	0	0	0	0	0	0	0	0	0	0	0	0	0	0	0	0.00139665	0	0
1033	<0010111000111>	2.98329e-05	0	#DIV/0!	0	0	0	0	0	0	0	0	0	0	0	0	0	0	0	0	0	0	0	0	0	0	0	0	0	0	0	0	0	0	0	0	0	0	0	0	0	0	0.00119332	0	0	0	0	0	0
1034	<0010111001011>	3.3761e-05	0	#DIV/0!	0	0	0	0	0	0	0	0	0	0	0	0	0	0	0	0	0	0	0	0	0	0	0	0	0.00135044	0	0	0	0	0	0	0	0	0	0	0	0	0	0	0	0	0	0	0	0
1035	<0010111010110>	0	1.14396e-05	0	0	0	0	0	0	0	0	0	0	0	0	0	0	0	0	0	0	0	0	0	0	0	0	0	0	0	0	0	0	0	0	0	0	0	0	0	0	0	0	0	0	0	0	0	0
1036	<0010111011100>	0	0.00012253	0	0	0	0	0	0	0	0	0	0	0	0	0	0	0	0	0	0	0	0	0	0	0	0	0	0	0	0	0	0	0	0	0	0	0	0	0	0	0	0	0	0	0	0	0	0
1037	<0010111101100>	0	0.00010321	0	0	0	0	0	0	0	0	0	0	0	0	0	0	0	0	0	0	0	0	0	0	0	0	0	0	0	0	0	0	0	0	0	0	0	0	0	0	0	0	0	0	0	0	0	0
1038	<0010111110100>	0	7.42236e-05	0	0	0	0	0	0	0	0	0	0	0	0	0	0	0	0	0	0	0	0	0	0	0	0	0	0	0	0	0	0	0	0	0	0	0	0	0	0	0	0	0	0	0	0	0	0
1039	<0010111111000>	0	3.51055e-05	0	0	0	0	0	0	0	0	0	0	0	0	0	0	0	0	0	0	0	0	0	0	0	0	0	0	0	0	0	0	0	0	0	0	0	0	0	0	0	0	0	0	0	0	0	0.00114811
1040	<0011000011111>	8.29747e-05	0	#DIV/0!	0	0	0	0	0	0	0	0.00206271	0	0	0	0	0	0	0	0	0	0	0.00125628	0	0	0	0	0	0	0	0	0	0	0	0	0	0	0	0	0	0	0	0	0	0	0	0	0	0
1041	<0011001001111>	8.17375e-05	0	#DIV/0!	0	0	0	0	0	0	0	0	0	0	0	0	0	0	0.0032695	0	0	0	0	0	0	0	0	0	0	0	0	0	0	0	0	0	0	0	0	0	0	0	0	0	0	0	0	0	0
1042	<0011001011101>	3.84734e-05	0	#DIV/0!	0	0	0	0	0	0	0	0	0	0	0	0	0	0	0	0	0	0	0	0	0	0	0	0	0	0	0	0	0	0	0	0	0	0	0	0.00153894	0	0	0	0	0	0	0	0	0
1043	<0011001100111>	7.85176e-05	0	#DIV/0!	0	0	0	0	0	0	0	0	0	0	0	0	0	0	0	0	0	0	0.0031407	0	0	0	0	0	0	0	0	0	0	0	0	0	0	0	0	0	0	0	0	0	0	0	0	0	0
1044	<0011010001111>	0.000121696	1.21187e-05	10.042	0	0	0	0	0	0	0	0	0	0	0	0	0.00263968	0	0	0	0	0	0	0	0	0	0	0	0	0	0	0	0	0	0	0	0	0	0.00120409	0	0	0	0	0.00102407	0	0	0	0	0
1045	<0011010011110>	0	1.12639e-05	0	0	0	0	0	0	0	0	0	0	0	0	0	0	0	0	0	0	0	0	0	0	0	0	0	0	0	0	0	0	0	0	0	0	0	0	0	0	0	0	0	0	0	0	0	0
1046	<0011010100111>	1.72891e-05	0	#DIV/0!	0	0	0	0.000691563	0	0	0	0	0	0	0	0	0	0	0	0	0	0	0	0	0	0	0	0	0	0	0	0	0	0	0	0	0	0	0	0	0	0	0	0	0	0	0	0	0
1047	<0011011001101>	0	1.63924e-05	0	0	0	0	0	0	0	0	0	0	0	0	0	0	0	0	0	0	0	0	0	0	0	0	0	0	0	0	0	0	0	0	0	0	0	0	0	0	0	0	0	0	0	0	0	0
1048	<0011011110100>	0	3.10933e-05	0	0	0	0	0	0	0	0	0	0	0	0	0	0	0	0	0	0	0	0	0	0	0	0	0	0	0	0	0	0	0	0	0	0	0	0	0	0	0	0	0	0	0	0	0	0
1049	<0011100001111>	5.99429e-05	1.81781e-05	3.29754	0	0	0	0	0	0	0	0.00123762	0	0	0	0	0	0	0	0	0	0	0	0	0	0	0	0	0	0	0	0	0	0	0	0	0.00116009	0	0	0	0	0	0	0	0	0	0	0	0
1050	<0011100010111>	0.000149434	1.21187e-05	12.3309	0	0	0	0	0	0	0	0	0	0	0	0	0	0	0	0	0	0	0	0	0	0	0	0	0	0	0	0	0	0	0	0	0	0	0.00120409	0	0	0	0.00477327	0	0	0	0	0	0
1051	<0011100011110>	0	6.71709e-06	0	0	0	0	0	0	0	0	0	0	0	0	0	0	0	0	0	0	0	0	0	0	0	0	0	0	0	0	0	0	0	0	0	0	0	0	0	0	0	0	0	0	0	0	0	0
1052	<0011100101110>	4.12088e-05	3.05398e-05	1.34935	0	0	0	0	0	0	0	0	0	0	0	0	0	0	0	0	0	0	0	0	0	0	0	0.00164835	0	0	0	0	0	0	0	0	0	0	0	0	0	0	0	0	0	0	0	0	0
1053	<0011101001110>	5.56046e-05	1.32899e-05	4.18397	0	0	0	0	0	0	0	0	0	0	0	0	0	0	0	0	0.000873744	0	0	0	0	0	0	0	0.00135044	0	0	0	0	0	0	0	0	0	0	0	0	0	0	0	0	0	0	0	0
1054	<0011101011100>	0	1.39844e-05	0	0	0	0	0	0	0	0	0	0	0	0	0	0	0	0	0	0	0	0	0	0	0	0	0	0	0	0	0	0	0	0	0	0	0	0	0	0	0	0	0	0	0	0	0	0
1055	<0011101101100>	4.84496e-05	0	#DIV/0!	0	0	0	0	0	0	0	0	0	0	0	0	0	0	0	0	0	0	0	0	0	0	0	0	0	0	0	0	0	0	0	0	0	0	0	0	0	0.00193798	0	0	0	0	0	0	0
1056	<0011110000111>	2.74725e-05	1.21187e-05	2.26695	0	0	0	0	0	0	0	0	0	0	0	0	0	0	0	0	0	0	0	0	0	0	0	0.0010989	0	0	0	0	0	0	0	0	0	0	0	0	0	0	0	0	0	0	0	0	0
1057	<0011110001110>	0	1.77969e-05	0	0	0	0	0	0	0	0	0	0	0	0	0	0	0	0	0	0	0	0	0	0	0	0	0	0	0	0	0	0	0	0	0	0	0	0	0	0	0	0	0	0	0	0	0	0
1058	<0011110011100>	0	6.38568e-06	0	0	0	0	0	0	0	0	0	0	0	0	0	0	0	0	0	0	0	0	0	0	0	0	0	0	0	0	0	0	0	0	0	0	0	0	0	0	0	0	0	0	0	0	0	0
1059	<0011110111000>	0	4.40814e-05	0	0	0	0	0	0	0	0	0	0	0	0	0	0	0	0	0	0	0	0	0	0	0	0	0	0	0	0	0	0	0	0	0	0	0	0	0	0	0	0	0	0	0	0.000931099	0	0
1060	<0011111000011>	0	2.86748e-05	0	0	0	0	0	0	0	0	0	0	0	0	0	0	0	0	0	0	0	0	0	0	0	0	0	0	0	0	0	0	0	0	0	0	0	0	0	0	0	0	0	0	0	0	0	0
1061	<0011111001100>	0	6.61498e-05	0	0	0	0	0	0	0	0	0	0	0	0	0	0	0	0	0	0	0	0	0	0	0	0	0	0	0	0	0	0	0	0	0	0	0	0	0	0	0	0	0	0	0	0	0	0
1062	<0011111100100>	0	5.02588e-06	0	0	0	0	0	0	0	0	0	0	0	0	0	0	0	0	0	0	0	0	0	0	0	0	0	0	0	0	0	0	0	0	0	0	0	0	0	0	0	0	0	0	0	0	0	0
1063	<0100000111111>	0.000138789	0	#DIV/0!	0	0	0	0	0	0	0	0	0	0	0	0	0	0	0	0	0	0	0	0	0	0	0	0.00164835	0	0	0	0	0	0	0	0.000628536	0	0	0	0	0.00327466	0	0	0	0	0	0	0	0
1064	<0100001101111>	6.86813e-05	0	#DIV/0!	0	0	0	0	0	0	0	0	0	0	0	0	0	0	0	0	0	0	0	0	0	0	0	0.00274725	0	0	0	0	0	0	0	0	0	0	0	0	0	0	0	0	0	0	0	0	0
1065	<0100001111011>	8.49515e-05	0	#DIV/0!	0	0	0	0	0	0	0	0	0	0	0	0	0	0	0	0	0	0	0	0	0	0	0	0	0	0	0	0	0	0.00339806	0	0	0	0	0	0	0	0	0	0	0	0	0	0	0
1066	<0100100011111>	8.39156e-05	0	#DIV/0!	0	0	0	0	0	0	0	0	0	0	0	0	0	0	0.000934143	0	0	0	0	0	0	0	0	0	0	0	0	0	0	0	0	0	0	0	0	0	0	0.00242248	0	0	0	0	0	0	0
1067	<0100101001111>	2.42483e-05	1.75135e-05	1.38455	0	0	0	0	0	0	0	0	0	0	0	0	0	0	0	0	0	0	0	0	0	0	0	0	0	0.000969932	0	0	0	0	0	0	0	0	0	0	0	0	0	0	0	0	0	0	0
1068	<0100111000111>	0	1.16757e-05	0	0	0	0	0	0	0	0	0	0	0	0	0	0	0	0	0	0	0	0	0	0	0	0	0	0	0	0	0	0	0	0	0	0	0	0	0	0	0	0	0	0	0	0	0	0
1069	<0100111010110>	3.29598e-05	0	#DIV/0!	0	0	0	0	0	0	0	0	0	0	0	0	0	0.00131839	0	0	0	0	0	0	0	0	0	0	0	0	0	0	0	0	0	0	0	0	0	0	0	0	0	0	0	0	0	0	0
1070	<0101000101111>	2.43665e-05	0	#DIV/0!	0	0.000974659	0	0	0	0	0	0	0	0	0	0	0	0	0	0	0	0	0	0	0	0	0	0	0	0	0	0	0	0	0	0	0	0	0	0	0	0	0	0	0	0	0	0	0
1071	<0101101011100>	0	2.94344e-05	0	0	0	0	0	0	0	0	0	0	0	0	0	0	0	0	0	0	0	0	0	0	0	0	0	0	0	0	0	0	0	0	0	0	0	0	0	0	0	0	0	0	0	0	0	0
1072	<0101110111000>	0	1.03567e-05	0	0	0	0	0	0	0	0	0	0	0	0	0	0	0	0	0	0	0	0	0	0	0	0	0	0	0	0	0	0	0	0	0	0	0	0	0	0	0	0	0	0	0	0	0	0
1073	<0110000011111>	1.53894e-05	0	#DIV/0!	0	0	0	0	0	0	0	0	0	0	0	0	0	0	0	0	0	0	0	0	0	0	0	0	0	0	0	0	0	0	0	0	0	0	0	0.000615574	0	0	0	0	0	0	0	0	0
1074	<0110001001111>	2.42483e-05	0	#DIV/0!	0	0	0	0	0	0	0	0	0	0	0	0	0	0	0	0	0	0	0	0	0	0	0	0	0	0.000969932	0	0	0	0	0	0	0	0	0	0	0	0	0	0	0	0	0	0	0
1075	<0110010001111>	6.92521e-05	0	#DIV/0!	0	0	0	0	0	0	0	0	0	0	0	0	0	0	0	0	0	0	0	0	0	0	0	0	0	0	0	0	0	0	0	0	0	0	0	0.00277008	0	0	0	0	0	0	0	0	0
1076	<0110100001111>	5.03525e-05	0	#DIV/0!	0	0	0	0	0	0	0	0	0	0	0	0	0	0	0	0.0020141	0	0	0	0	0	0	0	0	0	0	0	0	0	0	0	0	0	0	0	0	0	0	0	0	0	0	0	0	0
1077	<0110100010111>	2.19106e-05	0	#DIV/0!	0	0	0	0	0	0	0	0	0	0	0	0	0	0	0	0	0	0	0	0	0	0	0.000876424	0	0	0	0	0	0	0	0	0	0	0	0	0	0	0	0	0	0	0	0	0	0
1078	<0110101000111>	0	1.68959e-05	0	0	0	0	0	0	0	0	0	0	0	0	0	0	0	0	0	0	0	0	0	0	0	0	0	0	0	0	0	0	0	0	0	0	0	0	0	0	0	0	0	0	0	0	0	0
1079	<0110101011100>	0	3.75571e-05	0	0	0	0	0	0	0	0	0	0	0	0	0	0	0	0	0	0	0	0	0	0	0	0	0	0	0	0	0	0	0	0	0	0	0	0	0	0	0	0	0	0	0	0	0.00379327	0
1080	<0110110000111>	9.82962e-05	0	#DIV/0!	0	0	0	0	0	0	0	0	0	0	0	0	0	0	0	0	0.00393185	0	0	0	0	0	0	0	0	0	0	0	0	0	0	0	0	0	0	0	0	0	0	0	0	0	0	0	0
1081	<0110110011010>	2.43665e-05	0	#DIV/0!	0	0.000974659	0	0	0	0	0	0	0	0	0	0	0	0	0	0	0	0	0	0	0	0	0	0	0	0	0	0	0	0	0	0	0	0	0	0	0	0	0	0	0	0	0	0	0
1082	<0110110101100>	0	4.48234e-05	0	0	0	0	0	0	0	0	0	0	0	0	0	0	0	0	0	0	0	0	0	0	0	0	0	0	0	0	0	0	0	0	0	0	0	0	0	0	0	0	0	0	0	0	0	0
1083	<0111001000111>	1.80245e-05	0	#DIV/0!	0	0	0	0	0	0	0	0	0	0	0	0	0	0	0	0	0	0	0	0	0	0	0	0	0	0	0	0	0	0	0	0	0	0.000720981	0	0	0	0	0	0	0	0	0	0	0
1084	<0111010000111>	6.02047e-05	0	#DIV/0!	0	0	0	0	0	0	0	0	0	0	0	0	0	0	0	0	0	0	0	0	0	0	0	0	0	0	0	0	0	0	0	0	0	0	0.00240819	0	0	0	0	0	0	0	0	0	0
1085	<0111010001101>	3.01023e-05	0	#DIV/0!	0	0	0	0	0	0	0	0	0	0	0	0	0	0	0	0	0	0	0	0	0	0	0	0	0	0	0	0	0	0	0	0	0	0	0.00120409	0	0	0	0	0	0	0	0	0	0
1086	<0111100000111>	9.28218e-05	0	#DIV/0!	0	0	0	0	0	0	0	0.00371287	0	0	0	0	0	0	0	0	0	0	0	0	0	0	0	0	0	0	0	0	0	0	0	0	0	0	0	0	0	0	0	0	0	0	0	0	0
1087	<0111100011100>	0	8.19279e-06	0	0	0	0	0	0	0	0	0	0	0	0	0	0	0	0	0	0	0	0	0	0	0	0	0	0	0	0	0	0	0	0	0	0	0	0	0	0	0	0	0	0	0	0	0	0
1088	<0111110000110>	3.50304e-05	0	#DIV/0!	0	0	0	0	0	0	0	0	0	0	0	0	0	0	0.00140121	0	0	0	0	0	0	0	0	0	0	0	0	0	0	0	0	0	0	0	0	0	0	0	0	0	0	0	0	0	0
1089	<1000000111111>	5.82224e-05	0	#DIV/0!	0	0	0	0.000691563	0	0	0	0	0	0	0	0	0	0	0	0	0	0	0	0	0	0	0	0	0	0	0	0	0	0	0	0	0	0	0	0	0.00163733	0	0	0	0	0	0	0	0
1090	<1000001011111>	0.000291697	1.18646e-05	24.5855	0.000671366	0	0	0	0	0	0	0	0	0	0	0	0	0	0	0	0	0	0.00251256	0	0	0	0	0	0.00742741	0	0	0	0	0	0.00105652	0	0	0	0	0	0	0	0	0	0	0	0	0	0
1091	<1000001101111>	2.42248e-05	9.2188e-06	2.62776	0	0	0	0	0	0	0	0	0	0	0	0	0	0	0	0	0	0	0	0	0	0	0	0	0	0	0	0	0	0	0	0	0	0	0	0	0	0.000968992	0	0	0	0	0.000931099	0	0
1092	<1000001110111>	0.000107871	0	#DIV/0!	0	0	0	0	0	0	0	0	0	0	0	0	0	0	0	0	0	0	0	0	0	0	0	0	0	0	0	0	0	0	0	0	0	0	0	0.000923361	0	0.00339147	0	0	0	0	0	0	0
1093	<1000001111011>	3.45781e-05	0	#DIV/0!	0	0	0	0.00138313	0	0	0	0	0	0	0	0	0	0	0	0	0	0	0	0	0	0	0	0	0	0	0	0	0	0	0	0	0	0	0	0	0	0	0	0	0	0	0	0	0
1094	<1000001111110>	3.86698e-05	0	#DIV/0!	0	0	0	0	0	0	0	0	0	0	0	0	0	0	0	0	0	0	0	0	0	0	0	0	0	0	0	0	0	0	0	0	0.00154679	0	0	0	0	0	0	0	0	0	0	0	0
1095	<1000010011111>	0.000267679	2.42374e-05	11.044	0.000671366	0	0	0	0	0	0	0	0	0	0	0	0.00175979	0.00263678	0.000934143	0	0	0	0	0	0	0	0	0	0	0	0	0	0.00101163	0	0	0	0	0	0	0.00369344	0	0	0	0	0	0	0	0	0
1096	<1000010101111>	0	3.32248e-05	0	0	0	0	0	0	0	0	0	0	0	0	0	0	0	0	0	0	0	0	0	0	0	0	0	0	0	0	0	0	0	0	0	0	0	0	0	0	0	0	0	0	0	0	0	0
1097	<1000011001111>	6.75654e-05	0	#DIV/0!	0	0	0	0.00172891	0	0	0	0	0	0.00097371	0	0	0	0	0	0	0	0	0	0	0	0	0	0	0	0	0	0	0	0	0	0	0	0	0	0	0	0	0	0	0	0	0	0	0
1098	<1000011011101>	2.43665e-05	0	#DIV/0!	0	0.000974659	0	0	0	0	0	0	0	0	0	0	0	0	0	0	0	0	0	0	0	0	0	0	0	0	0	0	0	0	0	0	0	0	0	0	0	0	0	0	0	0	0	0	0
1099	<1000011100111>	0	7.38604e-06	0	0	0	0	0	0	0	0	0	0	0	0	0	0	0	0	0	0	0	0	0	0	0	0	0	0	0	0	0	0	0	0	0	0	0	0	0	0	0	0	0	0	0	0	0	0
1100	<1000101001111>	4.33647e-05	2.8761e-05	1.50776	0	0	0	0	0	0	0	0.000825083	0	0	0.000909504	0	0	0	0	0	0	0	0	0	0	0	0	0	0	0	0	0	0	0	0	0	0	0	0	0	0	0	0	0	0	0	0	0	0
1101	<1000101010111>	5.6844e-05	0	#DIV/0!	0	0	0	0	0	0	0	0	0	0	0.00227376	0	0	0	0	0	0	0	0	0	0	0	0	0	0	0	0	0	0	0	0	0	0	0	0	0	0	0	0	0	0	0	0	0	0
1102	<1000111000111>	3.8127e-05	3.78543e-05	1.0072	0	0	0	0	0	0	0	0	0	0	0.000909504	0	0	0	0	0	0	0	0	0	0	0	0	0	0	0	0	0	0	0	0	0	0	0	0	0.000615574	0	0	0	0	0	0	0	0	0
1103	<1000111010110>	3.50304e-05	0	#DIV/0!	0	0	0	0	0	0	0	0	0	0	0	0	0	0	0.00140121	0	0	0	0	0	0	0	0	0	0	0	0	0	0	0	0	0	0	0	0	0	0	0	0	0	0	0	0	0	0
1104	<1000111011010>	0	9.78359e-06	0	0	0	0	0	0	0	0	0	0	0	0	0	0	0	0	0	0	0	0	0	0	0	0	0	0	0	0	0	0	0	0	0	0	0	0	0	0	0	0	0	0	0	0	0	0
1105	<1000111100011>	7.45823e-05	2.42374e-05	3.07716	0	0	0	0	0	0	0	0	0	0	0	0	0	0	0	0	0	0	0	0	0	0	0	0	0	0	0	0	0	0	0	0	0	0	0	0	0	0	0.00298329	0	0	0	0	0	0
1106	<1000111101100>	0	1.68241e-05	0	0	0	0	0	0	0	0	0	0	0	0	0	0	0	0	0	0	0	0	0	0	0	0	0	0	0	0	0	0	0	0	0	0	0	0	0	0	0	0	0	0	0	0	0	0
1107	<1001001011110>	2.53979e-05	0	#DIV/0!	0	0	0	0	0.00101592	0	0	0	0	0	0	0	0	0	0	0	0	0	0	0	0	0	0	0	0	0	0	0	0	0	0	0	0	0	0	0	0	0	0	0	0	0	0	0	0
1108	<1001100001111>	3.84025e-05	0	#DIV/0!	0	0	0	0	0	0	0	0	0	0	0	0	0	0	0	0	0	0	0	0	0	0	0	0	0	0	0	0	0	0	0	0	0	0	0	0	0	0	0	0.0015361	0	0	0	0	0
1109	<1001100010111>	0	1.99215e-05	0	0	0	0	0	0	0	0	0	0	0	0	0	0	0	0	0	0	0	0	0	0	0	0	0	0	0	0	0	0	0	0	0	0	0	0	0	0	0	0	0	0	0	0	0	0
1110	<1001100011011>	2.33536e-05	0	#DIV/0!	0	0	0	0	0	0	0	0	0	0	0	0	0	0	0.000934143	0	0	0	0	0	0	0	0	0	0	0	0	0	0	0	0	0	0	0	0	0	0	0	0	0	0	0	0	0	0
1111	<1001110101100>	0	1.12639e-05	0	0	0	0	0	0	0	0	0	0	0	0	0	0	0	0	0	0	0	0	0	0	0	0	0	0	0	0	0	0	0	0	0	0	0	0	0	0	0	0	0	0	0	0	0	0
1112	<1001111001010>	0	2.27348e-05	0	0	0	0	0	0	0	0	0	0	0	0	0	0	0	0	0	0	0	0	0	0	0	0	0	0	0	0	0	0	0	0	0	0	0	0	0	0	0	0	0	0	0	0	0	0.00229621
1113	<1001111010100>	0	1.47721e-05	0	0	0	0	0	0	0	0	0	0	0	0	0	0	0	0	0	0	0	0	0	0	0	0	0	0	0	0	0	0	0	0	0	0	0	0	0	0	0	0	0	0	0	0	0	0
1114	<1001111011000>	0	1.3726e-05	0	0	0	0	0	0	0	0	0	0	0	0	0	0	0	0	0	0	0	0	0	0	0	0	0	0	0	0	0	0	0	0	0	0	0	0	0	0	0	0	0	0	0	0	0	0
1115	<1010000011111>	0.00059424	0	#DIV/0!	0	0.000974659	0	0	0	0	0.0040724	0	0.00403877	0	0	0	0.000879894	0.00131839	0.00373657	0	0	0	0	0	0	0	0	0	0	0	0	0	0	0	0.00105652	0	0	0.000720981	0	0	0	0.00339147	0.00357995	0	0	0	0	0	0
1116	<1010000101111>	0.00019644	0	#DIV/0!	0	0	0.00182482	0	0	0	0	0	0	0	0	0	0	0	0	0	0	0	0	0	0	0	0	0	0	0	0	0	0	0	0.00264131	0	0	0	0	0	0	0.00339147	0	0	0	0	0	0	0
1117	<1010000110111>	2.76243e-05	0	#DIV/0!	0	0	0	0	0	0	0	0	0	0	0	0.00110497	0	0	0	0	0	0	0	0	0	0	0	0	0	0	0	0	0	0	0	0	0	0	0	0	0	0	0	0	0	0	0	0	0
1118	<1010000111110>	3.2996e-05	2.27871e-05	1.44801	0	0	0	0	0	0	0	0	0	0	0	0	0.00131984	0	0	0	0	0	0	0	0	0	0	0	0	0	0	0	0	0	0	0	0	0	0	0	0	0	0	0	0	0	0	0	0
1119	<1010001001111>	0.000450839	2.37292e-05	18.9994	0.00134273	0	0	0	0	0	0	0	0	0.00340798	0	0	0	0	0	0	0	0	0	0	0	0	0	0	0	0.000969932	0	0	0	0	0	0	0	0	0.00180614	0.0024623	0.003684	0.00436047	0	0	0	0	0	0	0
1120	<1010001010111>	6.00549e-05	0	#DIV/0!	0	0	0	0	0	0	0	0	0	0	0	0	0	0	0	0	0	0	0	0	0.0024022	0	0	0	0	0	0	0	0	0	0	0	0	0	0	0	0	0	0	0	0	0	0	0	0
1121	<1010001011110>	0	1.18646e-05	0	0	0	0	0	0	0	0	0	0	0	0	0	0	0	0	0	0	0	0	0	0	0	0	0	0	0	0	0	0	0	0	0	0	0	0	0	0	0	0	0	0	0	0	0	0
1122	<1010001101110>	0	1.21187e-05	0	0	0	0	0	0	0	0	0	0	0	0	0	0	0	0	0	0	0	0	0	0	0	0	0	0	0	0	0	0	0	0	0	0	0	0	0	0	0	0	0	0	0	0	0	0
1123	<1010010001111>	8.63521e-05	0	#DIV/0!	0	0	0	0	0	0	0	0	0	0	0	0	0	0	0	0	0	0	0.00125628	0	0	0	0	0.0021978	0	0	0	0	0	0	0	0	0	0	0	0	0	0	0	0	0	0	0	0	0
1124	<1010010010111>	4.23298e-05	0	#DIV/0!	0	0	0	0	0.00169319	0	0	0	0	0	0	0	0	0	0	0	0	0	0	0	0	0	0	0	0	0	0	0	0	0	0	0	0	0	0	0	0	0	0	0	0	0	0	0	0
1125	<1010010100111>	0.000259759	0	#DIV/0!	0	0	0	0	0	0	0	0	0	0	0	0	0	0	0	0	0	0	0.0031407	0.00724966	0	0	0	0	0	0	0	0	0	0	0	0	0	0	0	0	0	0	0	0	0	0	0	0	0
1126	<1010011000111>	6.08569e-05	0	#DIV/0!	0	0	0	0	0	0	0	0	0	0.00243427	0	0	0	0	0	0	0	0	0	0	0	0	0	0	0	0	0	0	0	0	0	0	0	0	0	0	0	0	0	0	0	0	0	0	0
1127	<1010011001110>	2.35701e-05	0	#DIV/0!	0	0	0	0	0	0	0	0	0	0	0	0	0	0	0	0	0	0	0	0	0	0	0	0	0	0	0	0	0	0	0	0.000942803	0	0	0	0	0	0	0	0	0	0	0	0	0
1128	<1010100001111>	7.89556e-05	0	#DIV/0!	0	0	0	0	0	0	0	0	0	0	0	0	0	0.00197759	0	0	0	0	0	0	0	0	0	0	0	0	0	0.00118064	0	0	0	0	0	0	0	0	0	0	0	0	0	0	0	0	0
1129	<1010100011101>	0.000124309	0	#DIV/0!	0	0	0	0	0	0	0	0	0	0	0	0.00497238	0	0	0	0	0	0	0	0	0	0	0	0	0	0	0	0	0	0	0	0	0	0	0	0	0	0	0	0	0	0	0	0	0
1130	<1010100011110>	0	4.78052e-05	0	0	0	0	0	0	0	0	0	0	0	0	0	0	0	0	0	0	0	0	0	0	0	0	0	0	0	0	0	0	0	0	0	0	0	0	0	0	0	0	0	0	0	0	0	0
1131	<1010100100111>	2.19974e-05	0	#DIV/0!	0	0	0	0	0	0	0	0	0	0	0	0	0.000879894	0	0	0	0	0	0	0	0	0	0	0	0	0	0	0	0	0	0	0	0	0	0	0	0	0	0	0	0	0	0	0	0
1132	<1010101000111>	9.70001e-05	2.2515e-05	4.30824	0	0	0	0	0	0	0	0	0	0	0	0	0.00131984	0	0	0	0	0	0	0	0	0	0	0	0	0	0	0	0	0	0	0	0	0	0	0	0	0	0	0.00256016	0	0	0	0	0
1133	<1010101001101>	0.00010989	0	#DIV/0!	0	0	0	0	0	0	0	0	0	0	0	0	0	0	0	0	0	0	0	0	0	0	0	0.0043956	0	0	0	0	0	0	0	0	0	0	0	0	0	0	0	0	0	0	0	0	0
1134	<1010101010110>	0	2.3047e-05	0	0	0	0	0	0	0	0	0	0	0	0	0	0	0	0	0	0	0	0	0	0	0	0	0	0	0	0	0	0	0	0	0	0	0	0	0	0	0	0	0	0	0	0.00232775	0	0
1135	<1010101011100>	0	1.4454e-05	0	0	0	0	0	0	0	0	0	0	0	0	0	0	0	0	0	0	0	0	0	0	0	0	0	0	0	0	0	0	0	0	0	0	0	0	0	0	0	0	0	0	0	0	0	0
1136	<1010110000111>	7.90967e-05	1.34342e-05	5.88772	0	0	0	0	0	0	0	0	0.000807754	0	0	0	0	0	0.000934143	0	0	0.00142197	0	0	0	0	0	0	0	0	0	0	0	0	0	0	0	0	0	0	0	0	0	0	0	0	0	0	0
1137	<1010110100101>	0	3.28625e-05	0	0	0	0	0	0	0	0	0	0	0	0	0	0	0	0	0	0	0	0	0	0	0	0	0	0	0	0	0	0	0	0	0	0	0	0	0	0	0	0	0	0	0	0	0.00331911	0
1138	<1010110110100>	0	1.13935e-05	0	0	0	0	0	0	0	0	0	0	0	0	0	0	0	0	0	0	0	0	0	0	0	0	0	0	0	0	0	0	0	0	0	0	0	0	0	0	0	0	0	0	0	0	0	0
1139	<1010111000011>	9.57225e-05	0	#DIV/0!	0	0	0	0	0	0	0	0	0	0	0	0	0	0	0	0	0	0	0	0	0	0	0	0	0	0	0	0	0	0	0	0	0	0	0.00301023	0	0.000818666	0	0	0	0	0	0	0	0
1140	<1010111001100>	0	2.95442e-05	0	0	0	0	0	0	0	0	0	0	0	0	0	0	0	0	0	0	0	0	0	0	0	0	0	0	0	0	0	0	0	0	0	0	0	0	0	0	0	0	0	0	0	0	0	0
1141	<1010111010100>	0	4.06232e-05	0	0	0	0	0	0	0	0	0	0	0	0	0	0	0	0	0	0	0	0	0	0	0	0	0	0	0	0	0	0	0	0	0	0	0	0	0	0	0	0	0	0	0	0	0	0
1142	<1010111011000>	0	9.15064e-06	0	0	0	0	0	0	0	0	0	0	0	0	0	0	0	0	0	0	0	0	0	0	0	0	0	0	0	0	0	0	0	0	0	0	0	0	0	0	0	0	0	0	0	0	0	0
1143	<1010111100100>	0	2.58917e-05	0	0	0	0	0	0	0	0	0	0	0	0	0	0	0	0	0	0	0	0	0	0	0	0	0	0	0	0	0	0	0	0	0	0	0	0	0	0	0	0	0	0	0	0	0	0
1144	<1011000001111>	0.000234116	0	#DIV/0!	0	0	0	0	0	0	0	0	0	0	0	0	0	0	0	0	0	0	0	0	0	0	0	0	0	0	0	0	0	0.00339806	0	0	0	0	0	0	0	0	0.00596659	0	0	0	0	0	0
1145	<1011000111100>	0	6.93347e-06	0	0	0	0	0	0	0	0	0	0	0	0	0	0	0	0	0	0	0	0	0	0	0	0	0	0	0	0	0	0	0	0	0	0	0	0	0	0	0	0	0	0	0	0	0	0
1146	<1011001011100>	0	3.1561e-05	0	0	0	0	0	0	0	0	0	0	0	0	0	0	0	0	0	0	0	0	0	0	0	0	0	0	0	0	0	0	0	0	0	0	0	0	0	0	0	0	0	0	0	0	0	0
1147	<1011011001100>	0	1.8207e-05	0	0	0	0	0	0	0	0	0	0	0	0	0	0	0	0	0	0	0	0	0	0	0	0	0	0	0	0	0	0	0	0	0	0	0	0	0	0	0	0	0	0	0	0	0	0
1148	<1011100000111>	3.35683e-05	1.5535e-05	2.16081	0.00134273	0	0	0	0	0	0	0	0	0	0	0	0	0	0	0	0	0	0	0	0	0	0	0	0	0	0	0	0	0	0	0	0	0	0	0	0	0	0	0	0	0	0	0	0
1149	<1011100011100>	0	1.21783e-05	0	0	0	0	0	0	0	0	0	0	0	0	0	0	0	0	0	0	0	0	0	0	0	0	0	0	0	0	0	0	0	0	0	0	0	0	0	0	0	0	0	0	0	0	0	0
1150	<1011110000101>	1.93349e-05	0	#DIV/0!	0	0	0	0	0	0	0	0	0	0	0	0	0	0	0	0	0	0	0	0	0	0	0	0	0	0	0	0	0	0	0	0	0.000773395	0	0	0	0	0	0	0	0	0	0	0	0
1151	<1011110010100>	0	1.85065e-05	0	0	0	0	0	0	0	0	0	0	0	0	0	0	0	0	0	0	0	0	0	0	0	0	0	0	0	0	0	0	0	0	0	0	0	0	0	0	0	0	0	0	0	0	0	0
1152	<1011110110000>	0	5.54677e-05	0	0	0	0	0	0	0	0	0	0	0	0	0	0	0	0	0	0	0	0	0	0	0	0	0	0	0	0	0	0	0	0	0	0	0	0	0	0	0	0	0	0	0	0	0	0
1153	<1011111000100>	2.42718e-05	2.4762e-05	0.980207	0	0	0	0	0	0	0	0	0	0	0	0	0	0	0	0	0	0	0	0	0	0	0	0	0	0	0	0	0	0.000970874	0	0	0	0	0	0	0	0	0	0	0	0	0.000931099	0	0
1154	<1011111100000>	0	1.13674e-05	0	0	0	0	0	0	0	0	0	0	0	0	0	0	0	0	0	0	0	0	0	0	0	0	0	0	0	0	0	0	0	0	0	0	0	0	0	0	0	0	0	0	0	0	0	0.00114811
1155	<1100000011111>	0.000213733	2.91892e-05	7.32232	0	0	0	0.000691563	0	0	0	0	0	0	0	0	0	0	0	0	0.00524246	0.00142197	0	0	0	0	0	0	0	0	0	0	0	0	0	0	0	0	0	0	0	0	0.00119332	0	0	0	0	0	0
1156	<1100000111101>	0	3.37918e-05	0	0	0	0	0	0	0	0	0	0	0	0	0	0	0	0	0	0	0	0	0	0	0	0	0	0	0	0	0	0	0	0	0	0	0	0	0	0	0	0	0	0	0	0	0	0
1157	<1100001001111>	0.000131364	0	#DIV/0!	0	0	0	0.000691563	0	0	0	0	0	0	0	0	0	0	0	0	0.00262123	0	0	0	0	0	0	0	0	0	0	0	0	0.00194175	0	0	0	0	0	0	0	0	0	0	0	0	0	0	0
1158	<1100001101110>	0	3.22658e-05	0	0	0	0	0	0	0	0	0	0	0	0	0	0	0	0	0	0	0	0	0	0	0	0	0	0	0	0	0	0	0	0	0	0	0	0	0	0	0	0	0	0	0	0.00325885	0	0
1159	<1100010001111>	0	2.49019e-05	0	0	0	0	0	0	0	0	0	0	0	0	0	0	0	0	0	0	0	0	0	0	0	0	0	0	0	0	0	0	0	0	0	0	0	0	0	0	0	0	0	0	0	0	0	0
1160	<1100010010111>	8.77706e-05	0	#DIV/0!	0	0	0	0	0	0.00351083	0	0	0	0	0	0	0	0	0	0	0	0	0	0	0	0	0	0	0	0	0	0	0	0	0	0	0	0	0	0	0	0	0	0	0	0	0	0	0
1161	<1100010011101>	0	1.50015e-05	0	0	0	0	0	0	0	0	0	0	0	0	0	0	0	0	0	0	0	0	0	0	0	0	0	0	0	0	0	0	0	0	0	0	0	0	0	0	0	0	0	0	0	0	0	0
1162	<1100010101110>	0	1.49411e-05	0	0	0	0	0	0	0	0	0	0	0	0	0	0	0	0	0	0	0	0	0	0	0	0	0	0	0	0	0	0	0	0	0	0	0	0	0	0	0	0	0	0	0	0	0	0
1163	<1100010111100>	0	1.03621e-05	0	0	0	0	0	0	0	0	0	0	0	0	0	0	0	0	0	0	0	0	0	0	0	0	0	0	0	0	0	0	0	0	0	0	0	0	0	0	0	0	0	0	0	0	0	0
1164	<1100011000111>	1.67842e-05	0	#DIV/0!	0.000671366	0	0	0	0	0	0	0	0	0	0	0	0	0	0	0	0	0	0	0	0	0	0	0	0	0	0	0	0	0	0	0	0	0	0	0	0	0	0	0	0	0	0	0	0
1165	<1100011001110>	2.90023e-05	0	#DIV/0!	0	0	0	0	0	0	0	0	0	0	0	0	0	0	0	0	0	0	0	0	0	0	0	0	0	0	0	0	0	0	0	0	0.00116009	0	0	0	0	0	0	0	0	0	0	0	0
1166	<1100011011100>	0	9.0173e-06	0	0	0	0	0	0	0	0	0	0	0	0	0	0	0	0	0	0	0	0	0	0	0	0	0	0	0	0	0	0	0	0	0	0	0	0	0	0	0	0	0	0	0	0	0	0
1167	<1100011100110>	0	9.96075e-06	0	0	0	0	0	0	0	0	0	0	0	0	0	0	0	0	0	0	0	0	0	0	0	0	0	0	0	0	0	0	0	0	0	0	0	0	0	0	0	0	0	0	0	0	0	0
1168	<1100100001111>	0.000183195	0	#DIV/0!	0	0	0	0	0	0	0	0	0	0	0	0	0	0	0	0	0	0.00177746	0	0	0	0	0.000876424	0	0	0	0	0	0	0	0	0	0	0.00288392	0	0	0	0	0.00178998	0	0	0	0	0	0
1169	<1100101000111>	3.65497e-05	0	#DIV/0!	0	0.00146199	0	0	0	0	0	0	0	0	0	0	0	0	0	0	0	0	0	0	0	0	0	0	0	0	0	0	0	0	0	0	0	0	0	0	0	0	0	0	0	0	0	0	0
1170	<1100101001110>	0	1.21187e-05	0	0	0	0	0	0	0	0	0	0	0	0	0	0	0	0	0	0	0	0	0	0	0	0	0	0	0	0	0	0	0	0	0	0	0	0	0	0	0	0	0	0	0	0	0	0
1171	<1100101101100>	0	1.03567e-05	0	0	0	0	0	0	0	0	0	0	0	0	0	0	0	0	0	0	0	0	0	0	0	0	0	0	0	0	0	0	0	0	0	0	0	0	0	0	0	0	0	0	0	0	0	0
1172	<1100110101100>	0	3.40094e-05	0	0	0	0	0	0	0	0	0	0	0	0	0	0	0	0	0	0	0	0	0	0	0	0	0	0	0	0	0	0	0	0	0	0	0	0	0	0	0	0	0	0	0	0	0	0
1173	<1100111001100>	0	2.07134e-05	0	0	0	0	0	0	0	0	0	0	0	0	0	0	0	0	0	0	0	0	0	0	0	0	0	0	0	0	0	0	0	0	0	0	0	0	0	0	0	0	0	0	0	0	0	0
1174	<1100111100100>	1.80245e-05	1.80344e-05	0.99945	0	0	0	0	0	0	0	0	0	0	0	0	0	0	0	0	0	0	0	0	0	0	0	0	0	0	0	0	0	0	0	0	0	0.000720981	0	0	0	0	0	0	0	0	0	0	0
1175	<1100111110000>	0	9.38482e-06	0	0	0	0	0	0	0	0	0	0	0	0	0	0	0	0	0	0	0	0	0	0	0	0	0	0	0	0	0	0	0	0	0	0	0	0	0	0	0	0	0	0	0	0	0	0
1176	<1101011101000>	0	7.29261e-05	0	0	0	0	0	0	0	0	0	0	0	0	0	0	0	0	0	0	0	0	0	0	0	0	0	0	0	0	0	0	0	0	0	0	0	0	0	0	0	0	0	0	0	0	0	0
1177	<1101110001001>	0	1.14396e-05	0	0	0	0	0	0	0	0	0	0	0	0	0	0	0	0	0	0	0	0	0	0	0	0	0	0	0	0	0	0	0	0	0	0	0	0	0	0	0	0	0	0	0	0	0	0
1178	<1101110010100>	0	3.94237e-05	0	0	0	0	0	0	0	0	0	0	0	0	0	0	0	0	0	0	0	0	0	0	0	0	0	0	0	0	0	0	0	0	0	0	0	0	0	0	0	0	0	0	0	0	0	0
1179	<1101111000100>	0	3.07224e-05	0	0	0	0	0	0	0	0	0	0	0	0	0	0	0	0	0	0	0	0	0	0	0	0	0	0	0	0	0	0	0	0	0	0	0	0	0	0	0	0	0	0	0	0	0	0
1180	<1101111100000>	0	1.7393e-05	0	0	0	0	0	0	0	0	0	0	0	0	0	0	0	0	0	0	0	0	0	0	0	0	0	0	0	0	0	0	0	0	0	0	0	0	0	0	0	0	0	0	0	0	0	0
1181	<1110000001111>	0.000805695	1.18646e-05	67.9076	0	0	0	0.00311203	0.000677277	0	0	0	0	0.00097371	0.00454752	0	0	0	0	0	0.00611621	0.00106648	0	0	0	0	0.000876424	0	0	0	0.00225836	0	0.00556399	0	0	0	0.00154679	0.00216294	0	0	0	0	0.00178998	0.0015361	0	0	0	0	0
1182	<1110000010111>	0.000352479	0	#DIV/0!	0	0	0	0	0	0	0	0.000825083	0	0	0	0	0	0	0	0	0	0.00213295	0	0	0	0	0.00131464	0	0	0	0	0	0	0.00582524	0	0	0	0	0	0.00400123	0	0	0	0	0	0	0	0	0
1183	<1110000011011>	0.000122568	0	#DIV/0!	0	0	0	0	0	0	0	0	0	0	0	0	0	0	0	0	0.00393185	0	0	0	0	0	0	0	0	0	0	0	0	0.000970874	0	0	0	0	0	0	0	0	0	0	0	0	0	0	0
1184	<1110000011101>	4.7122e-05	0	#DIV/0!	0	0	0	0.000691563	0	0	0	0	0	0	0	0	0	0	0	0	0	0	0	0	0	0	0	0	0	0	0	0	0	0	0	0	0	0	0	0	0	0	0.00119332	0	0	0	0	0	0
1185	<1110000100111>	2.04666e-05	0	#DIV/0!	0	0	0	0	0	0	0	0	0	0	0	0	0	0	0	0	0	0	0	0	0	0	0	0	0	0	0	0	0	0	0	0	0	0	0	0	0.000818666	0	0	0	0	0	0	0	0
1186	<1110000110110>	3.65497e-05	0	#DIV/0!	0	0.00146199	0	0	0	0	0	0	0	0	0	0	0	0	0	0	0	0	0	0	0	0	0	0	0	0	0	0	0	0	0	0	0	0	0	0	0	0	0	0	0	0	0	0	0
1187	<1110000111100>	1.80245e-05	0	#DIV/0!	0	0	0	0	0	0	0	0	0	0	0	0	0	0	0	0	0	0	0	0	0	0	0	0	0	0	0	0	0	0	0	0	0	0.000720981	0	0	0	0	0	0	0	0	0	0	0
1188	<1110001000111>	0.00039524	0	#DIV/0!	0.0040282	0	0	0	0	0	0.0040724	0.00123762	0	0	0	0	0	0	0	0	0	0	0	0	0	0	0	0	0	0.00242483	0	0	0.00404654	0	0	0	0	0	0	0	0	0	0	0	0	0	0	0	0
1189	<1110001001110>	0.000119779	4.57994e-05	2.6153	0	0	0	0	0	0	0	0	0	0	0	0	0.000879894	0	0	0	0	0	0	0	0	0	0	0	0.00202566	0	0	0	0	0	0	0.00188561	0	0	0	0	0	0	0	0	0	0	0	0	0
1190	<1110001010110>	6.02047e-05	0	#DIV/0!	0	0	0	0	0	0	0	0	0	0	0	0	0	0	0	0	0	0	0	0	0	0	0	0	0	0	0	0	0	0	0	0	0	0	0.00240819	0	0	0	0	0	0	0	0	0	0
1191	<1110010000111>	6.02047e-05	1.77969e-05	3.38288	0	0	0	0	0	0	0	0	0	0	0	0	0	0	0	0	0	0	0	0	0	0	0	0	0	0	0	0	0	0	0	0	0	0	0.00240819	0	0	0	0	0	0	0	0	0	0
1192	<1110010001101>	3.6049e-05	0	#DIV/0!	0	0	0	0	0	0	0	0	0	0	0	0	0	0	0	0	0	0	0	0	0	0	0	0	0	0	0	0	0	0	0	0	0	0.00144196	0	0	0	0	0	0	0	0	0	0	0
1193	<1110010010011>	2.66619e-05	0	#DIV/0!	0	0	0	0	0	0	0	0	0	0	0	0	0	0	0	0	0	0.00106648	0	0	0	0	0	0	0	0	0	0	0	0	0	0	0	0	0	0	0	0	0	0	0	0	0	0	0
1194	<1110010011100>	0	5.76231e-05	0	0	0	0	0	0	0	0	0	0	0	0	0	0	0	0	0	0	0	0	0	0	0	0	0	0	0	0	0	0	0	0	0	0	0	0	0	0	0	0	0	0	0	0	0	0
1195	<1110011000101>	3.01023e-05	0	#DIV/0!	0	0	0	0	0	0	0	0	0	0	0	0	0	0	0	0	0	0	0	0	0	0	0	0	0	0	0	0	0	0	0	0	0	0	0.00120409	0	0	0	0	0	0	0	0	0	0
1196	<1110011000110>	6.17256e-05	0	#DIV/0!	0	0	0	0.000691563	0	0	0	0	0	0	0	0	0	0	0	0	0	0.00177746	0	0	0	0	0	0	0	0	0	0	0	0	0	0	0	0	0	0	0	0	0	0	0	0	0	0	0
1197	<1110011001100>	0	2.98823e-05	0	0	0	0	0	0	0	0	0	0	0	0	0	0	0	0	0	0	0	0	0	0	0	0	0	0	0	0	0	0	0	0	0	0	0	0	0	0	0	0	0	0	0	0	0	0
1198	<1110100000111>	0.000156207	0	#DIV/0!	0	0	0.00228102	0.00242047	0	0	0	0	0	0	0	0	0	0	0	0	0	0	0	0	0	0	0	0	0	0	0	0	0	0	0	0	0.00154679	0	0	0	0	0	0	0	0	0	0	0	0
1199	<1110100111000>	0	5.71981e-05	0	0	0	0	0	0	0	0	0	0	0	0	0	0	0	0	0	0	0	0	0	0	0	0	0	0	0	0	0	0	0	0	0	0	0	0	0	0	0	0	0	0	0	0	0	0
1200	<1110101000011>	2.59336e-05	0	#DIV/0!	0	0	0	0.00103734	0	0	0	0	0	0	0	0	0	0	0	0	0	0	0	0	0	0	0	0	0	0	0	0	0	0	0	0	0	0	0	0	0	0	0	0	0	0	0	0	0
1201	<1110110001001>	0	1.12639e-05	0	0	0	0	0	0	0	0	0	0	0	0	0	0	0	0	0	0	0	0	0	0	0	0	0	0	0	0	0	0	0	0	0	0	0	0	0	0	0	0	0	0	0	0	0	0
1202	<1110110001100>	1.80245e-05	0.000112725	0.159898	0	0	0	0	0	0	0	0	0	0	0	0	0	0	0	0	0	0	0	0	0	0	0	0	0	0	0	0	0	0	0	0	0	0.000720981	0	0	0	0	0	0	0	0	0	0	0
1203	<1110110011000>	2.42248e-05	0	#DIV/0!	0	0	0	0	0	0	0	0	0	0	0	0	0	0	0	0	0	0	0	0	0	0	0	0	0	0	0	0	0	0	0	0	0	0	0	0	0	0.000968992	0	0	0	0	0	0	0
1204	<1110111100000>	2.42718e-05	3.04938e-05	0.795959	0	0	0	0	0	0	0	0	0	0	0	0	0	0	0	0	0	0	0	0	0	0	0	0	0	0	0	0	0	0.000970874	0	0	0	0	0	0	0	0	0	0	0	0	0	0	0
1205	<1111000000111>	1.72891e-05	0	#DIV/0!	0	0	0	0.000691563	0	0	0	0	0	0	0	0	0	0	0	0	0	0	0	0	0	0	0	0	0	0	0	0	0	0	0	0	0	0	0	0	0	0	0	0	0	0	0	0	0
1206	<1111000001011>	0	2.15551e-05	0	0	0	0	0	0	0	0	0	0	0	0	0	0	0	0	0	0	0	0	0	0	0	0	0	0	0	0	0	0	0	0	0	0	0	0	0	0	0	0	0	0	0	0	0	0
1207	<1111000001101>	6.25e-05	0	#DIV/0!	0	0	0	0	0	0	0	0	0	0	0	0	0	0	0	0	0	0	0	0	0	0.0025	0	0	0	0	0	0	0	0	0	0	0	0	0	0	0	0	0	0	0	0	0	0	0
1208	<1111000011100>	1.53894e-05	0	#DIV/0!	0	0	0	0	0	0	0	0	0	0	0	0	0	0	0	0	0	0	0	0	0	0	0	0	0	0	0	0	0	0	0	0	0	0	0	0.000615574	0	0	0	0	0	0	0	0	0
1209	<1111001000011>	0	1.10317e-05	0	0	0	0	0	0	0	0	0	0	0	0	0	0	0	0	0	0	0	0	0	0	0	0	0	0	0	0	0	0	0	0	0	0	0	0	0	0	0	0	0	0	0	0	0	0
1210	<1111010011000>	0	2.60896e-05	0	0	0	0	0	0	0	0	0	0	0	0	0	0	0	0	0	0	0	0	0	0	0	0	0	0	0	0	0	0	0	0	0	0	0	0	0	0	0	0	0	0	0	0	0	0
1211	<1111010100001>	0	9.96075e-06	0	0	0	0	0	0	0	0	0	0	0	0	0	0	0	0	0	0	0	0	0	0	0	0	0	0	0	0	0	0	0	0	0	0	0	0	0	0	0	0	0	0	0	0	0	0
1212	<1111010101000>	0	1.95672e-05	0	0	0	0	0	0	0	0	0	0	0	0	0	0	0	0	0	0	0	0	0	0	0	0	0	0	0	0	0	0	0	0	0	0	0	0	0	0	0	0	0	0	0	0	0	0
1213	<1111011100000>	0	3.72374e-05	0	0	0	0	0	0	0	0	0	0	0	0	0	0	0	0	0	0	0	0	0	0	0	0	0	0	0	0	0	0	0	0	0	0	0	0	0	0	0	0	0	0	0	0	0	0
1214	<1111100000110>	0	8.8838e-06	0	0	0	0	0	0	0	0	0	0	0	0	0	0	0	0	0	0	0	0	0	0	0	0	0	0	0	0	0	0	0	0	0	0	0	0	0	0	0	0	0	0	0	0	0	0
1215	<1111100001100>	0	8.50235e-06	0	0	0	0	0	0	0	0	0	0	0	0	0	0	0	0	0	0	0	0	0	0	0	0	0	0	0	0	0	0	0	0	0	0	0	0	0	0	0	0	0	0	0	0	0	0
1216	<1111110000010>	2.01939e-05	0	#DIV/0!	0	0	0	0	0	0	0	0	0.000807754	0	0	0	0	0	0	0	0	0	0	0	0	0	0	0	0	0	0	0	0	0	0	0	0	0	0	0	0	0	0	0	0	0	0	0	0
1217	<1111110000100>	0	4.98038e-05	0	0	0	0	0	0	0	0	0	0	0	0	0	0	0	0	0	0	0	0	0	0	0	0	0	0	0	0	0	0	0	0	0	0	0	0	0	0	0	0	0	0	0	0	0	0
1218	<1111110100000>	0	2.01403e-05	0	0	0	0	0	0	0	0	0	0	0	0	0	0	0	0	0	0	0	0	0	0	0	0	0	0	0	0	0	0	0	0	0	0	0	0	0	0	0	0	0	0	0	0	0	0
1219	<1111111000000>	3.7233e-05	6.99122e-05	0.532567	0	0	0	0	0	0	0	0	0	0	0	0	0	0	0	0	0.000873744	0	0	0	0	0	0	0	0	0	0	0	0	0	0	0	0	0	0	0.000615574	0	0	0	0	0	0	0	0	0
1220	<0000011111111>	0.000542463	0.000130277	4.16391	0	0.00243665	0.00273723	0.000691563	0.000677277	0	0	0	0.00121163	0	0	0.00110497	0	0	0	0	0	0	0.00188442	0.00181242	0	0.001	0	0.0032967	0	0	0	0	0	0	0	0	0.00154679	0.00108147	0	0	0	0	0.00119332	0.00102407	0	0	0	0	0.00114811
1221	<0000101111111>	0.000395471	8.62544e-05	4.58493	0	0.000974659	0	0	0	0	0	0	0	0	0.00363802	0	0.00483942	0	0	0	0	0.00177746	0	0	0	0	0	0	0	0	0	0	0.00101163	0	0	0	0	0	0	0	0.000818666	0.000968992	0.00178998	0	0	0	0	0	0
1222	<0000110111111>	0.000183312	7.39151e-05	2.48004	0	0	0	0.000691563	0	0	0	0	0.00444265	0	0	0	0.000879894	0.00131839	0	0	0	0	0	0	0	0	0	0	0	0	0	0	0	0	0	0	0	0	0	0	0	0	0	0	0	0	0	0.00142248	0
1223	<0000111011111>	0.000209287	0.000130621	1.60225	0	0	0	0.000691563	0	0	0	0	0	0	0	0	0.00219974	0.00131839	0	0	0	0	0	0	0	0	0	0	0	0.0014549	0	0	0	0	0	0	0.00270688	0	0	0	0	0	0	0	0	0	0	0	0.00114811
1224	<0000111101111>	0.000369013	1.13674e-05	32.4624	0	0.000974659	0.000912409	0	0	0	0	0	0	0	0	0	0.000879894	0	0	0	0.00131062	0	0	0.00498414	0	0	0	0	0	0	0.000903342	0.00118064	0	0	0	0	0.000773395	0	0.00120409	0	0.00163733	0	0	0	0	0	0	0	0.00114811
1225	<0000111110111>	2.43427e-05	4.37259e-05	0.556713	0	0	0	0	0	0	0	0	0	0.00097371	0	0	0	0	0	0	0	0	0	0	0	0	0	0	0	0	0	0	0	0	0	0	0	0	0	0	0	0	0	0	0	0	0	0	0
1226	<0000111111101>	6.71742e-05	0	#DIV/0!	0	0	0	0	0	0	0	0	0	0	0.000909504	0	0	0	0	0	0	0.00177746	0	0	0	0	0	0	0	0	0	0	0	0	0	0	0	0	0	0	0	0	0	0	0	0	0	0	0
1227	<0000111111110>	0.000123374	1.10791e-05	11.1358	0	0	0	0.000691563	0	0	0	0	0	0	0	0	0	0	0	0	0	0	0	0	0	0	0.00219106	0	0	0	0	0	0	0.000970874	0	0	0	0.00108147	0	0	0	0	0	0	0	0	0	0	0
1228	<0001011011111>	0	1.73337e-05	0	0	0	0	0	0	0	0	0	0	0	0	0	0	0	0	0	0	0	0	0	0	0	0	0	0	0	0	0	0	0	0	0	0	0	0	0	0	0	0	0	0	0	0	0	0
1229	<0001011101111>	5.96659e-05	1.12639e-05	5.29708	0	0	0	0	0	0	0	0	0	0	0	0	0	0	0	0	0	0	0	0	0	0	0	0	0	0	0	0	0	0	0	0	0	0	0	0	0	0	0.00238663	0	0	0	0	0	0
1230	<0001011111011>	0	3.05398e-05	0	0	0	0	0	0	0	0	0	0	0	0	0	0	0	0	0	0	0	0	0	0	0	0	0	0	0	0	0	0	0	0	0	0	0	0	0	0	0	0	0	0	0	0	0	0
1231	<0001100111111>	7.30994e-05	0	#DIV/0!	0	0.00292398	0	0	0	0	0	0	0	0	0	0	0	0	0	0	0	0	0	0	0	0	0	0	0	0	0	0	0	0	0	0	0	0	0	0	0	0	0	0	0	0	0	0	0
1232	<0001101011111>	0.000178169	0	#DIV/0!	0	0	0	0	0	0	0	0	0	0	0	0.00441989	0	0	0	0	0	0	0	0	0	0	0	0	0	0	0	0	0	0	0	0	0.00270688	0	0	0	0	0	0	0	0	0	0	0	0
1233	<0001101110111>	0	1.18646e-05	0	0	0	0	0	0	0	0	0	0	0	0	0	0	0	0	0	0	0	0	0	0	0	0	0	0	0	0	0	0	0	0	0	0	0	0	0	0	0	0	0	0	0	0	0	0
1234	<0001110011111>	3.29598e-05	0	#DIV/0!	0	0	0	0	0	0	0	0	0	0	0	0	0	0.00131839	0	0	0	0	0	0	0	0	0	0	0	0	0	0	0	0	0	0	0	0	0	0	0	0	0	0	0	0	0	0	0
1235	<0001110101111>	0	3.55937e-05	0	0	0	0	0	0	0	0	0	0	0	0	0	0	0	0	0	0	0	0	0	0	0	0	0	0	0	0	0	0	0	0	0	0	0	0	0	0	0	0	0	0	0	0	0	0
1236	<0001111001111>	8.56782e-05	0	#DIV/0!	0	0	0	0	0	0	0	0	0	0	0.000909504	0	0	0	0	0.00251762	0	0	0	0	0	0	0	0	0	0	0	0	0	0	0	0	0	0	0	0	0	0	0	0	0	0	0	0	0
1237	<0001111010111>	0	1.16757e-05	0	0	0	0	0	0	0	0	0	0	0	0	0	0	0	0	0	0	0	0	0	0	0	0	0	0	0	0	0	0	0	0	0	0	0	0	0	0	0	0	0	0	0	0	0	0
1238	<0001111101110>	0	3.68752e-05	0	0	0	0	0	0	0	0	0	0	0	0	0	0	0	0	0	0	0	0	0	0	0	0	0	0	0	0	0	0	0	0	0	0	0	0	0	0	0	0	0	0	0	0.00372439	0	0
1239	<0001111111100>	0	0.00018751	0	0	0	0	0	0	0	0	0	0	0	0	0	0	0	0	0	0	0	0	0	0	0	0	0	0	0	0	0	0	0	0	0	0	0	0	0	0	0	0	0	0	0	0	0	0
1240	<0010001111111>	0.000475748	1.21187e-05	39.2573	0	0.00292398	0	0	0	0	0	0	0	0	0	0.00165746	0.00219974	0	0	0	0	0	0	0	0	0	0	0	0.00270088	0	0	0	0	0	0	0.00345695	0	0.000720981	0	0	0	0	0.00536993	0	0	0	0	0	0
1241	<0010010111111>	2.25836e-05	1.83928e-05	1.22785	0	0	0	0	0	0	0	0	0	0	0	0	0	0	0	0	0	0	0	0	0	0	0	0	0	0	0.000903342	0	0	0	0	0	0	0	0	0	0	0	0	0	0	0	0	0	0
1242	<0010011011111>	0.000221557	2.21247e-05	10.014	0	0	0	0	0	0	0	0	0	0	0	0	0.00131984	0.00395517	0	0	0	0	0	0	0	0	0	0	0	0	0	0	0	0.00242718	0	0	0.00116009	0	0	0	0	0	0	0	0	0	0	0	0
1243	<0010011101111>	0.000265092	0.000123143	2.15271	0	0	0	0	0.00541822	0	0	0	0	0.00340798	0	0	0	0	0	0	0	0.00177746	0	0	0	0	0	0	0	0	0	0	0	0	0	0	0	0	0	0	0	0	0	0	0	0	0	0	0
1244	<0010011110111>	4.38212e-05	0	#DIV/0!	0	0	0	0	0	0	0	0	0	0	0	0	0	0	0	0	0	0	0	0	0	0	0.00175285	0	0	0	0	0	0	0	0	0	0	0	0	0	0	0	0	0	0	0	0	0	0
1245	<0010011111101>	6.90608e-05	0	#DIV/0!	0	0	0	0	0	0	0	0	0	0	0	0.00276243	0	0	0	0	0	0	0	0	0	0	0	0	0	0	0	0	0	0	0	0	0	0	0	0	0	0	0	0	0	0	0	0	0
1246	<0010011111110>	0	1.21187e-05	0	0	0	0	0	0	0	0	0	0	0	0	0	0	0	0	0	0	0	0	0	0	0	0	0	0	0	0	0	0	0	0	0	0	0	0	0	0	0	0	0	0	0	0	0	0
1247	<0010100111111>	0.000304622	6.36876e-05	4.78306	0	0	0	0	0	0	0	0	0	0	0	0	0.000879894	0	0.00233536	0	0	0	0	0	0	0	0	0	0	0	0.00496838	0	0	0	0	0	0	0	0	0.00400123	0	0	0	0	0	0	0	0	0
1248	<0010101011111>	0.000658373	8.49152e-05	7.7533	0	0	0	0	0	0	0	0	0.00444265	0	0	0.00718232	0.00571931	0.00461437	0.00140121	0	0	0	0	0	0	0	0	0	0	0	0	0.00177096	0	0	0	0	0	0	0.00120409	0	0	0	0	0	0	0	0.0027933	0	0
1249	<0010101101111>	9.50443e-05	2.37292e-05	4.00538	0	0	0	0	0	0	0	0	0	0	0	0	0	0	0.00186829	0	0	0	0	0	0	0	0	0	0	0	0	0	0	0	0	0	0.00193349	0	0	0	0	0	0	0	0	0	0	0	0
1250	<0010101110111>	0.000105345	0	#DIV/0!	0	0	0	0	0	0	0	0	0	0	0	0	0.00131984	0	0	0	0	0	0	0	0	0	0	0	0	0	0.00135501	0	0	0	0	0	0	0	0	0.00153894	0	0	0	0	0	0	0	0	0
1251	<0010101111110>	0	6.49907e-05	0	0	0	0	0	0	0	0	0	0	0	0	0	0	0	0	0	0	0	0	0	0	0	0	0	0	0	0	0	0	0	0	0	0	0	0	0	0	0	0	0	0	0	0	0	0
1252	<0010110011111>	0.000247108	5.89257e-05	4.19355	0	0	0	0	0	0	0	0	0	0	0.000909504	0	0.000879894	0.00395517	0	0	0	0	0	0	0	0	0	0	0	0.00193986	0	0	0	0	0	0.00219987	0	0	0	0	0	0	0	0	0	0	0	0	0
1253	<0010110101111>	3.45781e-05	0	#DIV/0!	0	0	0	0.00138313	0	0	0	0	0	0	0	0	0	0	0	0	0	0	0	0	0	0	0	0	0	0	0	0	0	0	0	0	0	0	0	0	0	0	0	0	0	0	0	0	0
1254	<0010110111110>	0	1.84651e-05	0	0	0	0	0	0	0	0	0	0	0	0	0	0	0	0	0	0	0	0	0	0	0	0	0	0	0	0	0	0	0	0	0	0	0	0	0	0	0	0	0	0	0	0	0	0
1255	<0010111001111>	0.000254977	6.4351e-05	3.96228	0	0.00292398	0	0.00172891	0	0	0	0	0.000807754	0	0	0	0	0.00197759	0	0	0	0	0	0	0	0	0	0	0	0	0	0	0	0.000970874	0	0	0	0	0	0	0	0	0.00178998	0	0	0	0	0	0.00114811
1256	<0010111010111>	2.25836e-05	1.10791e-05	2.0384	0	0	0	0	0	0	0	0	0	0	0	0	0	0	0	0	0	0	0	0	0	0	0	0	0	0	0.000903342	0	0	0	0	0	0	0	0	0	0	0	0	0	0	0	0	0	0
1257	<0010111011110>	0	1.21187e-05	0	0	0	0	0	0	0	0	0	0	0	0	0	0	0	0	0	0	0	0	0	0	0	0	0	0	0	0	0	0	0	0	0	0	0	0	0	0	0	0	0	0	0	0	0	0
1258	<0010111100111>	0.000151099	3.02628e-05	4.99289	0	0	0	0	0	0	0	0	0	0	0	0	0	0	0	0	0	0	0	0	0	0	0	0.00604396	0	0	0	0	0	0	0	0	0	0	0	0	0	0	0	0	0	0	0	0	0
1259	<0010111101110>	0	0.000100141	0	0	0	0	0	0	0	0	0	0	0	0	0	0	0	0	0	0	0	0	0	0	0	0	0	0	0	0	0	0	0	0	0	0	0	0	0	0	0	0	0	0	0	0	0	0
1260	<0010111110101>	4.44365e-05	0	#DIV/0!	0	0	0	0	0	0	0	0	0	0	0	0	0	0	0	0	0	0.00177746	0	0	0	0	0	0	0	0	0	0	0	0	0	0	0	0	0	0	0	0	0	0	0	0	0	0	0
1261	<0010111110110>	0	1.07503e-05	0	0	0	0	0	0	0	0	0	0	0	0	0	0	0	0	0	0	0	0	0	0	0	0	0	0	0	0	0	0	0	0	0	0	0	0	0	0	0	0	0	0	0	0	0	0
1262	<0010111111100>	7.05951e-05	6.64522e-05	1.06234	0	0	0	0	0	0	0	0	0	0	0.000909504	0	0	0	0	0	0	0	0	0	0	0	0	0	0	0	0	0	0	0	0	0	0	0.000720981	0	0	0	0	0.00119332	0	0	0	0.000931099	0	0
1263	<0011000111111>	8.51996e-05	9.2188e-06	9.24194	0	0	0	0	0	0	0	0	0	0.00340798	0	0	0	0	0	0	0	0	0	0	0	0	0	0	0	0	0	0	0	0	0	0	0	0	0	0	0	0	0	0	0	0	0.000931099	0	0
1264	<0011001011111>	0	3.37918e-05	0	0	0	0	0	0	0	0	0	0	0	0	0	0	0	0	0	0	0	0	0	0	0	0	0	0	0	0	0	0	0	0	0	0	0	0	0	0	0	0	0	0	0	0	0	0
1265	<0011001101111>	5.15677e-05	2.42374e-05	2.1276	0	0	0	0	0	0	0	0.00206271	0	0	0	0	0	0	0	0	0	0	0	0	0	0	0	0	0	0	0	0	0	0	0	0	0	0	0	0	0	0	0	0	0	0	0	0	0
1266	<0011001111110>	5.15677e-05	0	#DIV/0!	0	0	0	0	0	0	0	0.00206271	0	0	0	0	0	0	0	0	0	0	0	0	0	0	0	0	0	0	0	0	0	0	0	0	0	0	0	0	0	0	0	0	0	0	0	0	0
1267	<0011010011111>	0	1.16757e-05	0	0	0	0	0	0	0	0	0	0	0	0	0	0	0	0	0	0	0	0	0	0	0	0	0	0	0	0	0	0	0	0	0	0	0	0	0	0	0	0	0	0	0	0	0	0
1268	<0011010110111>	2.51762e-05	0	#DIV/0!	0	0	0	0	0	0	0	0	0	0	0	0	0	0	0	0.00100705	0	0	0	0	0	0	0	0	0	0	0	0	0	0	0	0	0	0	0	0	0	0	0	0	0	0	0	0	0
1269	<0011010111011>	0	4.27557e-05	0	0	0	0	0	0	0	0	0	0	0	0	0	0	0	0	0	0	0	0	0	0	0	0	0	0	0	0	0	0	0	0	0	0	0	0	0	0	0	0	0	0	0	0	0	0
1270	<0011011001111>	8.75e-05	0	#DIV/0!	0	0	0	0	0	0	0	0	0	0	0	0	0	0	0	0	0	0	0	0	0	0.0035	0	0	0	0	0	0	0	0	0	0	0	0	0	0	0	0	0	0	0	0	0	0	0
1271	<0011011011110>	0	8.41206e-06	0	0	0	0	0	0	0	0	0	0	0	0	0	0	0	0	0	0	0	0	0	0	0	0	0	0	0	0	0	0	0	0	0	0	0	0	0	0	0	0	0	0	0	0	0	0
1272	<0011100011111>	0.000182666	1.32899e-05	13.7447	0	0	0	0	0	0	0	0	0	0	0	0	0	0	0.000934143	0	0.0030581	0	0	0.000906208	0	0	0	0	0	0	0	0	0	0	0	0	0	0	0.00240819	0	0	0	0	0	0	0	0	0	0
1273	<0011100101111>	0.000169205	0	#DIV/0!	0	0	0	0	0	0	0	0	0.00282714	0	0	0	0.00131984	0	0	0	0.00262123	0	0	0	0	0	0	0	0	0	0	0	0	0	0	0	0	0	0	0	0	0	0	0	0	0	0	0	0
1274	<0011100111011>	9.61538e-05	0	#DIV/0!	0	0	0	0	0	0	0	0	0	0	0	0	0	0	0	0	0	0	0	0	0	0	0	0.00384615	0	0	0	0	0	0	0	0	0	0	0	0	0	0	0	0	0	0	0	0	0
1275	<0011100111101>	2.19106e-05	0	#DIV/0!	0	0	0	0	0	0	0	0	0	0	0	0	0	0	0	0	0	0	0	0	0	0	0.000876424	0	0	0	0	0	0	0	0	0	0	0	0	0	0	0	0	0	0	0	0	0	0
1276	<0011100111110>	0.000114051	0	#DIV/0!	0	0	0.00456204	0	0	0	0	0	0	0	0	0	0	0	0	0	0	0	0	0	0	0	0	0	0	0	0	0	0	0	0	0	0	0	0	0	0	0	0	0	0	0	0	0	0
1277	<0011101001111>	0.00030471	2.65798e-05	11.4639	0	0	0	0	0	0	0	0	0	0.00292113	0	0	0	0	0	0	0.00349498	0	0	0	0	0	0	0	0	0	0	0	0	0	0	0	0	0	0	0.00338566	0	0	0.00238663	0	0	0	0	0	0
1278	<0011101011011>	2.33536e-05	0	#DIV/0!	0	0	0	0	0	0	0	0	0	0	0	0	0	0	0.000934143	0	0	0	0	0	0	0	0	0	0	0	0	0	0	0	0	0	0	0	0	0	0	0	0	0	0	0	0	0	0
1279	<0011101100111>	0	2.77339e-05	0	0	0	0	0	0	0	0	0	0	0	0	0	0	0	0	0	0	0	0	0	0	0	0	0	0	0	0	0	0	0	0	0	0	0	0	0	0	0	0	0	0	0	0	0	0
1280	<0011101101101>	2.42248e-05	0	#DIV/0!	0	0	0	0	0	0	0	0	0	0	0	0	0	0	0	0	0	0	0	0	0	0	0	0	0	0	0	0	0	0	0	0	0	0	0	0	0	0.000968992	0	0	0	0	0	0	0
1281	<0011101101110>	0	1.21187e-05	0	0	0	0	0	0	0	0	0	0	0	0	0	0	0	0	0	0	0	0	0	0	0	0	0	0	0	0	0	0	0	0	0	0	0	0	0	0	0	0	0	0	0	0	0	0
1282	<0011101111100>	0	1.38669e-05	0	0	0	0	0	0	0	0	0	0	0	0	0	0	0	0	0	0	0	0	0	0	0	0	0	0	0	0	0	0	0	0	0	0	0	0	0	0	0	0	0	0	0	0	0	0
1283	<0011110001111>	3.3761e-05	1.12639e-05	2.99727	0	0	0	0	0	0	0	0	0	0	0	0	0	0	0	0	0	0	0	0	0	0	0	0	0.00135044	0	0	0	0	0	0	0	0	0	0	0	0	0	0	0	0	0	0	0	0
1284	<0011110010111>	0	3.94237e-05	0	0	0	0	0	0	0	0	0	0	0	0	0	0	0	0	0	0	0	0	0	0	0	0	0	0	0	0	0	0	0	0	0	0	0	0	0	0	0	0	0	0	0	0	0	0
1285	<0011110011110>	5.12033e-05	0	#DIV/0!	0	0	0	0	0	0	0	0	0	0	0	0	0	0	0	0	0	0	0	0	0	0	0	0	0	0	0	0	0	0	0	0	0	0	0	0	0	0	0	0.00204813	0	0	0	0	0
1286	<0011110100111>	5.49934e-05	2.42374e-05	2.26895	0	0	0	0	0	0	0	0	0	0	0	0	0.00219974	0	0	0	0	0	0	0	0	0	0	0	0	0	0	0	0	0	0	0	0	0	0	0	0	0	0	0	0	0	0	0	0
1287	<0011110101110>	2.98329e-05	2.65798e-05	1.12239	0	0	0	0	0	0	0	0	0	0	0	0	0	0	0	0	0	0	0	0	0	0	0	0	0	0	0	0	0	0	0	0	0	0	0	0	0	0	0.00119332	0	0	0	0	0	0
1288	<0011110111100>	0	1.38282e-05	0	0	0	0	0	0	0	0	0	0	0	0	0	0	0	0	0	0	0	0	0	0	0	0	0	0	0	0	0	0	0	0	0	0	0	0	0	0	0	0	0	0	0	0.00139665	0	0
1289	<0011111001101>	5.15677e-05	0	#DIV/0!	0	0	0	0	0	0	0	0.00206271	0	0	0	0	0	0	0	0	0	0	0	0	0	0	0	0	0	0	0	0	0	0	0	0	0	0	0	0	0	0	0	0	0	0	0	0	0
1290	<0011111001110>	2.90023e-05	0	#DIV/0!	0	0	0	0	0	0	0	0	0	0	0	0	0	0	0	0	0	0	0	0	0	0	0	0	0	0	0	0	0	0	0	0	0.00116009	0	0	0	0	0	0	0	0	0	0	0	0
1291	<0011111011010>	2.33536e-05	0	#DIV/0!	0	0	0	0	0	0	0	0	0	0	0	0	0	0	0.000934143	0	0	0	0	0	0	0	0	0	0	0	0	0	0	0	0	0	0	0	0	0	0	0	0	0	0	0	0	0	0
1292	<0011111011100>	0	1.90522e-05	0	0	0	0	0	0	0	0	0	0	0	0	0	0	0	0	0	0	0	0	0	0	0	0	0	0	0	0	0	0	0	0	0	0	0	0	0	0	0	0	0	0	0	0	0	0
1293	<0011111100110>	5.49451e-05	4.19311e-05	1.31036	0	0	0	0	0	0	0	0	0	0	0	0	0	0	0	0	0	0	0	0	0	0	0	0.0021978	0	0	0	0	0	0	0	0	0	0	0	0	0	0	0	0	0	0	0	0	0
1294	<0011111110100>	0	6.71709e-06	0	0	0	0	0	0	0	0	0	0	0	0	0	0	0	0	0	0	0	0	0	0	0	0	0	0	0	0	0	0	0	0	0	0	0	0	0	0	0	0	0	0	0	0	0	0
1295	<0011111111000>	4.57955e-05	5.90886e-05	0.775031	0	0	0	0	0	0	0	0	0.000807754	0	0	0	0	0	0	0	0	0	0	0	0	0	0	0	0	0	0	0	0	0	0	0	0	0	0	0	0	0	0	0.00102407	0	0	0	0	0
1296	<0100010111111>	0	1.21187e-05	0	0	0	0	0	0	0	0	0	0	0	0	0	0	0	0	0	0	0	0	0	0	0	0	0	0	0	0	0	0	0	0	0	0	0	0	0	0	0	0	0	0	0	0	0	0
1297	<0100011101111>	3.65141e-05	0	#DIV/0!	0	0	0	0	0	0	0	0	0	0.00146056	0	0	0	0	0	0	0	0	0	0	0	0	0	0	0	0	0	0	0	0	0	0	0	0	0	0	0	0	0	0	0	0	0	0	0
1298	<0100011110111>	2.26552e-05	0	#DIV/0!	0	0	0	0	0	0	0	0	0	0	0	0	0	0	0	0	0	0	0	0.000906208	0	0	0	0	0	0	0	0	0	0	0	0	0	0	0	0	0	0	0	0	0	0	0	0	0
1299	<0100011111110>	0	5.02588e-06	0	0	0	0	0	0	0	0	0	0	0	0	0	0	0	0	0	0	0	0	0	0	0	0	0	0	0	0	0	0	0	0	0	0	0	0	0	0	0	0	0	0	0	0	0	0
1300	<0100100111111>	0	2.96614e-05	0	0	0	0	0	0	0	0	0	0	0	0	0	0	0	0	0	0	0	0	0	0	0	0	0	0	0	0	0	0	0	0	0	0	0	0	0	0	0	0	0	0	0	0	0	0
1301	<0100101011111>	4.62457e-05	0	#DIV/0!	0	0	0	0	0	0	0	0	0	0	0	0	0.000879894	0	0	0	0	0	0	0	0	0	0	0	0	0.000969932	0	0	0	0	0	0	0	0	0	0	0	0	0	0	0	0	0	0	0
1302	<0100110011111>	6.59196e-05	0	#DIV/0!	0	0	0	0	0	0	0	0	0	0	0	0	0	0.00263678	0	0	0	0	0	0	0	0	0	0	0	0	0	0	0	0	0	0	0	0	0	0	0	0	0	0	0	0	0	0	0
1303	<0100110101111>	4.87329e-05	0	#DIV/0!	0	0.00194932	0	0	0	0	0	0	0	0	0	0	0	0	0	0	0	0	0	0	0	0	0	0	0	0	0	0	0	0	0	0	0	0	0	0	0	0	0	0	0	0	0	0	0
1304	<0100111010111>	0	1.21187e-05	0	0	0	0	0	0	0	0	0	0	0	0	0	0	0	0	0	0	0	0	0	0	0	0	0	0	0	0	0	0	0	0	0	0	0	0	0	0	0	0	0	0	0	0	0	0
1305	<0100111011110>	5.04847e-05	0	#DIV/0!	0	0	0	0	0	0	0	0	0.00201939	0	0	0	0	0	0	0	0	0	0	0	0	0	0	0	0	0	0	0	0	0	0	0	0	0	0	0	0	0	0	0	0	0	0	0	0
1306	<0100111111100>	0	3.74308e-05	0	0	0	0	0	0	0	0	0	0	0	0	0	0	0	0	0	0	0	0	0	0	0	0	0	0	0	0	0	0	0	0	0	0	0	0	0	0	0	0	0	0	0	0	0	0
1307	<0101101110101>	0	2.21912e-05	0	0	0	0	0	0	0	0	0	0	0	0	0	0	0	0	0	0	0	0	0	0	0	0	0	0	0	0	0	0	0	0	0	0	0	0	0	0	0	0	0	0	0	0	0	0
1308	<0101110001111>	3.65497e-05	0	#DIV/0!	0	0.00146199	0	0	0	0	0	0	0	0	0	0	0	0	0	0	0	0	0	0	0	0	0	0	0	0	0	0	0	0	0	0	0	0	0	0	0	0	0	0	0	0	0	0	0
1309	<0101111000111>	5.47765e-05	0	#DIV/0!	0	0	0	0	0	0	0	0	0	0	0	0	0	0	0	0	0	0	0	0	0	0	0.00219106	0	0	0	0	0	0	0	0	0	0	0	0	0	0	0	0	0	0	0	0	0	0
1310	<0101111001110>	2.04666e-05	0	#DIV/0!	0	0	0	0	0	0	0	0	0	0	0	0	0	0	0	0	0	0	0	0	0	0	0	0	0	0	0	0	0	0	0	0	0	0	0	0	0.000818666	0	0	0	0	0	0	0	0
1311	<0110000111111>	6.92521e-05	0	#DIV/0!	0	0	0	0	0	0	0	0	0	0	0	0	0	0	0	0	0	0	0	0	0	0	0	0	0	0	0	0	0	0	0	0	0	0	0	0.00277008	0	0	0	0	0	0	0	0	0
1312	<0110001011111>	0.000170692	0	#DIV/0!	0	0	0	0	0	0	0	0	0	0	0	0	0	0	0	0	0	0	0	0	0.00480439	0	0	0	0	0	0	0	0.00202327	0	0	0	0	0	0	0	0	0	0	0	0	0	0	0	0
1313	<0110010011111>	8.8518e-05	0	#DIV/0!	0	0	0	0	0	0	0	0	0	0	0	0	0	0	0	0	0	0	0	0	0	0	0	0	0	0	0	0	0.00354072	0	0	0	0	0	0	0	0	0	0	0	0	0	0	0	0
1314	<0110010101111>	3.2996e-05	0	#DIV/0!	0	0	0	0	0	0	0	0	0	0	0	0	0.00131984	0	0	0	0	0	0	0	0	0	0	0	0	0	0	0	0	0	0	0	0	0	0	0	0	0	0	0	0	0	0	0	0
1315	<0110011001111>	0.000171648	0	#DIV/0!	0	0	0	0	0	0	0	0	0.00686591	0	0	0	0	0	0	0	0	0	0	0	0	0	0	0	0	0	0	0	0	0	0	0	0	0	0	0	0	0	0	0	0	0	0	0	0
1316	<0110011100111>	5.96659e-05	0	#DIV/0!	0	0	0	0	0	0	0	0	0	0	0	0	0	0	0	0	0	0	0	0	0	0	0	0	0	0	0	0	0	0	0	0	0	0	0	0	0	0	0.00238663	0	0	0	0	0	0
1317	<0110100011111>	0.000172467	0	#DIV/0!	0	0	0	0	0	0	0	0	0	0	0	0	0	0	0.00280243	0	0	0	0	0	0	0	0	0	0	0	0	0	0	0	0	0	0	0	0	0	0	0	0	0.00409626	0	0	0	0	0
1318	<0110100111101>	7.85176e-05	1.16757e-05	6.72487	0	0	0	0	0	0	0	0	0	0	0	0	0	0	0	0	0	0	0.0031407	0	0	0	0	0	0	0	0	0	0	0	0	0	0	0	0	0	0	0	0	0	0	0	0	0	0
1319	<0110100111110>	0	1.18646e-05	0	0	0	0	0	0	0	0	0	0	0	0	0	0	0	0	0	0	0	0	0	0	0	0	0	0	0	0	0	0	0	0	0	0	0	0	0	0	0	0	0	0	0	0	0	0
1320	<0110101001111>	0.000212536	4.24935e-05	5.0016	0	0.000974659	0	0	0	0	0	0	0	0	0.00136426	0	0.000879894	0	0	0	0	0	0	0	0	0	0	0	0	0	0	0	0	0	0.00528262	0	0	0	0	0	0	0	0	0	0	0	0	0	0
1321	<0110101010111>	9.0307e-05	0	#DIV/0!	0	0	0	0	0	0	0	0	0	0	0	0	0	0	0	0	0	0	0	0	0	0	0	0	0	0	0	0	0	0	0	0	0	0	0.00361228	0	0	0	0	0	0	0	0	0	0
1322	<0110101011110>	1.53894e-05	0	#DIV/0!	0	0	0	0	0	0	0	0	0	0	0	0	0	0	0	0	0	0	0	0	0	0	0	0	0	0	0	0	0	0	0	0	0	0	0	0.000615574	0	0	0	0	0	0	0	0	0
1323	<0110101100111>	4.61681e-05	0	#DIV/0!	0	0	0	0	0	0	0	0	0	0	0	0	0	0	0	0	0	0	0	0	0	0	0	0	0	0	0	0	0	0	0	0	0	0	0	0.00184672	0	0	0	0	0	0	0	0	0
1324	<0110101101101>	3.01023e-05	0	#DIV/0!	0	0	0	0	0	0	0	0	0	0	0	0	0	0	0	0	0	0	0	0	0	0	0	0	0	0	0	0	0	0	0	0	0	0	0.00120409	0	0	0	0	0	0	0	0	0	0
1325	<0110101111100>	0	1.02601e-05	0	0	0	0	0	0	0	0	0	0	0	0	0	0	0	0	0	0	0	0	0	0	0	0	0	0	0	0	0	0	0	0	0	0	0	0	0	0	0	0	0	0	0	0	0	0
1326	<0110110011011>	2.64131e-05	0	#DIV/0!	0	0	0	0	0	0	0	0	0	0	0	0	0	0	0	0	0	0	0	0	0	0	0	0	0	0	0	0	0	0	0.00105652	0	0	0	0	0	0	0	0	0	0	0	0	0	0
1327	<0110110011101>	0	4.31103e-05	0	0	0	0	0	0	0	0	0	0	0	0	0	0	0	0	0	0	0	0	0	0	0	0	0	0	0	0	0	0	0	0	0	0	0	0	0	0	0	0	0	0	0	0	0	0
1328	<0110111000111>	0.000108913	0	#DIV/0!	0	0	0	0	0	0	0	0	0	0	0	0	0	0	0	0	0	0	0	0	0	0	0	0	0	0	0	0	0	0.000970874	0	0	0	0	0	0.00338566	0	0	0	0	0	0	0	0	0
1329	<0110111001011>	0.000101283	2.42671e-05	4.17367	0	0	0	0	0	0	0	0	0	0	0	0	0	0	0	0	0	0	0	0	0	0	0	0	0.00405132	0	0	0	0	0	0	0	0	0	0	0	0	0	0	0	0	0	0	0	0
1330	<0110111011100>	0	2.65798e-05	0	0	0	0	0	0	0	0	0	0	0	0	0	0	0	0	0	0	0	0	0	0	0	0	0	0	0	0	0	0	0	0	0	0	0	0	0	0	0	0	0	0	0	0	0	0
1331	<0110111100011>	4.52489e-05	0	#DIV/0!	0	0	0	0	0	0	0.00180995	0	0	0	0	0	0	0	0	0	0	0	0	0	0	0	0	0	0	0	0	0	0	0	0	0	0	0	0	0	0	0	0	0	0	0	0	0	0
1332	<0110111100110>	0	3.97858e-05	0	0	0	0	0	0	0	0	0	0	0	0	0	0	0	0	0	0	0	0	0	0	0	0	0	0	0	0	0	0	0	0	0	0	0	0	0	0	0	0	0	0	0	0	0	0.00401837
1333	<0111010001111>	3.01023e-05	1.66543e-05	1.80748	0	0	0	0	0	0	0	0	0	0	0	0	0	0	0	0	0	0	0	0	0	0	0	0	0	0	0	0	0	0	0	0	0	0	0.00120409	0	0	0	0	0	0	0	0	0	0
1334	<0111010011011>	0	1.77969e-05	0	0	0	0	0	0	0	0	0	0	0	0	0	0	0	0	0	0	0	0	0	0	0	0	0	0	0	0	0	0	0	0	0	0	0	0	0	0	0	0	0	0	0	0	0	0
1335	<0111100001111>	2.42718e-05	0	#DIV/0!	0	0	0	0	0	0	0	0	0	0	0	0	0	0	0	0	0	0	0	0	0	0	0	0	0	0	0	0	0	0.000970874	0	0	0	0	0	0	0	0	0	0	0	0	0	0	0
1336	<0111100011011>	0	2.42374e-05	0	0	0	0	0	0	0	0	0	0	0	0	0	0	0	0	0	0	0	0	0	0	0	0	0	0	0	0	0	0	0	0	0	0	0	0	0	0	0	0	0	0	0	0	0	0
1337	<0111100011110>	0	4.50604e-05	0	0	0	0	0	0	0	0	0	0	0	0	0	0	0	0	0	0	0	0	0	0	0	0	0	0	0	0	0	0	0	0	0	0	0	0	0	0	0	0	0	0	0	0	0	0
1338	<0111101000111>	4.51535e-05	0	#DIV/0!	0	0	0	0	0	0	0	0	0	0	0	0	0	0	0	0	0	0	0	0	0	0	0	0	0	0	0	0	0	0	0	0	0	0	0.00180614	0	0	0	0	0	0	0	0	0	0
1339	<0111110000111>	3.50304e-05	4.53758e-05	0.772006	0	0	0	0	0	0	0	0	0	0	0	0	0	0	0.00140121	0	0	0	0	0	0	0	0	0	0	0	0	0	0	0	0	0	0	0	0	0	0	0	0	0	0	0	0	0	0
1340	<0111111010100>	0	1.27535e-05	0	0	0	0	0	0	0	0	0	0	0	0	0	0	0	0	0	0	0	0	0	0	0	0	0	0	0	0	0	0	0	0	0	0	0	0	0	0	0	0	0	0	0	0	0	0
1341	<0111111101000>	1.80245e-05	0	#DIV/0!	0	0	0	0	0	0	0	0	0	0	0	0	0	0	0	0	0	0	0	0	0	0	0	0	0	0	0	0	0	0	0	0	0	0.000720981	0	0	0	0	0	0	0	0	0	0	0
1342	<1000001111111>	0.000182008	2.33514e-05	7.7943	0	0	0	0	0	0	0	0	0	0	0	0.00331492	0	0	0	0	0	0	0	0	0	0	0	0	0	0	0	0	0	0	0	0	0	0.00396539	0	0	0	0	0	0	0	0	0	0	0
1343	<1000011011111>	7.22075e-05	4.91366e-05	1.46953	0	0	0	0	0	0	0	0	0	0	0.000909504	0	0.000879894	0	0	0	0	0	0	0	0	0	0	0.0010989	0	0	0	0	0	0	0	0	0	0	0	0	0	0	0	0	0	0	0.00232775	0	0
1344	<1000011101111>	0.000214984	0	#DIV/0!	0	0	0	0.00207469	0	0	0	0	0	0	0	0	0	0	0	0	0	0	0	0	0	0	0	0.0043956	0	0	0	0	0	0	0	0	0.00116009	0	0	0	0	0.000968992	0	0	0	0	0	0	0
1345	<1000100111111>	0.000141178	1.16757e-05	12.0916	0	0.00292398	0	0	0	0	0	0	0	0	0	0	0	0	0	0	0	0	0	0	0	0	0.000876424	0	0	0	0	0	0	0	0	0	0	0	0	0.00184672	0	0	0	0	0	0	0	0	0
1346	<1000101011111>	0.000273044	1.35259e-05	20.1867	0	0	0	0	0	0	0	0	0	0	0	0	0.000879894	0.00131839	0	0	0	0	0	0	0	0	0.00175285	0.0010989	0	0	0.00587173	0	0	0	0	0	0	0	0	0	0	0	0	0	0	0	0	0	0
1347	<1000101101111>	0.000146307	2.08004e-05	7.03384	0	0	0	0	0	0	0	0	0	0	0	0.00497238	0.000879894	0	0	0	0	0	0	0	0	0	0	0	0	0	0	0	0	0	0	0	0	0	0	0	0	0	0	0	0	0	0	0	0
1348	<1000101110111>	7.81142e-05	2.31285e-05	3.3774	0	0	0	0	0	0	0	0	0	0	0	0	0	0	0.00186829	0	0	0	0.00125628	0	0	0	0	0	0	0	0	0	0	0	0	0	0	0	0	0	0	0	0	0	0	0	0	0	0
1349	<1000101111101>	0	2.21912e-05	0	0	0	0	0	0	0	0	0	0	0	0	0	0	0	0	0	0	0	0	0	0	0	0	0	0	0	0	0	0	0	0	0	0	0	0	0	0	0	0	0	0	0	0	0	0
1350	<1000110011111>	0.000123286	1.21187e-05	10.1732	0	0	0	0	0	0	0	0	0	0	0	0	0	0.00131839	0	0	0	0	0	0	0	0	0	0.0010989	0	0	0	0	0	0	0	0.00251414	0	0	0	0	0	0	0	0	0	0	0	0	0
1351	<1000110101111>	0	1.12639e-05	0	0	0	0	0	0	0	0	0	0	0	0	0	0	0	0	0	0	0	0	0	0	0	0	0	0	0	0	0	0	0	0	0	0	0	0	0	0	0	0	0	0	0	0	0	0
1352	<1000110111011>	6.09162e-05	0	#DIV/0!	0	0.00243665	0	0	0	0	0	0	0	0	0	0	0	0	0	0	0	0	0	0	0	0	0	0	0	0	0	0	0	0	0	0	0	0	0	0	0	0	0	0	0	0	0	0	0
1353	<1000110111110>	0	1.16757e-05	0	0	0	0	0	0	0	0	0	0	0	0	0	0	0	0	0	0	0	0	0	0	0	0	0	0	0	0	0	0	0	0	0	0	0	0	0	0	0	0	0	0	0	0	0	0
1354	<1000111001111>	0.000180639	1.21187e-05	14.9058	0	0	0	0	0	0.00409596	0	0	0.000807754	0	0	0	0.000879894	0	0	0	0	0	0	0	0	0	0	0	0	0	0	0	0	0	0	0	0	0.00144196	0	0	0	0	0	0	0	0	0	0	0
1355	<1000111010111>	2.76243e-05	0	#DIV/0!	0	0	0	0	0	0	0	0	0	0	0	0.00110497	0	0	0	0	0	0	0	0	0	0	0	0	0	0	0	0	0	0	0	0	0	0	0	0	0	0	0	0	0	0	0	0	0
1356	<1000111011110>	4.09333e-05	1.40772e-05	2.90776	0	0	0	0	0	0	0	0	0	0	0	0	0	0	0	0	0	0	0	0	0	0	0	0	0	0	0	0	0	0	0	0	0	0	0	0	0.00163733	0	0	0	0	0	0	0	0
1357	<1000111100111>	8.01325e-05	2.96614e-05	2.70157	0	0	0	0	0	0	0	0	0	0	0	0	0	0	0	0	0	0	0	0	0	0	0	0	0	0	0	0	0	0	0	0	0	0	0	0	0.000818666	0	0.00238663	0	0	0	0	0	0
1358	<1000111101011>	0.000113276	0	#DIV/0!	0	0	0	0	0	0	0	0	0	0	0	0	0	0	0	0	0	0	0	0.00453104	0	0	0	0	0	0	0	0	0	0	0	0	0	0	0	0	0	0	0	0	0	0	0	0	0
1359	<1000111101101>	2.74725e-05	0	#DIV/0!	0	0	0	0	0	0	0	0	0	0	0	0	0	0	0	0	0	0	0	0	0	0	0	0.0010989	0	0	0	0	0	0	0	0	0	0	0	0	0	0	0	0	0	0	0	0	0
1360	<1000111101110>	0	2.39855e-05	0	0	0	0	0	0	0	0	0	0	0	0	0	0	0	0	0	0	0	0	0	0	0	0	0	0	0	0	0	0	0	0	0	0	0	0	0	0	0	0	0	0	0	0	0	0.00114811
1361	<1000111111100>	2.26552e-05	2.68913e-05	0.842473	0	0	0	0	0	0	0	0	0	0	0	0	0	0	0	0	0	0	0	0.000906208	0	0	0	0	0	0	0	0	0	0	0	0	0	0	0	0	0	0	0	0	0	0	0	0	0
1362	<1001000111111>	2.52908e-05	0	#DIV/0!	0	0	0	0	0	0	0	0	0	0	0	0	0	0	0	0	0	0	0	0	0	0	0	0	0	0	0	0	0.00101163	0	0	0	0	0	0	0	0	0	0	0	0	0	0	0	0
1363	<1001010110111>	6.92521e-05	0	#DIV/0!	0	0	0	0	0	0	0	0	0	0	0	0	0	0	0	0	0	0	0	0	0	0	0	0	0	0	0	0	0	0	0	0	0	0	0	0.00277008	0	0	0	0	0	0	0	0	0
1364	<1001011111100>	0	2.80715e-05	0	0	0	0	0	0	0	0	0	0	0	0	0	0	0	0	0	0	0	0	0	0	0	0	0	0	0	0	0	0	0	0	0	0	0	0	0	0	0	0	0	0	0	0	0	0
1365	<1001100011111>	4.71402e-05	0	#DIV/0!	0	0	0	0	0	0	0	0	0	0	0	0	0	0	0	0	0	0	0	0	0	0	0	0	0	0	0	0	0	0	0	0.00188561	0	0	0	0	0	0	0	0	0	0	0	0	0
1366	<1001100111101>	0	3.02968e-05	0	0	0	0	0	0	0	0	0	0	0	0	0	0	0	0	0	0	0	0	0	0	0	0	0	0	0	0	0	0	0	0	0	0	0	0	0	0	0	0	0	0	0	0	0	0
1367	<1001101100111>	2.74725e-05	0	#DIV/0!	0	0	0	0	0	0	0	0	0	0	0	0	0	0	0	0	0	0	0	0	0	0	0	0.0010989	0	0	0	0	0	0	0	0	0	0	0	0	0	0	0	0	0	0	0	0	0
1368	<1001101111100>	0	3.01553e-05	0	0	0	0	0	0	0	0	0	0	0	0	0	0	0	0	0	0	0	0	0	0	0	0	0	0	0	0	0	0	0	0	0	0	0	0	0	0	0	0	0	0	0	0	0	0
1369	<1001110011110>	0	3.18508e-05	0	0	0	0	0	0	0	0	0	0	0	0	0	0	0	0	0	0	0	0	0	0	0	0	0	0	0	0	0	0	0	0	0	0	0	0	0	0	0	0	0	0	0	0	0	0
1370	<1001111000111>	4.03877e-05	0	#DIV/0!	0	0	0	0	0	0	0	0	0.00161551	0	0	0	0	0	0	0	0	0	0	0	0	0	0	0	0	0	0	0	0	0	0	0	0	0	0	0	0	0	0	0	0	0	0	0	0
1371	<1001111010011>	2.43665e-05	0	#DIV/0!	0	0.000974659	0	0	0	0	0	0	0	0	0	0	0	0	0	0	0	0	0	0	0	0	0	0	0	0	0	0	0	0	0	0	0	0	0	0	0	0	0	0	0	0	0	0	0
1372	<1001111010101>	0	3.32372e-05	0	0	0	0	0	0	0	0	0	0	0	0	0	0	0	0	0	0	0	0	0	0	0	0	0	0	0	0	0	0	0	0	0	0	0	0	0	0	0	0	0	0	0	0	0	0
1373	<1001111011100>	3.99852e-05	0	#DIV/0!	0	0	0	0	0	0	0	0	0	0	0	0	0	0	0	0	0	0	0	0	0	0	0	0	0	0	0	0	0	0.000970874	0	0.000628536	0	0	0	0	0	0	0	0	0	0	0	0	0
1374	<1001111110100>	0	6.93347e-06	0	0	0	0	0	0	0	0	0	0	0	0	0	0	0	0	0	0	0	0	0	0	0	0	0	0	0	0	0	0	0	0	0	0	0	0	0	0	0	0	0	0	0	0	0	0
1375	<1010000111111>	0.000351771	1.77969e-05	19.7659	0	0	0.00364964	0	0.00237047	0	0	0	0	0	0	0	0.00219974	0	0	0	0	0	0	0	0	0	0	0	0	0	0	0	0	0	0	0.00188561	0	0.00396539	0	0	0	0	0	0	0	0	0	0	0
1376	<1010001011111>	0.000186702	3.55937e-05	5.24537	0	0	0	0	0.00304775	0	0	0	0	0	0	0	0	0.00131839	0	0	0	0.00213295	0	0	0	0	0	0	0	0	0	0	0	0	0	0	0	0	0	0	0	0.000968992	0	0	0	0	0	0	0
1377	<1010001101111>	2.52908e-05	0	#DIV/0!	0	0	0	0	0	0	0	0	0	0	0	0	0	0	0	0	0	0	0	0	0	0	0	0	0	0	0	0	0.00101163	0	0	0	0	0	0	0	0	0	0	0	0	0	0	0	0
1378	<1010001111011>	5.40735e-05	0	#DIV/0!	0	0	0	0	0	0	0	0	0	0	0	0	0	0	0	0	0	0	0	0	0	0	0	0	0	0	0	0	0	0	0	0	0	0.00216294	0	0	0	0	0	0	0	0	0	0	0
1379	<1010010011111>	0.000209795	1.21187e-05	17.3117	0	0	0	0	0	0	0	0	0	0	0	0	0.00219974	0	0.000934143	0	0	0	0.00251256	0	0.00274537	0	0	0	0	0	0	0	0	0	0	0	0	0	0	0	0	0	0	0	0	0	0	0	0
1380	<1010010101111>	8.73744e-05	2.25279e-05	3.87851	0	0	0	0	0	0	0	0	0	0	0	0	0	0	0	0	0.00349498	0	0	0	0	0	0	0	0	0	0	0	0	0	0	0	0	0	0	0	0	0	0	0	0	0	0	0	0
1381	<1010010111110>	5.83839e-05	0	#DIV/0!	0	0	0	0	0	0	0	0	0	0	0	0	0	0	0.00233536	0	0	0	0	0	0	0	0	0	0	0	0	0	0	0	0	0	0	0	0	0	0	0	0	0	0	0	0	0	0
1382	<1010011001111>	0.000284089	0	#DIV/0!	0	0	0	0.00207469	0	0	0	0.00288779	0	0	0	0	0	0	0	0.00302115	0	0	0	0	0	0	0	0	0	0	0	0	0	0	0	0	0	0.00144196	0	0	0	0.00193798	0	0	0	0	0	0	0
1383	<1010011010111>	4.94397e-05	0	#DIV/0!	0	0	0	0	0	0	0	0	0	0	0	0	0	0.00197759	0	0	0	0	0	0	0	0	0	0	0	0	0	0	0	0	0	0	0	0	0	0	0	0	0	0	0	0	0	0	0
1384	<1010011011110>	2.43427e-05	0	#DIV/0!	0	0	0	0	0	0	0	0	0	0.00097371	0	0	0	0	0	0	0	0	0	0	0	0	0	0	0	0	0	0	0	0	0	0	0	0	0	0	0	0	0	0	0	0	0	0	0
1385	<1010011101011>	0.000129152	0	#DIV/0!	0	0	0	0	0	0	0	0	0	0	0	0	0	0	0	0	0	0	0	0	0	0	0	0	0.0033761	0	0	0	0	0	0	0	0	0	0	0	0	0	0.00178998	0	0	0	0	0	0
1386	<1010011101101>	6.06796e-05	0	#DIV/0!	0	0	0	0	0	0	0	0	0	0	0	0	0	0	0	0	0	0	0	0	0	0	0	0	0	0	0	0	0	0.00242718	0	0	0	0	0	0	0	0	0	0	0	0	0	0	0
1387	<1010100011111>	0.000213353	4.78052e-05	4.46296	0	0	0	0	0	0	0	0	0	0	0	0.00110497	0.00131984	0.00131839	0	0	0	0	0	0	0	0	0.00175285	0	0	0	0	0	0	0	0	0	0	0	0	0.000615574	0	0.00242248	0	0	0	0	0	0	0
1388	<1010100110111>	1.80245e-05	0	#DIV/0!	0	0	0	0	0	0	0	0	0	0	0	0	0	0	0	0	0	0	0	0	0	0	0	0	0	0	0	0	0	0	0	0	0	0.000720981	0	0	0	0	0	0	0	0	0	0	0
1389	<1010100111101>	0	2.01035e-05	0	0	0	0	0	0	0	0	0	0	0	0	0	0	0	0	0	0	0	0	0	0	0	0	0	0	0	0	0	0	0	0	0	0	0	0	0	0	0	0	0	0	0	0	0	0
1390	<1010100111110>	3.02908e-05	1.16757e-05	2.59435	0	0	0	0	0	0	0	0	0.00121163	0	0	0	0	0	0	0	0	0	0	0	0	0	0	0	0	0	0	0	0	0	0	0	0	0	0	0	0	0	0	0	0	0	0	0	0
1391	<1010101001111>	2.43427e-05	0	#DIV/0!	0	0	0	0	0	0	0	0	0	0.00097371	0	0	0	0	0	0	0	0	0	0	0	0	0	0	0	0	0	0	0	0	0	0	0	0	0	0	0	0	0	0	0	0	0	0	0
1392	<1010101011110>	6.13999e-05	1.12639e-05	5.45102	0	0	0	0	0	0	0	0	0	0	0	0	0	0	0	0	0	0	0	0	0	0	0	0	0	0	0	0	0	0	0	0	0	0	0	0	0.002456	0	0	0	0	0	0	0	0
1393	<1010101101011>	4.51535e-05	0	#DIV/0!	0	0	0	0	0	0	0	0	0	0	0	0	0	0	0	0	0	0	0	0	0	0	0	0	0	0	0	0	0	0	0	0	0	0	0.00180614	0	0	0	0	0	0	0	0	0	0
1394	<1010101101110>	0.000103689	0	#DIV/0!	0	0	0	0.000691563	0	0	0	0	0	0	0	0	0	0	0	0	0	0	0	0	0	0.001	0	0	0	0	0	0	0	0	0	0	0	0	0	0	0.002456	0	0	0	0	0	0	0	0
1395	<1010101111100>	2.25836e-05	6.93347e-06	3.25718	0	0	0	0	0	0	0	0	0	0	0	0	0	0	0	0	0	0	0	0	0	0	0	0	0	0	0.000903342	0	0	0	0	0	0	0	0	0	0	0	0	0	0	0	0	0	0
1396	<1010110001111>	0.000221661	1.75135e-05	12.6566	0	0	0	0	0	0	0	0	0	0.00292113	0	0	0	0	0	0.00100705	0	0	0	0	0	0	0	0	0	0	0	0	0	0	0	0	0.00154679	0	0	0	0	0.00339147	0	0	0	0	0	0	0
1397	<1010110010111>	5.90319e-05	0	#DIV/0!	0	0	0	0	0	0	0	0	0	0	0	0	0	0	0	0	0	0	0	0	0	0	0	0	0	0	0	0.00236128	0	0	0	0	0	0	0	0	0	0	0	0	0	0	0	0	0
1398	<1010110011110>	0	1.00756e-05	0	0	0	0	0	0	0	0	0	0	0	0	0	0	0	0	0	0	0	0	0	0	0	0	0	0	0	0	0	0	0	0	0	0	0	0	0	0	0	0	0	0	0	0	0	0
1399	<1010110101110>	4.61681e-05	0	#DIV/0!	0	0	0	0	0	0	0	0	0	0	0	0	0	0	0	0	0	0	0	0	0	0	0	0	0	0	0	0	0	0	0	0	0	0	0	0.00184672	0	0	0	0	0	0	0	0	0
1400	<1010110111100>	0	1.0803e-05	0	0	0	0	0	0	0	0	0	0	0	0	0	0	0	0	0	0	0	0	0	0	0	0	0	0	0	0	0	0	0	0	0	0	0	0	0	0	0	0	0	0	0	0	0	0
1401	<1010111000111>	0.000115682	6.93347e-06	16.6845	0	0	0	0.00103734	0	0	0	0	0	0	0	0	0.000879894	0	0	0	0	0	0	0	0	0	0	0	0	0	0.00271003	0	0	0	0	0	0	0	0	0	0	0	0	0	0	0	0	0	0
1402	<1010111001101>	0	3.02968e-05	0	0	0	0	0	0	0	0	0	0	0	0	0	0	0	0	0	0	0	0	0	0	0	0	0	0	0	0	0	0	0	0	0	0	0	0	0	0	0	0	0	0	0	0	0	0
1403	<1010111001110>	0	4.69861e-05	0	0	0	0	0	0	0	0	0	0	0	0	0	0	0	0	0	0	0	0	0	0	0	0	0	0	0	0	0	0	0	0	0	0	0	0	0	0	0	0	0	0	0	0	0	0
1404	<1010111011100>	2.43665e-05	4.37771e-05	0.556603	0	0.000974659	0	0	0	0	0	0	0	0	0	0	0	0	0	0	0	0	0	0	0	0	0	0	0	0	0	0	0	0	0	0	0	0	0	0	0	0	0	0	0	0	0	0	0
1405	<1010111100101>	1.72891e-05	0	#DIV/0!	0	0	0	0.000691563	0	0	0	0	0	0	0	0	0	0	0	0	0	0	0	0	0	0	0	0	0	0	0	0	0	0	0	0	0	0	0	0	0	0	0	0	0	0	0	0	0
1406	<1010111100110>	8.24176e-05	0	#DIV/0!	0	0	0	0	0	0	0	0	0	0	0	0	0	0	0	0	0	0	0	0	0	0	0	0.0032967	0	0	0	0	0	0	0	0	0	0	0	0	0	0	0	0	0	0	0	0	0
1407	<1010111101100>	0	2.11074e-05	0	0	0	0	0	0	0	0	0	0	0	0	0	0	0	0	0	0	0	0	0	0	0	0	0	0	0	0	0	0	0	0	0	0	0	0	0	0	0	0	0	0	0	0	0	0
1408	<1010111111000>	0	4.79704e-05	0	0	0	0	0	0	0	0	0	0	0	0	0	0	0	0	0	0	0	0	0	0	0	0	0	0	0	0	0	0	0	0	0	0	0	0	0	0	0	0	0	0	0	0	0	0
1409	<1011000011111>	9.26619e-05	3.55937e-05	2.60332	0	0	0	0	0	0	0	0	0	0	0	0	0.00131984	0	0	0	0	0	0	0	0	0	0	0	0	0	0	0	0	0	0	0	0	0	0	0	0	0	0.00238663	0	0	0	0	0	0
1410	<1011000101111>	8.8843e-05	0	#DIV/0!	0	0	0.000912409	0	0	0	0	0	0	0	0	0	0	0	0	0	0	0	0	0	0	0	0	0	0	0	0	0	0	0	0.00264131	0	0	0	0	0	0	0	0	0	0	0	0	0	0
1411	<1011000111110>	0	1.73337e-05	0	0	0	0	0	0	0	0	0	0	0	0	0	0	0	0	0	0	0	0	0	0	0	0	0	0	0	0	0	0	0	0	0	0	0	0	0	0	0	0	0	0	0	0	0	0
1412	<1011001001111>	4.83372e-05	0	#DIV/0!	0	0	0	0	0	0	0	0	0	0	0	0	0	0	0	0	0	0	0	0	0	0	0	0	0	0	0	0	0	0	0	0	0.00193349	0	0	0	0	0	0	0	0	0	0	0	0
1413	<1011001101101>	0	1.82675e-05	0	0	0	0	0	0	0	0	0	0	0	0	0	0	0	0	0	0	0	0	0	0	0	0	0	0	0	0	0	0	0	0	0	0	0	0	0	0	0	0	0	0	0	0	0	0
1414	<1011010001111>	4.61681e-05	3.69468e-05	1.24958	0	0	0	0	0	0	0	0	0	0	0	0	0	0	0	0	0	0	0	0	0	0	0	0	0	0	0	0	0	0	0	0	0	0	0	0.00184672	0	0	0	0	0	0	0	0	0
1415	<1011010111100>	0	1.99215e-05	0	0	0	0	0	0	0	0	0	0	0	0	0	0	0	0	0	0	0	0	0	0	0	0	0	0	0	0	0	0	0	0	0	0	0	0	0	0	0	0	0	0	0	0	0	0
1416	<1011011000111>	8.96231e-05	0	#DIV/0!	0	0	0	0	0	0	0	0	0	0	0	0	0	0	0	0	0	0	0	0	0	0	0	0	0	0.00242483	0	0	0	0	0	0	0.00116009	0	0	0	0	0	0	0	0	0	0	0	0
1417	<1011011001011>	2.70368e-05	0	#DIV/0!	0	0	0	0	0	0	0	0	0	0	0	0	0	0	0	0	0	0	0	0	0	0	0	0	0	0	0	0	0	0	0	0	0	0.00108147	0	0	0	0	0	0	0	0	0	0	0
1418	<1011011001110>	0	5.31597e-05	0	0	0	0	0	0	0	0	0	0	0	0	0	0	0	0	0	0	0	0	0	0	0	0	0	0	0	0	0	0	0	0	0	0	0	0	0	0	0	0	0	0	0	0	0	0
1419	<1011100001111>	0.000131241	1.04002e-05	12.6191	0	0.00194932	0	0	0	0	0	0.00330033	0	0	0	0	0	0	0	0	0	0	0	0	0	0	0	0	0	0	0	0	0	0	0	0	0	0	0	0	0	0	0	0	0	0	0	0	0
1420	<1011100010111>	7.57214e-05	0	#DIV/0!	0.00167842	0	0	0	0	0	0	0	0	0	0	0	0	0	0	0	0	0	0	0	0	0	0	0	0.00135044	0	0	0	0	0	0	0	0	0	0	0	0	0	0	0	0	0	0	0	0
1421	<1011100011101>	0	1.16757e-05	0	0	0	0	0	0	0	0	0	0	0	0	0	0	0	0	0	0	0	0	0	0	0	0	0	0	0	0	0	0	0	0	0	0	0	0	0	0	0	0	0	0	0	0	0	0
1422	<1011100011110>	2.35701e-05	0	#DIV/0!	0	0	0	0	0	0	0	0	0	0	0	0	0	0	0	0	0	0	0	0	0	0	0	0	0	0	0	0	0	0	0	0.000942803	0	0	0	0	0	0	0	0	0	0	0	0	0
1423	<1011100101101>	1.80245e-05	0	#DIV/0!	0	0	0	0	0	0	0	0	0	0	0	0	0	0	0	0	0	0	0	0	0	0	0	0	0	0	0	0	0	0	0	0	0	0.000720981	0	0	0	0	0	0	0	0	0	0	0
1424	<1011100111100>	0	2.05202e-05	0	0	0	0	0	0	0	0	0	0	0	0	0	0	0	0	0	0	0	0	0	0	0	0	0	0	0	0	0	0	0	0	0	0	0	0	0	0	0	0	0	0	0	0	0	0
1425	<1011101000111>	7.28155e-05	0	#DIV/0!	0	0	0	0	0	0	0	0	0	0	0	0	0	0	0	0	0	0	0	0	0	0	0	0	0	0	0	0	0	0.00291262	0	0	0	0	0	0	0	0	0	0	0	0	0	0	0
1426	<1011101011100>	0	2.13451e-05	0	0	0	0	0	0	0	0	0	0	0	0	0	0	0	0	0	0	0	0	0	0	0	0	0	0	0	0	0	0	0	0	0	0	0	0	0	0	0	0	0	0	0	0	0	0
1427	<1011101111000>	0	2.06123e-05	0	0	0	0	0	0	0	0	0	0	0	0	0	0	0	0	0	0	0	0	0	0	0	0	0	0	0	0	0	0	0	0	0	0	0	0	0	0	0	0	0	0	0	0.000931099	0	0
1428	<1011110000111>	0.000164015	1.18646e-05	13.8239	0	0	0	0	0	0.00292569	0	0	0.00363489	0	0	0	0	0	0	0	0	0	0	0	0	0	0	0	0	0	0	0	0	0	0	0	0	0	0	0	0	0	0	0	0	0	0	0	0
1429	<1011110001011>	6.18812e-05	0	#DIV/0!	0	0	0	0	0	0	0	0.00247525	0	0	0	0	0	0	0	0	0	0	0	0	0	0	0	0	0	0	0	0	0	0	0	0	0	0	0	0	0	0	0	0	0	0	0	0	0
1430	<1011110001110>	0	3.36482e-05	0	0	0	0	0	0	0	0	0	0	0	0	0	0	0	0	0	0	0	0	0	0	0	0	0	0	0	0	0	0	0	0	0	0	0	0	0	0	0	0	0	0	0	0	0	0
1431	<1011110111000>	2.19106e-05	3.12813e-05	0.700437	0	0	0	0	0	0	0	0	0	0	0	0	0	0	0	0	0	0	0	0	0	0	0.000876424	0	0	0	0	0	0	0	0	0	0	0	0	0	0	0	0	0	0	0	0	0	0
1432	<1011111000110>	0	2.59053e-05	0	0	0	0	0	0	0	0	0	0	0	0	0	0	0	0	0	0	0	0	0	0	0	0	0	0	0	0	0	0	0	0	0	0	0	0	0	0	0	0	0	0	0	0	0	0
1433	<1011111001100>	2.43427e-05	3.36571e-05	0.723257	0	0	0	0	0	0	0	0	0	0.00097371	0	0	0	0	0	0	0	0	0	0	0	0	0	0	0	0	0	0	0	0	0	0	0	0	0	0	0	0	0	0	0	0	0.000931099	0	0
1434	<1011111010100>	0	6.93347e-06	0	0	0	0	0	0	0	0	0	0	0	0	0	0	0	0	0	0	0	0	0	0	0	0	0	0	0	0	0	0	0	0	0	0	0	0	0	0	0	0	0	0	0	0	0	0
1435	<1011111011000>	0	1.43805e-05	0	0	0	0	0	0	0	0	0	0	0	0	0	0	0	0	0	0	0	0	0	0	0	0	0	0	0	0	0	0	0	0	0	0	0	0	0	0	0	0	0	0	0	0	0	0
1436	<1011111100100>	2.52908e-05	0	#DIV/0!	0	0	0	0	0	0	0	0	0	0	0	0	0	0	0	0	0	0	0	0	0	0	0	0	0	0	0	0	0.00101163	0	0	0	0	0	0	0	0	0	0	0	0	0	0	0	0
1437	<1011111101000>	0	4.02858e-05	0	0	0	0	0	0	0	0	0	0	0	0	0	0	0	0	0	0	0	0	0	0	0	0	0	0	0	0	0	0	0	0	0	0	0	0	0	0	0	0	0	0	0	0	0	0
1438	<1011111110000>	0	2.4597e-05	0	0	0	0	0	0	0	0	0	0	0	0	0	0	0	0	0	0	0	0	0	0	0	0	0	0	0	0	0	0	0	0	0	0	0	0	0	0	0	0	0	0	0	0	0	0
1439	<1100000111111>	9.65421e-05	0	#DIV/0!	0	0	0	0	0	0	0	0	0	0	0	0	0	0	0	0	0	0	0.0031407	0	0	0	0	0	0	0	0	0	0	0	0	0	0	0.000720981	0	0	0	0	0	0	0	0	0	0	0
1440	<1100001011111>	8.48349e-05	0	#DIV/0!	0	0	0	0	0	0	0	0	0	0	0	0	0	0	0	0	0	0	0	0	0	0	0	0.00164835	0	0	0	0	0	0	0	0	0	0.000720981	0	0	0	0	0	0.00102407	0	0	0	0	0
1441	<1100001101111>	6.15574e-05	0	#DIV/0!	0	0	0	0	0	0	0	0	0	0	0	0	0	0	0	0	0	0	0	0	0	0	0	0	0	0	0	0	0	0	0	0	0	0	0	0.0024623	0	0	0	0	0	0	0	0	0
1442	<1100001111110>	1.53894e-05	0	#DIV/0!	0	0	0	0	0	0	0	0	0	0	0	0	0	0	0	0	0	0	0	0	0	0	0	0	0	0	0	0	0	0	0	0	0	0	0	0.000615574	0	0	0	0	0	0	0	0	0
1443	<1100010011111>	3.01023e-05	0	#DIV/0!	0	0	0	0	0	0	0	0	0	0	0	0	0	0	0	0	0	0	0	0	0	0	0	0	0	0	0	0	0	0	0	0	0	0	0.00120409	0	0	0	0	0	0	0	0	0	0
1444	<1100010110111>	3.35683e-05	0	#DIV/0!	0.00134273	0	0	0	0	0	0	0	0	0	0	0	0	0	0	0	0	0	0	0	0	0	0	0	0	0	0	0	0	0	0	0	0	0	0	0	0	0	0	0	0	0	0	0	0
1445	<1100011001111>	0.000125881	0	#DIV/0!	0.00503525	0	0	0	0	0	0	0	0	0	0	0	0	0	0	0	0	0	0	0	0	0	0	0	0	0	0	0	0	0	0	0	0	0	0	0	0	0	0	0	0	0	0	0	0
1446	<1100011010111>	4.51535e-05	0	#DIV/0!	0	0	0	0	0	0	0	0	0	0	0	0	0	0	0	0	0	0	0	0	0	0	0	0	0	0	0	0	0	0	0	0	0	0	0.00180614	0	0	0	0	0	0	0	0	0	0
1447	<1100011100111>	5.57665e-05	0	#DIV/0!	0	0	0	0.00103734	0	0	0	0	0	0	0	0	0	0	0	0	0	0	0	0	0	0	0	0	0	0	0	0	0	0	0	0	0	0	0	0	0	0	0.00119332	0	0	0	0	0	0
1448	<1100011111100>	0	2.9172e-05	0	0	0	0	0	0	0	0	0	0	0	0	0	0	0	0	0	0	0	0	0	0	0	0	0	0	0	0	0	0	0	0	0	0	0	0	0	0	0	0	0	0	0	0	0	0
1449	<1100100011111>	8.23995e-05	3.02968e-05	2.71974	0	0	0	0	0	0	0	0	0	0	0	0	0	0.00329598	0	0	0	0	0	0	0	0	0	0	0	0	0	0	0	0	0	0	0	0	0	0	0	0	0	0	0	0	0	0	0
1450	<1100101001111>	2.56016e-05	0	#DIV/0!	0	0	0	0	0	0	0	0	0	0	0	0	0	0	0	0	0	0	0	0	0	0	0	0	0	0	0	0	0	0	0	0	0	0	0	0	0	0	0	0.00102407	0	0	0	0	0
1451	<1100101101110>	3.86698e-05	0	#DIV/0!	0	0	0	0	0	0	0	0	0	0	0	0	0	0	0	0	0	0	0	0	0	0	0	0	0	0	0	0	0	0	0	0	0.00154679	0	0	0	0	0	0	0	0	0	0	0	0
1452	<1100101110110>	2.19106e-05	0	#DIV/0!	0	0	0	0	0	0	0	0	0	0	0	0	0	0	0	0	0	0	0	0	0	0	0.000876424	0	0	0	0	0	0	0	0	0	0	0	0	0	0	0	0	0	0	0	0	0	0
1453	<1100110011101>	0	1.2525e-05	0	0	0	0	0	0	0	0	0	0	0	0	0	0	0	0	0	0	0	0	0	0	0	0	0	0	0	0	0	0	0	0	0	0	0	0	0	0	0	0	0	0	0	0	0	0
1454	<1100110011110>	0	8.50235e-06	0	0	0	0	0	0	0	0	0	0	0	0	0	0	0	0	0	0	0	0	0	0	0	0	0	0	0	0	0	0	0	0	0	0	0	0	0	0	0	0	0	0	0	0	0	0
1455	<1100111000111>	0.000178763	0	#DIV/0!	0	0	0	0	0	0	0	0	0	0	0	0	0	0	0	0	0	0	0	0	0	0	0	0	0	0.0014549	0	0	0	0	0	0	0.00425367	0.00144196	0	0	0	0	0	0	0	0	0	0	0
1456	<1100111001011>	0.000151924	0	#DIV/0!	0	0	0	0	0	0	0	0	0	0	0	0	0	0	0	0	0	0	0	0	0	0	0	0	0.00607698	0	0	0	0	0	0	0	0	0	0	0	0	0	0	0	0	0	0	0	0
1457	<1100111001110>	6.02047e-05	1.75135e-05	3.43761	0	0	0	0	0	0	0	0	0	0	0	0	0	0	0	0	0	0	0	0	0	0	0	0	0	0	0	0	0	0	0	0	0	0	0.00240819	0	0	0	0	0	0	0	0	0	0
1458	<1100111111000>	0	2.28792e-05	0	0	0	0	0	0	0	0	0	0	0	0	0	0	0	0	0	0	0	0	0	0	0	0	0	0	0	0	0	0	0	0	0	0	0	0	0	0	0	0	0	0	0	0	0	0
1459	<1101001001111>	9.12409e-05	0	#DIV/0!	0	0	0.00364964	0	0	0	0	0	0	0	0	0	0	0	0	0	0	0	0	0	0	0	0	0	0	0	0	0	0	0	0	0	0	0	0	0	0	0	0	0	0	0	0	0	0
1460	<1101010001111>	2.19974e-05	0	#DIV/0!	0	0	0	0	0	0	0	0	0	0	0	0	0.000879894	0	0	0	0	0	0	0	0	0	0	0	0	0	0	0	0	0	0	0	0	0	0	0	0	0	0	0	0	0	0	0	0
1461	<1101010010111>	3.1407e-05	0	#DIV/0!	0	0	0	0	0	0	0	0	0	0	0	0	0	0	0	0	0	0	0.00125628	0	0	0	0	0	0	0	0	0	0	0	0	0	0	0	0	0	0	0	0	0	0	0	0	0	0
1462	<1101010101110>	0	1.68959e-05	0	0	0	0	0	0	0	0	0	0	0	0	0	0	0	0	0	0	0	0	0	0	0	0	0	0	0	0	0	0	0	0	0	0	0	0	0	0	0	0	0	0	0	0	0	0
1463	<1101011000111>	8.43227e-05	0	#DIV/0!	0	0	0	0	0	0	0	0	0	0	0	0	0	0	0	0	0	0	0	0	0	0	0	0	0	0	0	0.00236128	0.00101163	0	0	0	0	0	0	0	0	0	0	0	0	0	0	0	0
1464	<1101100001111>	2.33536e-05	0	#DIV/0!	0	0	0	0	0	0	0	0	0	0	0	0	0	0	0.000934143	0	0	0	0	0	0	0	0	0	0	0	0	0	0	0	0	0	0	0	0	0	0	0	0	0	0	0	0	0	0
1465	<1101101001101>	2.74725e-05	0	#DIV/0!	0	0	0	0	0	0	0	0	0	0	0	0	0	0	0	0	0	0	0	0	0	0	0	0.0010989	0	0	0	0	0	0	0	0	0	0	0	0	0	0	0	0	0	0	0	0	0
1466	<1101111001100>	0	3.47861e-05	0	0	0	0	0	0	0	0	0	0	0	0	0	0	0	0	0	0	0	0	0	0	0	0	0	0	0	0	0	0	0	0	0	0	0	0	0	0	0	0	0	0	0	0	0	0
1467	<1110000011111>	0.00111695	4.1526e-05	26.8977	0.00268546	0	0.00273723	0.000691563	0	0	0	0.00206271	0	0	0	0	0	0	0.00233536	0	0	0.00284394	0	0.00317173	0.00411805	0	0.000876424	0	0	0	0	0	0.0060698	0	0	0.00251414	0	0.00504686	0.00301023	0	0.00532133	0	0.00119332	0	0	0	0	0	0
1468	<1110000101111>	2.3084e-05	0	#DIV/0!	0	0	0	0	0	0	0	0	0	0	0	0	0	0	0	0	0	0	0	0	0	0	0	0	0	0	0	0	0	0	0	0	0	0	0	0.000923361	0	0	0	0	0	0	0	0	0
1469	<1110000110111>	4.93427e-05	0	#DIV/0!	0	0	0	0	0	0	0	0	0	0.00097371	0	0	0	0	0	0	0	0	0	0	0	0.001	0	0	0	0	0	0	0	0	0	0	0	0	0	0	0	0	0	0	0	0	0	0	0
1470	<1110000111101>	7.27449e-05	0	#DIV/0!	0	0	0	0	0	0	0	0	0	0	0	0	0	0	0	0	0	0	0	0	0	0	0	0	0	0.0029098	0	0	0	0	0	0	0	0	0	0	0	0	0	0	0	0	0	0	0
1471	<1110000111110>	2.70368e-05	0	#DIV/0!	0	0	0	0	0	0	0	0	0	0	0	0	0	0	0	0	0	0	0	0	0	0	0	0	0	0	0	0	0	0	0	0	0	0.00108147	0	0	0	0	0	0	0	0	0	0	0
1472	<1110001001111>	0.000337084	8.32716e-06	40.4801	0	0	0	0.00103734	0	0	0	0	0	0.00292113	0	0	0	0	0	0	0.00131062	0	0	0	0	0	0	0	0	0	0	0	0	0.000970874	0	0.00157134	0	0	0.00120409	0	0.00327466	0	0.00119332	0	0	0	0	0	0
1473	<1110001010111>	2.90023e-05	0	#DIV/0!	0	0	0	0	0	0	0	0	0	0	0	0	0	0	0	0	0	0	0	0	0	0	0	0	0	0	0	0	0	0	0	0	0.00116009	0	0	0	0	0	0	0	0	0	0	0	0
1474	<1110001011101>	1.72891e-05	3.50271e-05	0.493592	0	0	0	0.000691563	0	0	0	0	0	0	0	0	0	0	0	0	0	0	0	0	0	0	0	0	0	0	0	0	0	0	0	0	0	0	0	0	0	0	0	0	0	0	0	0	0
1475	<1110001100111>	5.18672e-05	0	#DIV/0!	0	0	0	0.00207469	0	0	0	0	0	0	0	0	0	0	0	0	0	0	0	0	0	0	0	0	0	0	0	0	0	0	0	0	0	0	0	0	0	0	0	0	0	0	0	0	0
1476	<1110001101101>	3.86698e-05	0	#DIV/0!	0	0	0	0	0	0	0	0	0	0	0	0	0	0	0	0	0	0	0	0	0	0	0	0	0	0	0	0	0	0	0	0	0.00154679	0	0	0	0	0	0	0	0	0	0	0	0
1477	<1110001101110>	0	2.08004e-05	0	0	0	0	0	0	0	0	0	0	0	0	0	0	0	0	0	0	0	0	0	0	0	0	0	0	0	0	0	0	0	0	0	0	0	0	0	0	0	0	0	0	0	0	0	0
1478	<1110010001111>	0.0003505	1.18646e-05	29.5417	0	0	0	0	0	0	0	0	0.00282714	0	0	0	0	0	0	0	0.00218436	0	0	0	0	0	0	0.00164835	0	0.00339476	0	0	0	0	0	0	0	0.00396539	0	0	0	0	0	0	0	0	0	0	0
1479	<1110010011101>	0	1.03784e-05	0	0	0	0	0	0	0	0	0	0	0	0	0	0	0	0	0	0	0	0	0	0	0	0	0	0	0	0	0	0	0	0	0	0	0	0	0	0	0	0	0	0	0	0	0	0
1480	<1110010100111>	2.25836e-05	0	#DIV/0!	0	0	0	0	0	0	0	0	0	0	0	0	0	0	0	0	0	0	0	0	0	0	0	0	0	0	0.000903342	0	0	0	0	0	0	0	0	0	0	0	0	0	0	0	0	0	0
1481	<1110010101011>	6.55308e-05	0	#DIV/0!	0	0	0	0	0	0	0	0	0	0	0	0	0	0	0	0	0.00262123	0	0	0	0	0	0	0	0	0	0	0	0	0	0	0	0	0	0	0	0	0	0	0	0	0	0	0	0
1482	<1110010101110>	2.19974e-05	1.63856e-05	1.34248	0	0	0	0	0	0	0	0	0	0	0	0	0.000879894	0	0	0	0	0	0	0	0	0	0	0	0	0	0	0	0	0	0	0	0	0	0	0	0	0	0	0	0	0	0	0	0
1483	<1110010110110>	6.13999e-05	0	#DIV/0!	0	0	0	0	0	0	0	0	0	0	0	0	0	0	0	0	0	0	0	0	0	0	0	0	0	0	0	0	0	0	0	0	0	0	0	0	0.002456	0	0	0	0	0	0	0	0
1484	<1110010111100>	1.57134e-05	0	#DIV/0!	0	0	0	0	0	0	0	0	0	0	0	0	0	0	0	0	0	0	0	0	0	0	0	0	0	0	0	0	0	0	0	0.000628536	0	0	0	0	0	0	0	0	0	0	0	0	0
1485	<1110011000111>	0.000254455	0	#DIV/0!	0	0.00292398	0	0	0	0	0	0	0	0	0.00318327	0	0	0	0	0	0	0.00213295	0	0	0	0	0	0	0	0	0	0	0	0	0	0	0	0	0	0	0	0.00193798	0	0	0	0	0	0	0
1486	<1110011001101>	5.12033e-05	0	#DIV/0!	0	0	0	0	0	0	0	0	0	0	0	0	0	0	0	0	0	0	0	0	0	0	0	0	0	0	0	0	0	0	0	0	0	0	0	0	0	0	0	0.00204813	0	0	0	0	0
1487	<1110011100110>	4.61681e-05	0	#DIV/0!	0	0	0	0	0	0	0	0	0	0	0	0	0	0	0	0	0	0	0	0	0	0	0	0	0	0	0	0	0	0	0	0	0	0	0	0.00184672	0	0	0	0	0	0	0	0	0
1488	<1110100001111>	0.000463224	0	#DIV/0!	0.00772071	0	0	0.00207469	0	0	0	0	0	0	0	0	0	0	0.000934143	0.0040282	0	0	0	0	0	0	0	0	0	0	0	0	0	0	0	0.00377121	0	0	0	0	0	0	0	0	0	0	0	0	0
1489	<1110100011011>	0.000141518	0	#DIV/0!	0	0.000974659	0	0	0	0	0	0	0	0	0	0.0038674	0	0	0	0	0	0	0	0	0	0	0	0	0	0	0	0	0	0	0	0	0	0	0	0	0.000818666	0	0	0	0	0	0	0	0
1490	<1110100011101>	6.02047e-05	0	#DIV/0!	0	0	0	0	0	0	0	0	0	0	0	0	0	0	0	0	0	0	0	0	0	0	0	0	0	0	0	0	0	0	0	0	0	0	0.00240819	0	0	0	0	0	0	0	0	0	0
1491	<1110100011110>	7.43317e-05	0	#DIV/0!	0	0	0	0	0	0	0	0	0	0	0	0	0	0	0	0	0	0	0	0	0	0	0	0	0	0	0	0	0	0	0	0.00219987	0.000773395	0	0	0	0	0	0	0	0	0	0	0	0
1492	<1110100111100>	1.72891e-05	0	#DIV/0!	0	0	0	0.000691563	0	0	0	0	0	0	0	0	0	0	0	0	0	0	0	0	0	0	0	0	0	0	0	0	0	0	0	0	0	0	0	0	0	0	0	0	0	0	0	0	0
1493	<1110101000111>	0.000124463	0	#DIV/0!	0	0	0	0.000691563	0	0	0	0.00165017	0	0	0	0	0	0.00263678	0	0	0	0	0	0	0	0	0	0	0	0	0	0	0	0	0	0	0	0	0	0	0	0	0	0	0	0	0	0	0
1494	<1110101001110>	5.78652e-05	0	#DIV/0!	0	0	0	0	0.000677277	0	0	0	0	0	0	0	0	0	0	0	0	0	0	0	0	0	0	0	0	0	0	0	0	0	0	0	0	0	0	0	0.00163733	0	0	0	0	0	0	0	0
1495	<1110101011100>	0	6.93347e-06	0	0	0	0	0	0	0	0	0	0	0	0	0	0	0	0	0	0	0	0	0	0	0	0	0	0	0	0	0	0	0	0	0	0	0	0	0	0	0	0	0	0	0	0	0	0
1496	<1110101100110>	3.01023e-05	2.01513e-05	1.49382	0	0	0	0	0	0	0	0	0	0	0	0	0	0	0	0	0	0	0	0	0	0	0	0	0	0	0	0	0	0	0	0	0	0	0.00120409	0	0	0	0	0	0	0	0	0	0
1497	<1110101111000>	1.80245e-05	0	#DIV/0!	0	0	0	0	0	0	0	0	0	0	0	0	0	0	0	0	0	0	0	0	0	0	0	0	0	0	0	0	0	0	0	0	0	0.000720981	0	0	0	0	0	0	0	0	0	0	0
1498	<1110110000111>	7.16332e-05	0	#DIV/0!	0	0	0	0	0	0	0	0	0	0	0	0	0	0	0	0	0	0	0	0	0	0	0	0	0	0	0	0	0	0	0	0	0	0	0	0	0.00286533	0	0	0	0	0	0	0	0
1499	<1110110001101>	5.05817e-05	0	#DIV/0!	0	0	0	0	0	0	0	0	0	0	0	0	0	0	0	0	0	0	0	0	0	0	0	0	0	0	0	0	0.00202327	0	0	0	0	0	0	0	0	0	0	0	0	0	0	0	0
1500	<1110110001110>	4.78419e-05	0	#DIV/0!	0	0	0	0	0	0	0	0	0	0	0	0	0	0	0	0	0	0	0	0	0	0	0	0	0	0	0	0	0	0.000970874	0	0.000942803	0	0	0	0	0	0	0	0	0	0	0	0	0
1501	<1110110010101>	5.64589e-05	0	#DIV/0!	0	0	0	0	0	0	0	0	0	0	0	0	0	0	0	0	0	0	0	0	0	0	0	0	0	0	0.00225836	0	0	0	0	0	0	0	0	0	0	0	0	0	0	0	0	0	0
1502	<1110110011100>	0	5.87506e-05	0	0	0	0	0	0	0	0	0	0	0	0	0	0	0	0	0	0	0	0	0	0	0	0	0	0	0	0	0	0	0	0	0	0	0	0	0	0	0	0	0	0	0.00227273	0	0	0
1503	<1110110101100>	0	1.11812e-05	0	0	0	0	0	0	0	0	0	0	0	0	0	0	0	0	0	0	0	0	0	0	0	0	0	0	0	0	0	0	0	0	0	0	0	0	0	0	0	0	0	0	0	0	0	0
1504	<1110111000011>	1.80245e-05	0	#DIV/0!	0	0	0	0	0	0	0	0	0	0	0	0	0	0	0	0	0	0	0	0	0	0	0	0	0	0	0	0	0	0	0	0	0	0.000720981	0	0	0	0	0	0	0	0	0	0	0
1505	<1110111000110>	8.44024e-05	0	#DIV/0!	0	0	0	0	0	0	0	0	0	0	0	0	0	0	0	0	0	0	0	0	0	0	0	0	0.0033761	0	0	0	0	0	0	0	0	0	0	0	0	0	0	0	0	0	0	0	0
1506	<1110111001010>	2.43665e-05	0	#DIV/0!	0	0.000974659	0	0	0	0	0	0	0	0	0	0	0	0	0	0	0	0	0	0	0	0	0	0	0	0	0	0	0	0	0	0	0	0	0	0	0	0	0	0	0	0	0	0	0
1507	<1110111001100>	8.44024e-05	0	#DIV/0!	0	0	0	0	0	0	0	0	0	0	0	0	0	0	0	0	0	0	0	0	0	0	0	0	0.0033761	0	0	0	0	0	0	0	0	0	0	0	0	0	0	0	0	0	0	0	0
1508	<1110111010100>	0	2.49019e-05	0	0	0	0	0	0	0	0	0	0	0	0	0	0	0	0	0	0	0	0	0	0	0	0	0	0	0	0	0	0	0	0	0	0	0	0	0	0	0	0	0	0	0	0	0	0
1509	<1110111101000>	0	9.38482e-06	0	0	0	0	0	0	0	0	0	0	0	0	0	0	0	0	0	0	0	0	0	0	0	0	0	0	0	0	0	0	0	0	0	0	0	0	0	0	0	0	0	0	0	0	0	0
1510	<1110111110000>	1.67842e-05	0	#DIV/0!	0.000671366	0	0	0	0	0	0	0	0	0	0	0	0	0	0	0	0	0	0	0	0	0	0	0	0	0	0	0	0	0	0	0	0	0	0	0	0	0	0	0	0	0	0	0	0
1511	<1111000001111>	0.000248239	1.77969e-05	13.9485	0	0	0	0	0	0	0	0	0	0.00243427	0	0	0	0	0	0	0	0	0	0	0	0	0	0	0.00405132	0	0	0	0	0	0	0.00282841	0	0	0	0.000615574	0	0	0	0	0	0	0	0	0
1512	<1111000011011>	2.95159e-05	0	#DIV/0!	0	0	0	0	0	0	0	0	0	0	0	0	0	0	0	0	0	0	0	0	0	0	0	0	0	0	0	0.00118064	0	0	0	0	0	0	0	0	0	0	0	0	0	0	0	0	0
1513	<1111000100111>	0	2.15551e-05	0	0	0	0	0	0	0	0	0	0	0	0	0	0	0	0	0	0	0	0	0	0	0	0	0	0	0	0	0	0	0	0	0	0	0	0	0	0	0	0	0	0	0	0	0	0
1514	<1111001001101>	5.96659e-05	0	#DIV/0!	0	0	0	0	0	0	0	0	0	0	0	0	0	0	0	0	0	0	0	0	0	0	0	0	0	0	0	0	0	0	0	0	0	0	0	0	0	0	0.00238663	0	0	0	0	0	0
1515	<1111001011010>	0	1.12639e-05	0	0	0	0	0	0	0	0	0	0	0	0	0	0	0	0	0	0	0	0	0	0	0	0	0	0	0	0	0	0	0	0	0	0	0	0	0	0	0	0	0	0	0	0	0	0
1516	<1111010000111>	0	1.18646e-05	0	0	0	0	0	0	0	0	0	0	0	0	0	0	0	0	0	0	0	0	0	0	0	0	0	0	0	0	0	0	0	0	0	0	0	0	0	0	0	0	0	0	0	0	0	0
1517	<1111010011100>	0	1.21187e-05	0	0	0	0	0	0	0	0	0	0	0	0	0	0	0	0	0	0	0	0	0	0	0	0	0	0	0	0	0	0	0	0	0	0	0	0	0	0	0	0	0	0	0	0	0	0
1518	<1111011100100>	0	2.58917e-05	0	0	0	0	0	0	0	0	0	0	0	0	0	0	0	0	0	0	0	0	0	0	0	0	0	0	0	0	0	0	0	0	0	0	0	0	0	0	0	0	0	0	0	0	0	0
1519	<1111011110000>	0	1.71594e-05	0	0	0	0	0	0	0	0	0	0	0	0	0	0	0	0	0	0	0	0	0	0	0	0	0	0	0	0	0	0	0	0	0	0	0	0	0	0	0	0	0	0	0	0	0	0
1520	<1111100000111>	9.91865e-05	1.27714e-05	7.76633	0	0	0	0	0	0	0	0	0	0	0	0	0	0	0	0	0	0	0.00251256	0	0	0	0	0	0	0.0014549	0	0	0	0	0	0	0	0	0	0	0	0	0	0	0	0	0	0	0
1521	<1111100001011>	8.73744e-05	0	#DIV/0!	0	0	0	0	0	0	0	0	0	0	0	0	0	0	0	0	0.00349498	0	0	0	0	0	0	0	0	0	0	0	0	0	0	0	0	0	0	0	0	0	0	0	0	0	0	0	0
1522	<1111100010110>	7.85176e-05	0	#DIV/0!	0	0	0	0	0	0	0	0	0	0	0	0	0	0	0	0	0	0	0.0031407	0	0	0	0	0	0	0	0	0	0	0	0	0	0	0	0	0	0	0	0	0	0	0	0	0	0
1523	<1111101001100>	0	6.93347e-06	0	0	0	0	0	0	0	0	0	0	0	0	0	0	0	0	0	0	0	0	0	0	0	0	0	0	0	0	0	0	0	0	0	0	0	0	0	0	0	0	0	0	0	0	0	0
1524	<1111110000110>	1.53894e-05	2.25054e-05	0.683806	0	0	0	0	0	0	0	0	0	0	0	0	0	0	0	0	0	0	0	0	0	0	0	0	0	0	0	0	0	0	0	0	0	0	0	0.000615574	0	0	0	0	0	0	0	0	0
1525	<1111110001100>	0	4.57532e-05	0	0	0	0	0	0	0	0	0	0	0	0	0	0	0	0	0	0	0	0	0	0	0	0	0	0	0	0	0	0	0	0	0	0	0	0	0	0	0	0	0	0	0	0	0	0
1526	<1111110100100>	1.67842e-05	0	#DIV/0!	0.000671366	0	0	0	0	0	0	0	0	0	0	0	0	0	0	0	0	0	0	0	0	0	0	0	0	0	0	0	0	0	0	0	0	0	0	0	0	0	0	0	0	0	0	0	0
1527	<1111111000100>	0	0.000104396	0	0	0	0	0	0	0	0	0	0	0	0	0	0	0	0	0	0	0	0	0	0	0	0	0	0	0	0	0	0	0	0	0	0	0	0	0	0	0	0	0	0	0	0	0	0
1528	<1111111001000>	2.3084e-05	2.81598e-05	0.819751	0	0	0	0	0	0	0	0	0	0	0	0	0	0	0	0	0	0	0	0	0	0	0	0	0	0	0	0	0	0	0	0	0	0	0	0.000923361	0	0	0	0	0	0	0	0	0
1529	<1111111100000>	1.72891e-05	4.28321e-05	0.403648	0	0	0	0.000691563	0	0	0	0	0	0	0	0	0	0	0	0	0	0	0	0	0	0	0	0	0	0	0	0	0	0	0	0	0	0	0	0	0	0	0	0	0	0	0	0	0
1530	<0000111111111>	0.00419652	0.000580916	7.22396	0.00503525	0.00682261	0.00228102	0.00484094	0.00778869	0.0046811	0.00588235	0.00247525	0.000807754	0.00340798	0.00454752	0.00276243	0.00923889	0.00527357	0.0032695	0.00302115	0.00174749	0.00497689	0	0.00815587	0.00480439	0.004	0.00613497	0.0021978	0	0.00242483	0.00677507	0.00118064	0.00101163	0.00436893	0.010037	0.00345695	0.00193349	0.0036049	0.00842866	0.00523238	0.00532133	0.00387597	0.00298329	0.0030722	0	0	0.00232775	0	0.00287026
1531	<0001011111111>	0	1.21187e-05	0	0	0	0	0	0	0	0	0	0	0	0	0	0	0	0	0	0	0	0	0	0	0	0	0	0	0	0	0	0	0	0	0	0	0	0	0	0	0	0	0	0	0	0	0	0
1532	<0001101111111>	0.00036626	4.6291e-05	7.91212	0	0.00438596	0	0	0	0	0	0	0	0	0	0	0.00527937	0.00197759	0	0	0	0.00142197	0	0	0	0	0	0	0	0.000969932	0	0	0	0	0	0	0	0	0	0.000615574	0	0	0	0	0	0	0	0	0
1533	<0001110111111>	0.000182964	0	#DIV/0!	0	0	0	0	0	0	0	0	0	0.00146056	0	0	0	0	0	0	0	0	0	0	0	0	0	0	0.00405132	0	0.00180668	0	0	0	0	0	0	0	0	0	0	0	0	0	0	0	0	0	0
1534	<0001111011111>	0.000572544	6.9059e-05	8.29066	0.00100705	0	0.00638686	0	0	0	0	0	0	0	0	0	0.00219974	0.00593276	0.00420364	0	0	0	0	0.00317173	0	0	0	0	0	0	0	0	0	0	0	0	0	0	0	0	0	0	0	0	0	0	0	0	0
1535	<0001111101111>	0.000172248	0	#DIV/0!	0	0	0	0	0	0	0	0	0	0	0	0	0	0	0	0	0	0	0	0	0	0.001	0	0.00274725	0	0	0	0	0	0	0	0.00314268	0	0	0	0	0	0	0	0	0	0	0	0	0
1536	<0001111111110>	9.92134e-05	7.38604e-06	13.4326	0	0	0	0	0	0	0	0	0	0	0	0	0	0	0	0	0	0	0	0	0	0	0	0.00164835	0	0	0	0	0	0	0	0	0.00232019	0	0	0	0	0	0	0	0	0	0	0	0
1537	<0010011111111>	0.000802762	0.000169274	4.74239	0.000671366	0	0	0.00103734	0	0	0	0	0	0	0	0.0038674	0.00175979	0.00131839	0.0032695	0.00352467	0	0.00177746	0	0	0	0.002	0	0	0	0	0.00361337	0	0	0	0	0.00219987	0.00193349	0	0	0.00215451	0	0	0.00298329	0	0	0	0	0	0.00401837
1538	<0010101111111>	0.00145091	0.000227408	6.38019	0.00469956	0.000974659	0.000912409	0	0	0.00351083	0	0	0	0.00097371	0.00227376	0.00828729	0.00439947	0.00856955	0	0	0.00349498	0	0	0	0.00274537	0	0	0.00274725	0.00540176	0.00242483	0	0	0	0	0.00158479	0	0.00116009	0	0	0	0	0.00387597	0	0	0	0	0	0	0
1539	<0010110111111>	0.000482851	0.000343117	1.40725	0	0	0	0	0	0	0	0	0	0	0.000909504	0	0.00219974	0	0.000934143	0	0	0	0.00251256	0	0.0024022	0.002	0	0	0	0.00339476	0.000903342	0	0.00151745	0	0	0.00157134	0	0	0	0	0	0.000968992	0	0	0	0	0	0	0
1540	<0010111011111>	0.00203855	0.00051404	3.96575	0	0	0	0	0	0	0.0040724	0	0	0.00194742	0.000909504	0.0116022	0.00967884	0.00395517	0.00747314	0	0.00393185	0	0	0	0	0.001	0.00131464	0	0.00472654	0	0.00587173	0	0	0	0.00369783	0.00345695	0	0.00648882	0	0.00215451	0	0.00823643	0	0.00102407	0	0	0	0	0
1541	<0010111101111>	0.00109862	0.000186499	5.89074	0	0.00194932	0	0.00172891	0	0.00117028	0	0.00412541	0	0	0.000909504	0	0.00131984	0	0	0.0020141	0	0	0.00125628	0	0.000686342	0.0035	0	0.00384615	0	0	0.00361337	0.00177096	0	0	0	0	0.00696056	0	0	0.0024623	0.00204666	0.00339147	0.00119332	0	0	0	0	0	0
1542	<0010111110111>	0.000243619	6.73196e-05	3.61884	0	0.000974659	0	0	0	0	0	0	0	0	0	0.00110497	0.00175979	0	0	0	0	0	0	0	0	0	0	0.0032967	0	0	0	0	0	0	0	0	0	0	0	0	0.000818666	0	0.00178998	0	0	0	0	0	0
1543	<0010111111011>	0.00014276	3.19171e-05	4.47284	0	0	0	0	0	0	0	0	0	0.00243427	0	0	0	0	0	0	0	0	0	0	0	0	0	0	0	0	0	0	0	0	0	0	0	0	0	0	0.001228	0	0	0.00204813	0	0	0	0.000948317	0
1544	<0010111111101>	0.000232867	2.29395e-05	10.1513	0	0	0	0	0	0	0	0.00330033	0	0	0	0	0.00131984	0.00131839	0	0	0	0	0	0	0	0	0	0	0.0033761	0	0	0	0	0	0	0	0	0	0	0	0	0	0	0	0	0	0	0	0
1545	<0010111111110>	0.000517705	0.00032575	1.58927	0	0	0	0.000691563	0	0	0	0	0	0	0	0	0.000879894	0	0	0	0.00480559	0.000710985	0	0	0.00102951	0	0.00131464	0.00274725	0	0	0	0	0.00151745	0	0	0	0.00154679	0	0	0.00307787	0	0	0.00238663	0	0	0	0.000931099	0	0
1546	<0011001111111>	0.000122501	2.91698e-05	4.19958	0	0	0	0	0	0	0	0	0	0	0	0	0	0	0	0	0	0	0	0	0	0	0	0	0	0	0	0	0	0	0	0	0	0	0	0	0	0.00387597	0	0.00102407	0	0	0	0	0.00172216
1547	<0011010111111>	4.47494e-05	1.18646e-05	3.77168	0	0	0	0	0	0	0	0	0	0	0	0	0	0	0	0	0	0	0	0	0	0	0	0	0	0	0	0	0	0	0	0	0	0	0	0	0	0	0.00178998	0	0	0	0	0	0
1548	<0011011011111>	0.000246384	1.18646e-05	20.7664	0	0	0.00228102	0	0	0	0	0	0	0	0	0	0.00175979	0	0	0	0	0	0	0	0	0.002	0	0	0	0	0	0	0	0	0	0	0.00309358	0.000720981	0	0	0	0	0	0	0	0	0	0	0
1549	<0011011101111>	0.000109542	1.18646e-05	9.23272	0	0	0	0	0	0	0	0	0	0.00438169	0	0	0	0	0	0	0	0	0	0	0	0	0	0	0	0	0	0	0	0	0	0	0	0	0	0	0	0	0	0	0	0	0	0	0
1550	<0011011111110>	0	6.71709e-06	0	0	0	0	0	0	0	0	0	0	0	0	0	0	0	0	0	0	0	0	0	0	0	0	0	0	0	0	0	0	0	0	0	0	0	0	0	0	0	0	0	0	0	0	0	0
1551	<0011100111111>	0.000350469	0.000103182	3.39659	0	0.00243665	0.00136861	0	0	0	0	0	0	0	0	0	0.00219974	0	0	0	0	0	0	0	0	0	0	0	0.00270088	0	0	0.00531287	0	0	0	0	0	0	0	0	0	0	0	0	0	0	0	0	0
1552	<0011101011111>	0.000590433	0.000301294	1.95966	0.00369251	0.000974659	0	0	0	0	0	0	0	0	0	0	0.00131984	0.00197759	0.00373657	0	0.000873744	0	0.00125628	0	0	0	0.000876424	0	0.00405132	0	0	0.00118064	0	0.000970874	0	0	0.00270688	0	0	0	0	0	0	0	0	0	0	0	0.00229621
1553	<0011101101111>	0.000169463	3.46153e-05	4.8956	0	0	0	0	0	0	0	0	0	0	0	0.00497238	0	0	0	0	0	0	0	0	0	0	0	0	0	0	0	0	0	0	0	0	0	0	0.00180614	0	0	0	0	0	0	0	0	0	0
1554	<0011101111110>	4.68436e-05	1.70903e-05	2.74094	0	0	0	0	0	0	0	0	0	0	0	0	0	0	0	0	0.000873744	0	0	0	0	0.001	0	0	0	0	0	0	0	0	0	0	0	0	0	0	0	0	0	0	0	0	0	0	0
1555	<0011110011111>	0.000412524	0.000180951	2.27975	0	0	0	0	0	0	0	0	0.000807754	0	0	0	0.00219974	0	0.00186829	0	0	0	0	0	0	0	0	0.0010989	0.00270088	0	0	0	0.00252908	0	0	0.00188561	0	0	0	0	0	0	0.00238663	0.00102407	0	0	0	0	0
1556	<0011110101111>	0.000114394	6.95392e-05	1.64502	0	0	0	0	0	0	0	0	0	0	0	0	0	0	0	0	0	0	0	0	0	0	0	0	0	0	0	0	0.00252908	0	0	0	0	0	0	0	0.00204666	0	0	0	0	0	0.00512104	0	0
1557	<0011110110111>	8.24176e-05	0	#DIV/0!	0	0	0	0	0	0	0	0	0	0	0	0	0	0	0	0	0	0	0	0	0	0	0	0.0032967	0	0	0	0	0	0	0	0	0	0	0	0	0	0	0	0	0	0	0	0	0
1558	<0011110111110>	0.000143907	7.64104e-05	1.88334	0	0	0	0	0	0	0	0	0	0	0	0	0	0	0	0	0	0	0.00125628	0	0	0.0045	0	0	0	0	0	0	0	0	0	0	0	0	0	0	0	0	0	0	0	0	0.00558659	0	0
1559	<0011111001111>	0.000713265	0.000161949	4.40427	0	0	0	0.00311203	0.00507958	0	0	0	0	0	0	0	0	0.00659196	0	0	0	0	0	0	0	0	0.00219106	0	0	0	0.00361337	0	0.00101163	0.00436893	0	0.000628536	0.00193349	0	0	0	0	0	0	0	0	0	0	0.000948317	0.00172216
1560	<0011111011011>	3.29598e-05	1.00876e-05	3.26735	0	0	0	0	0	0	0	0	0	0	0	0	0	0.00131839	0	0	0	0	0	0	0	0	0	0	0	0	0	0	0	0	0	0	0	0	0	0	0	0	0	0	0	0	0	0	0
1561	<0011111011110>	0.000171576	9.74482e-05	1.76069	0	0	0	0	0	0	0	0	0.00282714	0	0	0.00331492	0	0	0	0	0	0	0	0	0	0	0	0	0	0	0	0	0	0	0	0	0	0.000720981	0	0	0	0	0	0	0	0	0	0	0
1562	<0011111100111>	0.000119804	5.93445e-05	2.01879	0	0	0	0	0	0	0	0	0	0	0	0	0.00175979	0	0	0	0	0	0	0	0	0	0	0.0010989	0	0	0	0	0	0	0	0	0.00193349	0	0	0	0	0	0	0	0	0	0	0	0
1563	<0011111101110>	0.00016887	1.77969e-05	9.48874	0	0.00146199	0	0	0	0.00175541	0	0	0	0	0	0	0	0	0	0	0	0	0	0	0	0	0	0	0	0.00193986	0	0	0	0	0	0.000628536	0	0	0	0	0	0.000968992	0	0	0	0	0	0	0
1564	<0011111110011>	2.33536e-05	0	#DIV/0!	0	0	0	0	0	0	0	0	0	0	0	0	0	0	0.000934143	0	0	0	0	0	0	0	0	0	0	0	0	0	0	0	0	0	0	0	0	0	0	0	0	0	0	0	0	0	0
1565	<0011111110101>	4.50613e-05	0	#DIV/0!	0	0	0	0	0	0	0	0	0	0	0	0	0	0	0	0	0	0	0	0	0	0	0	0	0	0	0	0	0	0	0	0	0	0.00180245	0	0	0	0	0	0	0	0	0	0	0
1566	<0011111110110>	4.42739e-05	1.00756e-05	4.39416	0	0	0	0	0	0	0	0	0	0	0	0	0	0	0	0	0	0	0	0	0	0	0	0	0	0	0	0.00177096	0	0	0	0	0	0	0	0	0	0	0	0	0	0	0	0	0
1567	<0011111111100>	0.000263576	0.000478042	0.551367	0.000671366	0	0	0	0	0	0	0	0	0	0	0	0.00131984	0	0	0	0.00218436	0	0	0.00135931	0	0	0.000876424	0.00164835	0	0	0	0	0	0	0	0.000628536	0.000773395	0.00108147	0	0	0	0	0	0	0	0	0	0.00237079	0.00516648
1568	<0100011111111>	0	3.07428e-05	0	0	0	0	0	0	0	0	0	0	0	0	0	0	0	0	0	0	0	0	0	0	0	0	0	0	0	0	0	0	0	0	0	0	0	0	0	0	0	0	0	0	0	0	0	0
1569	<0100101111111>	0.000109973	1.16757e-05	9.41895	0	0	0	0	0	0	0	0.00206271	0	0	0	0	0.000879894	0	0	0	0	0	0	0	0	0	0	0	0	0	0	0	0	0.00145631	0	0	0	0	0	0	0	0	0	0	0	0	0	0	0
1570	<0100110111111>	2.76243e-05	0	#DIV/0!	0	0	0	0	0	0	0	0	0	0	0	0.00110497	0	0	0	0	0	0	0	0	0	0	0	0	0	0	0	0	0	0	0	0	0	0	0	0	0	0	0	0	0	0	0	0	0
1571	<0100111011111>	0.000174327	3.01858e-05	5.77512	0	0	0	0	0	0	0	0	0	0	0	0	0	0	0.00186829	0	0	0	0	0	0	0	0	0.0021978	0	0	0	0	0	0	0	0	0	0	0	0	0	0.00290698	0	0	0	0	0	0	0
1572	<0100111101111>	0	1.18646e-05	0	0	0	0	0	0	0	0	0	0	0	0	0	0	0	0	0	0	0	0	0	0	0	0	0	0	0	0	0	0	0	0	0	0	0	0	0	0	0	0	0	0	0	0	0	0
1573	<0100111110111>	0	8.19279e-06	0	0	0	0	0	0	0	0	0	0	0	0	0	0	0	0	0	0	0	0	0	0	0	0	0	0	0	0	0	0	0	0	0	0	0	0	0	0	0	0	0	0	0	0	0	0
1574	<0100111111101>	0	2.17413e-05	0	0	0	0	0	0	0	0	0	0	0	0	0	0	0	0	0	0	0	0	0	0	0	0	0	0	0	0	0	0	0	0	0	0	0	0	0	0	0	0	0	0	0	0	0	0
1575	<0100111111110>	6.5882e-05	0	#DIV/0!	0	0	0	0	0	0	0	0	0	0	0	0	0	0	0	0	0	0	0	0	0	0	0	0	0	0	0	0	0	0	0	0	0	0.00144196	0	0	0	0	0.00119332	0	0	0	0	0	0
1576	<0101110011111>	2.19974e-05	0	#DIV/0!	0	0	0	0	0	0	0	0	0	0	0	0	0.000879894	0	0	0	0	0	0	0	0	0	0	0	0	0	0	0	0	0	0	0	0	0	0	0	0	0	0	0	0	0	0	0	0
1577	<0101110110111>	3.38639e-05	0	#DIV/0!	0	0	0	0	0.00135455	0	0	0	0	0	0	0	0	0	0	0	0	0	0	0	0	0	0	0	0	0	0	0	0	0	0	0	0	0	0	0	0	0	0	0	0	0	0	0	0
1578	<0101111001111>	0.000102333	0	#DIV/0!	0	0	0	0	0	0	0	0	0	0	0	0	0	0	0	0	0	0	0	0	0	0	0	0	0	0	0	0	0	0	0	0	0	0	0	0	0.00409333	0	0	0	0	0	0	0	0
1579	<0101111111100>	0	2.98823e-05	0	0	0	0	0	0	0	0	0	0	0	0	0	0	0	0	0	0	0	0	0	0	0	0	0	0	0	0	0	0	0	0	0	0	0	0	0	0	0	0	0	0	0	0	0	0
1580	<0110001111111>	9.71448e-05	0	#DIV/0!	0	0	0	0	0	0.00117028	0	0.000825083	0	0	0	0	0	0	0	0	0	0	0	0	0.000686342	0	0	0	0	0	0	0	0	0	0	0	0	0	0.00120409	0	0	0	0	0	0	0	0	0	0
1581	<0110011011111>	0.000166259	6.23026e-05	2.66857	0	0	0	0	0	0	0	0	0.00201939	0	0	0	0	0	0	0	0	0	0	0	0.00274537	0	0	0	0	0	0	0	0	0	0	0.00188561	0	0	0	0	0	0	0	0	0	0	0	0	0
1582	<0110011101111>	2.19106e-05	0	#DIV/0!	0	0	0	0	0	0	0	0	0	0	0	0	0	0	0	0	0	0	0	0	0	0	0.000876424	0	0	0	0	0	0	0	0	0	0	0	0	0	0	0	0	0	0	0	0	0	0
1583	<0110100111111>	5.36231e-05	4.53942e-05	1.18128	0	0	0	0	0	0	0	0.000825083	0	0	0	0	0.00131984	0	0	0	0	0	0	0	0	0	0	0	0	0	0	0	0	0	0	0	0	0	0	0	0	0	0	0	0	0	0	0	0
1584	<0110101011111>	0.000250598	3.46254e-05	7.2374	0	0	0	0	0	0	0	0	0	0	0	0.00552486	0	0	0	0	0	0	0	0	0	0	0	0	0	0	0	0	0	0.0038835	0	0	0	0	0	0.000615574	0	0	0	0	0	0	0	0.000948317	0
1585	<0110101101111>	0.000123835	0	#DIV/0!	0	0	0	0.00103734	0	0	0	0	0	0	0	0	0	0	0	0	0	0	0	0	0	0	0	0	0	0	0	0	0	0	0	0.00314268	0.000773395	0	0	0	0	0	0	0	0	0	0	0	0
1586	<0110101111110>	1.53894e-05	0	#DIV/0!	0	0	0	0	0	0	0	0	0	0	0	0	0	0	0	0	0	0	0	0	0	0	0	0	0	0	0	0	0	0	0	0	0	0	0	0.000615574	0	0	0	0	0	0	0	0	0
1587	<0110110011111>	0.000374396	2.25279e-05	16.6192	0.00369251	0	0	0	0	0	0	0.00330033	0	0	0	0.00110497	0.00175979	0	0	0	0	0	0	0	0	0	0	0	0	0	0.00271003	0	0	0	0	0	0	0	0.00240819	0	0	0	0	0	0	0	0	0	0
1588	<0110110111110>	5.6638e-05	0	#DIV/0!	0	0	0	0	0	0	0	0	0	0	0	0	0	0	0	0	0	0	0	0.00226552	0	0	0	0	0	0	0	0	0	0	0	0	0	0	0	0	0	0	0	0	0	0	0	0	0
1589	<0110111001111>	0.000239192	0	#DIV/0!	0	0	0	0	0	0	0	0	0.00161551	0.00194742	0	0	0	0	0	0	0	0.00319943	0	0	0	0	0	0	0.00135044	0.0014549	0	0	0	0	0	0	0	0	0	0	0	0	0	0	0	0	0	0	0
1590	<0110111101011>	5.6638e-05	0	#DIV/0!	0	0	0	0	0	0	0	0	0	0	0	0	0	0	0	0	0	0	0	0.00226552	0	0	0	0	0	0	0	0	0	0	0	0	0	0	0	0	0	0	0	0	0	0	0	0	0
1591	<0110111101110>	3.42153e-05	2.96614e-05	1.15353	0	0	0.00136861	0	0	0	0	0	0	0	0	0	0	0	0	0	0	0	0	0	0	0	0	0	0	0	0	0	0	0	0	0	0	0	0	0	0	0	0	0	0	0	0	0	0
1592	<0110111110110>	2.26552e-05	0	#DIV/0!	0	0	0	0	0	0	0	0	0	0	0	0	0	0	0	0	0	0	0	0.000906208	0	0	0	0	0	0	0	0	0	0	0	0	0	0	0	0	0	0	0	0	0	0	0	0	0
1593	<0110111111100>	0	6.07292e-05	0	0	0	0	0	0	0	0	0	0	0	0	0	0	0	0	0	0	0	0	0	0	0	0	0	0	0	0	0	0	0	0	0	0	0	0	0	0	0	0	0	0	0	0.000931099	0	0
1594	<0111000111111>	5.96659e-05	0	#DIV/0!	0	0	0	0	0	0	0	0	0	0	0	0	0	0	0	0	0	0	0	0	0	0	0	0	0	0	0	0	0	0	0	0	0	0	0	0	0	0	0.00238663	0	0	0	0	0	0
1595	<0111001011111>	3.28659e-05	0	#DIV/0!	0	0	0	0	0	0	0	0	0	0	0	0	0	0	0	0	0	0	0	0	0	0	0.00131464	0	0	0	0	0	0	0	0	0	0	0	0	0	0	0	0	0	0	0	0	0	0
1596	<0111001111101>	0	6.27814e-05	0	0	0	0	0	0	0	0	0	0	0	0	0	0	0	0	0	0	0	0	0	0	0	0	0	0	0	0	0	0	0	0	0	0	0	0	0	0	0	0	0	0	0	0	0	0
1597	<0111011010111>	2.76243e-05	0	#DIV/0!	0	0	0	0	0	0	0	0	0	0	0	0.00110497	0	0	0	0	0	0	0	0	0	0	0	0	0	0	0	0	0	0	0	0	0	0	0	0	0	0	0	0	0	0	0	0	0
1598	<0111100011111>	0.000262651	0	#DIV/0!	0.00469956	0	0	0	0	0	0	0	0	0	0	0	0	0	0	0	0	0	0	0	0	0	0	0	0	0	0	0	0	0	0.00211305	0	0	0	0	0.00369344	0	0	0	0	0	0	0	0	0
1599	<0111100101111>	5.90319e-05	0	#DIV/0!	0	0	0	0	0	0	0	0	0	0	0	0	0	0	0	0	0	0	0	0	0	0	0	0	0	0	0	0.00236128	0	0	0	0	0	0	0	0	0	0	0	0	0	0	0	0	0
1600	<0111101001111>	0	4.32122e-05	0	0	0	0	0	0	0	0	0	0	0	0	0	0	0	0	0	0	0	0	0	0	0	0	0	0	0	0	0	0	0	0	0	0	0	0	0	0	0	0	0	0	0	0	0	0
1601	<0111101111100>	0	1.39844e-05	0	0	0	0	0	0	0	0	0	0	0	0	0	0	0	0	0	0	0	0	0	0	0	0	0	0	0	0	0	0	0	0	0	0	0	0	0	0	0	0	0	0	0	0	0	0
1602	<0111110001111>	0.000223941	0	#DIV/0!	0	0	0	0	0	0	0	0	0	0	0	0	0	0	0	0	0	0	0.00251256	0	0	0	0	0.00274725	0	0	0	0	0	0	0.00369783	0	0	0	0	0	0	0	0	0	0	0	0	0	0
1603	<0111110011101>	0	1.38669e-05	0	0	0	0	0	0	0	0	0	0	0	0	0	0	0	0	0	0	0	0	0	0	0	0	0	0	0	0	0	0	0	0	0	0	0	0	0	0	0	0	0	0	0	0	0	0
1604	<0111110011110>	3.01023e-05	0	#DIV/0!	0	0	0	0	0	0	0	0	0	0	0	0	0	0	0	0	0	0	0	0	0	0	0	0	0	0	0	0	0	0	0	0	0	0	0.00120409	0	0	0	0	0	0	0	0	0	0
1605	<0111110111100>	3.01023e-05	0	#DIV/0!	0	0	0	0	0	0	0	0	0	0	0	0	0	0	0	0	0	0	0	0	0	0	0	0	0	0	0	0	0	0	0	0	0	0	0.00120409	0	0	0	0	0	0	0	0	0	0
1606	<0111111000111>	5.8136e-05	3.50271e-05	1.65974	0	0	0	0	0	0	0	0	0	0	0	0	0	0.00131839	0	0.00100705	0	0	0	0	0	0	0	0	0	0	0	0	0	0	0	0	0	0	0	0	0	0	0	0	0	0	0	0	0
1607	<0111111001110>	0	1.0001e-05	0	0	0	0	0	0	0	0	0	0	0	0	0	0	0	0	0	0	0	0	0	0	0	0	0	0	0	0	0	0	0	0	0	0	0	0	0	0	0	0	0	0	0	0	0	0
1608	<0111111010110>	0	1.12639e-05	0	0	0	0	0	0	0	0	0	0	0	0	0	0	0	0	0	0	0	0	0	0	0	0	0	0	0	0	0	0	0	0	0	0	0	0	0	0	0	0	0	0	0	0	0	0
1609	<0111111011100>	3.73986e-05	0	#DIV/0!	0	0	0	0	0.000677277	0	0	0	0	0	0	0	0	0	0	0	0	0	0	0	0	0	0	0	0	0	0	0	0	0	0	0	0	0	0	0	0.000818666	0	0	0	0	0	0	0	0
1610	<0111111111000>	0	5.2001e-05	0	0	0	0	0	0	0	0	0	0	0	0	0	0	0	0	0	0	0	0	0	0	0	0	0	0	0	0	0	0	0	0	0	0	0	0	0	0	0	0	0	0	0	0	0	0.00172216
1611	<1000011111111>	0.000762459	0	#DIV/0!	0	0	0	0.00172891	0	0	0	0	0.00403877	0	0	0.00110497	0	0	0.00280243	0	0.000873744	0	0.0031407	0	0	0.0085	0	0.0010989	0	0	0	0	0.00455235	0	0	0	0	0	0.00120409	0	0	0.00145349	0	0	0	0	0	0	0
1612	<1000101111111>	0.000398836	1.12639e-05	35.4083	0	0.000974659	0	0.00138313	0	0	0	0	0	0	0	0.0038674	0.00175979	0	0.000934143	0	0	0	0	0	0	0	0	0	0	0	0	0.00354191	0	0	0	0	0	0.00252343	0	0	0	0.000968992	0	0	0	0	0	0	0
1613	<1000110111111>	0.000297021	7.78856e-05	3.81355	0	0	0	0	0	0	0	0	0	0	0.00500227	0	0.00351958	0	0.000934143	0	0	0	0	0	0	0	0	0	0	0.00242483	0	0	0	0	0	0	0	0	0	0	0	0	0	0	0	0	0	0	0
1614	<1000111011111>	0.000348046	0.000132718	2.62245	0	0	0	0	0	0	0	0	0	0	0.00181901	0	0.00571931	0	0.00233536	0	0	0	0	0	0	0	0	0.0010989	0	0.0014549	0	0	0	0	0	0	0.000773395	0.000720981	0	0	0	0	0	0	0	0	0.000931099	0	0
1615	<1000111101111>	0.000325994	2.95455e-05	11.0336	0	0	0.000912409	0	0	0	0	0	0	0.00292113	0	0	0	0	0.00186829	0	0	0	0.00628141	0	0	0	0	0	0	0	0	0	0	0	0.00105652	0	0	0	0	0	0	0	0	0	0	0	0	0	0.00114811
1616	<1000111110111>	4.61589e-05	1.00876e-05	4.5758	0	0	0	0	0	0	0	0	0	0	0	0	0	0	0	0	0	0	0	0	0	0	0.000876424	0	0	0.000969932	0	0	0	0	0	0	0	0	0	0	0	0	0	0	0	0	0	0	0
1617	<1000111111011>	0.000175674	1.12639e-05	15.5962	0	0	0.00410584	0	0	0	0	0	0	0.00292113	0	0	0	0	0	0	0	0	0	0	0	0	0	0	0	0	0	0	0	0	0	0	0	0	0	0	0	0	0	0	0	0	0	0	0
1618	<1000111111101>	3.14268e-05	0	#DIV/0!	0	0	0	0	0	0	0	0	0	0	0	0	0	0	0	0	0	0	0	0	0	0	0	0	0	0	0	0	0	0	0	0.00125707	0	0	0	0	0	0	0	0	0	0	0	0	0
1619	<1000111111110>	0.000306683	5.37545e-05	5.70524	0	0	0	0	0	0	0	0	0	0	0	0.00110497	0.000879894	0	0	0.00100705	0.000873744	0	0	0	0	0	0	0	0	0	0.000903342	0.00118064	0.00151745	0	0	0	0	0	0.00301023	0	0	0	0.00178998	0	0	0	0	0	0
1620	<1001001111111>	0.000117489	1.12639e-05	10.4306	0.00469956	0	0	0	0	0	0	0	0	0	0	0	0	0	0	0	0	0	0	0	0	0	0	0	0	0	0	0	0	0	0	0	0	0	0	0	0	0	0	0	0	0	0	0	0
1621	<1001010111111>	3.50304e-05	0	#DIV/0!	0	0	0	0	0	0	0	0	0	0	0	0	0	0	0.00140121	0	0	0	0	0	0	0	0	0	0	0	0	0	0	0	0	0	0	0	0	0	0	0	0	0	0	0	0	0	0
1622	<1001011111110>	0	2.58917e-05	0	0	0	0	0	0	0	0	0	0	0	0	0	0	0	0	0	0	0	0	0	0	0	0	0	0	0	0	0	0	0	0	0	0	0	0	0	0	0	0	0	0	0	0	0	0
1623	<1001100111111>	0.000219669	5.45342e-05	4.0281	0	0	0	0	0	0	0	0	0	0	0	0	0	0.00131839	0	0	0	0	0	0	0	0.0025	0	0	0	0	0.00496838	0	0	0	0	0	0	0	0	0	0	0	0	0	0	0	0	0	0
1624	<1001101011111>	0.000142217	5.44697e-05	2.61094	0	0.000974659	0	0	0	0	0	0	0	0	0	0	0	0	0	0	0	0	0	0	0	0	0	0	0	0	0	0	0	0	0	0.00471402	0	0	0	0	0	0	0	0	0	0	0	0	0
1625	<1001101101111>	0.000177589	1.18646e-05	14.968	0	0	0	0	0	0	0	0	0	0	0	0	0	0	0	0	0	0	0	0	0	0	0	0	0	0	0	0	0	0	0	0	0	0	0.00301023	0	0.00409333	0	0	0	0	0	0	0	0
1626	<1001101111110>	7.92393e-05	0	#DIV/0!	0	0	0	0	0	0	0	0	0	0	0	0	0	0	0	0	0	0	0	0	0	0	0	0	0	0	0	0	0	0	0.00316957	0	0	0	0	0	0	0	0	0	0	0	0	0	0
1627	<1001110011111>	0	4.10234e-05	0	0	0	0	0	0	0	0	0	0	0	0	0	0	0	0	0	0	0	0	0	0	0	0	0	0	0	0	0	0	0	0	0	0	0	0	0	0	0	0	0	0	0	0	0	0
1628	<1001110101111>	0.00012421	0	#DIV/0!	0	0	0	0	0	0	0	0	0	0	0	0	0	0	0	0	0	0	0	0	0	0	0	0	0	0	0.00496838	0	0	0	0	0	0	0	0	0	0	0	0	0	0	0	0	0	0
1629	<1001110111110>	6.60328e-05	1.13478e-05	5.81897	0	0	0	0	0	0	0	0	0	0	0	0	0	0	0	0	0	0	0	0	0	0	0	0	0	0	0	0	0	0	0.00264131	0	0	0	0	0	0	0	0	0	0	0	0	0	0
1630	<1001111001111>	0.000174969	0	#DIV/0!	0.00268546	0	0	0	0	0	0	0	0	0	0.00272851	0	0	0	0	0	0	0	0	0	0	0	0	0	0	0	0	0	0	0	0.00158479	0	0	0	0	0	0	0	0	0	0	0	0	0	0
1631	<1001111011011>	0	5.49038e-05	0	0	0	0	0	0	0	0	0	0	0	0	0	0	0	0	0	0	0	0	0	0	0	0	0	0	0	0	0	0	0	0	0	0	0	0	0	0	0	0	0	0	0	0	0	0
1632	<1001111011110>	2.76243e-05	0	#DIV/0!	0	0	0	0	0	0	0	0	0	0	0	0.00110497	0	0	0	0	0	0	0	0	0	0	0	0	0	0	0	0	0	0	0	0	0	0	0	0	0	0	0	0	0	0	0	0	0
1633	<1001111100111>	4.72882e-05	0	#DIV/0!	0	0	0	0	0	0	0	0	0	0	0	0	0.000879894	0	0	0	0	0	0	0	0	0	0	0	0	0	0	0	0.00101163	0	0	0	0	0	0	0	0	0	0	0	0	0	0	0	0
1634	<1001111101110>	0	6.35261e-05	0	0	0	0	0	0	0	0	0	0	0	0	0	0	0	0	0	0	0	0	0	0	0	0	0	0	0	0	0	0	0	0	0	0	0	0	0	0	0	0	0	0	0	0	0	0
1635	<1001111111010>	4.12541e-05	0	#DIV/0!	0	0	0	0	0	0	0	0.00165017	0	0	0	0	0	0	0	0	0	0	0	0	0	0	0	0	0	0	0	0	0	0	0	0	0	0	0	0	0	0	0	0	0	0	0	0	0
1636	<1001111111100>	2.26552e-05	2.4193e-05	0.936437	0	0	0	0	0	0	0	0	0	0	0	0	0	0	0	0	0	0	0	0.000906208	0	0	0	0	0	0	0	0	0	0	0	0	0	0	0	0	0	0	0	0	0	0	0	0	0
1637	<1010001111111>	0.000523798	6.46592e-05	8.1009	0	0	0	0	0.00203183	0	0	0	0.00161551	0	0	0	0.00131984	0	0	0	0	0	0	0	0	0	0	0	0.00405132	0.00193986	0	0	0.0030349	0	0	0	0	0	0	0	0.00695866	0	0	0	0	0	0	0	0
1638	<1010010111111>	0.000538071	4.99629e-05	10.7694	0	0	0	0	0	0	0	0	0	0.00340798	0	0	0.000879894	0	0	0	0	0.00248845	0	0	0	0	0	0	0	0.000969932	0	0	0	0.00242718	0	0.00408548	0.00425367	0	0.00301023	0	0	0	0	0	0	0	0	0	0
1639	<1010011011111>	0.000578372	8.19667e-05	7.05618	0	0	0	0	0.00101592	0	0	0	0	0.00097371	0.00181901	0.00773481	0.00395952	0	0	0	0	0	0	0	0	0.001	0	0	0	0	0.00135501	0.00118064	0	0	0	0	0	0	0	0	0	0	0	0.00409626	0	0	0	0	0.00114811
1640	<1010011101111>	0.000397874	1.18646e-05	33.5346	0	0	0	0	0	0	0	0	0	0.00292113	0	0	0	0	0	0.00352467	0	0	0	0	0	0.005	0	0	0	0	0	0	0	0	0	0	0	0	0	0	0.00204666	0.00242248	0	0	0	0	0	0	0
1641	<1010011110111>	0.000147113	0	#DIV/0!	0	0	0	0	0	0	0	0	0	0	0	0	0	0	0	0	0	0	0	0	0	0	0.00219106	0	0	0	0	0	0	0	0	0	0	0	0	0.00369344	0	0	0	0	0	0	0	0	0
1642	<1010011111110>	0.000161184	2.27871e-05	7.07347	0.000671366	0	0	0	0	0	0	0.000825083	0	0	0	0.00110497	0	0	0.00233536	0.00151057	0	0	0	0	0	0	0	0	0	0	0	0	0	0	0	0	0	0	0	0	0	0	0	0	0	0	0	0	0
1643	<1010100111111>	0.000576734	0.000124898	4.61763	0.00100705	0.00389864	0	0	0	0	0	0	0.00282714	0	0	0	0.00395952	0	0.00420364	0	0.00218436	0	0	0	0	0	0	0	0	0	0	0	0	0	0	0.000628536	0	0	0	0	0	0.00436047	0	0	0	0	0	0	0
1644	<1010101011111>	0.00103359	0.000179537	5.75694	0	0	0.00228102	0	0	0	0	0	0	0	0.00318327	0.00607735	0.00263968	0.00725115	0	0	0	0	0	0	0.00446122	0	0	0	0	0	0	0.00118064	0.00505817	0	0	0	0.00154679	0	0	0	0.001228	0.00387597	0	0.00256016	0	0	0.00232775	0	0
1645	<1010101101111>	0.000257352	0	#DIV/0!	0	0	0	0	0	0	0	0.00288779	0	0	0	0.00110497	0	0	0	0.00100705	0.00174749	0	0	0	0	0.002	0	0	0	0	0	0	0	0	0	0	0.00154679	0	0	0	0	0	0	0	0	0	0	0	0
1646	<1010101110111>	0.000111533	1.21187e-05	9.20338	0	0	0	0.00207469	0	0	0	0	0	0	0	0	0	0	0	0	0	0	0	0	0	0	0	0	0	0	0	0	0	0	0	0	0	0	0	0	0	0	0.00238663	0	0	0	0	0	0
1647	<1010101111011>	7.66712e-05	9.38482e-06	8.1697	0	0	0	0	0	0	0	0	0	0	0	0	0	0	0.000934143	0	0	0	0	0.00135931	0	0	0	0	0	0	0	0	0	0	0	0	0.000773395	0	0	0	0	0	0	0	0	0	0	0	0
1648	<1010101111101>	3.3761e-05	0	#DIV/0!	0	0	0	0	0	0	0	0	0	0	0	0	0	0	0	0	0	0	0	0	0	0	0	0	0.00135044	0	0	0	0	0	0	0	0	0	0	0	0	0	0	0	0	0	0	0	0
1649	<1010101111110>	0.000214761	0	#DIV/0!	0	0.000974659	0	0	0	0	0	0	0	0	0	0.00165746	0.000879894	0	0	0	0	0	0	0	0	0	0	0	0	0	0	0	0	0.00194175	0.00158479	0.000628536	0	0	0	0.000923361	0	0	0	0	0	0	0	0	0
1650	<1010110011111>	0.000821465	0.000104336	7.87328	0	0	0	0	0	0	0	0.000825083	0.000807754	0	0	0.00110497	0.00351958	0	0	0	0	0	0	0.00407793	0	0.0055	0	0.00164835	0	0	0.00271003	0	0	0.00825243	0	0	0	0	0.00180614	0	0.00163733	0.000968992	0	0	0	0	0	0	0
1651	<1010110101111>	0.000563182	5.82112e-05	9.6748	0	0	0	0	0	0	0	0	0	0	0.00272851	0	0	0	0	0	0	0.00391042	0	0	0.00102951	0	0	0.00494505	0	0	0.00135501	0	0	0	0	0	0.00193349	0	0.00481638	0.000615574	0	0	0.00119332	0	0	0	0	0	0
1652	<1010110110111>	0	2.27871e-05	0	0	0	0	0	0	0	0	0	0	0	0	0	0	0	0	0	0	0	0	0	0	0	0	0	0	0	0	0	0	0	0	0	0	0	0	0	0	0	0	0	0	0	0	0	0
1653	<1010110111011>	7.68049e-05	0	#DIV/0!	0	0	0	0	0	0	0	0	0	0	0	0	0	0	0	0	0	0	0	0	0	0	0	0	0	0	0	0	0	0	0	0	0	0	0	0	0	0	0	0.0030722	0	0	0	0	0
1654	<1010110111110>	0.000145404	1.16757e-05	12.4535	0	0	0.00273723	0	0	0	0	0	0	0	0	0	0	0	0	0	0	0	0	0	0	0	0	0	0	0	0	0	0	0	0	0.00188561	0	0	0	0	0	0	0.00119332	0	0	0	0	0	0
1655	<1010111001111>	0.00102148	6.4697e-05	15.7888	0	0	0	0	0	0	0	0	0.00121163	0.00486855	0	0	0	0.00659196	0.00233536	0	0	0	0	0	0	0.002	0	0.00274725	0	0.000969932	0	0.00236128	0.00252908	0	0	0.000628536	0.00348028	0.00180245	0.00180614	0.0024623	0.00327466	0	0.00178998	0	0	0	0	0	0
1656	<1010111010111>	0.000149174	1.16757e-05	12.7764	0	0	0	0	0	0	0	0	0	0	0	0	0	0	0	0	0	0	0	0	0	0	0	0.0043956	0	0	0	0	0	0	0	0.00157134	0	0	0	0	0	0	0	0	0	0	0	0	0
1657	<1010111011011>	0.000171255	0	#DIV/0!	0	0	0	0	0	0	0	0	0	0	0	0.00331492	0.000879894	0	0	0.00100705	0	0	0	0	0	0	0	0.00164835	0	0	0	0	0	0	0	0	0	0	0	0	0	0	0	0	0	0	0	0	0
1658	<1010111011101>	0.000133701	0	#DIV/0!	0	0	0	0	0	0	0.00316742	0	0	0	0	0	0	0	0	0	0	0	0	0	0	0.001	0	0	0	0	0	0.00118064	0	0	0	0	0	0	0	0	0	0	0	0	0	0	0	0	0
1659	<1010111011110>	0.000219445	9.62644e-05	2.27961	0	0	0	0	0	0.00292569	0	0	0.00121163	0	0	0.00110497	0	0	0	0	0	0	0	0	0	0	0	0	0	0	0	0	0	0	0	0.000628536	0	0	0	0	0	0.00290698	0	0	0	0	0	0	0
1660	<1010111100111>	0.00042793	1.16757e-05	36.6514	0	0	0	0.00138313	0	0	0	0	0	0	0	0	0	0	0	0.00151057	0	0	0.00251256	0	0	0	0	0.0010989	0	0	0	0	0	0	0.00316957	0.00251414	0	0.00144196	0	0.0024623	0	0	0	0.00102407	0	0	0	0	0
1661	<1010111101011>	9.61398e-05	0	#DIV/0!	0	0	0	0	0	0	0	0	0	0	0	0	0	0	0	0	0	0	0	0	0	0	0	0	0	0	0	0	0	0	0	0	0.000773395	0	0	0	0	0	0	0.0030722	0	0	0	0	0
1662	<1010111101101>	2.33536e-05	0	#DIV/0!	0	0	0	0	0	0	0	0	0	0	0	0	0	0	0.000934143	0	0	0	0	0	0	0	0	0	0	0	0	0	0	0	0	0	0	0	0	0	0	0	0	0	0	0	0	0	0
1663	<1010111101110>	0.000230008	3.30952e-05	6.94989	0	0	0	0	0	0	0	0	0	0	0	0	0	0.00131839	0	0	0	0	0	0	0	0	0.000876424	0	0	0	0	0	0	0	0.00158479	0.000628536	0	0	0	0.000615574	0	0	0.00417661	0	0	0	0	0	0
1664	<1010111110101>	0	2.84185e-05	0	0	0	0	0	0	0	0	0	0	0	0	0	0	0	0	0	0	0	0	0	0	0	0	0	0	0	0	0	0	0	0	0	0	0	0	0	0	0	0	0	0	0	0	0	0.00287026
1665	<1010111110110>	2.28102e-05	0	#DIV/0!	0	0	0.000912409	0	0	0	0	0	0	0	0	0	0	0	0	0	0	0	0	0	0	0	0	0	0	0	0	0	0	0	0	0	0	0	0	0	0	0	0	0	0	0	0	0	0
1666	<1010111111001>	9.03342e-05	0	#DIV/0!	0	0	0	0	0	0	0	0	0	0	0	0	0	0	0	0	0	0	0	0	0	0	0	0	0	0	0.00361337	0	0	0	0	0	0	0	0	0	0	0	0	0	0	0	0	0	0
1667	<1010111111100>	0.000320216	0.000304907	1.05021	0	0	0	0	0	0.00117028	0	0	0	0	0.000909504	0.00165746	0	0	0	0.00100705	0	0	0	0	0	0.001	0	0	0.00270088	0	0	0	0	0.00194175	0	0	0	0	0.00180614	0.000615574	0	0	0	0	0	0	0	0	0.00401837
1668	<1011000111111>	0.00026046	2.40929e-05	10.8107	0	0	0	0	0	0	0	0	0	0.00292113	0.00454752	0	0	0	0.00186829	0	0	0	0	0	0	0	0	0	0	0	0	0	0	0	0	0	0	0.00108147	0	0	0	0	0	0	0	0	0	0	0
1669	<1011001011111>	8.128e-05	0.000143011	0.568349	0	0	0	0	0	0	0	0	0	0	0.00136426	0	0.000879894	0	0	0.00100705	0	0	0	0	0	0	0	0	0	0	0	0	0	0	0	0	0	0	0	0	0	0	0	0	0	0	0	0	0
1670	<1011001101111>	7.23339e-05	0	#DIV/0!	0	0	0	0.00207469	0	0	0	0	0	0	0	0	0	0	0	0	0	0	0	0	0	0	0	0	0	0	0	0	0	0	0	0	0	0	0	0	0.000818666	0	0	0	0	0	0	0	0
1671	<1011001111101>	8.47868e-05	0	#DIV/0!	0	0	0	0	0	0	0	0	0	0	0	0	0	0	0	0	0	0	0	0	0	0	0	0	0	0	0	0	0	0	0	0	0	0	0	0	0	0.00339147	0	0	0	0	0	0	0
1672	<1011010011111>	0.000127162	0.000106097	1.19854	0	0	0	0	0	0	0	0	0	0	0	0	0	0	0	0	0.00131062	0	0	0	0	0	0.00219106	0	0	0	0	0	0	0	0.00158479	0	0	0	0	0	0	0	0	0	0	0	0	0	0
1673	<1011010101111>	0.000109218	0	#DIV/0!	0	0	0	0	0	0	0	0	0	0	0	0	0	0	0	0	0.00436872	0	0	0	0	0	0	0	0	0	0	0	0	0	0	0	0	0	0	0	0	0	0	0	0	0	0	0	0
1674	<1011010111110>	2.06271e-05	0	#DIV/0!	0	0	0	0	0	0	0	0.000825083	0	0	0	0	0	0	0	0	0	0	0	0	0	0	0	0	0	0	0	0	0	0	0	0	0	0	0	0	0	0	0	0	0	0	0	0	0
1675	<1011011001111>	0.000537702	1.18646e-05	45.32	0	0	0	0	0	0	0.0040724	0	0	0.00925024	0	0	0	0	0	0	0.00174749	0	0	0	0	0	0	0	0	0	0	0	0.00455235	0	0	0.00188561	0	0	0	0	0	0	0	0	0	0	0	0	0
1676	<1011011100111>	8.81168e-05	0	#DIV/0!	0	0	0	0	0	0	0	0	0	0	0	0	0	0	0	0.00352467	0	0	0	0	0	0	0	0	0	0	0	0	0	0	0	0	0	0	0	0	0	0	0	0	0	0	0	0	0
1677	<1011011101110>	3.09406e-05	0	#DIV/0!	0	0	0	0	0	0	0	0.00123762	0	0	0	0	0	0	0	0	0	0	0	0	0	0	0	0	0	0	0	0	0	0	0	0	0	0	0	0	0	0	0	0	0	0	0	0	0
1678	<1011100011111>	0.00061353	9.78357e-05	6.27103	0	0.00438596	0.000912409	0	0	0	0	0	0.00646204	0	0	0	0	0.00131839	0	0	0.0030581	0	0	0	0	0	0	0.00549451	0	0.0029098	0	0	0	0	0	0	0	0	0	0	0	0	0	0	0	0	0	0	0
1679	<1011100101111>	7.07102e-05	0	#DIV/0!	0	0	0	0	0	0	0	0	0	0	0	0	0	0	0	0	0	0	0	0	0	0	0	0	0	0	0	0	0	0	0	0.00282841	0	0	0	0	0	0	0	0	0	0	0	0	0
1680	<1011100110111>	0.000180271	0	#DIV/0!	0	0	0.000912409	0	0	0	0	0	0	0	0	0	0	0	0	0	0	0	0	0	0	0	0	0	0	0	0	0	0	0	0	0	0	0	0	0	0	0.00629845	0	0	0	0	0	0	0
1681	<1011100111011>	4.56204e-05	0	#DIV/0!	0	0	0.00182482	0	0	0	0	0	0	0	0	0	0	0	0	0	0	0	0	0	0	0	0	0	0	0	0	0	0	0	0	0	0	0	0	0	0	0	0	0	0	0	0	0	0
1682	<1011100111110>	2.33536e-05	0	#DIV/0!	0	0	0	0	0	0	0	0	0	0	0	0	0	0	0.000934143	0	0	0	0	0	0	0	0	0	0	0	0	0	0	0	0	0	0	0	0	0	0	0	0	0	0	0	0	0	0
1683	<1011101001111>	0.000333465	0	#DIV/0!	0	0	0	0	0	0	0	0	0	0	0	0	0	0	0	0	0	0	0	0	0	0	0	0	0	0.00339476	0	0	0	0.00533981	0	0	0	0	0	0	0	0	0.00357995	0.00102407	0	0	0	0	0
1684	<1011101010111>	5.70255e-05	3.59513e-05	1.58619	0	0	0.00228102	0	0	0	0	0	0	0	0	0	0	0	0	0	0	0	0	0	0	0	0	0	0	0	0	0	0	0	0	0	0	0	0	0	0	0	0	0	0	0	0	0	0
1685	<1011101011110>	0.000147157	1.21187e-05	12.143	0	0	0	0	0	0	0	0.000825083	0	0	0	0	0.00307963	0	0	0	0	0	0	0	0	0	0	0	0	0.000969932	0	0	0.00101163	0	0	0	0	0	0	0	0	0	0	0	0	0	0	0	0
1686	<1011101100111>	2.95159e-05	0	#DIV/0!	0	0	0	0	0	0	0	0	0	0	0	0	0	0	0	0	0	0	0	0	0	0	0	0	0	0	0	0.00118064	0	0	0	0	0	0	0	0	0	0	0	0	0	0	0	0	0
1687	<1011101101110>	0	1.21187e-05	0	0	0	0	0	0	0	0	0	0	0	0	0	0	0	0	0	0	0	0	0	0	0	0	0	0	0	0	0	0	0	0	0	0	0	0	0	0	0	0	0	0	0	0	0	0
1688	<1011101111010>	2.95159e-05	0	#DIV/0!	0	0	0	0	0	0	0	0	0	0	0	0	0	0	0	0	0	0	0	0	0	0	0	0	0	0	0	0.00118064	0	0	0	0	0	0	0	0	0	0	0	0	0	0	0	0	0
1689	<1011101111100>	1.72891e-05	7.72436e-05	0.223825	0	0	0	0.000691563	0	0	0	0	0	0	0	0	0	0	0	0	0	0	0	0	0	0	0	0	0	0	0	0	0	0	0	0	0	0	0	0	0	0	0	0	0	0	0.000931099	0.000948317	0
1690	<1011110001111>	0.000513474	0	#DIV/0!	0	0	0	0.00207469	0	0	0	0	0	0	0	0	0	0.00395517	0	0	0	0	0	0	0	0	0	0	0.00540176	0	0	0.00295159	0	0	0	0	0	0	0	0.00615574	0	0	0	0	0	0	0	0	0
1691	<1011110010111>	0.000110058	7.40261e-05	1.48674	0	0	0	0	0.0044023	0	0	0	0	0	0	0	0	0	0	0	0	0	0	0	0	0	0	0	0	0	0	0	0	0	0	0	0	0	0	0	0	0	0	0	0	0	0	0	0
1692	<1011110011011>	3.2996e-05	0	#DIV/0!	0	0	0	0	0	0	0	0	0	0	0	0	0.00131984	0	0	0	0	0	0	0	0	0	0	0	0	0	0	0	0	0	0	0	0	0	0	0	0	0	0	0	0	0	0	0	0
1693	<1011110011101>	0.000118163	0	#DIV/0!	0	0	0	0	0	0	0	0	0	0	0	0	0	0	0	0	0	0	0	0	0	0	0	0	0.00472654	0	0	0	0	0	0	0	0	0	0	0	0	0	0	0	0	0	0	0	0
1694	<1011110110011>	1.67842e-05	0	#DIV/0!	0.000671366	0	0	0	0	0	0	0	0	0	0	0	0	0	0	0	0	0	0	0	0	0	0	0	0	0	0	0	0	0	0	0	0	0	0	0	0	0	0	0	0	0	0	0	0
1695	<1011110111010>	0	3.02968e-05	0	0	0	0	0	0	0	0	0	0	0	0	0	0	0	0	0	0	0	0	0	0	0	0	0	0	0	0	0	0	0	0	0	0	0	0	0	0	0	0	0	0	0	0	0	0
1696	<1011110111100>	6.05746e-05	4.93171e-05	1.22827	0	0	0.000912409	0	0	0	0	0	0	0	0	0	0	0	0	0.00151057	0	0	0	0	0	0	0	0	0	0	0	0	0	0	0	0	0	0	0	0	0	0	0	0	0	0	0	0	0
1697	<1011111000111>	0.000321322	0	#DIV/0!	0	0.000974659	0	0	0	0	0	0	0	0.00194742	0	0	0	0.00131839	0	0	0	0	0.00125628	0.00362483	0	0	0	0	0	0	0	0	0	0.00291262	0	0	0	0	0	0	0.000818666	0	0	0	0	0	0	0	0
1698	<1011111001011>	0.000101592	0	#DIV/0!	0	0	0	0	0.00406366	0	0	0	0	0	0	0	0	0	0	0	0	0	0	0	0	0	0	0	0	0	0	0	0	0	0	0	0	0	0	0	0	0	0	0	0	0	0	0	0
1699	<1011111001101>	0	4.06232e-05	0	0	0	0	0	0	0	0	0	0	0	0	0	0	0	0	0	0	0	0	0	0	0	0	0	0	0	0	0	0	0	0	0	0	0	0	0	0	0	0	0	0	0	0	0	0
1700	<1011111001110>	7.26979e-05	2.37292e-05	3.06365	0	0	0	0	0	0	0	0	0	0	0	0	0	0	0	0	0	0	0	0	0	0	0	0	0	0.000969932	0	0	0	0	0	0	0	0	0	0	0	0.00193798	0	0	0	0	0	0	0
1701	<1011111010110>	0	4.4387e-05	0	0	0	0	0	0	0	0	0	0	0	0	0	0	0	0	0	0	0	0	0	0	0	0	0	0	0	0	0	0	0	0	0	0	0	0	0	0	0	0	0	0	0	0	0	0
1702	<1011111011100>	0.00013236	0.000138678	0.95444	0.000671366	0	0	0	0	0	0	0	0	0	0	0	0.000879894	0	0	0	0	0.00106648	0	0	0	0	0	0	0	0	0	0	0	0	0	0.000628536	0	0	0	0	0	0	0	0.00204813	0	0	0	0	0
1703	<1011111100011>	9.77604e-05	0	#DIV/0!	0	0	0	0	0	0	0	0	0	0	0	0	0	0	0	0	0	0.00391042	0	0	0	0	0	0	0	0	0	0	0	0	0	0	0	0	0	0	0	0	0	0	0	0	0	0	0
1704	<1011111100110>	5.80046e-05	0	#DIV/0!	0	0	0	0	0	0	0	0	0	0	0	0	0	0	0	0	0	0	0	0	0	0	0	0	0	0	0	0	0	0	0	0	0.00232019	0	0	0	0	0	0	0	0	0	0	0	0
1705	<1011111101010>	2.04666e-05	0	#DIV/0!	0	0	0	0	0	0	0	0	0	0	0	0	0	0	0	0	0	0	0	0	0	0	0	0	0	0	0	0	0	0	0	0	0	0	0	0	0.000818666	0	0	0	0	0	0	0	0
1706	<1011111101100>	3.48087e-05	4.64967e-05	0.748627	0.000671366	0	0	0	0	0	0	0	0	0	0	0	0	0	0	0	0	0	0	0	0	0	0	0	0	0	0	0	0	0	0	0	0	0.000720981	0	0	0	0	0	0	0	0	0	0	0
1707	<1011111110100>	1.69319e-05	1.51314e-05	1.11899	0	0	0	0	0.000677277	0	0	0	0	0	0	0	0	0	0	0	0	0	0	0	0	0	0	0	0	0	0	0	0	0	0	0	0	0	0	0	0	0	0	0	0	0	0	0	0
1708	<1011111111000>	0.000158643	0.000318034	0.498822	0	0	0	0	0	0	0	0	0	0	0.000909504	0	0	0	0	0	0	0.000710985	0	0	0	0	0	0	0.00202566	0	0.000903342	0.00118064	0	0	0	0	0	0	0	0.000615574	0	0	0	0	0.00162866	0	0.0027933	0	0
1709	<1100001111111>	0.000147263	0	#DIV/0!	0	0	0	0.000691563	0	0	0	0	0	0	0.00136426	0	0	0	0	0.00100705	0	0.000710985	0	0	0	0	0	0	0	0	0	0	0	0	0	0	0	0	0	0.000923361	0	0	0.00119332	0	0	0	0	0	0
1710	<1100011011111>	7.52559e-05	4.15295e-05	1.81211	0	0	0	0	0	0	0	0	0	0	0	0	0	0	0	0	0	0	0	0	0	0	0	0	0	0	0	0	0	0	0	0	0	0	0.00301023	0	0	0	0	0	0	0	0	0	0
1711	<1100011101111>	0.000244138	2.37292e-05	10.2885	0.0040282	0	0	0	0	0	0	0.00247525	0	0.00194742	0	0	0	0	0	0	0	0	0	0	0	0	0.00131464	0	0	0	0	0	0	0	0	0	0	0	0	0	0	0	0	0	0	0	0	0	0
1712	<1100011111110>	6.02047e-05	0	#DIV/0!	0	0	0	0	0	0	0	0	0	0	0	0	0	0	0	0	0	0	0	0	0	0	0	0	0	0	0	0	0	0	0	0	0	0	0.00240819	0	0	0	0	0	0	0	0	0	0
1713	<1100100111111>	0.000103712	0	#DIV/0!	0	0	0	0	0	0	0	0	0	0	0	0	0	0	0.00140121	0	0	0	0	0	0	0	0	0.00274725	0	0	0	0	0	0	0	0	0	0	0	0	0	0	0	0	0	0	0	0	0
1714	<1100101011111>	0.000153788	0	#DIV/0!	0	0	0	0	0	0.00175541	0	0	0	0	0	0	0.000879894	0.00131839	0	0	0	0	0	0	0	0	0	0.0021978	0	0	0	0	0	0	0	0	0	0	0	0	0	0	0	0	0	0	0	0	0
1715	<1100101111101>	5e-05	0	#DIV/0!	0	0	0	0	0	0	0	0	0	0	0	0	0	0	0	0	0	0	0	0	0	0.002	0	0	0	0	0	0	0	0	0	0	0	0	0	0	0	0	0	0	0	0	0	0	0
1716	<1100101111110>	5.70255e-05	0	#DIV/0!	0	0	0.00228102	0	0	0	0	0	0	0	0	0	0	0	0	0	0	0	0	0	0	0	0	0	0	0	0	0	0	0	0	0	0	0	0	0	0	0	0	0	0	0	0	0	0
1717	<1100110111101>	2.51762e-05	0	#DIV/0!	0	0	0	0	0	0	0	0	0	0	0	0	0	0	0	0.00100705	0	0	0	0	0	0	0	0	0	0	0	0	0	0	0	0	0	0	0	0	0	0	0	0	0	0	0	0	0
1718	<1100110111110>	2.01939e-05	6.71709e-06	3.00634	0	0	0	0	0	0	0	0	0.000807754	0	0	0	0	0	0	0	0	0	0	0	0	0	0	0	0	0	0	0	0	0	0	0	0	0	0	0	0	0	0	0	0	0	0	0	0
1719	<1100111001111>	4.57955e-05	1.16757e-05	3.92229	0	0	0	0	0	0	0	0	0.000807754	0	0	0	0	0	0	0	0	0	0	0	0	0	0	0	0	0	0	0	0	0	0	0	0	0	0	0	0	0	0	0.00102407	0	0	0	0	0
1720	<1100111010111>	3.29598e-05	0	#DIV/0!	0	0	0	0	0	0	0	0	0	0	0	0	0	0.00131839	0	0	0	0	0	0	0	0	0	0	0	0	0	0	0	0	0	0	0	0	0	0	0	0	0	0	0	0	0	0	0
1721	<1100111011110>	2.04666e-05	0	#DIV/0!	0	0	0	0	0	0	0	0	0	0	0	0	0	0	0	0	0	0	0	0	0	0	0	0	0	0	0	0	0	0	0	0	0	0	0	0	0.000818666	0	0	0	0	0	0	0	0
1722	<1100111100111>	9.8129e-05	1.12639e-05	8.7118	0	0	0	0.00138313	0	0	0	0	0	0.00146056	0	0	0	0	0	0	0	0	0	0	0	0	0	0	0	0	0	0	0	0	0	0	0	0.00108147	0	0	0	0	0	0	0	0	0	0	0
1723	<1100111111010>	2.51762e-05	8.50235e-06	2.96109	0	0	0	0	0	0	0	0	0	0	0	0	0	0	0	0.00100705	0	0	0	0	0	0	0	0	0	0	0	0	0	0	0	0	0	0	0	0	0	0	0	0	0	0	0	0	0
1724	<1100111111100>	4.19994e-05	3.06613e-05	1.36979	0	0	0	0	0	0	0	0	0	0	0	0	0	0	0	0	0	0.000710985	0	0	0	0	0	0	0	0	0	0	0	0	0	0	0	0	0	0	0	0.000968992	0	0	0	0	0	0	0
1725	<1101001011111>	8.47868e-05	0	#DIV/0!	0	0	0	0	0	0	0	0	0	0	0	0	0	0	0	0	0	0	0	0	0	0	0	0	0	0	0	0	0	0	0	0	0	0	0	0	0	0.00339147	0	0	0	0	0	0	0
1726	<1101011001111>	2.5e-05	0	#DIV/0!	0	0	0	0	0	0	0	0	0	0	0	0	0	0	0	0	0	0	0	0	0	0.001	0	0	0	0	0	0	0	0	0	0	0	0	0	0	0	0	0	0	0	0	0	0	0
1727	<1101100011111>	9.70874e-05	0	#DIV/0!	0	0	0	0	0	0	0	0	0	0	0	0	0	0	0	0	0	0	0	0	0	0	0	0	0	0	0	0	0	0.0038835	0	0	0	0	0	0	0	0	0	0	0	0	0	0	0
1728	<1101100111110>	3.41064e-05	0	#DIV/0!	0	0	0	0	0	0	0	0	0	0	0.00136426	0	0	0	0	0	0	0	0	0	0	0	0	0	0	0	0	0	0	0	0	0	0	0	0	0	0	0	0	0	0	0	0	0	0
1729	<1101101011110>	3.2996e-05	0	#DIV/0!	0	0	0	0	0	0	0	0	0	0	0	0	0.00131984	0	0	0	0	0	0	0	0	0	0	0	0	0	0	0	0	0	0	0	0	0	0	0	0	0	0	0	0	0	0	0	0
1730	<1101110001111>	5.06415e-05	0	#DIV/0!	0	0	0	0	0	0	0	0	0	0	0	0	0	0	0	0	0	0	0	0	0	0	0	0	0.00202566	0	0	0	0	0	0	0	0	0	0	0	0	0	0	0	0	0	0	0	0
1731	<1101111000111>	0.000138226	0	#DIV/0!	0	0	0	0	0	0	0	0	0	0	0	0	0	0	0	0	0	0	0	0	0	0	0	0	0	0	0	0	0	0.00436893	0	0	0.00116009	0	0	0	0	0	0	0	0	0	0	0	0
1732	<1101111001110>	4.47494e-05	0	#DIV/0!	0	0	0	0	0	0	0	0	0	0	0	0	0	0	0	0	0	0	0	0	0	0	0	0	0	0	0	0	0	0	0	0	0	0	0	0	0	0	0.00178998	0	0	0	0	0	0
1733	<1101111101100>	0	5.41249e-05	0	0	0	0	0	0	0	0	0	0	0	0	0	0	0	0	0	0	0	0	0	0	0	0	0	0	0	0	0	0	0	0	0	0	0	0	0	0	0	0	0	0	0	0	0	0
1734	<1101111111000>	0	7.55512e-06	0	0	0	0	0	0	0	0	0	0	0	0	0	0	0	0	0	0	0	0	0	0	0	0	0	0	0	0	0	0	0	0	0	0	0	0	0	0	0	0	0	0	0	0	0	0
1735	<1110000111111>	0.000391855	2.39833e-05	16.3387	0	0.000974659	0	0	0	0	0	0	0	0	0	0	0	0	0	0	0	0	0.00125628	0	0.00171585	0.001	0	0	0	0	0	0	0	0	0.00316957	0	0	0.00576784	0	0	0	0	0.00178998	0	0	0	0	0	0
1736	<1110001011111>	0.000504042	5.31725e-05	9.47937	0.00335683	0.00487329	0	0	0.00203183	0	0	0	0	0	0	0	0.00175979	0	0.00233536	0	0	0	0	0	0	0	0	0	0	0	0	0	0	0	0	0	0	0.00324441	0	0	0	0	0	0.00256016	0	0	0	0	0
1737	<1110001101111>	0.000137376	4.4192e-05	3.10861	0	0	0	0	0	0	0	0	0	0	0	0	0	0	0	0	0.0030581	0	0.00125628	0	0	0	0	0	0	0	0	0.00118064	0	0	0	0	0	0	0	0	0	0	0	0	0	0	0	0	0
1738	<1110001110111>	5.57073e-05	0	#DIV/0!	0	0	0	0	0	0	0	0	0	0	0	0	0	0	0	0	0	0	0	0	0	0	0	0	0	0.0014549	0	0	0	0	0	0	0.000773395	0	0	0	0	0	0	0	0	0	0	0	0
1739	<1110001111011>	4.30245e-05	0	#DIV/0!	0	0	0	0	0	0	0	0	0	0	0	0	0	0	0	0	0	0	0	0	0	0.001	0	0	0	0	0	0	0	0	0	0	0	0.000720981	0	0	0	0	0	0	0	0	0	0	0
1740	<1110001111110>	2.33536e-05	1.13674e-05	2.05444	0	0	0	0	0	0	0	0	0	0	0	0	0	0	0.000934143	0	0	0	0	0	0	0	0	0	0	0	0	0	0	0	0	0	0	0	0	0	0	0	0	0	0	0	0	0	0.00114811
1741	<1110010011111>	0.000919681	3.02968e-05	30.3557	0	0.00292398	0.00228102	0.00242047	0	0.00702165	0	0	0	0	0	0	0	0	0	0	0	0	0	0.00498414	0	0	0	0.0032967	0.00810263	0.00242483	0	0	0.00101163	0	0	0	0.00232019	0	0	0	0	0	0	0	0	0	0	0	0
1742	<1110010101111>	0.000310343	1.21187e-05	25.6085	0	0	0	0	0	0.00234055	0	0	0	0	0	0.00441989	0	0	0	0	0	0	0.00565327	0	0	0	0	0	0	0	0	0	0	0	0	0	0	0	0	0	0	0	0	0	0	0	0	0	0
1743	<1110010110111>	6.08569e-05	1.18646e-05	5.12929	0	0	0	0	0	0	0	0	0	0.00243427	0	0	0	0	0	0	0	0	0	0	0	0	0	0	0	0	0	0	0	0	0	0	0	0	0	0	0	0	0	0	0	0	0	0	0
1744	<1110010111110>	0	1.18646e-05	0	0	0	0	0	0	0	0	0	0	0	0	0	0	0	0	0	0	0	0	0	0	0	0	0	0	0	0	0	0	0	0	0	0	0	0	0	0	0	0	0	0	0	0	0	0
1745	<1110011001111>	0.000425936	3.37918e-05	12.6047	0	0	0	0	0	0	0	0.00288779	0	0.00146056	0	0	0	0	0	0	0	0.00213295	0	0.00271862	0	0	0	0.00164835	0	0	0.000903342	0	0	0	0	0	0	0	0	0.00215451	0	0.00193798	0.00119332	0	0	0	0	0	0
1746	<1110011010111>	6.79656e-05	0	#DIV/0!	0	0	0	0	0	0	0	0	0	0	0	0	0	0	0	0	0	0	0	0.00271862	0	0	0	0	0	0	0	0	0	0	0	0	0	0	0	0	0	0	0	0	0	0	0	0	0
1747	<1110011011011>	5.85138e-05	0	#DIV/0!	0	0	0	0	0	0.00234055	0	0	0	0	0	0	0	0	0	0	0	0	0	0	0	0	0	0	0	0	0	0	0	0	0	0	0	0	0	0	0	0	0	0	0	0	0	0	0
1748	<1110011011101>	1.57134e-05	0	#DIV/0!	0	0	0	0	0	0	0	0	0	0	0	0	0	0	0	0	0	0	0	0	0	0	0	0	0	0	0	0	0	0	0	0.000628536	0	0	0	0	0	0	0	0	0	0	0	0	0
1749	<1110011011110>	8.18568e-05	0	#DIV/0!	0	0	0	0	0.00101592	0	0	0	0	0	0	0	0	0	0	0	0	0	0	0	0	0	0	0	0	0	0.00225836	0	0	0	0	0	0	0	0	0	0	0	0	0	0	0	0	0	0
1750	<1110011100111>	8.75e-05	0	#DIV/0!	0	0	0	0	0	0	0	0	0	0	0	0	0	0	0	0	0	0	0	0	0	0.0035	0	0	0	0	0	0	0	0	0	0	0	0	0	0	0	0	0	0	0	0	0	0	0
1751	<1110011101110>	4.59968e-05	1.21187e-05	3.79552	0	0	0	0	0	0	0	0	0	0	0	0	0	0	0	0	0	0.00106648	0	0	0	0	0	0	0	0	0	0	0	0	0	0	0.000773395	0	0	0	0	0	0	0	0	0	0	0	0
1752	<1110011110011>	2.42483e-05	0	#DIV/0!	0	0	0	0	0	0	0	0	0	0	0	0	0	0	0	0	0	0	0	0	0	0	0	0	0	0.000969932	0	0	0	0	0	0	0	0	0	0	0	0	0	0	0	0	0	0	0
1753	<1110011111100>	0	4.40487e-05	0	0	0	0	0	0	0	0	0	0	0	0	0	0	0	0	0	0	0	0	0	0	0	0	0	0	0	0	0	0	0	0	0	0	0	0	0	0	0	0	0	0	0	0	0	0
1754	<1110100011111>	0.00123786	4.17802e-05	29.6279	0	0	0	0	0.000677277	0	0.00452489	0	0	0.00194742	0	0.00165746	0.00131984	0.00263678	0	0.00302115	0	0	0	0	0	0.006	0	0	0.00607698	0	0	0	0.00202327	0	0	0.00219987	0	0.00216294	0	0	0.00573066	0.00339147	0	0.00614439	0	0	0	0	0
1755	<1110100101111>	6.29406e-05	0	#DIV/0!	0	0	0	0	0	0	0	0	0	0	0	0	0	0	0	0.00251762	0	0	0	0	0	0	0	0	0	0	0	0	0	0	0	0	0	0	0	0	0	0	0	0	0	0	0	0	0
1756	<1110101001111>	0.000389384	2.84185e-05	13.7018	0	0	0	0	0	0.00292569	0	0	0	0	0	0	0	0	0	0	0	0	0	0	0	0	0.00262927	0	0	0.000969932	0.00135501	0.00177096	0	0.000970874	0	0	0	0	0	0	0.00204666	0.00290698	0	0	0	0	0	0	0.00287026
1757	<1110101010111>	9.48833e-05	1.12639e-05	8.42364	0	0	0	0	0	0	0	0.00123762	0	0	0	0	0	0	0	0	0	0.000710985	0	0	0	0	0	0	0	0	0	0	0	0	0	0	0	0	0	0.00184672	0	0	0	0	0	0	0	0	0
1758	<1110101011101>	0	6.93347e-06	0	0	0	0	0	0	0	0	0	0	0	0	0	0	0	0	0	0	0	0	0	0	0	0	0	0	0	0	0	0	0	0	0	0	0	0	0	0	0	0	0	0	0	0	0	0
1759	<1110101011110>	3.02908e-05	2.77339e-05	1.0922	0	0	0	0	0	0	0	0	0.00121163	0	0	0	0	0	0	0	0	0	0	0	0	0	0	0	0	0	0	0	0	0	0	0	0	0	0	0	0	0	0	0	0	0	0	0	0
1760	<1110101100111>	6.60328e-05	0	#DIV/0!	0	0	0	0	0	0	0	0	0	0	0	0	0	0	0	0	0	0	0	0	0	0	0	0	0	0	0	0	0	0	0.00264131	0	0	0	0	0	0	0	0	0	0	0	0	0	0
1761	<1110101101110>	0	1.18646e-05	0	0	0	0	0	0	0	0	0	0	0	0	0	0	0	0	0	0	0	0	0	0	0	0	0	0	0	0	0	0	0	0	0	0	0	0	0	0	0	0	0	0	0	0	0	0
1762	<1110101110101>	7.28155e-05	0	#DIV/0!	0	0	0	0	0	0	0	0	0	0	0	0	0	0	0	0	0	0	0	0	0	0	0	0	0	0	0	0	0	0.00291262	0	0	0	0	0	0	0	0	0	0	0	0	0	0	0
1763	<1110101110110>	3.65497e-05	0	#DIV/0!	0	0.00146199	0	0	0	0	0	0	0	0	0	0	0	0	0	0	0	0	0	0	0	0	0	0	0	0	0	0	0	0	0	0	0	0	0	0	0	0	0	0	0	0	0	0	0
1764	<1110101111100>	7.38184e-05	1.83008e-05	4.03361	0	0	0	0	0	0	0	0	0	0	0	0	0	0.00131839	0	0	0	0.000710985	0	0	0	0	0	0	0	0	0	0	0	0	0	0	0	0	0	0.000923361	0	0	0	0	0	0	0	0	0.00114811
1765	<1110110001111>	0.000587093	0	#DIV/0!	0.00436388	0	0	0	0	0	0	0	0	0.00146056	0.00409277	0	0	0	0.0032695	0	0	0	0	0	0	0	0	0	0	0	0	0	0.00101163	0.00145631	0	0.00314268	0	0.00468637	0	0	0	0	0	0	0	0	0	0	0
1766	<1110110011011>	3.42153e-05	0	#DIV/0!	0	0	0.00136861	0	0	0	0	0	0	0	0	0	0	0	0	0	0	0	0	0	0	0	0	0	0	0	0	0	0	0	0	0	0	0	0	0	0	0	0	0	0	0	0	0	0
1767	<1110110011101>	2.64131e-05	0	#DIV/0!	0	0	0	0	0	0	0	0	0	0	0	0	0	0	0	0	0	0	0	0	0	0	0	0	0	0	0	0	0	0	0.00105652	0	0	0	0	0	0	0	0	0	0	0	0	0	0
1768	<1110110011110>	7.57095e-05	0	#DIV/0!	0	0	0	0	0	0	0	0	0	0	0	0	0	0	0.00186829	0	0	0	0	0	0	0	0	0	0	0	0	0	0	0	0	0	0.00116009	0	0	0	0	0	0	0	0	0	0	0	0
1769	<1110110100111>	4.84496e-05	0	#DIV/0!	0	0	0	0	0	0	0	0	0	0	0	0	0	0	0	0	0	0	0	0	0	0	0	0	0	0	0	0	0	0	0	0	0	0	0	0	0	0.00193798	0	0	0	0	0	0	0
1770	<1110110110110>	2.52908e-05	0	#DIV/0!	0	0	0	0	0	0	0	0	0	0	0	0	0	0	0	0	0	0	0	0	0	0	0	0	0	0	0	0	0.00101163	0	0	0	0	0	0	0	0	0	0	0	0	0	0	0	0
1771	<1110110111100>	0	1.97415e-05	0	0	0	0	0	0	0	0	0	0	0	0	0	0	0	0	0	0	0	0	0	0	0	0	0	0	0	0	0	0	0	0	0	0	0	0	0	0	0	0	0	0	0	0	0	0
1772	<1110111000111>	0.000272233	0	#DIV/0!	0	0	0	0	0.00474094	0	0.00180995	0	0.00121163	0	0	0	0	0	0	0	0	0	0	0	0	0	0	0	0	0	0	0	0	0	0	0	0.00193349	0	0	0	0	0	0.00119332	0	0	0	0	0	0
1773	<1110111001011>	8.372e-05	0	#DIV/0!	0	0	0	0	0	0	0	0	0	0	0	0	0	0	0	0	0	0.00177746	0	0	0	0	0	0	0	0	0	0	0	0	0	0.00157134	0	0	0	0	0	0	0	0	0	0	0	0	0
1774	<1110111001101>	6.72891e-05	0	#DIV/0!	0	0	0	0.000691563	0	0	0	0	0	0	0	0	0	0	0	0	0	0	0	0	0	0.002	0	0	0	0	0	0	0	0	0	0	0	0	0	0	0	0	0	0	0	0	0	0	0
1775	<1110111001110>	9.03755e-05	2.30431e-05	3.92202	0	0	0	0	0	0	0	0	0	0	0	0	0.00131984	0	0	0	0	0	0	0.000906208	0	0	0	0	0	0	0	0	0	0	0	0	0.000773395	0	0	0.000615574	0	0	0	0	0	0	0	0	0.00114811
1776	<1110111010101>	0	4.48234e-05	0	0	0	0	0	0	0	0	0	0	0	0	0	0	0	0	0	0	0	0	0	0	0	0	0	0	0	0	0	0	0	0	0	0	0	0	0	0	0	0	0	0	0	0	0	0
1777	<1110111011010>	2.42248e-05	0	#DIV/0!	0	0	0	0	0	0	0	0	0	0	0	0	0	0	0	0	0	0	0	0	0	0	0	0	0	0	0	0	0	0	0	0	0	0	0	0	0	0.000968992	0	0	0	0	0	0	0
1778	<1110111011100>	4.24261e-05	5.91565e-05	0.717185	0	0	0	0	0	0	0	0	0	0	0	0	0	0	0	0	0	0	0	0	0	0	0	0	0	0	0	0	0	0	0	0	0	0.00108147	0	0.000615574	0	0	0	0	0	0	0	0	0
1779	<1110111100011>	0.000247142	1.70511e-05	14.4942	0	0	0	0	0	0	0	0	0	0	0	0	0	0	0	0	0	0	0	0	0	0	0.00219106	0	0	0	0	0	0	0	0	0	0.00348028	0	0.00421433	0	0	0	0	0	0	0	0	0	0.00172216
1780	<1110111101010>	8.94988e-05	0	#DIV/0!	0	0	0	0	0	0	0	0	0	0	0	0	0	0	0	0	0	0	0	0	0	0	0	0	0	0	0	0	0	0	0	0	0	0	0	0	0	0	0.00357995	0	0	0	0	0	0
1781	<1110111101100>	2.43427e-05	7.39206e-05	0.329309	0	0	0	0	0	0	0	0	0	0.00097371	0	0	0	0	0	0	0	0	0	0	0	0	0	0	0	0	0	0	0	0	0	0	0	0	0	0	0	0	0	0	0	0	0	0	0
1782	<1110111110100>	8.49044e-05	8.32716e-06	10.1961	0	0	0	0	0	0	0	0	0	0	0	0	0	0	0	0	0	0	0	0	0	0	0	0	0	0	0	0	0	0.00242718	0	0	0	0	0	0	0	0.000968992	0	0	0	0	0	0	0
1783	<1110111111000>	2.56016e-05	1.08208e-05	2.36598	0	0	0	0	0	0	0	0	0	0	0	0	0	0	0	0	0	0	0	0	0	0	0	0	0	0	0	0	0	0	0	0	0	0	0	0	0	0	0	0.00102407	0	0	0	0	0
1784	<1111000011111>	0.00107807	1.18646e-05	90.8643	0	0	0	0.00138313	0	0	0	0	0	0	0	0	0	0	0	0	0	0.00106648	0	0	0.00652025	0	0	0	0.0114787	0.00193986	0	0	0	0	0.00264131	0.00502828	0	0	0	0.00769468	0	0	0.00536993	0	0	0	0	0	0
1785	<1111000101111>	5.6844e-05	0	#DIV/0!	0	0	0	0	0	0	0	0	0	0	0.00227376	0	0	0	0	0	0	0	0	0	0	0	0	0	0	0	0	0	0	0	0	0	0	0	0	0	0	0	0	0	0	0	0	0	0
1786	<1111000111011>	1.53894e-05	0	#DIV/0!	0	0	0	0	0	0	0	0	0	0	0	0	0	0	0	0	0	0	0	0	0	0	0	0	0	0	0	0	0	0	0	0	0	0	0	0.000615574	0	0	0	0	0	0	0	0	0
1787	<1111000111110>	0.000117344	0	#DIV/0!	0	0	0	0	0	0	0	0	0	0	0	0	0	0	0	0	0	0	0	0	0	0	0	0	0	0	0	0	0	0	0	0	0	0.00108147	0.00361228	0	0	0	0	0	0	0	0	0	0
1788	<1111001001111>	0.000101366	2.48952e-05	4.07172	0	0	0.00136861	0	0	0	0	0	0	0	0	0	0.000879894	0	0	0	0	0	0	0	0	0	0	0	0	0	0	0	0	0	0	0	0	0	0.00180614	0	0	0	0	0	0	0	0	0	0
1789	<1111010001111>	5.64949e-05	0	#DIV/0!	0	0	0	0	0	0	0	0	0	0	0	0	0	0	0	0	0	0.00106648	0	0	0	0	0	0	0	0	0	0	0	0	0	0	0	0	0	0	0	0	0.00119332	0	0	0	0	0	0
1790	<1111010011011>	6.0562e-05	0	#DIV/0!	0	0	0	0	0	0	0	0	0	0	0	0	0	0	0	0	0	0	0	0	0	0	0	0	0	0	0	0	0	0	0	0	0	0	0	0	0	0.00242248	0	0	0	0	0	0	0
1791	<1111010011110>	0	1.21187e-05	0	0	0	0	0	0	0	0	0	0	0	0	0	0	0	0	0	0	0	0	0	0	0	0	0	0	0	0	0	0	0	0	0	0	0	0	0	0	0	0	0	0	0	0	0	0
1792	<1111010100111>	3.45781e-05	0	#DIV/0!	0	0	0	0.00138313	0	0	0	0	0	0	0	0	0	0	0	0	0	0	0	0	0	0	0	0	0	0	0	0	0	0	0	0	0	0	0	0	0	0	0	0	0	0	0	0	0
1793	<1111010111100>	2.04666e-05	0	#DIV/0!	0	0	0	0	0	0	0	0	0	0	0	0	0	0	0	0	0	0	0	0	0	0	0	0	0	0	0	0	0	0	0	0	0	0	0	0	0.000818666	0	0	0	0	0	0	0	0
1794	<1111011001101>	0	1.55432e-05	0	0	0	0	0	0	0	0	0	0	0	0	0	0	0	0	0	0	0	0	0	0	0	0	0	0	0	0	0	0	0	0	0	0	0	0	0	0	0	0	0	0	0	0	0	0
1795	<1111011001110>	3.63725e-05	0	#DIV/0!	0	0	0	0	0	0	0	0	0	0	0	0	0	0	0	0	0	0	0	0	0	0	0	0	0	0.0014549	0	0	0	0	0	0	0	0	0	0	0	0	0	0	0	0	0	0	0
1796	<1111011010110>	2.42483e-05	0	#DIV/0!	0	0	0	0	0	0	0	0	0	0	0	0	0	0	0	0	0	0	0	0	0	0	0	0	0	0.000969932	0	0	0	0	0	0	0	0	0	0	0	0	0	0	0	0	0	0	0
1797	<1111011100110>	7.52559e-05	0	#DIV/0!	0	0	0	0	0	0	0	0	0	0	0	0	0	0	0	0	0	0	0	0	0	0	0	0	0	0	0	0	0	0	0	0	0	0	0.00301023	0	0	0	0	0	0	0	0	0	0
1798	<1111011101010>	2.04666e-05	0	#DIV/0!	0	0	0	0	0	0	0	0	0	0	0	0	0	0	0	0	0	0	0	0	0	0	0	0	0	0	0	0	0	0	0	0	0	0	0	0	0.000818666	0	0	0	0	0	0	0	0
1799	<1111100001111>	0.000291568	2.42374e-05	12.0297	0	0	0	0	0	0	0	0	0.00565428	0	0	0	0	0	0.000934143	0	0	0	0	0	0	0	0	0	0	0	0	0	0	0	0	0.00251414	0	0	0	0	0	0	0	0.00256016	0	0	0	0	0
1800	<1111100010111>	4.86961e-05	0	#DIV/0!	0	0	0	0.000691563	0	0	0	0	0	0	0	0	0	0	0	0	0	0	0.00125628	0	0	0	0	0	0	0	0	0	0	0	0	0	0	0	0	0	0	0	0	0	0	0	0	0	0
1801	<1111100011011>	2.42483e-05	0	#DIV/0!	0	0	0	0	0	0	0	0	0	0	0	0	0	0	0	0	0	0	0	0	0	0	0	0	0	0.000969932	0	0	0	0	0	0	0	0	0	0	0	0	0	0	0	0	0	0	0
1802	<1111100011110>	3.49564e-05	0	#DIV/0!	0	0	0	0	0.000677277	0	0	0	0	0	0	0	0	0	0	0	0	0	0	0	0	0	0	0	0	0	0	0	0	0	0	0	0	0.000720981	0	0	0	0	0	0	0	0	0	0	0
1803	<1111100100111>	5.64589e-05	0	#DIV/0!	0	0	0	0	0	0	0	0	0	0	0	0	0	0	0	0	0	0	0	0	0	0	0	0	0	0	0.00225836	0	0	0	0	0	0	0	0	0	0	0	0	0	0	0	0	0	0
1804	<1111100111100>	0	1.70218e-05	0	0	0	0	0	0	0	0	0	0	0	0	0	0	0	0	0	0	0	0	0	0	0	0	0	0	0	0	0	0	0	0	0	0	0	0	0	0	0	0	0	0	0	0	0	0
1805	<1111101000111>	0.000132242	0	#DIV/0!	0	0	0	0	0	0	0	0	0	0	0	0	0	0	0	0	0	0	0	0	0	0	0.00262927	0	0	0	0	0	0	0.00145631	0	0	0	0	0.00120409	0	0	0	0	0	0	0	0	0	0
1806	<1111101001101>	0	6.93347e-06	0	0	0	0	0	0	0	0	0	0	0	0	0	0	0	0	0	0	0	0	0	0	0	0	0	0	0	0	0	0	0	0	0	0	0	0	0	0	0	0	0	0	0	0	0	0
1807	<1111101011100>	0.000110497	0	#DIV/0!	0	0	0	0	0	0	0	0	0	0	0	0.00441989	0	0	0	0	0	0	0	0	0	0	0	0	0	0	0	0	0	0	0	0	0	0	0	0	0	0	0	0	0	0	0	0	0
1808	<1111101101100>	2.06271e-05	0	#DIV/0!	0	0	0	0	0	0	0	0.000825083	0	0	0	0	0	0	0	0	0	0	0	0	0	0	0	0	0	0	0	0	0	0	0	0	0	0	0	0	0	0	0	0	0	0	0	0	0
1809	<1111101110100>	0	1.77969e-05	0	0	0	0	0	0	0	0	0	0	0	0	0	0	0	0	0	0	0	0	0	0	0	0	0	0	0	0	0	0	0	0	0	0	0	0	0	0	0	0	0	0	0	0	0	0
1810	<1111101111000>	0	1.0803e-05	0	0	0	0	0	0	0	0	0	0	0	0	0	0	0	0	0	0	0	0	0	0	0	0	0	0	0	0	0	0	0	0	0	0	0	0	0	0	0	0	0	0	0	0	0	0
1811	<1111110001110>	0	2.84234e-05	0	0	0	0	0	0	0	0	0	0	0	0	0	0	0	0	0	0	0	0	0	0	0	0	0	0	0	0	0	0	0	0	0	0	0	0	0	0	0	0	0	0	0	0	0	0
1812	<1111110011100>	0	1.43805e-05	0	0	0	0	0	0	0	0	0	0	0	0	0	0	0	0	0	0	0	0	0	0	0	0	0	0	0	0	0	0	0	0	0	0	0	0	0	0	0	0	0	0	0	0	0	0
1813	<1111110100011>	0	2.4459e-05	0	0	0	0	0	0	0	0	0	0	0	0	0	0	0	0	0	0	0	0	0	0	0	0	0	0	0	0	0	0	0	0	0	0	0	0	0	0	0	0	0	0	0	0	0	0
1814	<1111110111000>	0	9.46557e-06	0	0	0	0	0	0	0	0	0	0	0	0	0	0	0	0	0	0	0	0	0	0	0	0	0	0	0	0	0	0	0	0	0	0	0	0	0	0	0	0	0	0	0	0	0	0
1815	<1111111000011>	2.19106e-05	0	#DIV/0!	0	0	0	0	0	0	0	0	0	0	0	0	0	0	0	0	0	0	0	0	0	0	0.000876424	0	0	0	0	0	0	0	0	0	0	0	0	0	0	0	0	0	0	0	0	0	0
1816	<1111111000110>	0.000113296	3.23985e-05	3.49694	0	0	0	0	0.00203183	0	0	0	0	0	0	0	0	0	0	0	0	0	0	0	0	0.0025	0	0	0	0	0	0	0	0	0	0	0	0	0	0	0	0	0	0	0	0	0	0	0
1817	<1111111001010>	6.09162e-05	1.46754e-05	4.15091	0	0.00243665	0	0	0	0	0	0	0	0	0	0	0	0	0	0	0	0	0	0	0	0	0	0	0	0	0	0	0	0	0	0	0	0	0	0	0	0	0	0	0	0	0	0	0
1818	<1111111001100>	8.37636e-05	2.17413e-05	3.85274	0	0	0	0	0	0	0	0	0	0	0	0	0	0	0	0	0	0	0	0	0	0	0	0	0	0	0	0	0	0.00242718	0	0	0	0	0	0.000923361	0	0	0	0	0	0	0	0	0
1819	<1111111011000>	0	9.19133e-05	0	0	0	0	0	0	0	0	0	0	0	0	0	0	0	0	0	0	0	0	0	0	0	0	0	0	0	0	0	0	0	0	0	0	0	0	0	0	0	0	0	0	0	0	0	0
1820	<1111111100001>	1.80245e-05	0	#DIV/0!	0	0	0	0	0	0	0	0	0	0	0	0	0	0	0	0	0	0	0	0	0	0	0	0	0	0	0	0	0	0	0	0	0	0.000720981	0	0	0	0	0	0	0	0	0	0	0
1821	<1111111100100>	2.25836e-05	1.28668e-05	1.75518	0	0	0	0	0	0	0	0	0	0	0	0	0	0	0	0	0	0	0	0	0	0	0	0	0	0	0.000903342	0	0	0	0	0	0	0	0	0	0	0	0	0	0	0	0	0	0
1822	<1111111101000>	0	3.05398e-05	0	0	0	0	0	0	0	0	0	0	0	0	0	0	0	0	0	0	0	0	0	0	0	0	0	0	0	0	0	0	0	0	0	0	0	0	0	0	0	0	0	0	0	0	0	0
1823	<1111111110000>	0	6.64701e-05	0	0	0	0	0	0	0	0	0	0	0	0	0	0	0	0	0	0	0	0	0	0	0	0	0	0	0	0	0	0	0	0	0	0	0	0	0	0	0	0	0	0	0	0	0	0
1824	<0001111111111>	0.00200449	0.000367872	5.44887	0.00100705	0.00389864	0.00410584	0.00449516	0	0.0046811	0	0	0.00282714	0	0.00363802	0	0.00263968	0.00659196	0.00607193	0.00100705	0	0.000710985	0.00251256	0.000906208	0.000686342	0.004	0.00438212	0.00494505	0	0.000969932	0.00406504	0	0.00556399	0	0	0	0.00386698	0.00144196	0.00301023	0.00215451	0	0	0	0	0	0	0	0	0
1825	<0010111111111>	0.00978782	0.00141162	6.93377	0.00570661	0.00925926	0.00410584	0.011065	0.00914324	0.00877706	0.00904977	0.00618812	0.016559	0.0155794	0	0.0187845	0.0215574	0.0191167	0.013078	0.00453172	0.00218436	0.00782083	0.00502513	0.000906208	0.0150995	0.0135	0.0135846	0.0120879	0.0114787	0.00484966	0.00496838	0.0118064	0.0156803	0.00242718	0.010037	0.00565682	0.0181748	0.00720981	0.00481638	0.00861804	0.0176013	0.0125969	0.00417661	0.00870456	0	0	0.00651769	0.00758653	0.00631458
1826	<0011011111111>	0.000456789	0.000100876	4.52823	0.00335683	0.000974659	0	0	0	0	0	0	0	0	0.00136426	0.00331492	0	0.00131839	0	0	0.000873744	0	0	0	0	0	0	0	0	0.000969932	0	0.00118064	0	0	0.00105652	0	0	0	0.00240819	0	0	0.00145349	0	0	0	0	0	0	0.00344432
1827	<0011101111111>	0.00211733	0.000564896	3.74817	0.000671366	0	0.00912409	0.000691563	0.000677277	0	0	0	0	0.00584226	0.00818554	0.00220994	0.00571931	0.00725115	0	0	0.0030581	0	0	0	0	0.001	0	0.0032967	0	0.0029098	0.00542005	0.00118064	0.00151745	0.000970874	0.0042261	0	0	0.00288392	0.00541842	0	0.00613999	0.00629845	0	0	0	0	0.00418994	0	0.00287026
1828	<0011110111111>	0.00198547	0.000225223	8.81558	0	0	0.00547445	0	0	0.00643651	0	0	0.00363489	0	0	0.00220994	0.000879894	0.00263678	0	0.00100705	0.000873744	0.00284394	0	0	0	0.009	0	0.0010989	0.00472654	0.000969932	0.0063234	0	0.00708144	0	0.00475436	0.00565682	0.000773395	0	0.00120409	0.00892582	0	0.00290698	0	0	0	0	0.0018622	0.000948317	0
1829	<0011111011111>	0.00348678	0.000491083	7.10019	0.00302115	0	0.00319343	0.0038036	0	0	0.00180995	0.00330033	0.00848142	0.00146056	0.00363802	0.00662983	0.00307963	0.0171391	0.00373657	0	0.000873744	0	0	0.00135931	0	0.0055	0.0131464	0.00714286	0.00675219	0	0.00406504	0	0.00202327	0	0.0042261	0.00377121	0.00154679	0.00720981	0.00301023	0.00677131	0	0.00484496	0.00178998	0.00614439	0	0	0.00418994	0	0.00229621
1830	<0011111101111>	0.00214761	0.000301265	7.12863	0.00335683	0.00438596	0.000912409	0.00518672	0	0.00117028	0	0	0	0.00632911	0.00363802	0	0.00219974	0.00131839	0.00280243	0.00453172	0	0	0	0.00362483	0.00102951	0	0	0	0	0.00484966	0.00406504	0.0094451	0.00404654	0	0.00105652	0.00345695	0.00348028	0.00108147	0	0.00123115	0.00204666	0.0106589	0	0	0	0	0	0.00189663	0.00229621
1831	<0011111110111>	0.000864779	0.00017997	4.80512	0	0.00438596	0.00273723	0	0.00270911	0	0.00180995	0	0	0.00097371	0	0	0.00175979	0	0	0	0	0	0	0	0	0	0	0.0043956	0.00675219	0.000969932	0	0.00118064	0	0	0	0.00188561	0	0	0	0	0	0	0.00298329	0.00204813	0	0	0	0	0
1832	<0011111111011>	0.000245436	0.000151595	1.61903	0	0	0.000912409	0	0	0	0	0	0	0	0.00181901	0	0	0	0	0	0.00524246	0	0	0	0	0	0	0	0	0	0	0	0	0	0	0	0	0	0	0.000615574	0.001228	0	0	0	0	0	0	0	0
1833	<0011111111101>	0.000335032	9.4225e-05	3.55566	0	0	0	0	0	0	0.00226244	0	0.0052504	0	0	0	0.000879894	0	0	0	0	0	0	0	0	0.001	0	0	0	0	0	0	0	0	0	0	0.00116009	0.000720981	0.00120409	0.000923361	0	0	0	0	0	0	0	0	0
1834	<0011111111110>	0.00114773	0.000346202	3.31522	0	0.000974659	0	0	0	0.00175541	0	0.00288779	0.00242326	0.00292113	0.00272851	0	0.000879894	0.00395517	0.000934143	0	0.000873744	0	0	0	0.000686342	0	0	0	0	0	0.00722674	0	0	0	0	0.00377121	0.000773395	0	0.00361228	0.0024623	0.000818666	0	0.00417661	0.00204813	0	0	0.00325885	0.000948317	0.00229621
1835	<0100111111111>	0.000389719	3.13608e-05	12.4269	0	0	0	0	0	0	0	0.00206271	0	0	0.00363802	0	0	0.00329598	0	0.00151057	0	0	0	0	0	0.004	0	0	0	0	0	0	0	0	0	0	0	0.00108147	0	0	0	0	0	0	0	0	0	0	0
1836	<0101011111111>	2.98329e-05	0	#DIV/0!	0	0	0	0	0	0	0	0	0	0	0	0	0	0	0	0	0	0	0	0	0	0	0	0	0	0	0	0	0	0	0	0	0	0	0	0	0	0	0.00119332	0	0	0	0	0	0
1837	<0101101111111>	0.000161371	3.63561e-05	4.43862	0	0	0	0	0	0	0.00226244	0	0	0	0	0	0	0.00131839	0.000934143	0	0	0	0	0	0	0	0	0	0	0.00193986	0	0	0	0	0	0	0	0	0	0	0	0	0	0	0	0	0	0	0
1838	<0101110111111>	0.000147955	1.43805e-05	10.2886	0	0	0	0	0	0	0	0	0	0	0	0	0	0	0	0	0	0	0	0	0	0	0.00438212	0	0	0	0	0	0	0	0	0	0	0	0	0	0	0	0	0.0015361	0	0	0	0	0
1839	<0101111011111>	2.42483e-05	5.60839e-05	0.432357	0	0	0	0	0	0	0	0	0	0	0	0	0	0	0	0	0	0	0	0	0	0	0	0	0	0.000969932	0	0	0	0	0	0	0	0	0	0	0	0	0	0	0	0	0.0018622	0	0
1840	<0101111101111>	0.000228733	0	#DIV/0!	0	0	0	0	0	0	0	0	0	0	0.00363802	0	0	0	0	0	0	0	0	0	0	0.0015	0	0	0	0	0	0.00118064	0	0	0	0	0	0	0	0	0.00163733	0	0.00119332	0	0	0	0	0	0
1841	<0101111110111>	7.6647e-05	0	#DIV/0!	0	0	0	0	0	0	0	0	0	0	0	0	0	0.00131839	0	0	0.00174749	0	0	0	0	0	0	0	0	0	0	0	0	0	0	0	0	0	0	0	0	0	0	0	0	0	0	0	0
1842	<0101111111110>	3.07e-05	0	#DIV/0!	0	0	0	0	0	0	0	0	0	0	0	0	0	0	0	0	0	0	0	0	0	0	0	0	0	0	0	0	0	0	0	0	0	0	0	0	0.001228	0	0	0	0	0	0	0	0
1843	<0110011111111>	0.000280472	4.54675e-05	6.16863	0	0	0	0	0	0	0	0	0	0	0.00227376	0	0	0	0	0.00151057	0.000873744	0	0	0	0.00102951	0	0	0	0	0	0	0	0.00252908	0	0	0	0	0	0	0.000615574	0	0	0.00238663	0	0	0	0	0	0
1844	<0110101111111>	0.000817153	8.39138e-05	9.738	0.00469956	0.00194932	0.00273723	0.00138313	0.00270911	0	0.00226244	0	0	0	0	0.00165746	0.000879894	0.00263678	0	0	0.000873744	0	0	0.00181242	0	0	0	0	0	0	0	0	0	0	0	0.00219987	0	0.00288392	0	0.00400123	0	0	0	0	0	0	0	0	0
1845	<0110110111111>	0.000388448	6.83921e-05	5.67973	0	0	0	0.00138313	0	0	0	0	0	0.00340798	0	0	0	0	0.00140121	0	0	0	0.00439698	0.00226552	0	0	0.000876424	0	0	0	0.00180668	0	0	0	0	0	0	0	0	0	0	0	0	0	0	0	0.00139665	0	0
1846	<0110111011111>	0.00051553	7.71372e-05	6.68329	0	0.00194932	0	0.000691563	0	0	0	0	0	0	0	0	0	0.00197759	0.00233536	0.00100705	0	0	0	0.000906208	0	0	0.000876424	0.00274725	0	0	0	0	0	0	0.00211305	0	0.00154679	0	0	0	0	0.00242248	0	0.00204813	0	0	0	0	0
1847	<0110111101111>	0.000644331	8.32152e-05	7.74295	0.00302115	0.00487329	0.00456204	0	0	0	0	0	0	0	0	0	0	0	0	0.00100705	0	0	0	0	0.00549073	0	0	0	0.00405132	0	0	0	0	0	0	0	0	0.000720981	0	0	0.00204666	0	0	0	0	0	0	0	0
1848	<0110111110111>	0.000218439	0	#DIV/0!	0	0	0	0	0	0	0	0.00330033	0	0	0	0	0	0	0	0	0	0	0	0.00543725	0	0	0	0	0	0	0	0	0	0	0	0	0	0	0	0	0	0	0	0	0	0	0	0	0
1849	<0110111111011>	0	3.37918e-05	0	0	0	0	0	0	0	0	0	0	0	0	0	0	0	0	0	0	0	0	0	0	0	0	0	0	0	0	0	0	0	0	0	0	0	0	0	0	0	0	0	0	0	0	0	0
1850	<0110111111101>	0	1.70511e-05	0	0	0	0	0	0	0	0	0	0	0	0	0	0	0	0	0	0	0	0	0	0	0	0	0	0	0	0	0	0	0	0	0	0	0	0	0	0	0	0	0	0	0	0	0	0.00172216
1851	<0110111111110>	0.000185285	2.05308e-05	9.02475	0.00234978	0	0	0	0	0	0	0	0	0	0	0	0	0	0.00140121	0	0	0	0	0	0	0.001	0	0	0	0	0	0	0	0.00145631	0	0	0	0	0.00120409	0	0	0	0	0	0	0	0	0	0
1852	<0111010111111>	5.65611e-05	0	#DIV/0!	0	0	0	0	0	0	0.00226244	0	0	0	0	0	0	0	0	0	0	0	0	0	0	0	0	0	0	0	0	0	0	0	0	0	0	0	0	0	0	0	0	0	0	0	0	0	0
1853	<0111011011111>	6.29406e-05	1.12639e-05	5.5878	0	0	0	0	0	0	0	0	0	0	0	0	0	0	0	0.00251762	0	0	0	0	0	0	0	0	0	0	0	0	0	0	0	0	0	0	0	0	0	0	0	0	0	0	0	0	0
1854	<0111011101111>	2.70368e-05	0	#DIV/0!	0	0	0	0	0	0	0	0	0	0	0	0	0	0	0	0	0	0	0	0	0	0	0	0	0	0	0	0	0	0	0	0	0	0.00108147	0	0	0	0	0	0	0	0	0	0	0
1855	<0111011111110>	2.64131e-05	0	#DIV/0!	0	0	0	0	0	0	0	0	0	0	0	0	0	0	0	0	0	0	0	0	0	0	0	0	0	0	0	0	0	0	0.00105652	0	0	0	0	0	0	0	0	0	0	0	0	0	0
1856	<0111100111111>	0.000368118	0	#DIV/0!	0.00268546	0	0	0.000691563	0	0	0	0.000825083	0	0	0	0	0.000879894	0	0	0	0	0	0	0	0	0	0	0	0	0	0.00451671	0	0	0	0	0	0	0	0	0.00307787	0	0	0	0.00204813	0	0	0	0	0
1857	<0111101011111>	0.000378717	0.000118422	3.19802	0	0.00341131	0	0	0	0	0	0	0	0	0	0	0.00219974	0	0	0	0.00174749	0	0	0	0	0	0	0	0	0.0029098	0	0	0	0	0	0	0.00232019	0	0	0	0	0	0	0.00256016	0	0	0	0	0.00344432
1858	<0111101110111>	7.21036e-05	0	#DIV/0!	0	0	0	0	0	0	0	0	0	0	0	0	0	0	0	0	0	0	0	0	0.000686342	0	0	0.0021978	0	0	0	0	0	0	0	0	0	0	0	0	0	0	0	0	0	0	0	0	0
1859	<0111101111101>	0	1.73337e-05	0	0	0	0	0	0	0	0	0	0	0	0	0	0	0	0	0	0	0	0	0	0	0	0	0	0	0	0	0	0	0	0	0	0	0	0	0	0	0	0	0	0	0	0	0	0
1860	<0111101111110>	0.000262249	0	#DIV/0!	0	0	0	0	0	0	0	0	0	0	0	0	0	0	0	0	0	0	0	0	0	0	0	0.00659341	0	0	0	0	0	0	0	0	0	0	0	0.00307787	0.000818666	0	0	0	0	0	0	0	0
1861	<0111110011111>	0.000595386	1.16757e-05	50.9936	0	0	0	0.00138313	0	0	0	0	0.000807754	0	0	0.00607735	0.00307963	0	0	0.0020141	0	0	0	0	0	0.001	0.00306748	0	0	0	0	0	0	0	0.00105652	0	0	0	0	0	0	0.00532946	0	0	0	0	0	0	0
1862	<0111110101111>	0.000217142	0	#DIV/0!	0	0	0	0	0	0	0	0	0	0	0	0	0	0	0	0	0	0	0	0	0	0	0	0	0.00675219	0	0	0	0	0	0	0	0.00193349	0	0	0	0	0	0	0	0	0	0	0	0
1863	<0111110110111>	2.43665e-05	0	#DIV/0!	0	0.000974659	0	0	0	0	0	0	0	0	0	0	0	0	0	0	0	0	0	0	0	0	0	0	0	0	0	0	0	0	0	0	0	0	0	0	0	0	0	0	0	0	0	0	0
1864	<0111110111110>	6.06671e-05	2.81598e-05	2.15439	0	0	0	0	0	0	0	0	0	0	0	0	0.000879894	0	0	0	0	0	0	0	0	0	0	0	0	0	0	0	0	0	0	0	0.00154679	0	0	0	0	0	0	0	0	0	0	0	0
1865	<0111111001111>	0.000352286	7.98566e-05	4.41148	0	0	0	0	0.00338639	0	0	0.000825083	0.000807754	0	0	0.00165746	0.00175979	0	0	0	0	0	0	0.00271862	0	0	0	0	0	0	0	0	0	0	0	0	0.000773395	0.00216294	0	0	0	0	0	0	0	0	0	0	0
1866	<0111111010111>	6.6042e-05	4.25118e-05	1.5535	0	0	0	0	0	0	0	0	0	0	0	0	0	0	0.00186829	0	0	0	0	0	0	0	0	0	0	0	0	0	0	0	0	0	0.000773395	0	0	0	0	0	0	0	0	0	0	0	0
1867	<0111111011101>	0	5.13344e-05	0	0	0	0	0	0	0	0	0	0	0	0	0	0	0	0	0	0	0	0	0	0	0	0	0	0	0	0	0	0	0	0	0	0	0	0	0	0	0	0	0	0	0	0	0	0
1868	<0111111011110>	3.29598e-05	2.84185e-05	1.1598	0	0	0	0	0	0	0	0	0	0	0	0	0	0.00131839	0	0	0	0	0	0	0	0	0	0	0	0	0	0	0	0	0	0	0	0	0	0	0	0	0	0	0	0	0	0	0.00287026
1869	<0111111100111>	0	1.2525e-05	0	0	0	0	0	0	0	0	0	0	0	0	0	0	0	0	0	0	0	0	0	0	0	0	0	0	0	0	0	0	0	0	0	0	0	0	0	0	0	0	0	0	0	0	0	0
1870	<0111111101011>	0.000119583	0	#DIV/0!	0	0	0	0	0	0	0	0	0	0	0	0	0	0	0	0	0	0	0	0	0.00171585	0	0.00306748	0	0	0	0	0	0	0	0	0	0	0	0	0	0	0	0	0	0	0	0	0	0
1871	<0111111101101>	6.13999e-05	0	#DIV/0!	0	0	0	0	0	0	0	0	0	0	0	0	0	0	0	0	0	0	0	0	0	0	0	0	0	0	0	0	0	0	0	0	0	0	0	0	0.002456	0	0	0	0	0	0	0	0
1872	<0111111101110>	0.000122219	6.93347e-06	17.6274	0	0	0	0	0.00406366	0	0	0.000825083	0	0	0	0	0	0	0	0	0	0	0	0	0	0	0	0	0	0	0	0	0	0	0	0	0	0	0	0	0	0	0	0	0	0	0	0	0
1873	<0111111110110>	4.87329e-05	0	#DIV/0!	0	0.00194932	0	0	0	0	0	0	0	0	0	0	0	0	0	0	0	0	0	0	0	0	0	0	0	0	0	0	0	0	0	0	0	0	0	0	0	0	0	0	0	0	0	0	0
1874	<0111111111001>	0	9.2188e-06	0	0	0	0	0	0	0	0	0	0	0	0	0	0	0	0	0	0	0	0	0	0	0	0	0	0	0	0	0	0	0	0	0	0	0	0	0	0	0	0	0	0	0	0.000931099	0	0
1875	<0111111111100>	7.46011e-05	0.000120106	0.621129	0	0	0	0	0	0	0	0	0	0	0	0	0	0	0	0	0.000873744	0	0	0.000906208	0	0	0	0	0	0	0	0	0	0	0	0	0	0	0.00120409	0	0	0	0	0	0	0	0	0	0
1876	<1000111111111>	0.00377505	0.000392413	9.6201	0	0.00633528	0.00410584	0	0.00169319	0	0.00633484	0.0119637	0	0.00194742	0.00454752	0.00607735	0.00615926	0.00527357	0.00420364	0.00100705	0.0109218	0.00995379	0.0125628	0.00860897	0.0024022	0	0.00306748	0.00384615	0	0.00630456	0.00135501	0.00531287	0.00354072	0	0.00211305	0.00597109	0.00386698	0.00144196	0	0.000615574	0	0.00145349	0.00596659	0.00204813	0	0	0	0	0.00229621
1877	<1001011111111>	0.000113056	6.24537e-05	1.81024	0	0.00194932	0	0.000691563	0.000677277	0	0	0	0	0	0	0	0	0	0	0	0	0	0	0	0	0	0	0	0	0	0	0	0	0	0	0	0	0	0.00120409	0	0	0	0	0	0	0	0	0	0
1878	<1001101111111>	0.000773018	3.45646e-05	22.3644	0	0.000974659	0.00456204	0	0	0	0.00271493	0	0	0.00097371	0	0.00110497	0	0	0.00233536	0	0	0	0	0	0	0	0	0.0010989	0	0	0	0.00118064	0	0	0.00316957	0	0	0	0	0.00307787	0.000818666	0.00532946	0.00357995	0	0	0	0	0	0.00172216
1879	<1001110111111>	0.000619782	7.63362e-05	8.11912	0.00369251	0.00146199	0	0	0	0	0	0	0	0	0	0	0	0.00131839	0	0.00251762	0	0	0	0	0	0	0.00438212	0.0010989	0	0	0	0.00354191	0	0	0	0.000942803	0.00348028	0	0	0	0.000818666	0	0	0.0015361	0	0	0	0	0
1880	<1001111011111>	0.000593904	0.000119523	4.96897	0	0	0	0	0	0.0046811	0	0	0	0	0	0.00165746	0.00395952	0	0	0	0	0.00177746	0	0	0	0	0	0	0	0	0	0	0	0.00242718	0	0.00251414	0	0	0	0.00215451	0	0.00339147	0.00119332	0	0	0	0	0	0
1881	<1001111101111>	0.000415812	6.87277e-05	6.05015	0	0.000974659	0	0	0	0	0	0	0	0.00389484	0	0	0	0.00131839	0	0	0	0	0	0	0	0	0	0.00549451	0	0.00193986	0	0	0	0	0	0	0	0	0.00301023	0	0	0	0	0	0	0	0	0	0.00459242
1882	<1001111110111>	0.000116479	4.4743e-05	2.6033	0	0	0	0	0.00372503	0	0	0	0	0	0	0	0	0	0.000934143	0	0	0	0	0	0	0	0	0	0	0	0	0	0	0	0	0	0	0	0	0	0	0	0	0	0	0	0	0	0
1883	<1001111111011>	9.31091e-05	7.55512e-06	12.324	0	0	0	0	0	0	0	0.000825083	0.00201939	0	0	0	0.000879894	0	0	0	0	0	0	0	0	0	0	0	0	0	0	0	0	0	0	0	0	0	0	0	0	0	0	0	0	0	0	0	0
1884	<1001111111101>	8.55647e-05	1.16757e-05	7.32845	0	0	0	0	0	0	0	0	0	0	0	0	0	0	0.000934143	0	0	0.00248845	0	0	0	0	0	0	0	0	0	0	0	0	0	0	0	0	0	0	0	0	0	0	0	0	0	0	0
1885	<1001111111110>	0.000246829	0.000113722	2.17046	0	0.00194932	0	0	0	0	0	0	0	0	0	0	0	0	0.0032695	0	0	0	0	0.00362483	0.00102951	0	0	0	0	0	0	0	0	0	0	0	0	0	0	0	0	0	0	0	0	0	0	0	0.00114811
1886	<1010011111111>	0.00176254	0.000189076	9.3219	0	0	0.00228102	0.00276625	0	0.00234055	0	0.000825083	0	0	0.00636653	0.00220994	0.00395952	0.00593276	0.00420364	0.00855992	0	0	0	0	0	0.0045	0.00175285	0.0010989	0	0.000969932	0	0.00295159	0.00252908	0.00145631	0.00158479	0.00408548	0.00502707	0.000720981	0.00120409	0.000923361	0.001228	0	0	0.00102407	0	0	0	0	0
1887	<1010101111111>	0.00400508	0.000463918	8.63317	0	0	0.0132299	0.0038036	0	0	0.00316742	0.0049505	0.0125202	0.00584226	0.00636653	0.00441989	0.008359	0.00856955	0.00700607	0.00151057	0	0.000710985	0	0.00634345	0	0.0055	0.0035057	0.00274725	0	0.00581959	0.00542005	0.00472255	0.0060698	0.0101942	0.00105652	0.00659962	0.00386698	0.000720981	0.00240819	0.0024623	0.00450266	0.00678295	0	0.00102407	0	0	0	0.000948317	0.00688863
1888	<1010110111111>	0.00193216	0.000193917	9.96385	0	0.0112086	0.00456204	0.00138313	0	0.00234055	0	0.00288779	0.00121163	0.00340798	0	0.0038674	0.00307963	0.00395517	0.00467071	0	0	0	0	0.00226552	0	0.0015	0	0	0.00742741	0.000969932	0	0	0.00252908	0	0.00105652	0.00785669	0	0.00324441	0	0	0	0.00581395	0	0.00204813	0	0	0	0.00142248	0
1889	<1010111011111>	0.00456623	0.000756658	6.03473	0.0060423	0.00341131	0.00319343	0.00311203	0.00169319	0	0.000904977	0.00247525	0.00605816	0.0053554	0	0.0165746	0.00967884	0.00527357	0.00467071	0	0.00480559	0.00177746	0.00690955	0.00543725	0.00411805	0.004	0.00175285	0.00604396	0.0033761	0.00533463	0.00767841	0.00295159	0.0030349	0.000970874	0.0126783	0.0087995	0.00580046	0.00793079	0.00180614	0.00338566	0.00573066	0.00629845	0	0.00358423	0	0	0	0.00284495	0.00172216
1890	<1010111101111>	0.0034507	0.000261133	13.2143	0.00738503	0.000974659	0	0.00207469	0.000677277	0.00175541	0.00452489	0	0	0.00778968	0.00773079	0.00441989	0.00615926	0.00461437	0.00420364	0.00302115	0.00567934	0.00391042	0.00125628	0	0	0.0015	0	0.0043956	0.00270088	0	0.00496838	0.014758	0.00202327	0	0.00686741	0.00942803	0	0.00288392	0	0.00677131	0.0155546	0	0	0	0	0	0	0	0.00114811
1891	<1010111110111>	0.000695895	0.00010822	6.43039	0	0.00194932	0.00182482	0	0	0	0	0	0	0	0	0	0.00219974	0	0	0	0	0	0.00188442	0	0	0.003	0	0.00274725	0.00270088	0.000969932	0.00135501	0	0	0	0	0.00219987	0.00580046	0	0.00120409	0	0	0	0	0	0	0	0	0	0.00114811
1892	<1010111111011>	0.000422168	8.71312e-05	4.8452	0	0	0	0	0	0	0.00271493	0	0	0	0.000909504	0.00110497	0	0.00131839	0.000934143	0	0.00174749	0	0	0	0	0	0	0	0	0	0.000903342	0	0.00202327	0.00339806	0	0.000628536	0	0	0.00120409	0	0	0	0	0	0	0	0	0	0
1893	<1010111111101>	0.000381654	6.5291e-05	5.84543	0	0	0	0	0	0	0.00226244	0	0	0	0	0.00331492	0.00131984	0	0.00140121	0	0	0.00177746	0	0	0	0	0	0.00164835	0	0	0	0.00354191	0	0	0	0	0	0	0	0	0	0	0	0	0	0	0	0.00379327	0
1894	<1010111111110>	0.00184707	0.000433433	4.26148	0.000671366	0.00341131	0.00182482	0.00172891	0.00169319	0	0	0.00371287	0.00403877	0.0053554	0	0	0.008359	0	0.00280243	0.0020141	0	0	0.00125628	0	0	0.001	0.000876424	0.00659341	0.00202566	0.00387973	0.00225836	0	0	0.00291262	0.00105652	0.00408548	0	0.00180245	0.00180614	0.000923361	0.00327466	0	0.00298329	0.0015361	0	0	0.00232775	0	0.00114811
1895	<1011001111111>	0.000154979	0	#DIV/0!	0	0	0.00182482	0	0	0	0	0	0	0	0	0	0.00219974	0	0.00140121	0	0	0	0	0	0	0	0	0	0	0	0	0	0	0	0	0	0.000773395	0	0	0	0	0	0	0	0	0	0	0	0
1896	<1011010111111>	0.000495528	0.000125567	3.94633	0	0.00146199	0	0	0	0	0	0.00330033	0	0.00438169	0	0	0.00175979	0.00131839	0.00233536	0	0	0	0	0	0	0	0	0	0	0	0.00271003	0	0	0	0	0	0	0	0	0.000615574	0	0.00193798	0	0	0	0	0	0	0
1897	<1011011011111>	0.000389696	2.99139e-05	13.0272	0	0	0	0	0	0	0.00226244	0	0	0.00097371	0	0.00165746	0.000879894	0	0	0	0	0	0	0	0	0	0	0	0	0.000969932	0	0	0	0	0	0	0	0.00180245	0	0	0.00286533	0	0.00417661	0	0	0	0	0	0
1898	<1011011101111>	0.000275549	6.93347e-06	39.7419	0	0	0.00410584	0	0	0	0	0.00123762	0	0	0	0	0	0	0	0.00151057	0	0.000710985	0	0	0	0	0	0	0	0	0	0	0	0	0	0.00345695	0	0	0	0	0	0	0	0	0	0	0	0	0
1899	<1011011110111>	2.19974e-05	0	#DIV/0!	0	0	0	0	0	0	0	0	0	0	0	0	0.000879894	0	0	0	0	0	0	0	0	0	0	0	0	0	0	0	0	0	0	0	0	0	0	0	0	0	0	0	0	0	0	0	0
1900	<1011011111101>	0.00013512	0	#DIV/0!	0	0	0	0	0	0	0.00452489	0	0	0	0	0	0.000879894	0	0	0	0	0	0	0	0	0	0	0	0	0	0	0	0	0	0	0	0	0	0	0	0	0	0	0	0	0	0	0	0
1901	<1011011111110>	1.67842e-05	1.21187e-05	1.38498	0.000671366	0	0	0	0	0	0	0	0	0	0	0	0	0	0	0	0	0	0	0	0	0	0	0	0	0	0	0	0	0	0	0	0	0	0	0	0	0	0	0	0	0	0	0	0
1902	<1011100111111>	0.00110722	0.000252683	4.38185	0	0	0	0.00172891	0.00372503	0	0	0	0	0	0	0.00276243	0.00175979	0	0.00140121	0.00302115	0	0	0	0	0	0	0	0.0115385	0	0.00339476	0	0	0	0	0	0.00471402	0.00309358	0	0	0	0.00450266	0.00145349	0.00119332	0	0	0	0	0	0
1903	<1011101011111>	0.00241135	0.000245982	9.80297	0.0040282	0	0.00136861	0.00691563	0	0	0	0.0123762	0	0	0	0.00662983	0.00791905	0.0118655	0.006539	0.00654582	0	0	0	0	0.00205903	0	0	0.00494505	0	0.00339476	0	0.00177096	0.00354072	0.00485437	0.00369783	0.00377121	0.00116009	0	0	0	0	0	0	0.0030722	0	0	0	0	0
1904	<1011101101111>	0.000451465	7.23473e-05	6.24025	0	0.00341131	0	0	0	0	0	0	0	0.00292113	0	0	0.000879894	0	0	0	0	0.000710985	0	0	0	0	0	0	0	0	0.0031617	0	0	0	0	0.00157134	0	0	0.00361228	0	0	0	0.00178998	0	0	0	0	0	0
1905	<1011101110111>	7.3164e-05	1.73337e-05	4.22092	0	0	0	0	0	0	0	0	0	0	0	0	0.000879894	0	0	0	0	0	0	0	0	0	0	0	0	0	0	0	0	0	0	0	0	0	0	0	0.00204666	0	0	0	0	0	0	0	0
1906	<1011101111011>	5.26027e-05	0	#DIV/0!	0	0	0	0.00138313	0	0	0	0	0	0	0	0	0	0	0	0	0	0	0	0	0	0	0	0	0	0	0	0	0	0	0	0	0	0.000720981	0	0	0	0	0	0	0	0	0	0	0
1907	<1011101111101>	0.000135922	0	#DIV/0!	0	0	0	0.000691563	0	0	0	0	0	0	0	0	0	0	0.00280243	0	0	0.00106648	0	0	0	0	0.000876424	0	0	0	0	0	0	0	0	0	0	0	0	0	0	0	0	0	0	0	0	0	0
1908	<1011101111110>	0.000296197	0.000122496	2.41801	0	0.00194932	0	0	0.00372503	0	0	0	0	0	0	0.00441989	0.000879894	0	0	0	0.000873744	0	0	0	0	0	0	0	0	0	0	0	0	0	0	0	0	0	0	0	0	0	0	0	0	0	0	0	0
1909	<1011110011111>	0.00138345	0.000288874	4.78911	0	0.00194932	0	0	0	0	0	0	0.00242326	0	0	0.0038674	0.00351958	0.00263678	0	0	0	0	0	0	0.00205903	0	0.00482033	0.0021978	0.00742741	0	0.00542005	0.00236128	0.00151745	0.00631068	0	0	0.00425367	0.0036049	0	0	0	0.000968992	0	0	0	0	0	0.00426743	0.00287026
1910	<1011110101111>	0.000378363	1.00756e-05	37.5523	0	0	0.00364964	0	0	0	0	0	0	0	0	0.00110497	0	0.00131839	0	0	0	0	0	0	0	0	0	0	0	0	0.00135501	0	0	0	0.00264131	0.00219987	0	0	0	0	0.00286533	0	0	0	0	0	0	0	0
1911	<1011110110111>	0.000109097	4.07365e-05	2.67812	0.00436388	0	0	0	0	0	0	0	0	0	0	0	0	0	0	0	0	0	0	0	0	0	0	0	0	0	0	0	0	0	0	0	0	0	0	0	0	0	0	0	0	0	0	0	0
1912	<1011110111011>	7.61209e-05	4.23456e-05	1.79761	0	0	0	0	0	0	0	0	0	0	0	0.00110497	0	0	0	0	0	0	0	0	0	0	0	0	0	0.00193986	0	0	0	0	0	0	0	0	0	0	0	0	0	0	0	0	0	0	0
1913	<1011110111101>	0.000107117	6.56344e-05	1.63202	0	0	0	0	0	0	0	0	0	0	0	0	0	0	0.00186829	0	0	0	0.00125628	0	0	0	0	0	0	0	0	0	0	0	0	0	0.00116009	0	0	0	0	0	0	0	0	0	0	0.00426743	0
1914	<1011110111110>	0.000249024	5.74884e-05	4.33173	0	0	0	0.00103734	0	0	0	0	0	0	0	0	0.000879894	0	0.00140121	0	0	0.00106648	0	0	0	0	0	0	0	0.0014549	0	0	0.00252908	0	0	0	0.000773395	0	0	0	0.000818666	0	0	0	0	0	0	0	0
1915	<1011111001111>	0.00176584	0.000413252	4.27303	0	0	0.00501825	0.00276625	0.00575686	0	0	0.00453795	0.000807754	0.00243427	0.00363802	0.00552486	0	0.00593276	0	0	0	0.00568788	0.00251256	0	0	0.0035	0	0	0	0.00242483	0.00361337	0.00472255	0.00354072	0.00339806	0.00264131	0.000628536	0.00154679	0	0	0	0	0	0	0	0	0	0.00139665	0	0.00401837
1916	<1011111010111>	8.48691e-05	1.04002e-05	8.16033	0	0	0	0	0	0	0	0	0	0	0	0	0	0	0	0	0	0	0	0	0	0	0	0	0	0.00339476	0	0	0	0	0	0	0	0	0	0	0	0	0	0	0	0	0	0	0
1917	<1011111011011>	0.000255726	1.21187e-05	21.1017	0	0	0	0.000691563	0	0	0	0	0	0	0.00318327	0	0	0	0.000934143	0	0	0	0	0	0	0	0	0	0	0	0.00542005	0	0	0	0	0	0	0	0	0	0	0	0	0	0	0	0	0	0
1918	<1011111011101>	8.18519e-05	1.43195e-05	5.71611	0	0	0	0	0	0	0	0	0	0	0	0.00110497	0	0	0	0	0	0	0	0	0	0	0	0	0.00135044	0	0	0	0	0	0	0	0	0	0	0	0.000818666	0	0	0	0	0	0	0	0
1919	<1011111011110>	0.000629985	0.000150354	4.19	0	0	0	0.00103734	0	0	0	0	0	0	0.000909504	0.00110497	0	0	0.00140121	0.0020141	0	0.00106648	0	0	0	0	0.0035057	0	0.0033761	0.00242483	0	0.00590319	0	0	0	0	0	0	0	0	0.002456	0	0	0	0	0	0	0	0
1920	<1011111100111>	0.000495404	1.68959e-05	29.321	0	0	0	0	0	0	0	0.00247525	0	0	0	0	0	0	0	0	0	0.00426591	0	0	0	0	0	0	0	0.0014549	0	0	0.00455235	0	0	0	0	0	0	0.000923361	0	0	0	0.00614439	0	0	0	0	0
1921	<1011111101011>	0.000141321	0	#DIV/0!	0	0	0	0	0	0	0	0	0	0	0	0	0	0	0	0.0020141	0	0	0	0	0	0	0	0	0	0	0	0	0	0	0	0	0.000773395	0	0	0	0.00286533	0	0	0	0	0	0	0	0
1922	<1011111101101>	4.67071e-05	2.15708e-05	2.1653	0	0	0	0	0	0	0	0	0	0	0	0	0	0	0.00186829	0	0	0	0	0	0	0	0	0	0	0	0	0	0	0	0	0	0	0	0	0	0	0	0	0	0	0	0	0	0
1923	<1011111101110>	0.000261894	9.20187e-05	2.84609	0	0	0	0	0	0	0	0.00247525	0	0	0	0.00165746	0	0	0.00233536	0	0	0.000710985	0	0	0	0	0	0.0032967	0	0	0	0	0	0	0	0	0	0	0	0	0	0	0	0	0	0	0	0	0
1924	<1011111110011>	0.0001092	0	#DIV/0!	0	0	0	0	0	0	0	0	0	0	0	0	0	0	0	0	0	0	0	0	0	0	0	0	0	0.000969932	0	0	0	0.00339806	0	0	0	0	0	0	0	0	0	0	0	0	0	0	0
1925	<1011111110101>	0.000101592	0	#DIV/0!	0	0	0	0	0.00406366	0	0	0	0	0	0	0	0	0	0	0	0	0	0	0	0	0	0	0	0	0	0	0	0	0	0	0	0	0	0	0	0	0	0	0	0	0	0	0	0
1926	<1011111110110>	5.1839e-05	9.38927e-06	5.52109	0	0.000974659	0	0	0	0	0	0	0	0	0	0	0	0	0	0	0	0	0	0	0	0	0	0.0010989	0	0	0	0	0	0	0	0	0	0	0	0	0	0	0	0	0	0	0	0.000948317	0
1927	<1011111111001>	3.92835e-05	0	#DIV/0!	0	0	0	0	0	0	0	0	0	0	0	0	0	0	0	0	0	0	0	0	0	0	0	0	0	0	0	0	0	0	0	0.00157134	0	0	0	0	0	0	0	0	0	0	0	0	0
1928	<1011111111010>	4.70868e-05	0	#DIV/0!	0.00100705	0	0	0	0	0	0	0	0	0	0	0	0	0	0	0	0	0	0	0	0	0	0.000876424	0	0	0	0	0	0	0	0	0	0	0	0	0	0	0	0	0	0	0	0	0	0
1929	<1011111111100>	0.00141459	0.00171342	0.825595	0.00167842	0	0.00182482	0.00242047	0	0.00351083	0.00361991	0.00371287	0	0.00194742	0.00272851	0	0.00175979	0.00131839	0	0.00100705	0.000873744	0.00177746	0	0.000906208	0.00171585	0.0015	0.00394391	0	0.00202566	0.000969932	0.00225836	0	0	0.000970874	0.0042261	0.000628536	0	0.00216294	0.00361228	0.00123115	0.001228	0	0	0.00102407	0	0	0.00931099	0.00806069	0.00803674
1930	<1100011111111>	0.000473329	2.87605e-05	16.4576	0	0	0	0.000691563	0	0	0.00271493	0	0.000807754	0	0	0	0	0	0	0	0	0.00497689	0	0	0	0	0	0	0.00202566	0.00339476	0	0	0	0	0	0	0.00309358	0	0	0	0.001228	0	0	0	0	0	0	0	0
1931	<1100101111111>	0.00043947	3.04458e-05	14.4345	0	0	0.00364964	0	0	0	0	0	0	0	0	0	0.000879894	0	0.000934143	0	0	0	0	0	0	0	0.00175285	0	0.00135044	0.0029098	0	0	0	0	0	0.00125707	0	0	0	0	0	0.00484496	0	0	0	0	0	0	0
1932	<1100110111111>	0.000206232	4.86197e-05	4.24173	0	0	0	0	0	0	0	0	0.00363489	0	0	0	0	0.00461437	0	0	0	0	0	0	0	0	0	0	0	0	0	0	0	0	0	0	0	0	0	0	0	0	0	0	0	0	0	0	0
1933	<1100111011111>	0.000478909	7.04148e-05	6.80126	0	0	0.000912409	0.00103734	0	0	0	0	0	0.00243427	0	0	0.00175979	0	0.00233536	0	0	0	0	0	0	0	0	0	0	0.00193986	0	0.00118064	0.0030349	0.000970874	0	0	0	0	0	0.00153894	0.000818666	0	0.00119332	0	0	0	0	0	0
1934	<1100111101111>	0.000504406	5.94208e-05	8.48871	0	0	0	0	0	0	0	0	0	0.00097371	0.00136426	0.00276243	0	0	0	0	0	0	0	0.00317173	0	0	0.00131464	0.0010989	0	0	0	0	0.00151745	0	0.00264131	0.00219987	0	0.00216294	0	0	0	0.000968992	0	0	0	0	0	0	0
1935	<1100111110111>	0.000209623	0	#DIV/0!	0	0	0	0	0	0.00234055	0	0	0	0	0	0	0	0	0	0	0	0	0	0	0	0.0035	0	0	0	0	0	0.00177096	0	0	0	0	0.000773395	0	0	0	0	0	0	0	0	0	0	0	0
1936	<1100111111011>	8.33848e-05	0	#DIV/0!	0	0	0.00182482	0	0	0	0	0	0	0	0	0	0	0	0	0.00151057	0	0	0	0	0	0	0	0	0	0	0	0	0	0	0	0	0	0	0	0	0	0	0	0	0	0	0	0	0
1937	<1100111111101>	0.000225065	0	#DIV/0!	0	0	0.00136861	0	0	0	0.00135747	0	0	0	0	0.00276243	0	0	0	0.0020141	0	0	0	0	0	0.0015	0	0	0	0	0	0	0	0	0	0	0	0	0	0	0	0	0	0	0	0	0	0	0
1938	<1100111111110>	0.000173237	0	#DIV/0!	0	0	0	0	0	0	0	0.000825083	0	0	0	0	0	0	0	0	0	0	0.00125628	0	0	0	0	0	0	0	0	0	0	0	0	0.00157134	0.00116009	0	0	0.000923361	0	0	0.00119332	0	0	0	0	0	0
1939	<1101001111111>	0.000103135	1.49411e-05	6.90278	0	0	0	0	0	0	0	0.00412541	0	0	0	0	0	0	0	0	0	0	0	0	0	0	0	0	0	0	0	0	0	0	0	0	0	0	0	0	0	0	0	0	0	0	0	0	0
1940	<1101010111111>	3.14268e-05	0	#DIV/0!	0	0	0	0	0	0	0	0	0	0	0	0	0	0	0	0	0	0	0	0	0	0	0	0	0	0	0	0	0	0	0	0.00125707	0	0	0	0	0	0	0	0	0	0	0	0	0
1941	<1101011011111>	0.000225258	1.12639e-05	19.9982	0	0	0	0	0	0	0.00316742	0	0	0	0	0.00110497	0	0.00329598	0	0	0	0	0	0	0	0	0	0	0	0	0	0	0	0	0	0	0	0.00144196	0	0	0	0	0	0	0	0	0	0	0
1942	<1101011110111>	2.43427e-05	0	#DIV/0!	0	0	0	0	0	0	0	0	0	0.00097371	0	0	0	0	0	0	0	0	0	0	0	0	0	0	0	0	0	0	0	0	0	0	0	0	0	0	0	0	0	0	0	0	0	0	0
1943	<1101100111111>	0.000119825	0	#DIV/0!	0	0	0	0	0	0	0	0	0	0	0.000909504	0	0	0	0	0	0	0	0	0	0	0	0	0	0	0	0	0	0	0.0038835	0	0	0	0	0	0	0	0	0	0	0	0	0	0	0
1944	<1101101011111>	0.000266139	0	#DIV/0!	0.000671366	0	0	0	0	0	0	0	0	0	0	0	0	0	0.000934143	0.00100705	0	0	0	0	0	0	0	0	0.00202566	0	0	0	0	0	0.00369783	0	0.000773395	0	0	0	0	0	0	0.0015361	0	0	0	0	0
1945	<1101101101111>	0.000274186	2.37292e-05	11.5548	0	0	0	0	0	0	0	0.00247525	0	0	0	0	0	0	0	0.00503525	0	0	0	0	0	0	0	0	0	0	0	0	0	0	0	0.00345695	0	0	0	0	0	0	0	0	0	0	0	0	0
1946	<1101101111101>	3.14268e-05	0	#DIV/0!	0	0	0	0	0	0	0	0	0	0	0	0	0	0	0	0	0	0	0	0	0	0	0	0	0	0	0	0	0	0	0	0.00125707	0	0	0	0	0	0	0	0	0	0	0	0	0
1947	<1101101111110>	5.07958e-05	0	#DIV/0!	0	0	0	0	0.00203183	0	0	0	0	0	0	0	0	0	0	0	0	0	0	0	0	0	0	0	0	0	0	0	0	0	0	0	0	0	0	0	0	0	0	0	0	0	0	0	0
1948	<1101110011111>	8.63623e-05	1.16757e-05	7.39676	0	0	0	0	0	0	0	0	0	0	0	0	0	0	0	0	0	0	0	0	0	0	0	0.00164835	0	0	0	0	0	0	0	0	0	0	0.00180614	0	0	0	0	0	0	0	0	0	0
1949	<1101110111110>	6.40041e-05	0	#DIV/0!	0	0	0	0	0	0	0	0	0	0	0	0	0	0	0	0	0	0	0	0	0	0	0	0	0	0	0	0	0	0	0	0	0	0	0	0	0	0	0	0.00256016	0	0	0	0	0
1950	<1101111011011>	1.57134e-05	0	#DIV/0!	0	0	0	0	0	0	0	0	0	0	0	0	0	0	0	0	0	0	0	0	0	0	0	0	0	0	0	0	0	0	0	0.000628536	0	0	0	0	0	0	0	0	0	0	0	0	0
1951	<1101111011101>	0	2.27348e-05	0	0	0	0	0	0	0	0	0	0	0	0	0	0	0	0	0	0	0	0	0	0	0	0	0	0	0	0	0	0	0	0	0	0	0	0	0	0	0	0	0	0	0	0	0	0.00229621
1952	<1101111011110>	0	1.16757e-05	0	0	0	0	0	0	0	0	0	0	0	0	0	0	0	0	0	0	0	0	0	0	0	0	0	0	0	0	0	0	0	0	0	0	0	0	0	0	0	0	0	0	0	0	0	0
1953	<1101111100111>	0	1.16757e-05	0	0	0	0	0	0	0	0	0	0	0	0	0	0	0	0	0	0	0	0	0	0	0	0	0	0	0	0	0	0	0	0	0	0	0	0	0	0	0	0	0	0	0	0	0	0
1954	<1101111111100>	0	1.96738e-05	0	0	0	0	0	0	0	0	0	0	0	0	0	0	0	0	0	0	0	0	0	0	0	0	0	0	0	0	0	0	0	0	0	0	0	0	0	0	0	0	0	0	0	0	0	0
1955	<1110001111111>	0.00137745	2.42671e-05	56.7621	0	0.00341131	0	0.00103734	0.000677277	0.00292569	0	0	0.00928918	0.00146056	0.00272851	0	0	0.00197759	0.00280243	0.00100705	0.00262123	0	0	0	0.00514756	0	0	0	0.00945307	0	0	0	0	0	0	0	0	0.000720981	0	0.00461681	0.00163733	0	0	0.00358423	0	0	0	0	0
1956	<1110010111111>	0.000522535	0	#DIV/0!	0	0	0	0	0	0	0	0	0	0	0	0	0	0	0	0	0.0030581	0	0	0	0	0	0	0.0010989	0	0.00242483	0.00135501	0	0	0	0	0.00408548	0	0.00180245	0	0	0.00409333	0	0.00298329	0	0	0	0	0	0
1957	<1110011011111>	0.00127801	3.35854e-05	38.0526	0	0.00146199	0.00182482	0	0	0.00526624	0	0	0	0	0	0.0116022	0.00307963	0	0	0	0.00131062	0.00177746	0	0	0	0	0	0	0	0	0.00225836	0.00295159	0.0030349	0	0	0.00848523	0	0	0	0	0.000818666	0	0.00417661	0.0030722	0	0	0	0	0
1958	<1110011101111>	0.00123111	4.24155e-05	29.0249	0.00436388	0.00292398	0.00228102	0	0	0	0.0040724	0	0.00605816	0.00243427	0.000909504	0	0	0	0	0	0	0.00106648	0.00565327	0	0	0	0	0	0.00540176	0	0	0	0.00202327	0.00533981	0	0	0.000773395	0	0	0	0.000818666	0.00290698	0.00119332	0.00102407	0	0	0	0	0
1959	<1110011110111>	0.0001983	1.68959e-05	11.7366	0	0	0	0	0	0	0.000904977	0	0	0	0	0	0	0	0	0	0	0	0	0	0	0	0	0	0	0	0	0	0	0	0	0	0.00464037	0	0	0	0	0	0.00238663	0	0	0	0	0	0
1960	<1110011111011>	6.28536e-05	0	#DIV/0!	0	0	0	0	0	0	0	0	0	0	0	0	0	0	0	0	0	0	0	0	0	0	0	0	0	0	0	0	0	0	0	0.00251414	0	0	0	0	0	0	0	0	0	0	0	0	0
1961	<1110011111110>	0.000103635	3.78107e-05	2.74088	0	0.000974659	0	0	0	0	0	0	0	0	0.000909504	0	0	0	0	0	0	0	0	0.000906208	0	0	0	0	0	0	0.00135501	0	0	0	0	0	0	0	0	0	0	0	0	0	0	0	0	0	0
1962	<1110100111111>	0.0014919	6.40709e-05	23.2851	0.00436388	0	0	0.00207469	0	0	0	0.000825083	0.00403877	0	0.00181901	0	0	0.00461437	0.00140121	0	0.00524246	0	0.00125628	0	0	0	0.00394391	0.0021978	0.00135044	0.00387973	0	0	0	0	0	0.00251414	0	0.00396539	0.00722456	0.00307787	0	0	0.00178998	0.00409626	0	0	0	0	0
1963	<1110101011111>	0.00180087	0.000210598	8.5512	0	0.00146199	0	0.000691563	0	0	0	0	0.000807754	0	0	0	0.00307963	0.00263678	0.00140121	0.00553877	0	0.00213295	0	0	0.00274537	0	0	0.0043956	0	0.000969932	0.000903342	0.00649351	0.00505817	0.00339806	0	0.00251414	0.00734725	0	0	0	0.00654932	0.00290698	0.00536993	0.00563236	0	0	0	0	0
1964	<1110101101111>	0.00128038	5.40259e-05	23.6994	0.00570661	0	0	0	0.00203183	0	0	0	0	0	0	0	0.00395952	0.00197759	0	0.00302115	0	0	0	0.00135931	0.00137268	0	0	0.0032967	0.00810263	0.0014549	0	0.00413223	0	0	0.00633914	0.00188561	0.00154679	0.00252343	0	0	0	0.000968992	0	0.0015361	0	0	0	0	0
1965	<1110101110111>	0.000262955	0	#DIV/0!	0	0.00389864	0	0	0	0	0	0	0	0	0.00181901	0	0	0	0	0	0	0	0	0	0	0	0	0	0	0	0.00225836	0	0	0.000970874	0	0.00157134	0	0	0	0	0	0	0	0	0	0	0	0	0
1966	<1110101111011>	4.83372e-05	0	#DIV/0!	0	0	0	0	0	0	0	0	0	0	0	0	0	0	0	0	0	0	0	0	0	0	0	0	0	0	0	0	0	0	0	0	0.00193349	0	0	0	0	0	0	0	0	0	0	0	0
1967	<1110101111101>	0.000145551	0	#DIV/0!	0	0.00146199	0	0	0	0	0.00271493	0	0	0	0	0	0	0	0.000934143	0	0	0.000710985	0	0	0	0	0	0	0	0	0	0	0	0	0	0	0	0	0	0	0	0	0	0	0	0	0	0	0
1968	<1110101111110>	0.00052582	0	#DIV/0!	0	0	0	0	0.000677277	0	0	0.00453795	0	0.00146056	0	0	0	0	0.00233536	0	0	0.00355492	0	0	0	0	0.00131464	0	0	0	0	0.00177096	0.00101163	0.000970874	0	0.000628536	0	0	0	0.00277008	0	0	0	0	0	0	0	0	0
1969	<1110110011111>	0.00215417	0.000110075	19.57	0	0	0.00547445	0	0	0.00585138	0	0.00206271	0.000807754	0.00243427	0.000909504	0.00939227	0.00395952	0.00131839	0.00233536	0	0.000873744	0.00248845	0	0.00951518	0	0.001	0.00175285	0.00384615	0	0.000969932	0.00722674	0	0.00101163	0	0.00158479	0	0.00270688	0.00324441	0	0	0	0.00823643	0.00357995	0.00358423	0	0	0	0	0
1970	<1110110101111>	0.00029562	1.68959e-05	17.4965	0	0	0	0	0.0044023	0	0	0	0.00484653	0.00194742	0	0	0	0	0	0	0	0	0	0	0	0	0	0	0	0	0	0	0	0	0	0.000628536	0	0	0	0	0	0	0	0	0	0	0	0	0
1971	<1110110110111>	7.68049e-05	1.21187e-05	6.33771	0	0	0	0	0	0	0	0	0	0	0	0	0	0	0	0	0	0	0	0	0	0	0	0	0	0	0	0	0	0	0	0	0	0	0	0	0	0	0	0.0030722	0	0	0	0	0
1972	<1110110111011>	5.38856e-05	0	#DIV/0!	0	0	0	0	0	0	0	0	0	0	0	0	0	0	0	0	0	0	0	0	0	0	0	0.0010989	0	0	0	0	0	0	0.00105652	0	0	0	0	0	0	0	0	0	0	0	0	0	0
1973	<1110110111101>	0	1.12639e-05	0	0	0	0	0	0	0	0	0	0	0	0	0	0	0	0	0	0	0	0	0	0	0	0	0	0	0	0	0	0	0	0	0	0	0	0	0	0	0	0	0	0	0	0	0	0
1974	<1110110111110>	0.000192473	4.22317e-05	4.55755	0	0	0	0	0	0	0	0	0	0	0.000909504	0	0	0.00131839	0	0	0	0	0	0	0	0.001	0.000876424	0	0	0	0	0	0.00202327	0	0	0.00157134	0	0	0	0	0	0	0	0	0	0	0	0	0
1975	<1110111001111>	0.00251711	6.31372e-05	39.8673	0	0	0.00273723	0.00242047	0.00541822	0	0	0.00247525	0.00484653	0	0.00909504	0	0.00131984	0.00461437	0.0032695	0	0.000873744	0	0.00125628	0.00634345	0.00549073	0	0.00306748	0.0043956	0.00135044	0	0	0.00236128	0.00758725	0.00485437	0.00528262	0.00502828	0.00309358	0	0.00240819	0.00307787	0	0.00145349	0.00656325	0	0	0	0	0	0.00401837
1976	<1110111010111>	0.000116469	0	#DIV/0!	0	0	0	0	0	0	0	0.00288779	0	0	0	0	0	0	0	0	0	0	0	0	0	0	0	0	0	0	0	0.00177096	0	0	0	0	0	0	0	0	0	0	0	0	0	0	0	0	0
1977	<1110111011011>	0.000134621	0	#DIV/0!	0	0	0	0.00103734	0	0	0	0	0	0	0.000909504	0	0	0	0	0	0	0	0	0	0	0.0015	0	0	0	0	0	0	0	0	0	0	0	0	0	0	0	0.00193798	0	0	0	0	0	0	0
1978	<1110111011101>	9.64828e-05	0	#DIV/0!	0	0	0	0	0	0	0	0	0	0	0	0	0	0	0	0	0	0	0	0.00135931	0	0.0025	0	0	0	0	0	0	0	0	0	0	0	0	0	0	0	0	0	0	0	0	0	0	0
1979	<1110111011110>	0.000454089	1.21187e-05	37.4701	0	0	0	0	0	0	0	0	0	0	0	0.00165746	0.00175979	0	0	0	0	0	0	0	0.0024022	0	0	0	0.00135044	0.000969932	0	0	0	0.00145631	0	0	0.00116009	0.00252343	0	0.00215451	0	0	0.00119332	0.0015361	0	0	0	0	0
1980	<1110111100111>	0.0012923	0	#DIV/0!	0	0.00292398	0	0.00242047	0	0	0	0.00206271	0	0.00438169	0	0	0	0.00131839	0	0	0	0	0.00439698	0	0	0	0	0	0.00540176	0	0.00722674	0.00118064	0.00758725	0	0	0.000942803	0.00348028	0	0.00120409	0	0	0	0.00357995	0.00358423	0	0	0	0	0
1981	<1110111101011>	0.000224628	0	#DIV/0!	0	0	0	0	0	0	0	0	0	0	0	0	0	0	0	0	0.00262123	0	0	0	0	0	0	0	0	0	0	0	0	0.00533981	0	0	0	0	0	0	0	0	0	0.00102407	0	0	0	0	0
1982	<1110111101101>	0.000217441	0	#DIV/0!	0	0	0	0	0.00203183	0	0	0	0	0	0	0	0	0	0	0	0	0	0	0.000906208	0	0	0	0	0	0	0.00135501	0.00118064	0	0	0	0.00219987	0	0	0	0	0	0	0	0.00102407	0	0	0	0	0
1983	<1110111101110>	0.000451359	7.81471e-05	5.77576	0.00134273	0.000974659	0	0.00172891	0	0	0	0	0	0	0	0	0	0	0	0	0	0	0.00188442	0	0	0.002	0	0	0	0	0	0	0	0	0.00581088	0	0	0.00144196	0	0.00184672	0	0	0	0.00102407	0	0	0	0	0
1984	<1110111110011>	3.01023e-05	0	#DIV/0!	0	0	0	0	0	0	0	0	0	0	0	0	0	0	0	0	0	0	0	0	0	0	0	0	0	0	0	0	0	0	0	0	0	0	0.00120409	0	0	0	0	0	0	0	0	0	0
1985	<1110111110110>	7.03401e-05	0	#DIV/0!	0	0	0	0	0	0	0	0	0	0	0	0	0	0	0	0	0	0	0	0	0	0	0	0	0	0	0	0	0	0.000970874	0	0	0	0	0	0	0.000818666	0	0	0.00102407	0	0	0	0	0
1986	<1110111111010>	0.000169235	0	#DIV/0!	0	0	0	0.000691563	0	0.00117028	0	0	0	0	0	0	0	0	0	0	0	0	0	0	0	0	0	0	0	0	0	0	0	0.0038835	0	0	0	0	0	0	0	0	0	0.00102407	0	0	0	0	0
1987	<1110111111100>	0.000880855	0.000222732	3.95477	0.00100705	0.000974659	0.00136861	0.00207469	0.000677277	0	0.000904977	0.00123762	0	0.00146056	0.00181901	0.00110497	0	0	0.000934143	0	0.00262123	0.000710985	0.00125628	0	0.000686342	0	0.00219106	0	0	0	0	0.00118064	0	0	0.00158479	0	0.00116009	0.00324441	0	0.00123115	0	0.00145349	0.00178998	0.00256016	0	0	0	0	0
1988	<1111000111111>	0.000698463	0	#DIV/0!	0	0	0.00228102	0	0.000677277	0	0	0	0	0.00097371	0	0	0	0	0	0.00100705	0.00567934	0	0	0	0	0.0095	0	0	0.00472654	0	0	0	0	0	0	0	0.00309358	0	0	0	0	0	0	0	0	0	0	0	0
1989	<1111001011111>	0.000136545	6.15262e-05	2.2193	0.00234978	0	0	0.00311203	0	0	0	0	0	0	0	0	0	0	0	0	0	0	0	0	0	0	0	0	0	0	0	0	0	0	0	0	0	0	0	0	0	0	0	0	0	0	0	0	0
1990	<1111001101111>	0.000226361	0	#DIV/0!	0	0	0	0	0	0	0	0	0	0	0.00591178	0	0	0	0	0	0	0	0	0	0	0	0	0	0	0	0	0	0	0	0	0.00314268	0	0	0	0	0	0	0	0	0	0	0	0	0
1991	<1111001110111>	0.00020438	0	#DIV/0!	0	0	0	0	0	0	0.00361991	0	0	0	0	0	0	0	0.00280243	0	0	0	0	0	0	0	0.00175285	0	0	0	0	0	0	0	0	0	0	0	0	0	0	0	0	0	0	0	0	0	0
1992	<1111001111110>	0.000111886	0	#DIV/0!	0.00268546	0	0	0	0	0	0	0	0	0	0	0	0	0	0	0	0	0	0	0	0	0	0	0	0	0	0	0	0	0	0	0	0	0	0	0	0	0	0.00178998	0	0	0	0	0	0
1993	<1111010011111>	7.03828e-05	4.6291e-05	1.52044	0	0	0	0	0	0	0	0	0	0	0	0	0.00219974	0	0	0	0	0	0	0	0	0	0	0	0	0	0	0	0	0	0	0	0	0	0	0.000615574	0	0	0	0	0	0	0	0	0
1994	<1111010101111>	0.000137268	0	#DIV/0!	0	0	0	0	0	0	0	0	0	0	0	0	0	0	0	0	0	0	0	0	0.00549073	0	0	0	0	0	0	0	0	0	0	0	0	0	0	0	0	0	0	0	0	0	0	0	0
1995	<1111010111011>	5.96659e-05	0	#DIV/0!	0	0	0	0	0	0	0	0	0	0	0	0	0	0	0	0	0	0	0	0	0	0	0	0	0	0	0	0	0	0	0	0	0	0	0	0	0	0	0.00238663	0	0	0	0	0	0
1996	<1111010111101>	2.35701e-05	0	#DIV/0!	0	0	0	0	0	0	0	0	0	0	0	0	0	0	0	0	0	0	0	0	0	0	0	0	0	0	0	0	0	0	0	0.000942803	0	0	0	0	0	0	0	0	0	0	0	0	0
1997	<1111011001111>	0.000326711	1.18646e-05	27.5367	0	0	0	0.00242047	0	0	0	0	0.00363489	0	0	0	0	0	0	0	0	0.00248845	0	0	0	0	0	0	0	0	0	0	0	0	0.00105652	0	0	0.00108147	0	0	0	0	0.00238663	0	0	0	0	0	0
1998	<1111011010111>	0.000134076	0	#DIV/0!	0	0	0	0	0	0	0	0.00536304	0	0	0	0	0	0	0	0	0	0	0	0	0	0	0	0	0	0	0	0	0	0	0	0	0	0	0	0	0	0	0	0	0	0	0	0	0
1999	<1111011011110>	0.000132512	0	#DIV/0!	0	0	0.00136861	0	0	0	0	0	0	0	0	0	0	0	0	0	0.00393185	0	0	0	0	0	0	0	0	0	0	0	0	0	0	0	0	0	0	0	0	0	0	0	0	0	0	0	0
[truncated: 132 more rows]
[truncated: 96 more columns]

## Sheet: PACRG
Order	Epihaplotype	Mean frequency Brain	Mean frequency Other	Ratio	Brain_Amygdala_GTEX.X4EP.0011.R4B.SM.MTN3S	Brain_Amygdala_GTEX.TSE9.0011.R4A.SM.MTK3W	Brain_Amygdala_GTEX.XLM4.0011.R4B.SM.MTN4M	Brain_Amygdala_GTEX.X4XX.0011.R4B.SM.MTK4E	Brain_Anterior_cingulate_cortex_(BA24)_GTEX.X4EP.0011.R3A.SM.MTK4I	Brain_Anterior_cingulate_cortex_(BA24)_GTEX.X4XX.0011.R3B.SM.MTN4A	Brain_Anterior_cingulate_cortex_(BA24)_GTEX.XLM4.0011.R3B.SM.MTN4L	Brain_Caudate_(basal_ganglia)_GTEX.X4XX.0011.R5A.SM.MTK4R	Brain_Caudate_(basal_ganglia)_GTEX.XLM4.0011.R5A.SM.MTN4W	Brain_Caudate_(basal_ganglia)_GTEX.X4EP.0011.R5A.SM.MTN49	Brain_Caudate_(basal_ganglia)_GTEX.TSE9.0011.R5A.SM.MTK3D	Brain_Cerebellar_Hemisphere_GTEX.X4XX.0011.R11A.SM.MTN4J	Brain_Cerebellum_GTEX.XLM4.2926.SM.MTN3T	Brain_Cerebellum_GTEX.TSE9.2926.SM.MTN59	Brain_Cerebellum_GTEX.X4EP.3026.SM.MTN4D	Brain_Cortex_GTEX.X4EP.3126.SM.MTK27	Brain_Cortex_GTEX.XLM4.3026.SM.MTK2C	Brain_Cortex_GTEX.TSE9.3026.SM.MTK2Y	Brain_Frontal_Cortex_(BA9)_GTEX.X4XX.0011.R10B.SM.MTK4U	Brain_Hippocampus_GTEX.XLM4.0011.R1A.SM.MTN4K	Brain_Hippocampus_GTEX.X4XX.0011.R1B.SM.MTN3P	Brain_Hippocampus_GTEX.X4EP.0011.R1A.SM.MTN5M	Brain_Hypothalamus_GTEX.XLM4.0011.R8A.SM.MTN3N	Brain_Hypothalamus_GTEX.X4EP.0011.R8B.SM.MTK2O	Brain_Hypothalamus_GTEX.TSE9.0011.R8A.SM.MTK2K	Brain_Nucleus_accumbens_(basal_ganglia)_GTEX.TSE9.0011.R6A.SM.MTK3B	Brain_Nucleus_accumbens_(basal_ganglia)_GTEX.XLM4.0011.R6A.SM.MTK3C	Brain_Nucleus_accumbens_(basal_ganglia)_GTEX.X4EP.0011.R6A.SM.MTK2A	Brain_Nucleus_accumbens_(basal_ganglia)_GTEX.X4XX.0011.R6B.SM.MTK2S	Brain_Putamen_(basal_ganglia)_GTEX.X4XX.0011.R7A.SM.MTN47	Brain_Putamen_(basal_ganglia)_GTEX.XLM4.0011.R7A.SM.MTN3W	Brain_Putamen_(basal_ganglia)_GTEX.X4EP.0011.R7B.SM.MTK4O	Brain_Putamen_(basal_ganglia)_GTEX.TSE9.0011.R7A.SM.MTK2J	Brain_Spinal_cord_(cervical_c-1)_GTEX.X4EP.0011.R9B.SM.MTN4T	Brain_Spinal_cord_(cervical_c-1)_GTEX.TSE9.0011.R9A.SM.MTK3R	Brain_Spinal_cord_(cervical_c-1)_GTEX.XLM4.0011.R9A.SM.MTK3L	Brain_Substantia_nigra_GTEX.X4EP.0011.R2B.SM.MTK4S	Brain_Substantia_nigra_GTEX.XLM4.0011.R2B.SM.MTK3E	Brain_Substantia_nigra_GTEX.TSE9.0011.R2A.SM.MTK29	Brain_Substantia_nigra_GTEX.X4XX.0011.R2A.SM.MTK3F	Adrenal_Gland_GTEX.TSE9.1926.SM.MTN5A	Adrenal_Gland_GTEX.X4EP.1826.SM.MTK4T	Cervix_Ectocervix_GTEX.TSE9.2826.SM.MTK3Q	Cervix_Endocervix_GTEX.TSE9.2726.SM.MTK2B	Nerve_Tibial_GTEX.X4XX.0426.SM.MTK2V
1	<00000>	0.467987	0.00747133	62.6377	0.513192	0.459862	0.633588	0.620319	0.521329	0.377259	0.54914	0.487252	0.531338	0.509621	0.636808	0.028169	0.0281447	0.0418789	0.0495786	0.429024	0.444793	0.389043	0.439696	0.506344	0.644153	0.642007	0.346792	0.543103	0.584685	0.406154	0.492808	0.585479	0.454457	0.617712	0.511526	0.650371	0.633769	0.503445	0.377882	0.463549	0.479313	0.532314	0.521714	0.531881	0.00292683	0	0	0	0
2	<00001>	0.00977946	0.000306147	31.9437	0.00982928	0.0122275	0.00436205	0.0124839	0.0167832	0.0151603	0.017199	0.0075543	0.0144995	0.0180758	0.00542888	0	0	0	0	0.0147757	0.0177917	0.0134974	0.0251756	0.0138973	0.0135083	0.00827729	0.00774336	0.0149728	0.0110318	0.00615385	0.00639318	0.0132013	0.00968992	0.0132013	0.0104281	0.0138233	0.00911613	0.00734956	0.00376471	0.00478645	0.00748239	0.0049334	0.00173712	0.00484262	0.00487805	0	0	0	0
3	<00010>	0.0226436	0.000477832	47.3882	0.0212106	0.0127592	0.0185387	0.0172191	0.0269231	0.0361516	0.0128993	0.0472144	0.04116	0.0390671	0.0260586	0	0	0	0.000991572	0.0369393	0.0303506	0.045653	0.0474239	0.0314199	0.0165959	0.0279359	0.0149336	0.0222323	0.0188189	0.0241026	0.00852424	0.029703	0.0193798	0.040154	0.0367728	0.0289953	0.0214031	0.0192926	0.0141176	0.0125184	0.0171655	0.0143069	0.0138969	0.0129136	0.00097561	0.00184729	0	0	0
4	<00100>	0.0129373	0.000146749	88.1599	0.0113813	0.0122275	0.0130862	0.00990099	0.0132867	0.0250729	0.0251843	0.0155807	0.0135641	0.0174927	0.0124864	0	0	0.00113186	0.00198314	0.0110818	0.0177917	0.0206431	0.0222482	0.0181269	0.00617522	0.00724263	0.00608407	0.0249546	0.0116807	0.0128205	0.0191795	0.0145215	0.00629845	0.0242024	0.018112	0.0134862	0.0178359	0.0096463	0.00894118	0.00846834	0.0114437	0.0133202	0.0127389	0.00807103	0	0.00123153	0	0	0
5	<01000>	0.0123454	0.000258166	47.8198	0.00982928	0.0111643	0.00763359	0.0142058	0.0202797	0.0180758	0.0116708	0.0122757	0.0173059	0.0110787	0.0124864	0.00211268	0	0.00113186	0.00297471	0.0153034	0.0151753	0.0131004	0.0152225	0.00906344	0.00771903	0.0124159	0.0110619	0.00998185	0.0149254	0.0169231	0.0149174	0.0145215	0.0169574	0.0154015	0.01427	0.0165206	0.0154578	0.0151585	0.0108235	0.0110457	0.0149648	0.0143069	0.015055	0.0112994	0	0	0	0	0
6	<10000>	0.0467546	0.00221227	21.1342	0.059493	0.0627326	0.046892	0.0542402	0.0503497	0.0367347	0.034398	0.0434372	0.0533209	0.0437318	0.0374593	0.00915493	0.0126364	0.016412	0.0173525	0.037467	0.0434328	0.0321556	0.0380562	0.0416918	0.039753	0.0527677	0.0691372	0.0394737	0.0428293	0.0610256	0.0591369	0.0541254	0.066376	0.0379538	0.0499451	0.0421443	0.0455807	0.0583372	0.0710588	0.0673785	0.0598592	0.0518007	0.0665895	0.0637611	0.00097561	0.00431034	0	0	0
7	<00011>	0.0201957	0.00296565	6.80985	0.0170719	0.0223285	0.0136314	0.0185105	0.0164336	0.0460641	0.0178133	0.02644	0.0196445	0.0303207	0.0173724	0.00492958	0.0034463	0.00679117	0.00446207	0.0390501	0.0455259	0.0436681	0.0398126	0.021148	0.0216133	0.0134506	0.0138274	0.0235935	0.00908501	0.034359	0.0202451	0.019802	0.0222868	0.0181518	0.0236004	0.0155091	0.0138724	0.0174552	0.0164706	0.0150957	0.0114437	0.0133202	0.0196873	0.0104923	0.00585366	0.00184729	0.0023912	0.00307692	0
8	<00101>	0.00291134	0.000596505	4.88065	0.00155199	0	0.00109051	0.000860956	0.00594406	0.00466472	0.00921376	0.000944287	0	0.0058309	0.00217155	0	0	0.00169779	0	0.00686016	0.003663	0.00635173	0.00936768	0.00120846	0.00501737	0.00103466	0.00276549	0.0127042	0	0.00307692	0.00532765	0.00132013	0.00145349	0	0.00439078	0.00236008	0	0	0.000941176	0.00405007	0.00440141	0.00296004	0	0.00322841	0.00487805	0.00123153	0	0	0
9	<00110>	0.015932	0.00125184	12.7268	0.0160372	0.0138224	0.0141767	0.0185105	0.0178322	0.0209913	0.0178133	0.0245515	0.0243218	0.0174927	0.0190011	0.00352113	0	0.00169779	0	0.0353562	0.0324437	0.0325526	0.0204918	0.0163142	0.0196835	0.00569064	0.0143805	0.0208711	0.0116807	0.0174359	0.0154502	0.0178218	0.0159884	0.0165017	0.0104281	0.0165206	0.013476	0.0179146	0.00988235	0.0106775	0.0171655	0.0138135	0.014476	0.0104923	0.00926829	0.00246305	0.00191296	0	0
10	<01001>	0.000785833	0.000203092	3.86935	0	0	0	0.000860956	0	0	0.00307125	0	0.00280636	0	0	0.00140845	0	0.00169779	0	0.00263852	0.00418629	0.0047638	0.0029274	0	0	0.00258665	0	0	0	0.00102564	0.00106553	0	0.00145349	0	0	0	0	0	0.000941176	0	0	0	0	0	0	0	0	0.00102564	0
11	<01010>	0.00223022	0.00019102	11.6753	0	0.00425306	0.00327154	0	0.0041958	0.00466472	0.0012285	0.00424929	0.01029	0.00349854	0	0	0	0	0.000991572	0.00738786	0.00523286	0.00198491	0.00644028	0	0	0	0.00165929	0.00408348	0.00389358	0.0025641	0	0	0.00339147	0.00440044	0.00548847	0	0	0.00321543	0.00282353	0	0	0	0	0	0	0.00123153	0	0	0
12	<01100>	0.00383346	5.84083e-05	65.6321	0.00413864	0.00106326	0.00490731	0.00473526	0.00664336	0.00349854	0.0012285	0.00424929	0.00467727	0.00758017	0.00488599	0	0.00114877	0	0	0.0116095	0.00627943	0.00396983	0.0111241	0.00362538	0.00501737	0.00103466	0.00221239	0.00408348	0.00389358	0.00153846	0.00372936	0.00462046	0.00726744	0.00440044	0.00713502	0.00202293	0.00277447	0.00459348	0.00376471	0.00257732	0.00484155	0.0024667	0	0	0	0	0	0	0
13	<10001>	0.00119495	0.000607751	1.96618	0.00103466	0.00106326	0.00109051	0.00129143	0.0013986	0.00233236	0.0012285	0.000944287	0.00233863	0	0	0	0	0	0.00148736	0.00422164	0.00156986	0.0023819	0.0029274	0.00181269	0.000771903	0	0.00110619	0.00136116	0.00129786	0.00307692	0.00106553	0.00132013	0.00242248	0.00110011	0	0.000674309	0.000792707	0.000918695	0.00329412	0.00147275	0	0	0	0	0.00097561	0	0	0	0
14	<10010>	0.00288625	0.000540308	5.34186	0.00103466	0.00318979	0	0.00172191	0.00314685	0.00349854	0.0036855	0.00708215	0.00327409	0.00524781	0.00108578	0	0.0034463	0.00113186	0	0.00738786	0.00575615	0.00516078	0.0111241	0.00362538	0.00115785	0.00103466	0.00165929	0.00272232	0.00129786	0.00410256	0.00266383	0.0019802	0.00290698	0.00220022	0.00384193	0.00438301	0.00158541	0.00183739	0.00564706	0	0.00132042	0	0.00289519	0.00161421	0.00243902	0	0	0	0
15	<10100>	0.00183059	0.000203892	8.97824	0.00206932	0.00106326	0.00218103	0.00301334	0.0020979	0.00233236	0.002457	0.00377715	0.00140318	0.00116618	0	0	0	0	0	0.00316623	0.00313972	0.00277888	0.0029274	0.00120846	0.000771903	0	0.00276549	0.00181488	0.00324465	0.00102564	0.00213106	0.00132013	0.00242248	0.00165017	0.00109769	0.00269724	0.00237812	0.00183739	0.00188235	0.00257732	0.0022007	0.0024667	0.00173712	0.00242131	0	0.00307882	0	0	0
16	<11000>	0.0109276	0.000835524	13.0787	0.0124159	0.0170122	0.00599782	0.00947051	0.00839161	0.00932945	0.00921376	0.0113314	0.01029	0.00991254	0.0103149	0.00492958	0.00516944	0.00509338	0.00991572	0.00949868	0.00837258	0.00516078	0.00702576	0.00725076	0.00617522	0.0129333	0.0160398	0.0122505	0.0175211	0.0179487	0.00799148	0.00858086	0.0164729	0.0148515	0.0137212	0.00640593	0.0103052	0.0165365	0.0131765	0.0187776	0.0127641	0.0138135	0.015055	0.00968523	0.00097561	0	0	0	0
17	<00111>	0.0433254	0.0332206	1.30417	0.0450078	0.0382775	0.0365322	0.0335773	0.0482517	0.0897959	0.0663391	0.0457979	0.0318054	0.0443149	0.0439739	0.0316901	0.0166571	0.040747	0.0218146	0.0717678	0.0607012	0.0909091	0.0638173	0.0429003	0.0297183	0.0175892	0.0359513	0.0385662	0.0337443	0.0487179	0.0602025	0.0376238	0.0445736	0.0308031	0.0439078	0.0279838	0.0356718	0.0344511	0.0409412	0.0456554	0.0453345	0.0399605	0.0341633	0.0427764	0.119024	0.0609606	0.0267814	0.0225641	0.0225275
18	<01011>	0.00375118	0.00460229	0.815068	0.00724263	0.00425306	0	0.00172191	0.00314685	0.00466472	0.00921376	0.00472144	0.00280636	0.0058309	0.00380022	0	0.00516944	0.00226372	0.00495786	0.00105541	0.00523286	0.00793966	0.0058548	0.00302115	0	0.00620797	0.00387168	0.00453721	0	0.0128205	0.00639318	0.00132013	0.00581395	0	0.00493963	0.00134862	0	0.00321543	0.00423529	0.00368189	0.00308099	0.00394672	0.00173712	0	0.017561	0.00615764	0.0071736	0.00564103	0.0032967
19	<01101>	0.00117595	0.00186248	0.631391	0	0.00106326	0	0	0.000699301	0.00408163	0	0.000944287	0	0	0	0.00140845	0.00229753	0.00169779	0.000991572	0.00369393	0	0.00357285	0.0029274	0.00120846	0.00115785	0	0	0	0.00129786	0.00564103	0	0	0.00484496	0	0	0.000674309	0	0	0	0.00405007	0.00264085	0.00098668	0.00115808	0	0.00439024	0.00369458	0.00334768	0.0025641	0
20	<01110>	0.0054014	0.002605	2.07347	0.0134506	0.00478469	0.00381679	0.00473526	0.00454545	0.012828	0.0012285	0.0122757	0.0070159	0.00466472	0.00325733	0.0028169	0.0097645	0.0130164	0.00446207	0.014248	0.00680272	0.0107185	0.0122951	0.00483384	0	0	0.00331858	0.00317604	0	0.00923077	0.00799148	0.00990099	0.00484496	0.00110011	0.00548847	0.000674309	0	0.00505282	0.00470588	0.00257732	0.000880282	0.00197336	0.00115808	0.00242131	0.0112195	0.0067734	0.00526064	0.0025641	0.00384615
21	<10011>	0.00359082	0.0100284	0.358065	0.0067253	0.00691122	0.00109051	0.0038743	0.00174825	0.00233236	0.0012285	0.00377715	0.00374181	0.00233236	0.00162866	0.00774648	0.00689259	0.00565931	0.0104115	0.00738786	0.00784929	0.00198491	0.00175644	0.00543807	0	0.00103466	0.00221239	0.00272232	0.00194679	0.00717949	0.00426212	0	0.00387597	0	0.00164654	0.00202293	0.00198177	0.00367478	0.008	0.0033137	0.000880282	0.0024667	0.00347423	0.00242131	0.0141463	0.00985222	0.00382592	0.00871795	0.00164835
22	<10101>	0.000483621	0.00380676	0.127043	0	0	0.00218103	0	0.00244755	0	0	0	0	0	0	0	0.00114877	0.00169779	0	0.00105541	0	0	0	0	0	0	0	0.00136116	0	0	0.00106553	0	0	0	0	0	0	0.00183739	0	0.000736377	0.00176056	0	0.00405327	0	0.00731707	0.00431034	0.00286944	0.00205128	0.00274725
23	<10110>	0.00278486	0.00440829	0.631732	0.00413864	0.0015949	0.00109051	0.00129143	0.00174825	0.00349854	0.00184275	0.00897073	0.00140318	0.00174927	0.00162866	0.00140845	0.00746697	0.00509338	0.00297471	0.00949868	0.00418629	0.00873362	0.00234192	0.00181269	0.00231571	0.00310398	0.00110619	0.000907441	0.00129786	0.00205128	0.00479489	0	0.00290698	0.00220022	0.00109769	0.00202293	0.00237812	0.00229674	0.00141176	0	0.00396127	0.00345338	0	0.00161421	0.00682927	0.0067734	0.010043	0	0.0010989
24	<11001>	0.000626824	0.00138288	0.453274	0	0.00106326	0	0	0.000699301	0	0	0.00141643	0.00374181	0.00116618	0	0.00140845	0.0034463	0.00113186	0.00148736	0.00211082	0	0	0	0	0	0.00258665	0	0	0	0.00102564	0	0	0	0	0	0	0	0	0	0.00147275	0	0	0.00231616	0	0.00097561	0	0.00334768	0.00153846	0
25	<11010>	0.000830473	0.00116073	0.715474	0.00155199	0	0.00327154	0	0.00174825	0.00174927	0	0.00141643	0.000935454	0.00233236	0	0	0.0034463	0.00226372	0	0.00105541	0	0	0	0.00181269	0	0	0	0	0	0.00307692	0	0.00132013	0.00387597	0	0	0	0	0	0.000941176	0	0	0	0	0.00242131	0	0.00554187	0.00095648	0.00102564	0
26	<11100>	0.00351608	0.000553644	6.3508	0.00465598	0.00531632	0.00218103	0.00258287	0.00314685	0	0.0012285	0.00188857	0.00327409	0.00291545	0.00488599	0.00140845	0.00229753	0.00339559	0.00198314	0.00211082	0.00418629	0.00277888	0.00175644	0	0.00347356	0.00569064	0.00497788	0.00408348	0.00324465	0.00666667	0.00639318	0.00462046	0.00242248	0.00165017	0.00274424	0.00539447	0.00475624	0.00459348	0.00611765	0.00441826	0.00528169	0.00345338	0.00463231	0.00403551	0	0.00123153	0	0	0
27	<01111>	0.0770871	0.0982556	0.784557	0.0719089	0.0792132	0.0517993	0.0516573	0.0877622	0.0752187	0.0663391	0.0741265	0.054724	0.0705539	0.0624321	0.134507	0.121769	0.128466	0.123451	0.078628	0.0868655	0.0944819	0.0556206	0.0688822	0.0567349	0.0574237	0.100111	0.0807623	0.055159	0.094359	0.0937666	0.060066	0.0741279	0.0390539	0.0548847	0.0532704	0.0495442	0.0734956	0.0856471	0.0740059	0.102993	0.0828811	0.075275	0.0815174	0.167805	0.142857	0.12769	0.114359	0.0675824
28	<10111>	0.0287672	0.137135	0.209773	0.0248319	0.0244551	0.0136314	0.0223848	0.0227273	0.0262391	0.019656	0.0179415	0.0140318	0.012828	0.014658	0.102817	0.0907524	0.11262	0.0713932	0.0274406	0.0188383	0.022628	0.0199063	0.0187311	0.0185257	0.0118986	0.0353982	0.0181488	0.01817	0.0246154	0.0298348	0.00858086	0.0261628	0.0170517	0.0186608	0.013149	0.0138724	0.0188333	0.0324706	0.0379234	0.0233275	0.0335471	0.0277939	0.0242131	0.141951	0.16564	0.131516	0.105128	0.11044
29	<11011>	0.006224	0.0258347	0.240916	0.0155199	0.00797448	0.00109051	0.00172191	0.00664336	0.00349854	0.0036855	0.00377715	0.000935454	0.00349854	0.00271444	0.0147887	0.0206778	0.0215054	0.0223104	0.00422164	0.00313972	0.00555776	0.00526932	0	0	0.00982928	0.00497788	0	0.00194679	0.00923077	0.00479489	0	0.00920543	0.00110011	0.00329308	0.00202293	0.00118906	0.00367478	0.0131765	0.0139912	0.0022007	0.00937346	0.0104227	0	0.0258537	0.0283251	0.0382592	0.0230769	0.0230769
30	<11101>	0.00319989	0.0109379	0.29255	0	0.00425306	0	0.000860956	0.00384615	0.00291545	0	0	0.00327409	0	0	0.021831	0.00919012	0.0118846	0.0114031	0.00422164	0.00104657	0.0023819	0.00351288	0.00302115	0.00308761	0	0.00165929	0.00136116	0.00519143	0.00666667	0	0	0.000968992	0.00275028	0.00274424	0.00134862	0	0.00505282	0.00470588	0.0033137	0.00308099	0	0	0.00242131	0.0117073	0.0166256	0.010043	0.0148718	0.00549451
31	<11110>	0.00614749	0.0181351	0.338983	0.00206932	0.00584795	0.00436205	0	0.0027972	0.00699708	0	0.0136922	0.00140318	0.00408163	0.00108578	0.00774648	0.0321654	0.0339559	0.0158651	0.00316623	0.00732601	0.00793966	0.00117096	0.00785498	0	0	0.00608407	0.00317604	0.00129786	0.0138462	0	0.00726073	0.00726744	0.00275028	0.00219539	0.00101146	0	0.0114837	0.0103529	0.00294551	0.00528169	0.00345338	0.00231616	0.00564972	0.024878	0.0307882	0.0186514	0.0102564	0.0241758
32	<11111>	0.177912	0.627744	0.283415	0.122607	0.180223	0.108506	0.088248	0.093007	0.16035	0.111794	0.11237	0.120674	0.123615	0.0743757	0.616197	0.612866	0.535937	0.616758	0.0965699	0.10832	0.117507	0.12178	0.163746	0.0968738	0.0962235	0.288164	0.102995	0.140818	0.141538	0.119872	0.10099	0.159884	0.089659	0.14764	0.0731625	0.102259	0.1548	0.241882	0.17894	0.15493	0.134682	0.145918	0.159806	0.412195	0.493227	0.60593	0.681538	0.734066
[truncated: 96 more columns]

## Sheet: FAM123
Order	Epihaplotype	Mean frequency Brain	Mean frequency Other	Ratio	Brain_Amygdala_GTEX.X4EP.0011.R4B.SM.MTN3S	Brain_Amygdala_GTEX.TSE9.0011.R4A.SM.MTK3W	Brain_Amygdala_GTEX.XLM4.0011.R4B.SM.MTN4M	Brain_Amygdala_GTEX.X4XX.0011.R4B.SM.MTK4E	Brain_Anterior_cingulate_cortex_(BA24)_GTEX.X4EP.0011.R3A.SM.MTK4I	Brain_Anterior_cingulate_cortex_(BA24)_GTEX.X4XX.0011.R3B.SM.MTN4A	Brain_Anterior_cingulate_cortex_(BA24)_GTEX.XLM4.0011.R3B.SM.MTN4L	Brain_Caudate_(basal_ganglia)_GTEX.X4XX.0011.R5A.SM.MTK4R	Brain_Caudate_(basal_ganglia)_GTEX.XLM4.0011.R5A.SM.MTN4W	Brain_Caudate_(basal_ganglia)_GTEX.X4EP.0011.R5A.SM.MTN49	Brain_Caudate_(basal_ganglia)_GTEX.TSE9.0011.R5A.SM.MTK3D	Brain_Cerebellar_Hemisphere_GTEX.X4XX.0011.R11A.SM.MTN4J	Brain_Cerebellum_GTEX.XLM4.2926.SM.MTN3T	Brain_Cerebellum_GTEX.TSE9.2926.SM.MTN59	Brain_Cerebellum_GTEX.X4EP.3026.SM.MTN4D	Brain_Cortex_GTEX.X4EP.3126.SM.MTK27	Brain_Cortex_GTEX.XLM4.3026.SM.MTK2C	Brain_Cortex_GTEX.TSE9.3026.SM.MTK2Y	Brain_Frontal_Cortex_(BA9)_GTEX.X4XX.0011.R10B.SM.MTK4U	Brain_Hippocampus_GTEX.XLM4.0011.R1A.SM.MTN4K	Brain_Hippocampus_GTEX.X4XX.0011.R1B.SM.MTN3P	Brain_Hippocampus_GTEX.X4EP.0011.R1A.SM.MTN5M	Brain_Hypothalamus_GTEX.XLM4.0011.R8A.SM.MTN3N	Brain_Hypothalamus_GTEX.X4EP.0011.R8B.SM.MTK2O	Brain_Hypothalamus_GTEX.TSE9.0011.R8A.SM.MTK2K	Brain_Nucleus_accumbens_(basal_ganglia)_GTEX.TSE9.0011.R6A.SM.MTK3B	Brain_Nucleus_accumbens_(basal_ganglia)_GTEX.XLM4.0011.R6A.SM.MTK3C	Brain_Nucleus_accumbens_(basal_ganglia)_GTEX.X4EP.0011.R6A.SM.MTK2A	Brain_Nucleus_accumbens_(basal_ganglia)_GTEX.X4XX.0011.R6B.SM.MTK2S	Brain_Putamen_(basal_ganglia)_GTEX.X4XX.0011.R7A.SM.MTN47	Brain_Putamen_(basal_ganglia)_GTEX.XLM4.0011.R7A.SM.MTN3W	Brain_Putamen_(basal_ganglia)_GTEX.X4EP.0011.R7B.SM.MTK4O	Brain_Putamen_(basal_ganglia)_GTEX.TSE9.0011.R7A.SM.MTK2J	Brain_Spinal_cord_(cervical_c-1)_GTEX.X4EP.0011.R9B.SM.MTN4T	Brain_Spinal_cord_(cervical_c-1)_GTEX.TSE9.0011.R9A.SM.MTK3R	Brain_Spinal_cord_(cervical_c-1)_GTEX.XLM4.0011.R9A.SM.MTK3L	Brain_Substantia_nigra_GTEX.X4EP.0011.R2B.SM.MTK4S	Brain_Substantia_nigra_GTEX.XLM4.0011.R2B.SM.MTK3E	Brain_Substantia_nigra_GTEX.TSE9.0011.R2A.SM.MTK29	Brain_Substantia_nigra_GTEX.X4XX.0011.R2A.SM.MTK3F	Adrenal_Gland_GTEX.TSE9.1926.SM.MTN5A	Adrenal_Gland_GTEX.X4EP.1826.SM.MTK4T	Cervix_Ectocervix_GTEX.TSE9.2826.SM.MTK3Q	Cervix_Endocervix_GTEX.TSE9.2726.SM.MTK2B	Nerve_Tibial_GTEX.X4XX.0426.SM.MTK2V
1	<00000>	0.594487	0.0182972	32.4906	0.625883	0.451935	0.660371	0.636186	0.531158	0.486282	0.543167	0.376108	0.592134	0.384214	0.603502	0.934509	0.930116	0.926738	0.925977	0.644056	0.618417	0.478927	0.574051	0.589389	0.700244	0.692252	0.378654	0.509784	0.508398	0.425109	0.500914	0.662775	0.478363	0.70258	0.556944	0.750177	0.766261	0.52311	0.47302	0.433082	0.600317	0.613333	0.500207	0.490847	0.00262295	0.0133983	0.000601323	0	0
2	<00001>	0.0136341	0.00208863	6.52777	0.00901779	0.0164516	0.0114671	0.0156119	0.0193817	0.0143141	0.0182536	0.0140544	0.00666032	0.0135605	0.0161346	0.00906801	0.00626763	0.00496689	0.00479781	0.0160657	0.014416	0.0227148	0.0171047	0.0234525	0.0130329	0.0104505	0.00986263	0.0169154	0.00817068	0.0217077	0.0179159	0.018544	0.0166667	0.0117602	0.0211806	0.00731995	0.0129561	0.0200374	0.0113601	0.0137268	0.00824089	0.0110569	0.0111616	0.00953471	0	0.00121803	0	0	0
3	<00010>	0.0050273	0.000262477	19.1533	0.00146234	0.00677419	0.00303541	0.00334541	0.0134936	0.00596421	0.00690676	0.0030553	0.00348874	0.00938804	0.0030896	0.00201511	0.000940144	0.00662252	0.0020562	0.00642628	0.00353045	0.00629447	0.00959533	0.00884275	0.00162911	0.00972973	0.00246566	0.00995025	0.00272356	0.00868307	0.00402194	0.00343407	0.00438596	0.00151745	0.00138889	0.00543093	0.00370175	0.00988512	0.00410224	0.00434683	0.00412044	0.00813008	0.00206697	0.00305111	0	0	0	0	0
4	<00100>	0.00889824	0.00186222	4.7783	0.00731172	0.0158065	0.00303541	0.00585447	0.0031894	0.0135189	0.00394672	0.00855484	0.00602601	0.00938804	0.00995537	0.0120907	0.00689439	0.00869205	0.00376971	0.00571225	0.00882613	0.0090312	0.0112641	0.00384468	0.00950312	0.0115315	0.00810144	0.00995025	0.0086246	0.0217077	0.0142596	0.0120192	0.0134503	0.00531108	0.00902778	0.011098	0.00687467	0.00667913	0.00694225	0.00251659	0.0088748	0.0113821	0.00992146	0.0114416	0	0.00243605	0.000601323	0.000960922	0
5	<01000>	0.00602918	0.000968054	6.22814	0.00292469	0.00806452	0.00472175	0.00390298	0.0100589	0.00994036	0.00394672	0.0061106	0.00888043	0.00382476	0.00789564	0.00554156	0.00908806	0.00538079	0.00582591	0.00785434	0.00176523	0.0114943	0.0100125	0.00422914	0.00950312	0.00756757	0.00422684	0.00597015	0.00272356	0.00397974	0.00658135	0.00652473	0.00643275	0.00379363	0.00625	0.00283353	0.0050238	0.0069463	0.00504891	0.00915122	0.00475436	0.00260163	0.00330715	0.0064836	0.00295082	0.00203004	0	0	0.00131752
6	<10000>	0.0699961	0.0171734	4.07583	0.0582501	0.096129	0.0569983	0.0643992	0.0905299	0.0687873	0.049334	0.096853	0.0903901	0.119611	0.0638517	0.00554156	0.0103416	0.0115894	0.0164496	0.0546233	0.0709032	0.0875753	0.0504798	0.0322953	0.0521314	0.0497297	0.0496654	0.121725	0.104403	0.114689	0.13053	0.0817308	0.095614	0.0663885	0.0673611	0.0826446	0.0589635	0.0574406	0.0823604	0.116907	0.0792393	0.0510569	0.0748243	0.0675057	0.0262295	0.0138043	0.0129284	0.00704676	0.00197628
7	<00011>	0.0128414	0.00194444	6.60416	0.0134048	0.0148387	0.0114671	0.0122665	0.016683	0.0186879	0.0143069	0.0174152	0.0149064	0.0184284	0.00995537	0.00302267	0.00188029	0.000827815	0.0030843	0.00963941	0.0102971	0.0164204	0.0175219	0.0199923	0.00950312	0.00684685	0.0186685	0.0126036	0.0149796	0.0155572	0.0102377	0.012706	0.0114035	0.00834598	0.0135417	0.00708383	0.0100476	0.0162971	0.0157778	0.0194464	0.0142631	0.0165854	0.0148822	0.0198322	0.000655738	0.0044661	0	0	0
8	<00101>	0.0021849	0.00189092	1.15547	0.00268097	0.00709677	0.00269815	0.000557569	0.00147203	0.00477137	0.00197336	0.00183318	0	0.00208623	0.00240302	0	0.000626763	0	0	0.00357015	0.00647249	0.00218938	0.00292032	0.000768935	0.00244366	0.00252252	0.00281789	0.00199005	0.00726282	0.00434153	0.00182815	0.00274725	0.00175439	0.00341426	0.00243056	0	0.000528821	0.00213732	0.000946671	0.000686342	0.000950872	0.00097561	0.000826788	0.00266972	0.000983607	0.000812018	0	0.000640615	0
9	<00110>	0.00144626	0.000549754	2.63074	0.00146234	0.00419355	0	0.00223028	0.00466143	0.00437376	0.00296004	0.00213871	0	0.00208623	0.00102987	0	0	0	0	0.000714031	0.00205943	0.00136836	0.00208594	0.00153787	0.00217214	0.00108108	0.000704473	0.00298507	0.000907853	0.00180897	0	0.00274725	0.00146199	0	0.00138889	0.000472255	0.000528821	0.00133583	0.0022089	0.0011439	0.00158479	0	0.00165358	0.000762777	0	0	0	0	0
10	<01001>	0.000336258	0.000375479	0.895543	0	0	0	0	0	0.00159046	0.00098668	0	0	0	0	0	0	0	0	0	0	0.00136836	0.00292032	0	0.000543036	0	0.00105671	0.00066335	0.00317749	0	0	0	0	0	0	0	0	0	0	0.0011439	0	0	0	0	0.000655738	0.00121803	0	0.000960922	0
11	<01010>	0.000107096	0.000243924	0.439053	0	0.000645161	0	0.000557569	0	0.00238569	0	0	0	0.00069541	0	0	0	0	0	0	0	0	0	0	0	0	0	0	0	0	0	0	0	0	0	0	0	0	0	0	0	0	0	0	0.00327869	0	0	0	0
12	<01100>	0.00446121	0.0019849	2.24757	0.00487448	0.00419355	0.00438449	0.0036242	0.00539745	0.0107356	0.00148002	0.00397189	0.00348874	0.00556328	0.00720906	0.00100756	0.00219367	0.000827815	0.0010281	0.00642628	0.00264784	0.00547345	0.00834376	0.00384468	0.00407277	0.00252252	0.00281789	0.00563847	0.00453926	0.00470333	0.00329068	0.00206044	0.00526316	0.00796662	0.00451389	0.00330579	0.00343733	0.0077478	0.00473335	0.00503317	0.00380349	0.00455285	0.00372055	0.00800915	0.00655738	0.00365408	0	0	0
13	<10001>	0.00509204	0.00646227	0.787964	0.00194979	0.0116129	0.00708263	0.00278784	0.0120216	0.00755467	0.00641342	0.0128323	0.00285442	0.00382476	0.00377618	0	0	0	0	0.00714031	0.00853192	0.0120416	0.00333751	0.00307574	0.0029867	0	0.00317013	0.00729685	0.00272356	0.0170043	0.0135283	0.00721154	0.00964912	0.00417299	0.00590278	0.000472255	0.000793231	0.00320598	0.00473335	0.00320293	0.00126783	0.00357724	0.00289376	0.00305111	0.00590164	0.00933821	0.00150331	0.0086483	0.000658762
14	<10010>	0.00100729	0.00208766	0.4825	0	0.00129032	0.0010118	0	0.00122669	0.00238569	0.00296004	0	0	0.00278164	0	0	0	0	0	0.00107105	0.00147102	0.00410509	0	0	0	0	0	0.00431177	0	0.00253256	0	0.00206044	0.00204678	0	0	0.000708383	0	0.00320598	0.00284001	0.00205903	0.000633914	0	0.000826788	0.000762777	0.00360656	0.00527812	0.00270595	0.00672646	0.00395257
15	<10100>	0.00910355	0.0126885	0.717465	0.014136	0.0303226	0.0074199	0.00696961	0.000981354	0.0151093	0.0187469	0.0134433	0.00570885	0.0253825	0.00583591	0	0.000940144	0	0	0.0092824	0.0111798	0.00985222	0.0146016	0.00192234	0.00217214	0.0198198	0.00704473	0.0092869	0.0149796	0.0289436	0.0124314	0.00721154	0.00730994	0.00379363	0.00451389	0.0120425	0.0026441	0.00240449	0.0044178	0.00411805	0.0107765	0.00097561	0.00826788	0.00915332	0.0140984	0.0142103	0.00962117	0.0150545	0.0108696
16	<11000>	0.0129413	0.00907387	1.42621	0.0124299	0.0212903	0.010118	0.0119877	0.0169284	0.0246521	0.0113468	0.0128323	0.0155408	0.0194715	0.0161346	0.00201511	0	0.00620861	0.0017135	0.00821135	0.00764931	0.0249042	0.00876095	0.00961169	0.00841705	0.0154955	0.0140895	0.015257	0.0267817	0.0213459	0.0131627	0.0133929	0.0131579	0.0110015	0.009375	0.00283353	0.010312	0.00854929	0.0173556	0.0251659	0.0126783	0.00813008	0.0144688	0.0148741	0.0127869	0.00974421	0.00751654	0.00800769	0.00658762
17	<00111>	0.00950194	0.00453113	2.09703	0.00828662	0.01	0.00674536	0.0114302	0.00686948	0.010338	0.0074001	0.0192484	0.0117349	0.00904033	0.00995537	0.00151134	0.00250705	0.000827815	0	0.00749732	0.0152986	0.0155993	0.0100125	0.0119185	0.00787402	0.00612613	0.0147939	0.012272	0.0172492	0.00940666	0.00804388	0.0051511	0.0122807	0.00834598	0.0149306	0.0068477	0.00581703	0.0112209	0.0113601	0.0100663	0.00729002	0.0113821	0.011575	0.011823	0.00229508	0.00243605	0.00210463	0.00192184	0.0016469
18	<01011>	0.000875095	0.000905118	0.96683	0.00121862	0.00354839	0.000674536	0.00139392	0.000490677	0.00119284	0	0	0.00570885	0.00382476	0.000686577	0	0	0	0	0	0.00235363	0.00164204	0.00125156	0.00230681	0.000814553	0	0.00140895	0	0	0.000723589	0	0	0	0	0	0	0	0.00133583	0.00157778	0.00137268	0	0.000650407	0.000826788	0	0	0.00203004	0.00270595	0.000960922	0.000988142
19	<01101>	0.00245765	0.00413681	0.594095	0.00316841	0.00419355	0.00236088	0.00195149	0.00588813	0.00238569	0.00197336	0.00122212	0	0.00243394	0.0061792	0.00100756	0	0	0	0.00178508	0.00205943	0.00355774	0.00125156	0.00422914	0.00733098	0.000720721	0.000704473	0.00331675	0.00181571	0.00325615	0.00219378	0.00274725	0.00438596	0.00189681	0.00277778	0	0.00132205	0.00534331	0.00157778	0.00480439	0.00190174	0.000650407	0.00248036	0.00343249	0.0118033	0.00324807	0.00180397	0.00160154	0
20	<01110>	0.00183046	0.00221362	0.826908	0.00268097	0.00193548	0.00404722	0.00223028	0.00171737	0.00755467	0	0.00122212	0.000951475	0.00556328	0.0030896	0	0	0.000827815	0.000685401	0.00214209	0.00176523	0.00328407	0.00166875	0.00230681	0.00190062	0.00252252	0.00281789	0.00165837	0.000907853	0	0.000731261	0.00103022	0.00321637	0	0.00173611	0.00094451	0.000528821	0.00106866	0.00189334	0.000686342	0.00316957	0.00130081	0	0.00343249	0.00393443	0.00243605	0.00120265	0	0
21	<10011>	0.0036788	0.00951559	0.386608	0.000974896	0.0083871	0.00472175	0.00195149	0.0076055	0.00636183	0.00345338	0.00427742	0.00190295	0.00591099	0.00205973	0	0	0	0	0.00357015	0.00176523	0.0090312	0.00500626	0.00692042	0.00135759	0.000720721	0.00211342	0.00497512	0.00363141	0.00615051	0.00877514	0.00137363	0.00701754	0.00189681	0.00104167	0.000472255	0.00158646	0.00213732	0.00757337	0.00663464	0.00158479	0.00130081	0.00909467	0.00381388	0.0114754	0.0231425	0.00992183	0.0115311	0.00790514
22	<10101>	0.00434397	0.0196509	0.221057	0.00828662	0.0119355	0.00337268	0.00167271	0.000490677	0.00318091	0.00789344	0.00824931	0.00253727	0.00938804	0.00549262	0	0	0	0	0.00714031	0.00853192	0.00410509	0.00834376	0.00307574	0.000543036	0.00576577	0.00317013	0.00232172	0.00771675	0.01411	0.00146252	0.00412088	0.00380117	0.00720789	0.00173611	0.00212515	0.00449498	0.00935079	0.00126223	0.000457561	0.00380349	0.00422764	0.00124018	0.00114416	0.0318033	0.0178644	0.00481058	0.00896861	0.0247036
23	<10110>	0.00202431	0.00763311	0.265202	0.00414331	0.00548387	0	0.00195149	0.000490677	0.00516899	0	0.00183318	0	0.00764951	0	0	0	0.00165563	0	0.00785434	0.00117682	0.00136836	0.00458907	0.00346021	0.00162911	0.00720721	0.00528355	0.00165837	0.00136178	0.00325615	0.000731261	0	0.00233918	0.00189681	0.00104167	0.00118064	0.000528821	0.00187016	0	0	0.000633914	0	0.00124018	0.00228833	0.0163934	0.0044661	0.00901984	0.00192184	0.0105402
24	<11001>	0.00187173	0.00887029	0.211011	0	0.00709677	0	0.00278784	0.0031894	0.000795229	0	0.00152765	0.000634317	0.00417246	0.00171644	0	0	0	0.0017135	0	0	0.00273673	0	0.00692042	0.00434428	0	0.00211342	0.00364842	0.00226963	0.00180897	0	0.00240385	0.00175439	0.0030349	0	0	0	0.00106866	0.00189334	0.00869366	0.0022187	0	0.00289376	0.00343249	0.0177049	0.0162404	0.00631389	0.0144138	0.00494071
25	<11010>	0.000840331	0.0039276	0.213956	0.000487448	0.00483871	0	0	0.00147203	0.000795229	0	0.00091659	0	0.00417246	0	0	0.000626763	0	0	0	0.00353045	0.00136836	0	0.0011534	0	0.000720721	0	0.00298507	0	0	0	0.00137363	0	0	0	0	0	0.00106866	0.000631114	0.000457561	0.00348653	0	0.00124018	0.00228833	0.00491803	0.0133983	0	0.00256246	0.00494071
26	<11100>	0.0244292	0.0379682	0.643411	0.0304655	0.0177419	0.0182125	0.0273209	0.0299313	0.0469185	0.024667	0.0293309	0.0202981	0.0420723	0.0199107	0.00302267	0.00438734	0.00289735	0.00685401	0.0310603	0.0267726	0.0205255	0.0283688	0.0226836	0.0138474	0.021982	0.0313491	0.0248756	0.0240581	0.0318379	0.0212066	0.0247253	0.0333333	0.0238998	0.034375	0.0262102	0.0113696	0.0309912	0.0287157	0.0297415	0.0183835	0.0266667	0.0318313	0.0343249	0.0439344	0.0552172	0.017739	0.02082	0.030303
27	<01111>	0.0189854	0.0189211	1.0034	0.0260785	0.0232258	0.0205734	0.0192361	0.0198724	0.0194831	0.0172669	0.0311641	0.0215668	0.0159944	0.0250601	0.00251889	0.00250705	0.00372517	0.00514051	0.0121385	0.0108856	0.0336617	0.0208594	0.0269127	0.00814553	0.0115315	0.0352237	0.0135987	0.0140717	0.0162808	0.0212066	0.0106456	0.0190058	0.00986343	0.0163194	0.0141677	0.00951877	0.0285867	0.0287157	0.0299703	0.0253566	0.0299187	0.0285242	0.0308924	0.0222951	0.0166464	0.0264582	0.0182575	0.0121871
28	<10111>	0.0137789	0.0625808	0.220178	0.00219352	0.0212903	0.0175379	0.00864232	0.00662414	0.00954274	0.023187	0.0488848	0.0193467	0.0309458	0.00411946	0	0.00125353	0	0.0027416	0.0157087	0.0214769	0.0202518	0.0125156	0.0126874	0.0203638	0.00468468	0.0204297	0.0268657	0.0217885	0.0340087	0.0153565	0.00274725	0.0248538	0.0136571	0.0256944	0.0068477	0.00661026	0.0104194	0.0022089	0.00320293	0.00824089	0.00422764	0.0119884	0.00800915	0.0527869	0.0483151	0.0484065	0.049968	0.0559947
29	<11011>	0.00450778	0.0255608	0.176355	0.00755545	0.00419355	0.00337268	0.00585447	0.00736016	0.00795229	0.0138135	0.0122212	0.00444022	0.00556328	0.00102987	0.00251889	0	0	0	0	0.00235363	0.0112206	0.00166875	0.00230681	0.00162911	0.00612613	0.00704473	0.00829187	0	0.00904486	0.00329068	0	0.00146199	0.00227618	0.000694444	0	0.00475939	0.00828213	0.0100978	0.00137268	0.00538827	0.00390244	0.00330715	0.00991609	0.02	0.0397889	0.0207456	0.0454837	0.0424901
30	<11101>	0.017807	0.098611	0.180578	0.0190105	0.0235484	0.00876897	0.0150544	0.0245339	0.0238569	0.021707	0.0164986	0.00507453	0.036509	0.0223138	0.00251889	0.00376058	0.00124172	0.0023989	0.0192788	0.0238305	0.0249042	0.01335	0.0207612	0.0122183	0.0162162	0.0190208	0.0139303	0.0281434	0.0321997	0.0212066	0.0157967	0.0383041	0.0193475	0.0298611	0.00118064	0.00793231	0.0301897	0.0198801	0.0144132	0.0142631	0.00617886	0.0194295	0.0236461	0.128525	0.113276	0.0712568	0.0832799	0.119236
31	<11110>	0.0126507	0.0488772	0.258826	0.00779917	0.0148387	0.0161889	0.0186786	0.015947	0.0170974	0.0138135	0.0198595	0.00570885	0.0340751	0.0127017	0.00100756	0.00125353	0.00289735	0	0.0142806	0.0123566	0.0186097	0.0196078	0.017301	0.00814553	0.0158559	0.0172596	0.0109453	0.0145256	0.00723589	0.00621572	0.010989	0.0201754	0.00265554	0.0121528	0.00850059	0.00608144	0.0128239	0.0189334	0.00983757	0.0202853	0.00845528	0.0152956	0.0156369	0.0429508	0.0645554	0.0517138	0.0496477	0.0520422
32	<11111>	0.132823	0.568143	0.233785	0.121862	0.147097	0.109612	0.109562	0.140334	0.146322	0.178096	0.234342	0.150016	0.162378	0.134912	0.0110831	0.0144155	0.0140728	0.0157642	0.0967512	0.0976758	0.134373	0.138506	0.152249	0.0915015	0.0702703	0.33392	0.134328	0.152065	0.138567	0.160878	0.0817308	0.161111	0.0739757	0.153819	0.0451004	0.057377	0.17526	0.227832	0.236559	0.132488	0.16878	0.210004	0.197941	0.508852	0.495331	0.690319	0.640615	0.606719
[truncated: 96 more columns]

## Sheet: DNER
Order	Epihaplotype	Mean frequency Brain	Mean frequency Other	Ratio	Brain_Amygdala_GTEX.X4EP.0011.R4B.SM.MTN3S	Brain_Amygdala_GTEX.TSE9.0011.R4A.SM.MTK3W	Brain_Amygdala_GTEX.XLM4.0011.R4B.SM.MTN4M	Brain_Amygdala_GTEX.X4XX.0011.R4B.SM.MTK4E	Brain_Anterior_cingulate_cortex_(BA24)_GTEX.X4EP.0011.R3A.SM.MTK4I	Brain_Anterior_cingulate_cortex_(BA24)_GTEX.X4XX.0011.R3B.SM.MTN4A	Brain_Anterior_cingulate_cortex_(BA24)_GTEX.XLM4.0011.R3B.SM.MTN4L	Brain_Caudate_(basal_ganglia)_GTEX.X4XX.0011.R5A.SM.MTK4R	Brain_Caudate_(basal_ganglia)_GTEX.XLM4.0011.R5A.SM.MTN4W	Brain_Caudate_(basal_ganglia)_GTEX.X4EP.0011.R5A.SM.MTN49	Brain_Caudate_(basal_ganglia)_GTEX.TSE9.0011.R5A.SM.MTK3D	Brain_Cerebellar_Hemisphere_GTEX.X4XX.0011.R11A.SM.MTN4J	Brain_Cerebellum_GTEX.XLM4.2926.SM.MTN3T	Brain_Cerebellum_GTEX.TSE9.2926.SM.MTN59	Brain_Cerebellum_GTEX.X4EP.3026.SM.MTN4D	Brain_Cortex_GTEX.X4EP.3126.SM.MTK27	Brain_Cortex_GTEX.XLM4.3026.SM.MTK2C	Brain_Cortex_GTEX.TSE9.3026.SM.MTK2Y	Brain_Frontal_Cortex_(BA9)_GTEX.X4XX.0011.R10B.SM.MTK4U	Brain_Hippocampus_GTEX.XLM4.0011.R1A.SM.MTN4K	Brain_Hippocampus_GTEX.X4XX.0011.R1B.SM.MTN3P	Brain_Hippocampus_GTEX.X4EP.0011.R1A.SM.MTN5M	Brain_Hypothalamus_GTEX.XLM4.0011.R8A.SM.MTN3N	Brain_Hypothalamus_GTEX.X4EP.0011.R8B.SM.MTK2O	Brain_Hypothalamus_GTEX.TSE9.0011.R8A.SM.MTK2K	Brain_Nucleus_accumbens_(basal_ganglia)_GTEX.TSE9.0011.R6A.SM.MTK3B	Brain_Nucleus_accumbens_(basal_ganglia)_GTEX.XLM4.0011.R6A.SM.MTK3C	Brain_Nucleus_accumbens_(basal_ganglia)_GTEX.X4EP.0011.R6A.SM.MTK2A	Brain_Nucleus_accumbens_(basal_ganglia)_GTEX.X4XX.0011.R6B.SM.MTK2S	Brain_Putamen_(basal_ganglia)_GTEX.X4XX.0011.R7A.SM.MTN47	Brain_Putamen_(basal_ganglia)_GTEX.XLM4.0011.R7A.SM.MTN3W	Brain_Putamen_(basal_ganglia)_GTEX.X4EP.0011.R7B.SM.MTK4O	Brain_Putamen_(basal_ganglia)_GTEX.TSE9.0011.R7A.SM.MTK2J	Brain_Spinal_cord_(cervical_c-1)_GTEX.X4EP.0011.R9B.SM.MTN4T	Brain_Spinal_cord_(cervical_c-1)_GTEX.TSE9.0011.R9A.SM.MTK3R	Brain_Spinal_cord_(cervical_c-1)_GTEX.XLM4.0011.R9A.SM.MTK3L	Brain_Substantia_nigra_GTEX.X4EP.0011.R2B.SM.MTK4S	Brain_Substantia_nigra_GTEX.XLM4.0011.R2B.SM.MTK3E	Brain_Substantia_nigra_GTEX.TSE9.0011.R2A.SM.MTK29	Brain_Substantia_nigra_GTEX.X4XX.0011.R2A.SM.MTK3F	Adrenal_Gland_GTEX.TSE9.1926.SM.MTN5A	Adrenal_Gland_GTEX.X4EP.1826.SM.MTK4T	Cervix_Ectocervix_GTEX.TSE9.2826.SM.MTK3Q	Cervix_Endocervix_GTEX.TSE9.2726.SM.MTK2B	Nerve_Tibial_GTEX.X4XX.0426.SM.MTK2V
1	<00>	0.145987	0.360387	0.405083	0.167804	0.153122	0.128313	0.117366	0.158588	0.204327	0.181622	0.135816	0.116873	0.0947787	0.116352	0.0561224	0.0645161	0.121107	0.112288	0.206495	0.157514	0.186047	0.193364	0.133865	0.0997199	0.121744	0.127451	0.125792	0.173267	0.09375	0.119028	0.122848	0.201842	0.161554	0.153305	0.124024	0.139001	0.174397	0.219565	0.158351	0.129775	0.146216	0.206084	0.235469	0	0.255698	0.396956	0.394096	0.303384
2	<01>	0.165431	0.139507	1.18582	0.185994	0.145193	0.129518	0.208015	0.146824	0.155048	0.140541	0.219606	0.160991	0.177639	0.176887	0.142857	0.116625	0.0968858	0.141949	0.174022	0.153179	0.227662	0.195652	0.176418	0.160224	0.2084	0.136223	0.145783	0.142739	0.121366	0.126316	0.166667	0.177283	0.220859	0.187764	0.151585	0.193567	0.178108	0.167391	0.172993	0.160137	0.133028	0.20076	0.194543	0	0.320734	0.201015	0.189784	0.105018
3	<10>	0.220887	0.319587	0.691164	0.202819	0.27998	0.204819	0.201336	0.265412	0.237981	0.246486	0.232749	0.256966	0.217367	0.261792	0.0459184	0.0769231	0.124567	0.114407	0.223147	0.223266	0.159119	0.207094	0.187943	0.156863	0.189261	0.292054	0.231594	0.268152	0.257267	0.281781	0.228482	0.234075	0.220859	0.235584	0.251263	0.226881	0.244898	0.264674	0.19577	0.274731	0.288991	0.30038	0.221827	1	0.173986	0.263792	0.268041	0.410152
4	<11>	0.467695	0.180518	2.59085	0.443383	0.421705	0.537349	0.473282	0.429176	0.402644	0.431351	0.411829	0.46517	0.510216	0.444969	0.755102	0.741935	0.657439	0.631356	0.396336	0.46604	0.427173	0.40389	0.501773	0.583193	0.480595	0.444272	0.496831	0.415842	0.527616	0.472874	0.482003	0.3868	0.396728	0.423347	0.473128	0.440551	0.402597	0.34837	0.472885	0.435357	0.431766	0.292776	0.348161	0	0.249583	0.138237	0.148079	0.181447
[truncated: 94 more columns]

## Sheet: C10orf90
Order	Epihaplotype	Mean frequency Brain	Mean frequency Other	Ratio	Brain_Amygdala_GTEX.X4EP.0011.R4B.SM.MTN3S	Brain_Amygdala_GTEX.TSE9.0011.R4A.SM.MTK3W	Brain_Amygdala_GTEX.XLM4.0011.R4B.SM.MTN4M	Brain_Amygdala_GTEX.X4XX.0011.R4B.SM.MTK4E	Brain_Anterior_cingulate_cortex_(BA24)_GTEX.X4EP.0011.R3A.SM.MTK4I	Brain_Anterior_cingulate_cortex_(BA24)_GTEX.X4XX.0011.R3B.SM.MTN4A	Brain_Anterior_cingulate_cortex_(BA24)_GTEX.XLM4.0011.R3B.SM.MTN4L	Brain_Caudate_(basal_ganglia)_GTEX.X4XX.0011.R5A.SM.MTK4R	Brain_Caudate_(basal_ganglia)_GTEX.XLM4.0011.R5A.SM.MTN4W	Brain_Caudate_(basal_ganglia)_GTEX.X4EP.0011.R5A.SM.MTN49	Brain_Caudate_(basal_ganglia)_GTEX.TSE9.0011.R5A.SM.MTK3D	Brain_Cerebellar_Hemisphere_GTEX.X4XX.0011.R11A.SM.MTN4J	Brain_Cerebellum_GTEX.XLM4.2926.SM.MTN3T	Brain_Cerebellum_GTEX.TSE9.2926.SM.MTN59	Brain_Cerebellum_GTEX.X4EP.3026.SM.MTN4D	Brain_Cortex_GTEX.X4EP.3126.SM.MTK27	Brain_Cortex_GTEX.XLM4.3026.SM.MTK2C	Brain_Cortex_GTEX.TSE9.3026.SM.MTK2Y	Brain_Frontal_Cortex_(BA9)_GTEX.X4XX.0011.R10B.SM.MTK4U	Brain_Hippocampus_GTEX.XLM4.0011.R1A.SM.MTN4K	Brain_Hippocampus_GTEX.X4XX.0011.R1B.SM.MTN3P	Brain_Hippocampus_GTEX.X4EP.0011.R1A.SM.MTN5M	Brain_Hypothalamus_GTEX.XLM4.0011.R8A.SM.MTN3N	Brain_Hypothalamus_GTEX.X4EP.0011.R8B.SM.MTK2O	Brain_Hypothalamus_GTEX.TSE9.0011.R8A.SM.MTK2K	Brain_Nucleus_accumbens_(basal_ganglia)_GTEX.TSE9.0011.R6A.SM.MTK3B	Brain_Nucleus_accumbens_(basal_ganglia)_GTEX.XLM4.0011.R6A.SM.MTK3C	Brain_Nucleus_accumbens_(basal_ganglia)_GTEX.X4EP.0011.R6A.SM.MTK2A	Brain_Nucleus_accumbens_(basal_ganglia)_GTEX.X4XX.0011.R6B.SM.MTK2S	Brain_Putamen_(basal_ganglia)_GTEX.X4XX.0011.R7A.SM.MTN47	Brain_Putamen_(basal_ganglia)_GTEX.XLM4.0011.R7A.SM.MTN3W	Brain_Putamen_(basal_ganglia)_GTEX.X4EP.0011.R7B.SM.MTK4O	Brain_Putamen_(basal_ganglia)_GTEX.TSE9.0011.R7A.SM.MTK2J	Brain_Spinal_cord_(cervical_c-1)_GTEX.X4EP.0011.R9B.SM.MTN4T	Brain_Spinal_cord_(cervical_c-1)_GTEX.TSE9.0011.R9A.SM.MTK3R	Brain_Spinal_cord_(cervical_c-1)_GTEX.XLM4.0011.R9A.SM.MTK3L	Brain_Substantia_nigra_GTEX.X4EP.0011.R2B.SM.MTK4S	Brain_Substantia_nigra_GTEX.XLM4.0011.R2B.SM.MTK3E	Brain_Substantia_nigra_GTEX.TSE9.0011.R2A.SM.MTK29	Brain_Substantia_nigra_GTEX.X4XX.0011.R2A.SM.MTK3F	Adrenal_Gland_GTEX.TSE9.1926.SM.MTN5A	Adrenal_Gland_GTEX.X4EP.1826.SM.MTK4T	Cervix_Ectocervix_GTEX.TSE9.2826.SM.MTK3Q	Cervix_Endocervix_GTEX.TSE9.2726.SM.MTK2B	Nerve_Tibial_GTEX.X4XX.0426.SM.MTK2V
1	<000000>	0.242568	0.0386321	6.27894	0.314595	0.206014	0.295337	0.270794	0.335588	0.348369	0.281468	0.166792	0.229448	0.158491	0.351003	0.467764	0.43165	0.460644	0.451728	0.387283	0.362652	0.396444	0.349011	0.325894	0.248598	0.245789	0.0765452	0.0472932	0.0870905	0.149544	0.195472	0.233092	0.209857	0.275602	0.294557	0.349786	0.28712	0.0538324	0.145587	0.0304694	0.0408837	0.0473697	0.0728015	0.0204741	0.00331248	0.00361312	0	0	0.0320645
2	<000001>	0.0175122	0.00262227	6.67824	0.0262458	0.0139805	0.019171	0.0190509	0.0338206	0.0446257	0.0250813	0.0102989	0.0174233	0.0159652	0.0193213	0.0246914	0.0224467	0.0208277	0.0251951	0.0384223	0.0387782	0.0353778	0.0291848	0.014456	0.0139316	0.018403	0.00736799	0.00261622	0.00616074	0.0111863	0.00446429	0.0190847	0.0159648	0.0133787	0.0189434	0.0147596	0.0211896	0.00538324	0.00927487	0.00516796	0.00177755	0.00947395	0.006247	0.00134698	0.000368053	0	0	0	0.00641291
3	<000010>	0.0759847	0.00936627	8.11259	0.0817521	0.0432604	0.128497	0.0969553	0.111281	0.0700576	0.14445	0.0331575	0.0669939	0.0391872	0.117909	0.113032	0.138047	0.126589	0.117503	0.100306	0.0907712	0.0632889	0.0793536	0.101953	0.107834	0.126949	0.0419566	0.0138861	0.0198824	0.0229614	0.0510204	0.110617	0.0379454	0.104111	0.106724	0.169497	0.130468	0.015637	0.03457	0.0197028	0.0104114	0.0204438	0.022345	0.0080819	0.00110416	0.00250139	0	0	0.0384775
4	<000100>	0.00406613	0.000820977	4.95279	0.00656145	0.00290161	0.00906736	0.000680388	0.00349116	0.006238	0.0106828	0.000502386	0.000736196	0.0011611	0.00644043	0.00438957	0.00763187	0.00378685	0.00379041	0.00646039	0.00498267	0.00995556	0.00699469	0.00583312	0.00524697	0.0040549	0	0.000804991	0	0.00529879	0.00542092	0.00944969	0.00763535	0.00851374	0.00400213	0.00206316	0.00242167	0.000512689	0.00252951	0	0	0	0.00240269	0	0	0	0	0	0
5	<001000>	0.00828435	0.000888868	9.32011	0.0147189	0.00791348	0.0121762	0.00612349	0.0096007	0.0254319	0.0185787	0.00125597	0.00785276	0.00464441	0.00767897	0.0219479	0.00942761	0.0229916	0.0176143	0.0176811	0.0114818	0.0186667	0.0217077	0.00278975	0.00922743	0.0062383	0.000409333	0	0.00140017	0	0.00542092	0.0114879	0.00161962	0.00413525	0.00667022	0.00888748	0.00605418	0.000512689	0.00337268	0.000430663	0.00330117	0	0.00192215	0	0.00147221	0	0	0	0
6	<010000>	0.00424382	0.000549491	7.72319	0.00744813	0.0015827	0.00544041	0.00357204	0.00283657	0.00911708	0.00650255	0.00251193	0.00294479	0.00232221	0.00445876	0.0112483	0.00808081	0.0124425	0.00981048	0.00442027	0.0147314	0.00408889	0.00820068	0.00228253	0.00470418	0.00810979	0	0	0.00140017	0.00147189	0.000637755	0.00741152	0.00323924	0.00510825	0	0.00301539	0.0049947	0	0.00365374	0	0.000761808	0	0.00120135	0	0.00312845	0.00472485	0	0	0.00144808
7	<100000>	0.00425244	0.00106547	3.99113	0.00549743	0.00738591	0.000777202	0.0107161	0.00480035	0.00335893	0.00441245	0.00075358	0.00564417	0.00290276	0.00718355	0.0104252	0.00561167	0.00378685	0.00891862	0.00442027	0.0112652	0.00817778	0.00699469	0.00152168	0.00669441	0.00842171	0.00204666	0.000402495	0	0	0.00223214	0.00296461	0.00138825	0.00729749	0.00453575	0.0033328	0.00438928	0.000512689	0.00168634	0.00538329	0	0.00149589	0.00168188	0.00107759	0.00147221	0	0	0	0.0122052
8	<000011>	0.039645	0.0102074	3.88394	0.0714666	0.0443155	0.0712435	0.0539207	0.0451669	0.0556622	0.0496981	0.0291384	0.0287117	0.0278665	0.0421105	0.0290809	0.0372615	0.039221	0.0347826	0.0554233	0.0671577	0.0567111	0.062711	0.0532589	0.0388999	0.077355	0.0323373	0.0207285	0.0159619	0.0209008	0.0331633	0.0516954	0.0242943	0.0323522	0.0637673	0.046818	0.066596	0.0220456	0.0143339	0.0144272	0.00939563	0.0186986	0.0185007	0.00862069	0.00128819	0.00111173	0	0.00456053	0.0430285
9	<000101>	0.00136247	0.000304006	4.48171	0.000354673	0.00184648	0.00310881	0.000680388	0.000654593	0	0.000928936	0	0.00122699	0	0	0.000548697	0.000448934	0.000540979	0	0.00646039	0.0062825	0.00497778	0	0.00278975	0.00054279	0.00218341	0.000409333	0.000402495	0	0.000588755	0	0.00259403	0.00370199	0	0.00160085	0	0.00469199	0.00102538	0	0.00215332	0.0027933	0	0.000961076	0	0	0	0	0	0
10	<000110>	0.00722314	0.00231712	3.1173	0.00798014	0.00659457	0.00984456	0.0112264	0.0102553	0.00287908	0.0185787	0.00401909	0.00907975	0.00812772	0.0128809	0.00740741	0.00650954	0.00540979	0.00490524	0.00952057	0.00823224	0.008	0.0176073	0.00126807	0.00597069	0.0171553	0.002456	0.00261622	0.00308037	0.00206064	0.000956633	0.0133407	0.00416474	0.00972999	0.0186766	0.00507856	0.0113516	0.0023071	0.00562114	0.0037683	0.000761808	0.00224383	0.00456511	0.00269397	0.0027604	0	0	0	0.00744725
11	<001001>	0.00152461	0.000262733	5.80288	0.00319206	0.0015827	0.0015544	0.00238136	0.000872791	0.00911708	0.00348351	0	0.00122699	0	0	0.00137174	0.00112233	0.000811469	0.000445931	0.00544033	0.00281629	0.00284444	0.00120598	0.00202891	0.00036186	0.00530256	0	0	0.00280034	0.000588755	0.000956633	0.00426163	0	0	0	0.00380892	0	0	0.00140528	0	0	0	0	0	0.00294442	0	0	0	0
12	<001010>	0.00818266	0.00198159	4.12935	0.00939883	0.00659457	0.015544	0.0108862	0.014401	0.006238	0.0118439	0	0.00466258	0.00464441	0.0086698	0.0128944	0.0125701	0.0110901	0.0158305	0.0112207	0.0142981	0.0124444	0.00916546	0.00659396	0.0137507	0.0118528	0.00511666	0.000402495	0.0103612	0.00323815	0.00733418	0.00926441	0.00231374	0.00851374	0.00346852	0.0117442	0.0131679	0.00820302	0.00421585	0.00129199	0.00203149	0.00124657	0.00648727	0.00431034	0.00570482	0.00194553	0	0	0.00641291
13	<001100>	0.0011114	0.000145998	7.61244	0.00266005	0.00105513	0.00103627	0.00153087	0.00218198	0.00431862	0.000696702	0.00401909	0.00122699	0	0	0.00274348	0.000673401	0	0	0.00408024	0	0.00942222	0.00144718	0	0	0	0.001228	0	0	0	0	0.000741152	0.000462749	0	0.0029349	0.00063482	0.00136219	0	0	0	0	0	0	0	0	0	0	0	0.00206868
14	<010001>	0.000648347	0.000113611	5.70671	0	0	0	0.00221126	0.00392756	0.006238	0.00185787	0.000502386	0	0	0	0	0	0	0	0.00136008	0.00433276	0.000888889	0	0	0	0.00280724	0	0	0	0	0	0.000555864	0.000462749	0.0004865	0	0	0.000302709	0	0	0	0	0	0	0	0	0	0	0	0
15	<010010>	0.00366421	0.000856641	4.27742	0.000354673	0	0.00906736	0.00884504	0.0098189	0.00335893	0.00325128	0	0.00220859	0.000870827	0.00941293	0.00576132	0.0040404	0.00405734	0.0113712	0.00714043	0.00584922	0.00568889	0.00313555	0.00836926	0	0.00155958	0.000613999	0.00181123	0.00140017	0.000588755	0.00765306	0.00259403	0	0.00218925	0.00613661	0.00444374	0.00423793	0.00153807	0.000562114	0.00139966	0	0.00423834	0.00192215	0.00107759	0	0	0	0	0.00144808
16	<010100>	0.000491859	9.23509e-05	5.32598	0.000532009	0.000527565	0	0.000850485	0.000654593	0.000959693	0	0.00200955	0	0	0	0.000548697	0	0.00108196	0.000668896	0	0	0.000533333	0.00241196	0	0	0	0	0.00140873	0.0016802	0	0	0	0.000694123	0	0	0.00174575	0.00105948	0	0.000562114	0	0	0.0017452	0	0	0	0	0	0	0
17	<011000>	0.00133489	0.000551055	2.42243	0.000709346	0.00211026	0.00103627	0.00102058	0.00567314	0	0.00185787	0.00075358	0.00245399	0.00290276	0.000990835	0.00301783	0.00179574	0.00243441	0.000668896	0	0	0.00213333	0.00144718	0.000760842	0.00036186	0.00124766	0.00307	0	0	0.00206064	0.000956633	0.00277932	0.000925497	0.0014595	0.00160085	0.00031741	0.00242167	0.000512689	0.000562114	0	0.00101574	0	0.000720807	0.00161638	0	0	0	0	0
18	<100001>	0.000628441	0.000345318	1.81989	0	0.00237404	0	0.00136078	0.000872791	0.00335893	0	0	0	0.00261248	0	0.000548697	0.000448934	0	0	0.00272016	0.00259965	0	0	0	0.00036186	0	0	0	0	0.000883132	0.000956633	0	0	0.000729749	0.00213447	0	0.00242167	0	0	0.000753661	0	0	0	0	0	0	0	0	0.00227555
19	<100010>	0.00326298	0.00158913	2.05331	0.000532009	0.00633078	0.00336788	0.00136078	0.00632773	0.000959693	0.00464468	0.00100477	0.00245399	0.00261248	0.0027248	0.00301783	0.00785634	0.00216392	0.0118172	0.00102006	0.00238302	0.00195556	0.00530632	0.00278975	0.00615162	0.00374298	0.00307	0.00160998	0.000840101	0.00176626	0.0057398	0.0031499	0.00254512	0.00218925	0.00480256	0.0031741	0.00484335	0	0.00337268	0.00333764	0.00507872	0.0017452	0.00192215	0.00080819	0.00202429	0	0	0	0.00827472
20	<100100>	0.000311668	0.000203459	1.53185	0	0.00131891	0	0	0.00240017	0	0	0	0	0	0	0	0.000897868	0	0	0	0.00151646	0.00231111	0.00217077	0	0	0.00124766	0	0.000603743	0	0	0	0	0	0	0	0	0	0	0	0	0	0	0	0	0.00110416	0	0	0	0.000827472
21	<101000>	0.00166024	0.000662347	2.5066	0.00106402	0.00184648	0.00207254	0.00408233	0.00283657	0.00191939	0.00325128	0	0.00319018	0.000870827	0.000743126	0.00466392	0.00179574	0.00622126	0.00222965	0.0017001	0.000433276	0.0016	0.000964785	0.00228253	0.00036186	0.00155958	0.000409333	0.000603743	0.000560067	0	0.000637755	0.00185288	0	0.002919	0	0.00349151	0.000605418	0.000512689	0.00140528	0.00118432	0.00406298	0.00199452	0.000480538	0	0	0.00389105	0	0	0
22	<110000>	0.00056459	0.000346994	1.62709	0.000709346	0.000527565	0.000518135	0.00170097	0.000654593	0	0.00301904	0	0.000981595	0	0	0.00219479	0.000897868	0	0.00133779	0	0	0.000711111	0	0.000760842	0.00036186	0.000935745	0	0	0	0	0	0	0.00277649	0.00316225	0	0.00031741	0.000454064	0	0.000562114	0	0	0	0	0	0	0.00416898	0	0	0.00268928
23	<000111>	0.0159046	0.00849472	1.87229	0.0164923	0.0171459	0.0194301	0.019221	0.017674	0.00863724	0.0246168	0.014318	0.00883436	0.013643	0.0168442	0.00932785	0.00897868	0.0100081	0.0111483	0.0193812	0.0210139	0.0300444	0.0231548	0.0114126	0.0242446	0.0352464	0.01535	0.00986114	0.00644077	0.0153076	0.0172194	0.0198258	0.0143452	0.0141085	0.0309498	0.0169814	0.0240654	0.00769034	0.0106802	0.00958226	0.0139665	0.00299177	0.0144161	0.0115841	0.00478469	0.000555864	0.00322741	0.000414594	0.0382706
24	<001011>	0.00870438	0.00344251	2.5285	0.0124135	0.0108151	0.023057	0.0159891	0.00763692	0.00671785	0.0162564	0.00175835	0.00441718	0.00928882	0.00668813	0.00685871	0.00718294	0.00540979	0.00289855	0.0207412	0.0142981	0.0142222	0.014713	0.00583312	0.00578976	0.0174672	0.0112567	0.00643993	0.0100812	0.0103032	0.00446429	0.0114879	0.00300787	0.00608125	0.00827108	0.0103158	0.00544877	0.00974109	0.00871276	0.00226098	0.00457085	0	0.0031235	0.00215517	0.00257637	0.000555864	0	0	0.0165494
25	<001101>	0.000756479	0.000202768	3.73076	0	0.00395674	0.0015544	0.00204116	0.00370936	0.00287908	0	0	0.00122699	0	0	0	0.00157127	0	0	0	0	0.00142222	0.000482393	0	0	0	0	0.00261622	0.000560067	0	0	0.00129702	0	0.00170275	0	0.00222187	0.00181626	0	0	0	0	0	0.00120135	0	0	0	0	0.00207297	0.00248242
26	<001110>	0.00403665	0.00196445	2.05485	0.00514276	0.006067	0.00595855	0.00153087	0.00785512	0	0.00557362	0.00678222	0.00785276	0.00203193	0.00198167	0.00246914	0.00448934	0.00216392	0.00133779	0.00646039	0.00584922	0.0016	0.00410034	0.00507228	0.00289488	0.0062383	0.00327466	0.000603743	0.0033604	0.00206064	0.0057398	0.00203817	0.00185099	0.00364875	0.00560299	0.00444374	0.00741638	0.00256345	0.00786959	0.00366064	0.00431691	0.00249314	0.00168188	0.00538793	0.00165624	0.00250139	0	0.00269486	0.00661978
27	<010011>	0.0040174	0.00161125	2.49334	0.0039014	0.00474809	0.00906736	0.00833475	0.00741872	0.0119962	0.00673479	0	0.000981595	0.00377358	0.00644043	0.00576132	0.0040404	0.00297539	0.00334448	0.00680041	0.0062825	0.00675556	0.00844187	0.0035506	0	0.00499064	0.001842	0.00181123	0.00280034	0.00323815	0.000637755	0.000370576	0.000694123	0.00656775	0.00560299	0.00285669	0.00408657	0	0.00140528	0.00656761	0	0.00299177	0.00288323	0	0.00331248	0	0.000744786	0	0.00744725
28	<010101>	0.000398601	0.00017712	2.25046	0	0.00237404	0	0.00136078	0	0.000959693	0	0	0	0.000870827	0.00198167	0	0	0	0	0.0017001	0	0	0.00192957	0	0	0	0	0	0.000560067	0	0	0	0.00138825	0	0.000533618	0	0	0	0	0	0.00228542	0	0	0	0	0	0	0	0
29	<010110>	0.00144921	0.000889233	1.62973	0.00266005	0.000791348	0.000518135	0.00442252	0.00261837	0.00287908	0.00510915	0.000502386	0	0	0.00247709	0.00109739	0	0.00243441	0.00156076	0.00204012	0	0.00142222	0.00217077	0	0	0.00499064	0	0.00201248	0	0	0.00159439	0.00166759	0.00185099	0.00267575	0	0	0.00181626	0.00102538	0	0.00247631	0	0	0.00192215	0.00323276	0.00110416	0	0	0.00207297	0.0057923
30	<011001>	0.000245858	0.000299594	0.820636	0	0	0.000518135	0.000340194	0	0	0	0	0	0.00174165	0	0	0	0	0	0	0.0017331	0	0.000964785	0	0	0	0	0	0	0.000588755	0	0	0	0	0.00133404	0	0	0	0	0	0	0.000997258	0	0.00161638	0	0	0	0	0
31	<011010>	0.00254238	0.00160751	1.58157	0.00301472	0.00184648	0.00336788	0.00629359	0.00589134	0	0.00510915	0.00200955	0.000490798	0.000580552	0.00396334	0.00274348	0.00493827	0.00243441	0.00445931	0.00136008	0.00389948	0.00284444	0.00482393	0.00228253	0.00343767	0.00218341	0.00757266	0.00120749	0	0.000883132	0.00223214	0.00185288	0.00231374	0.000972999	0.000800427	0.00444374	0.00181626	0.00128172	0.00252951	0.000645995	0.00126968	0.00149589	0.00240269	0	0.00202429	0.00111173	0	0	0.00330989
32	<011100>	0.000316625	0.000317796	0.996317	0	0	0.00103627	0	0	0	0.000928936	0	0	0	0.00247709	0.000548697	0	0	0	0	0.000433276	0.0016	0.000723589	0.00228253	0	0	0	0	0	0	0	0.00166759	0	0.0004865	0	0	0	0	0	0	0	0	0.000480538	0	0	0	0	0	0
33	<100011>	0.00383569	0.00394664	0.971888	0.00319206	0.006067	0.00466321	0.000850485	0.0096007	0.00239923	0.00232234	0.00427028	0.00662577	0.00319303	0.000495417	0.00274348	0.00157127	0.00243441	0.0057971	0.00408024	0.00541594	0.00337778	0.0101302	0	0.00578976	0.00655022	0.00409333	0.0042262	0.000560067	0.00353253	0.000637755	0.00370576	0.00300787	0.000729749	0.00426894	0.00222187	0.00529741	0.00743399	0.00140528	0.00602929	0.00685627	0.00448766	0.00336377	0	0.0027604	0	0.00347567	0.00248756	0.0057923
34	<100101>	0.000217111	0.000377839	0.574613	0	0	0	0	0	0	0	0.00075358	0	0	0	0	0	0	0.000891862	0	0	0	0	0	0	0	0	0	0	0.00147189	0.000956633	0	0	0.0014595	0	0.00142834	0	0	0	0.00172265	0	0	0	0	0	0	0	0	0
35	<100110>	0.000877147	0.00176145	0.497969	0	0.0015827	0.00181347	0	0.000654593	0	0.000928936	0.00150716	0.00319018	0.000870827	0	0.00164609	0.000673401	0	0.000891862	0.000680041	0.000433276	0	0	0.000507228	0.00379953	0.00062383	0.00102333	0.00120749	0.000840101	0.00117751	0	0.000926441	0.00277649	0	0.00133404	0	0.000302709	0.00153807	0.000562114	0.00129199	0.00101574	0.000747943	0	0.000538793	0.00165624	0.00305725	0	0.00290216	0.0045511
36	<101001>	0.00038888	0.000351087	1.10765	0	0	0	0	0	0	0.00232234	0	0	0	0	0	0.00112233	0	0.000668896	0	0	0.00124444	0.00313555	0	0	0	0	0.000402495	0	0	0	0.00240875	0	0.0004865	0.00160085	0.00031741	0	0	0	0	0	0.000498629	0	0.00134698	0.000368053	0	0	0	0
37	<101010>	0.0029069	0.00207714	1.39947	0.00266005	0.00342917	0.00829016	0.00425242	0.000872791	0	0.00325128	0	0.00319018	0.00203193	0.00520188	0.00576132	0.00695847	0.00811469	0.00423634	0.00476029	0.000433276	0.00142222	0.000964785	0.00710119	0.00090465	0.00280724	0.00266066	0.00281747	0.00308037	0.000883132	0.000637755	0.00296461	0.000925497	0.00170275	0	0.00095223	0.00529741	0.00179441	0.00252951	0.00226098	0.0035551	0.0017452	0.00528592	0.000538793	0.00128819	0.00472485	0	0	0.00206868
38	<101100>	0.000422809	0.000358989	1.17778	0.000354673	0.000527565	0	0	0	0	0.00278681	0.00075358	0	0	0.000743126	0.000823045	0	0.000540979	0	0	0	0.00213333	0.00168837	0.000760842	0	0	0	0	0	0.000588755	0	0	0.000462749	0	0	0.00158705	0	0.000769034	0.000562114	0.00183032	0	0	0	0	0	0.00277932	0	0.00228027	0.00268928
39	<110001>	6.90081e-05	0.000170226	0.405391	0	0	0	0	0	0	0	0	0	0	0	0	0	0	0.000891862	0	0	0	0	0	0	0	0	0	0	0	0	0	0	0.0004865	0	0	0	0	0.00084317	0	0	0	0	0.000538793	0	0	0	0	0
40	<110010>	0.00136487	0.00111616	1.22283	0.000532009	0.000527565	0.000518135	0.00289165	0.00349116	0	0.00209011	0.00100477	0.00269939	0.000580552	0.000743126	0.000548697	0.00179574	0.000540979	0.00133779	0	0	0.00177778	0	0.00253614	0.00488511	0.00374298	0.002456	0.000603743	0	0.00294377	0	0.000370576	0.00254512	0.000972999	0.00240128	0.000476115	0.00287574	0.00205076	0.000562114	0.000430663	0	0	0.0031235	0.000538793	0.000552079	0.00917176	0	0	0.00393049
41	<110100>	0.000176675	0.000103435	1.70808	0.000886682	0	0	0.000340194	0	0	0	0	0	0	0	0	0	0.000540979	0	0.00136008	0	0	0	0	0.00036186	0	0	0	0	0	0	0	0	0	0	0	0	0.000512689	0	0.00258398	0	0	0.000480538	0	0	0	0	0	0
42	<111000>	0.00371626	0.0022372	1.66112	0.0019507	0.00527565	0.00595855	0.00374213	0.00305477	0.00959693	0.00301904	0.00452148	0.00490798	0.00435414	0.0056973	0.00301783	0.00246914	0.0027049	0.00289855	0	0.00563258	0.00515556	0.00289436	0.00380421	0.00325674	0.00530256	0.003684	0.00201248	0.0016802	0.00412128	0.0028699	0.00592922	0.00347062	0.002919	0.00266809	0.00555467	0.00544877	0.00179441	0.00562114	0.00129199	0.00304723	0.0017452	0.00288323	0.00269397	0.0027604	0.00528071	0	0	0.00186181
43	<001111>	0.0136004	0.0097983	1.38804	0.0239404	0.00896861	0.0183938	0.0144582	0.0141828	0.00767754	0.0176498	0.0145692	0.0176687	0.0174165	0.01189	0.00438957	0.00673401	0.00622126	0.00802676	0.0105406	0.0110485	0.0163556	0.00747709	0.00608674	0.00578976	0.0262009	0.01842	0.0100624	0.016802	0.00942008	0.00829082	0.0240875	0.0115687	0.00705424	0.0178762	0.0192033	0.0242167	0.0205076	0.0112423	0.0134582	0.0172676	0.00623286	0.0153772	0.0172414	0.0145381	0.0105614	0.00322741	0.00580431	0.0122052
44	<010111>	0.00583214	0.00464614	1.25527	0.0124135	0.00633078	0.00492228	0.00391223	0.00632773	0.006238	0.00650255	0.00703341	0.00809816	0.000870827	0.00371563	0.00219479	0.00224467	0.00459832	0.00445931	0.00544033	0.0034662	0.00568889	0.00844187	0.000760842	0.00796092	0.00655022	0.003684	0.0122761	0.00756091	0.00206064	0.00255102	0.00667037	0.00948635	0.00316225	0.00800427	0.0063482	0.0049947	0.00410151	0.00168634	0.00979759	0.0114271	0.00598355	0.0069678	0.00835129	0.00110416	0	0.0121648	0.00103648	0.00599917
45	<011011>	0.00695887	0.00570228	1.22037	0.00656145	0.006067	0.00958549	0.00833475	0.00850971	0.00671785	0.0113795	0.00527506	0.00564417	0.00493469	0.00594501	0.00713306	0.0121212	0.00189343	0.00445931	0.00680041	0.0034662	0.0119111	0.0115774	0.00481867	0.00090465	0.00998129	0.0139173	0.00825116	0.0016802	0.0111863	0.00733418	0.0077821	0.00555298	0.000972999	0.00453575	0.00904618	0.0121084	0.0130736	0.0084317	0.000753661	0.00736414	0.00124657	0.006247	0.00484914	0.0121457	0.0116732	0.00372393	0.00414594	0.00227555
46	<011101>	0.00124385	0.000846888	1.46873	0	0.00342917	0.00284974	0.00306175	0.00130919	0	0	0.000502386	0.00196319	0.00145138	0	0.00137174	0.000673401	0.00135245	0.00111483	0.00204012	0	0.000355556	0.00265316	0	0.00434232	0.00280724	0.00102333	0.00181123	0.000560067	0.00206064	0.000637755	0.00240875	0.00208237	0.001946	0.00160085	0	0	0.00153807	0	0.00204565	0.000761808	0	0	0	0	0	0	0	0
47	<011110>	0.00478879	0.00449564	1.06521	0.0039014	0.00474809	0.00544041	0.0057833	0.00807331	0.00287908	0.00510915	0.00175835	0.00613497	0.00696662	0.00421105	0.00164609	0.00291807	0.00568028	0.00289855	0.00442027	0.00151646	0.00231111	0.00337675	0.00380421	0.00054279	0.00655022	0.00593533	0.00241497	0.0112013	0.00323815	0.00605867	0.00592922	0.00254512	0.00559475	0.0029349	0.00190446	0.00529741	0.00410151	0.0019674	0.00570629	0.0124429	0.00673149	0.00744834	0.00942888	0.00644093	0.0100056	0.00273088	0.00870647	0.00558544
48	<100111>	0.00487727	0.0101868	0.478786	0.00549743	0.0102875	0.00725389	0.00187107	0.00414576	0.00239923	0.00255458	0.0035167	0.00220859	0.00493469	0.00421105	0.00301783	0.00179574	0.00108196	0.00267559	0.00510031	0.00584922	0.00355556	0.00361795	0.00304337	0.00741813	0.000935745	0.00470733	0.00784866	0.00868104	0.00618193	0.00924745	0.00704095	0.00856085	0.000729749	0.00266809	0.00269798	0.000605418	0.00256345	0.00393479	0.0081826	0.00177755	0.00922463	0.00864969	0.0148168	0.00423261	0.000833797	0.00496524	0.0068408	0.0138602
49	<101011>	0.00522743	0.0080651	0.648154	0.00549743	0.0100237	0.00673575	0.00510291	0.00392756	0.00479846	0.00232234	0.00703341	0.00368098	0.00406386	0.00198167	0.00576132	0.00448934	0.00676224	0.00334448	0.00204012	0.00671577	0.00728889	0.00458273	0.00304337	0.00633255	0.00561447	0.00818666	0.00965989	0.0042005	0.00117751	0.00605867	0.00277932	0.00185099	0.000972999	0.00346852	0.00444374	0.00181626	0.0112792	0.00899382	0.00968992	0.00482478	0.00398903	0.00432484	0.0102371	0.00791314	0.00583658	0.0071996	0.00497512	0.0161357
50	<101101>	0.000706373	0.00135902	0.519768	0	0.0015827	0.00129534	0	0.00196378	0	0	0.00100477	0.000490798	0.00145138	0	0.00109739	0	0	0.000668896	0.00204012	0	0	0	0.000507228	0	0	0.00286533	0.00120749	0	0	0	0.00111173	0.00161962	0.001946	0	0.00031741	0	0.00256345	0.00084317	0.000538329	0.00152362	0	0	0.00161638	0.00184026	0	0	0.00766998	0
51	<101110>	0.0044896	0.00644982	0.696083	0.00372406	0.00184648	0.00310881	0.00442252	0.00283657	0	0.00418021	0.00200955	0.00564417	0.00319303	0.00247709	0.00192044	0.003367	0.00622126	0.000891862	0.00136008	0.000433276	0.00977778	0.00434153	0.00380421	0.00470418	0.00155958	0.00266066	0.00482995	0.00784094	0.00529879	0.0098852	0.0031499	0.00416474	0.003892	0.00266809	0.00206316	0.00287574	0.00589592	0.0115233	0.00559862	0.00863382	0.00623286	0.0127343	0.0078125	0.0222672	0.0108394	0.00620655	0.0066335	0.00558544
52	<110011>	0.00304095	0.00400839	0.758645	0.00301472	0.00659457	0.00492228	0.00357204	0.00305477	0	0.00487692	0.00150716	0.00319018	0.00203193	0.00123854	0.00109739	0.00448934	0.00757371	0.00222965	0.00374022	0.00389948	0.00444444	0	0.00278975	0.00452325	0.00155958	0.003684	0.00482995	0.00308037	0.000588755	0.00542092	0.000926441	0.00416474	0.0024325	0.000800427	0.00174575	0.00121084	0.00205076	0.00140528	0.0037683	0.00812595	0.0017452	0.00288323	0.00242457	0.00588885	0.00528071	0.00546177	0.00331675	0.00889532
53	<110101>	0.000359117	0.000730084	0.491885	0.00212804	0	0	0	0	0.00143954	0	0	0	0	0.00148625	0	0	0.000811469	0	0.000680041	0	0	0	0.00202891	0	0	0	0.00221373	0	0	0	0	0	0	0	0	0	0.000769034	0	0.000322997	0.00152362	0	0.000961076	0	0	0	0	0.00186567	0
54	<110110>	0.00229755	0.00289621	0.793296	0.000886682	0.000791348	0.0015544	0.00272155	0.00632773	0	0.00185787	0.00075358	0.000736196	0.00290276	0.00247709	0.00329218	0.0013468	0.000811469	0.00334448	0.00102006	0.00151646	0.00195556	0	0.00304337	0.00452325	0.00436681	0.00286533	0.000603743	0.00476057	0.00235502	0	0.000926441	0.00161962	0.001946	0.00160085	0.00301539	0.00363251	0.00256345	0.00112423	0.00139966	0.00584053	0.00448766	0.00504565	0.00188578	0.00699301	0.000833797	0.00273088	0.00124378	0.00144808
55	<111001>	0.00119539	0.00174005	0.686984	0	0.00105513	0.000518135	0.00119068	0	0	0.000696702	0.00200955	0.00122699	0	0	0.000823045	0.000897868	0.000540979	0	0	0	0.000355556	0.000723589	0.00380421	0.00597069	0.00187149	0.00143266	0.00181123	0.00112013	0.00206064	0.000637755	0.00222346	0	0.00121625	0	0.00031741	0.000605418	0.000512689	0.00112423	0.00204565	0.00406298	0.000997258	0.00192215	0.00404095	0.00791314	0	0.000496524	0	0
56	<111010>	0.00653014	0.00832925	0.784	0.00248271	0.0102875	0.00518135	0.00323184	0.00370936	0.00383877	0.00650255	0.00979653	0.00687117	0.00522496	0.00495417	0.0085048	0.0116723	0.00459832	0.0142698	0.00374022	0.00281629	0.00373333	0.00120598	0.00278975	0.00235209	0.00499064	0.00839132	0.00543369	0.0033604	0.00883132	0.00797194	0.00611451	0.00393336	0.00705424	0.00426894	0.0114268	0.0096867	0.00538324	0.0103991	0.00958226	0.0109192	0.00922463	0.0108121	0.00565733	0.0298123	0.0355753	0.00372393	0.00621891	0.00599917
57	<111100>	0.00248717	0.00305726	0.81353	0.00407874	0.00342917	0.00233161	0.00119068	0.00283657	0.00287908	0.00348351	0.00125597	0.00171779	0.000870827	0.00123854	0.00137174	0.000673401	0.00243441	0.00111483	0.000680041	0.000866551	0.00177778	0.00241196	0.00228253	0.00578976	0.00155958	0.00307	0.00100624	0	0.0026494	0.00159439	0.00518807	0.00347062	0.002919	0.00213447	0.00380892	0.00302709	0.00128172	0.00505902	0.00344531	0.00253936	0.00373972	0.00504565	0.00323276	0.0090173	0.0166759	0.00223436	0.000414594	0.00165494
58	<011111>	0.033073	0.0388689	0.850884	0.0276645	0.0493274	0.0393782	0.0392924	0.0246563	0.0201536	0.0339062	0.0329063	0.0382822	0.0502177	0.0304682	0.0213992	0.024018	0.0159589	0.0142698	0.0149609	0.0268631	0.0181333	0.0161602	0.040071	0.0171883	0.0168434	0.0573066	0.0525257	0.057967	0.0347365	0.0369898	0.025755	0.0344748	0.035028	0.0226788	0.015077	0.0217951	0.0389644	0.0466554	0.0496339	0.0611986	0.0331588	0.0413263	0.045528	0.0274199	0.032796	0.0446872	0.039801	0.035995
59	<101111>	0.0269017	0.0563296	0.477577	0.0251818	0.0195199	0.0139896	0.0159891	0.0091643	0.006238	0.0143985	0.0324039	0.0137423	0.0357039	0.0230369	0.00823045	0.017284	0.0124425	0.0133779	0.0153009	0.00563258	0.0032	0.0262904	0.0296728	0.0133888	0.0168434	0.0448219	0.0519219	0.0632876	0.0447454	0.0200893	0.0201964	0.0349375	0.0199465	0.022412	0.0242819	0.0217951	0.0658805	0.0564924	0.0274548	0.0533266	0.0373972	0.0521384	0.0439116	0.0574163	0.0650361	0.0883813	0.0781509	0.0362019
60	<110111>	0.0152355	0.0284311	0.535876	0.0196843	0.0197837	0.00233161	0.0115666	0.0224744	0.00575816	0.00371575	0.0178347	0.0139877	0.022061	0.00792668	0.0101509	0.00718294	0.00892616	0.0124861	0.016661	0.00671577	0.00977778	0.00820068	0.00963733	0.0162837	0.0227698	0.0163733	0.0205273	0.0207225	0.0144245	0.0137117	0.0170465	0.0143452	0.0119192	0.0114728	0.00888748	0.0096867	0.0333248	0.0151771	0.0262705	0.0243779	0.0251808	0.0204229	0.0296336	0.0180346	0.0272374	0.0377358	0.0327529	0.0117915
61	<111011>	0.0295276	0.0450956	0.654778	0.0136549	0.036402	0.0207254	0.0115666	0.018765	0.0259117	0.0176498	0.0303944	0.0392638	0.030479	0.0146148	0.0164609	0.0314254	0.0273194	0.0247492	0.0102006	0.00563258	0.00995556	0.027014	0.0182602	0.0287679	0.0208983	0.0601719	0.0436708	0.033604	0.0432735	0.0430485	0.0233463	0.0388709	0.0260277	0.0394877	0.0266624	0.0174058	0.0358882	0.0317594	0.0540482	0.0518029	0.0528546	0.0321961	0.046875	0.0559441	0.0892162	0.0486594	0.0609453	0.0390981
62	<111101>	0.00729633	0.0138503	0.5268	0.00124135	0.00316539	0.00647668	0.00765436	0.00480035	0.00911708	0.00325128	0.00929415	0.00417178	0.00667634	0	0.00274348	0.00246914	0.00189343	0.00334448	0.000680041	0.00216638	0.00248889	0.00313555	0.00608674	0.00597069	0.0062383	0.0114613	0.0128799	0.0112013	0.0138357	0.0057398	0.00296461	0.00763535	0.003892	0.00800427	0.00222187	0.0066596	0.0123045	0.00758853	0.0204565	0.0165058	0.0184493	0.0237866	0.0132004	0.0128819	0.0175097	0.00868918	0.0147181	0.00682664
63	<111110>	0.0270406	0.0451983	0.598266	0.0136549	0.0311264	0.0134715	0.0222827	0.022038	0.00959693	0.0192754	0.0261241	0.0289571	0.0261248	0.0141194	0.0183813	0.0139169	0.0124425	0.0136009	0.0231214	0.0223137	0.0216889	0.00916546	0.0126807	0.00651348	0.0212102	0.0274253	0.0340109	0.0613274	0.0261996	0.0267857	0.0240875	0.0261453	0.0235952	0.02508	0.0171401	0.0202815	0.0458857	0.049747	0.0461886	0.0431691	0.0727998	0.0552619	0.0546875	0.113176	0.0455809	0.0285501	0.0344113	0.0279272
64	<111111>	0.316414	0.594483	0.532251	0.215818	0.340016	0.154922	0.251233	0.152302	0.236084	0.165351	0.498116	0.363436	0.454282	0.216745	0.108368	0.105275	0.106032	0.107692	0.134988	0.173094	0.144	0.170285	0.260208	0.332007	0.18559	0.471347	0.579191	0.49846	0.495437	0.427934	0.266815	0.424341	0.310873	0.21238	0.152674	0.196458	0.538836	0.448286	0.567506	0.527425	0.569434	0.499039	0.594289	0.533493	0.562813	0.680983	0.660862	0.49607
[truncated: 96 more columns]

## Sheet: cg02619656
Order	Epihaplotype	Mean frequency Brain	Mean frequency Other	Ratio	Brain_Amygdala_GTEX.X4EP.0011.R4B.SM.MTN3S	Brain_Amygdala_GTEX.TSE9.0011.R4A.SM.MTK3W	Brain_Amygdala_GTEX.XLM4.0011.R4B.SM.MTN4M	Brain_Amygdala_GTEX.X4XX.0011.R4B.SM.MTK4E	Brain_Anterior_cingulate_cortex_(BA24)_GTEX.X4EP.0011.R3A.SM.MTK4I	Brain_Anterior_cingulate_cortex_(BA24)_GTEX.X4XX.0011.R3B.SM.MTN4A	Brain_Anterior_cingulate_cortex_(BA24)_GTEX.XLM4.0011.R3B.SM.MTN4L	Brain_Caudate_(basal_ganglia)_GTEX.X4XX.0011.R5A.SM.MTK4R	Brain_Caudate_(basal_ganglia)_GTEX.XLM4.0011.R5A.SM.MTN4W	Brain_Caudate_(basal_ganglia)_GTEX.X4EP.0011.R5A.SM.MTN49	Brain_Caudate_(basal_ganglia)_GTEX.TSE9.0011.R5A.SM.MTK3D	Brain_Cerebellar_Hemisphere_GTEX.X4XX.0011.R11A.SM.MTN4J	Brain_Cerebellum_GTEX.XLM4.2926.SM.MTN3T	Brain_Cerebellum_GTEX.TSE9.2926.SM.MTN59	Brain_Cerebellum_GTEX.X4EP.3026.SM.MTN4D	Brain_Cortex_GTEX.X4EP.3126.SM.MTK27	Brain_Cortex_GTEX.XLM4.3026.SM.MTK2C	Brain_Cortex_GTEX.TSE9.3026.SM.MTK2Y	Brain_Frontal_Cortex_(BA9)_GTEX.X4XX.0011.R10B.SM.MTK4U	Brain_Hippocampus_GTEX.XLM4.0011.R1A.SM.MTN4K	Brain_Hippocampus_GTEX.X4XX.0011.R1B.SM.MTN3P	Brain_Hippocampus_GTEX.X4EP.0011.R1A.SM.MTN5M	Brain_Hypothalamus_GTEX.XLM4.0011.R8A.SM.MTN3N	Brain_Hypothalamus_GTEX.X4EP.0011.R8B.SM.MTK2O	Brain_Hypothalamus_GTEX.TSE9.0011.R8A.SM.MTK2K	Brain_Nucleus_accumbens_(basal_ganglia)_GTEX.TSE9.0011.R6A.SM.MTK3B	Brain_Nucleus_accumbens_(basal_ganglia)_GTEX.XLM4.0011.R6A.SM.MTK3C	Brain_Nucleus_accumbens_(basal_ganglia)_GTEX.X4EP.0011.R6A.SM.MTK2A	Brain_Nucleus_accumbens_(basal_ganglia)_GTEX.X4XX.0011.R6B.SM.MTK2S	Brain_Putamen_(basal_ganglia)_GTEX.X4XX.0011.R7A.SM.MTN47	Brain_Putamen_(basal_ganglia)_GTEX.XLM4.0011.R7A.SM.MTN3W	Brain_Putamen_(basal_ganglia)_GTEX.X4EP.0011.R7B.SM.MTK4O	Brain_Putamen_(basal_ganglia)_GTEX.TSE9.0011.R7A.SM.MTK2J	Brain_Spinal_cord_(cervical_c-1)_GTEX.X4EP.0011.R9B.SM.MTN4T	Brain_Spinal_cord_(cervical_c-1)_GTEX.TSE9.0011.R9A.SM.MTK3R	Brain_Spinal_cord_(cervical_c-1)_GTEX.XLM4.0011.R9A.SM.MTK3L	Brain_Substantia_nigra_GTEX.X4EP.0011.R2B.SM.MTK4S	Brain_Substantia_nigra_GTEX.XLM4.0011.R2B.SM.MTK3E	Brain_Substantia_nigra_GTEX.TSE9.0011.R2A.SM.MTK29	Brain_Substantia_nigra_GTEX.X4XX.0011.R2A.SM.MTK3F	Adrenal_Gland_GTEX.TSE9.1926.SM.MTN5A	Adrenal_Gland_GTEX.X4EP.1826.SM.MTK4T	Cervix_Ectocervix_GTEX.TSE9.2826.SM.MTK3Q	Cervix_Endocervix_GTEX.TSE9.2726.SM.MTK2B	Nerve_Tibial_GTEX.X4XX.0426.SM.MTK2V
1	<00000>	0.460155	0.00612504	75.1269	0.431936	0.356147	0.513743	0.446189	0.351575	0.40179	0.352913	0.530663	0.447295	0.523305	0.519254	0.872054	0.846809	0.81953	0.810353	0.362561	0.472984	0.359322	0.410737	0.422786	0	0.571596	0.261872	0.468415	0.403396	0.38564	0.596491	0.53291	0.360593	0.588294	0.419103	0.466717	0.564786	0.409076	0.283006	0.301271	0.422513	0.378978	0.342711	0.39688	0	0	0	0	0
2	<00001>	0.014365	0.000292799	49.0608	0.0188413	0.0173215	0.0069965	0.0122558	0.0180692	0.0194839	0.00962927	0.0175219	0.0116232	0.0118644	0.0166733	0.0181818	0.0102128	0.0189534	0.0229043	0.0138662	0.0185484	0.0079096	0.0224719	0.0218069	0	0.0064554	0.0139665	0.0101713	0.0151446	0.0085592	0.0279107	0.0178984	0.0137212	0.00650325	0.0261209	0.0114112	0.00783699	0.0168558	0.0120648	0.0169492	0.0225131	0.00795645	0.00767263	0.00975134	0	0	0	0	0
3	<00010>	0.0065854	0.000231048	28.5024	0.00423928	0.00464723	0.00249875	0.00344696	0.0154879	0.0163244	0.0139624	0.0112641	0.0124248	0.00805085	0	0.0188552	0.0195745	0.0189534	0.0174072	0.00652529	0.0125	0.0146893	0.00915522	0.00534045	0	0	0	0.00588865	0.0119321	0	0	0.00981524	0.0109769	0.00250125	0	0.00190186	0	0.00226904	0.000689417	0	0.00209424	0	0	0	0	0	0	0	0
4	<00100>	0.00170129	7.51784e-06	226.3	0	0	0	0	0	0.00210637	0.0052961	0	0.00400802	0	0.000793966	0.013468	0.00170213	0.000824063	0.0114521	0	0	0.00451977	0	0.00222519	0	0	0	0	0.0018357	0	0	0	0	0	0.000779727	0.00304298	0	0.0106969	0	0	0	0.00335008	0	0.00195027	0	0	0	0	0
5	<01000>	0.00391402	2.49647e-05	156.782	0	0.00211238	0	0.00957488	0	0.00684571	0.00240732	0	0	0.00677966	0	0.0127946	0.0110638	0.0140091	0.00091617	0.00652529	0.00725806	0.00414313	0.00124844	0.0160214	0	0.00410798	0.00139665	0.0101713	0.00137678	0	0.0103668	0.00404157	0	0.0010005	0	0.00228224	0	0	0.000689417	0.00338983	0.00837696	0.000837521	0.00292291	0.00390054	0	0	0	0	0
6	<10000>	0.0262512	0.000681378	38.5266	0.0357984	0.0308407	0.0229885	0.0379165	0.0268456	0.0384413	0.0308137	0.0175219	0.0240481	0.0300847	0.0269948	0.0309764	0.0212766	0.0230738	0.0238204	0.0322186	0.0334677	0.0440678	0.0316271	0.0315977	0	0.0228873	0.025838	0.0214133	0.0211106	0.0370899	0.0151515	0.0242494	0.0296378	0.026013	0.0206628	0.0205401	0.0266458	0.0269044	0.0251637	0.0237288	0.0225131	0.0175879	0.0270369	0.0214529	0	0	0	0	0
7	<00011>	0.00234238	5.58966e-05	41.9055	0.00282619	0.0016899	0.0009995	0.00536193	0.00103252	0.0189573	0.00144439	0	0.00160321	0.00127119	0.0047638	0	0.00170213	0.000824063	0	0.00244698	0.00524194	0.000753296	0.00873908	0	0	0.00176056	0.00139665	0.00214133	0.00229463	0.00332858	0	0	0	0	0.00194932	0.00190186	0.00470219	0.00226904	0.00103413	0.00127119	0.0026178	0.00335008	0.00255754	0.0014627	0	0	0	0	0
8	<00110>	0.000206332	0	#DIV/0!	0	0	0	0	0	0	0.000962927	0	0	0	0	0	0	0.00164813	0	0	0.000806452	0.00150659	0.00332917	0	0	0	0	0	0	0	0	0	0	0	0	0	0	0	0	0	0	0	0	0	0	0	0	0	0
9	<01001>	0.000113399	0	#DIV/0!	0	0	0	0	0	0.00105319	0	0	0	0	0	0	0	0	0	0.000815661	0.000806452	0.00112994	0	0	0	0	0	0	0	0	0	0	0	0	0	0	0	0	0	0	0	0	0.000730727	0	0	0	0	0	0
10	<01010>	0.000791827	0	#DIV/0!	0	0	0.0009995	0.00459594	0	0	0.0158883	0	0	0	0	0	0	0	0	0	0	0	0.00915522	0	0	0	0	0	0	0	0	0	0	0	0	0	0	0	0.00103413	0	0	0	0	0	0	0	0	0	0
11	<01100>	9.09631e-05	1.76081e-05	5.16598	0	0	0	0	0	0	0	0	0	0	0	0	0.00170213	0	0	0	0.000806452	0.00112994	0	0	0	0	0	0	0	0	0	0	0	0	0	0	0	0	0	0	0	0	0	0	0	0	0	0	0
12	<10001>	0.00109641	0.000151274	7.24783	0.00282619	0.00211238	0	0.00076599	0	0.00105319	0.00144439	0	0.000801603	0.000847458	0.00198491	0	0	0.000824063	0	0.00122349	0	0.00828625	0.00416146	0.000890076	0	0	0	0	0	0.00142653	0	0.00115473	0.00219539	0.0010005	0.00272904	0	0.00104493	0.00324149	0.00172354	0.00211864	0	0	0	0	0	0	0	0	0
13	<10010>	0.000753633	5.64729e-05	13.345	0	0.000844951	0.001999	0	0	0.0105319	0.000962927	0	0	0.000847458	0	0	0.00255319	0	0	0.00244698	0.00120968	0.00150659	0.0062422	0	0	0	0	0	0	0	0	0	0	0.0010005	0	0	0	0	0	0	0	0	0	0	0	0	0	0	0
14	<10100>	0.000109756	7.92396e-06	13.8511	0	0	0	0	0	0	0	0	0	0	0	0	0	0	0.00091617	0	0	0.00263653	0	0	0	0	0	0	0	0	0	0	0	0	0	0	0	0	0	0	0	0.000837521	0	0	0	0	0	0	0
15	<11000>	0.000491276	9.04613e-06	54.3078	0	0	0	0.00344696	0.00103252	0	0.00770342	0	0	0	0	0	0	0	0	0.0040783	0	0.00338983	0	0	0	0	0	0	0	0	0	0	0	0	0	0	0	0	0	0	0	0	0	0	0	0	0	0	0
16	<00111>	0.000459144	0.000237517	1.9331	0	0	0.00149925	0	0.00206505	0	0	0	0	0	0	0	0.00170213	0	0.00091617	0	0	0.000753296	0.000832293	0	0	0	0	0	0	0.00237756	0	0	0	0.00350175	0.000779727	0	0	0.000972447	0	0.0029661	0	0	0	0	0	0	0.00354108	0	0
17	<01011>	0.000621975	0.000325758	1.90932	0	0	0	0.00382995	0	0	0	0	0	0	0	0	0	0	0	0	0	0.00112994	0.00499376	0.00400534	0	0.00293427	0	0	0	0	0	0	0	0	0	0.00494485	0	0	0	0.000847458	0	0	0.000730727	0.0014627	0	0	0	0	0
18	<01101>	0.000289651	6.96684e-05	4.15757	0.000942063	0	0	0	0	0	0	0	0	0	0	0	0	0	0	0	0	0	0	0.00133511	0	0	0	0	0	0	0.00318979	0	0.00109769	0	0.00194932	0	0.00104493	0.000648298	0.00137883	0	0	0	0	0	0	0	0	0	0
19	<01110>	0.00101305	0.000137481	7.36865	0.000942063	0.00126743	0	0.00076599	0.00258131	0	0	0	0	0.000847458	0	0	0	0.000824063	0.00091617	0	0.00524194	0.000753296	0.00291303	0.00222519	0	0	0	0.00107066	0.000917852	0.00142653	0	0.00115473	0.00219539	0.002001	0	0	0	0.00745543	0	0	0.00104712	0.00251256	0	0.0014627	0	0	0	0	0
20	<10011>	0.00030868	0.000591994	0.521424	0	0	0	0	0	0.00157978	0	0	0	0	0	0	0	0	0	0.000815661	0.00846774	0.000753296	0	0	0	0	0	0	0	0	0	0	0	0	0	0	0	0	0	0	0	0	0.000730727	0	0	0	0	0	0
21	<10101>	3.05873e-05	0.000272976	0.112051	0	0	0	0	0	0	0	0	0	0	0	0	0	0	0	0.00122349	0	0	0	0	0	0	0	0	0	0	0	0	0	0	0	0	0	0	0	0	0	0	0	0	0	0	0	0	0
22	<10110>	3.1211e-05	0.000386177	0.0808204	0	0	0	0	0	0	0	0	0	0	0	0	0	0	0	0	0	0	0.00124844	0	0	0	0	0	0	0	0	0	0	0	0	0	0	0	0	0	0	0	0	0	0	0	0	0	0.00247175
23	<11001>	0.000249072	5.0057e-05	4.97576	0	0	0	0	0	0	0.00192585	0	0	0	0	0	0	0	0	0.00244698	0.000806452	0.00112994	0	0	0	0	0	0	0	0	0	0	0	0	0	0	0	0	0	0	0	0	0.00365364	0	0	0	0	0	0
24	<11010>	0.000785652	0.000308232	2.5489	0.000942063	0	0	0.00497894	0	0	0.000962927	0	0	0	0	0	0	0	0	0.00652529	0	0.00225989	0.0104037	0	0	0	0	0.00535332	0	0	0	0	0	0	0	0	0	0	0	0	0	0	0	0	0	0	0	0	0
25	<11100>	0.000385625	0.000187204	2.05992	0	0	0	0	0	0	0.000962927	0	0	0	0.000793966	0	0	0	0	0	0	0	0.000832293	0.00178015	0	0.00117371	0	0	0	0.000951022	0	0.00115473	0.00219539	0	0.00155945	0.000760746	0	0.000648298	0.00103413	0.000847458	0	0	0.000730727	0	0	0	0	0	0
26	<01111>	0.0357659	0.0161889	2.20929	0.0409797	0.0422476	0.0394803	0.0559173	0.0516262	0.0315956	0.0414059	0.0237797	0.0356713	0.0389831	0.0277888	0.0013468	0.00851064	0.00947672	0.0146587	0.0509788	0.0302419	0.0399247	0.0478568	0.0761015	0	0.0334507	0.0453911	0.0444325	0.031207	0.0508797	0.023126	0.0427252	0.0356751	0.036018	0.0378168	0.022442	0.030303	0.0447326	0.0430886	0.0440678	0.0371728	0.0288945	0.0526123	0.0380302	0.00592541	0.00977199	0.0148725	0.0174957	0.0144774
27	<10111>	0.00593858	0.0186208	0.318921	0.000942063	0.00760456	0.015992	0	0.00929272	0.0110585	0	0	0	0	0	0	0.00510638	0	0.00870362	0	0.00604839	0.0263653	0.00457761	0.000890076	0	0.00586854	0.00558659	0.012848	0.0169803	0.0042796	0	0	0.00823271	0.0090045	0.011306	0	0	0	0.00758359	0.0300847	0.00942408	0.0117253	0.008038	0	0.0101081	0.029316	0.0247875	0.0140652	0.00635593
28	<11011>	0.0058478	0.0179479	0.325822	0	0	0	0.0134048	0.0149716	0.0152712	0.00577756	0.00625782	0	0.00127119	0.0131004	0	0	0	0	0	0.00725806	0.00414313	0	0.000890076	0	0	0.0111732	0	0	0.0185449	0	0	0.00548847	0.0115058	0.000779727	0.0403195	0	0.00324149	0	0.0262712	0	0	0.0113263	0.0229157	0.0240502	0.0108578	0.0474504	0.0222985	0.0095339
29	<11101>	0.00628087	0.0122814	0.511415	0.00188413	0	0.0089955	0.00076599	0.00103252	0	0.0115551	0.0112641	0	0.00847458	0	0	0	0	0	0.0134584	0.00685484	0	0.0191427	0.024032	0	0.0252347	0	0.0155246	0	0	0.0223285	0.00404157	0.0137212	0	0.017154	0	0.0167189	0.00194489	0.018959	0	0.00157068	0	0.00657654	0	0.0052283	0.0148389	0.0205382	0.00686106	0.0155367
30	<11110>	0.0106361	0.0188541	0.564129	0.00376825	0.00844951	0.0029985	0.00957488	0.0273619	0.00579252	0.00433317	0.00500626	0.00240481	0.0118644	0.00555776	0	0.0119149	0.00206016	0.0032066	0.0114192	0.0104839	0.00828625	0.0203912	0.0151313	0	0.00469484	0.0167598	0.0187366	0.031207	0.0280552	0.0015949	0.0167436	0.0115258	0.0165083	0.00467836	0.0117916	0.00208986	0.0145867	0.0193037	0.00254237	0.0115183	0.0150754	0.008038	0.0199902	0.0118508	0.00941006	0.0102691	0.0133791	0.0374294
31	<11111>	0.412388	0.905879	0.455236	0.453132	0.524715	0.38081	0.387208	0.477026	0.418115	0.489649	0.376721	0.46012	0.355508	0.382295	0.0323232	0.0561702	0.0889988	0.0838296	0.480424	0.370968	0.45951	0.379942	0.372942	1	0.319836	0.61662	0.383833	0.462598	0.457442	0.299841	0.344111	0.502744	0.295148	0.452632	0.411944	0.344828	0.454457	0.583247	0.543644	0.458639	0.528894	0.523931	0.480741	0.942837	0.925805	0.878541	0.925901	0.914195
[truncated: 96 more columns]

## Sheet: cg09787504
Order	Epihaplotype	Mean frequency Brain	Mean frequency Other	Ratio	Brain_Amygdala_GTEX.X4EP.0011.R4B.SM.MTN3S	Brain_Amygdala_GTEX.TSE9.0011.R4A.SM.MTK3W	Brain_Amygdala_GTEX.XLM4.0011.R4B.SM.MTN4M	Brain_Amygdala_GTEX.X4XX.0011.R4B.SM.MTK4E	Brain_Anterior_cingulate_cortex_(BA24)_GTEX.X4EP.0011.R3A.SM.MTK4I	Brain_Anterior_cingulate_cortex_(BA24)_GTEX.X4XX.0011.R3B.SM.MTN4A	Brain_Anterior_cingulate_cortex_(BA24)_GTEX.XLM4.0011.R3B.SM.MTN4L	Brain_Caudate_(basal_ganglia)_GTEX.X4XX.0011.R5A.SM.MTK4R	Brain_Caudate_(basal_ganglia)_GTEX.XLM4.0011.R5A.SM.MTN4W	Brain_Caudate_(basal_ganglia)_GTEX.X4EP.0011.R5A.SM.MTN49	Brain_Caudate_(basal_ganglia)_GTEX.TSE9.0011.R5A.SM.MTK3D	Brain_Cerebellar_Hemisphere_GTEX.X4XX.0011.R11A.SM.MTN4J	Brain_Cerebellum_GTEX.XLM4.2926.SM.MTN3T	Brain_Cerebellum_GTEX.TSE9.2926.SM.MTN59	Brain_Cerebellum_GTEX.X4EP.3026.SM.MTN4D	Brain_Cortex_GTEX.X4EP.3126.SM.MTK27	Brain_Cortex_GTEX.XLM4.3026.SM.MTK2C	Brain_Cortex_GTEX.TSE9.3026.SM.MTK2Y	Brain_Frontal_Cortex_(BA9)_GTEX.X4XX.0011.R10B.SM.MTK4U	Brain_Hippocampus_GTEX.XLM4.0011.R1A.SM.MTN4K	Brain_Hippocampus_GTEX.X4XX.0011.R1B.SM.MTN3P	Brain_Hippocampus_GTEX.X4EP.0011.R1A.SM.MTN5M	Brain_Hypothalamus_GTEX.XLM4.0011.R8A.SM.MTN3N	Brain_Hypothalamus_GTEX.X4EP.0011.R8B.SM.MTK2O	Brain_Hypothalamus_GTEX.TSE9.0011.R8A.SM.MTK2K	Brain_Nucleus_accumbens_(basal_ganglia)_GTEX.TSE9.0011.R6A.SM.MTK3B	Brain_Nucleus_accumbens_(basal_ganglia)_GTEX.XLM4.0011.R6A.SM.MTK3C	Brain_Nucleus_accumbens_(basal_ganglia)_GTEX.X4EP.0011.R6A.SM.MTK2A	Brain_Nucleus_accumbens_(basal_ganglia)_GTEX.X4XX.0011.R6B.SM.MTK2S	Brain_Putamen_(basal_ganglia)_GTEX.X4XX.0011.R7A.SM.MTN47	Brain_Putamen_(basal_ganglia)_GTEX.XLM4.0011.R7A.SM.MTN3W	Brain_Putamen_(basal_ganglia)_GTEX.X4EP.0011.R7B.SM.MTK4O	Brain_Putamen_(basal_ganglia)_GTEX.TSE9.0011.R7A.SM.MTK2J	Brain_Spinal_cord_(cervical_c-1)_GTEX.X4EP.0011.R9B.SM.MTN4T	Brain_Spinal_cord_(cervical_c-1)_GTEX.TSE9.0011.R9A.SM.MTK3R	Brain_Spinal_cord_(cervical_c-1)_GTEX.XLM4.0011.R9A.SM.MTK3L	Brain_Substantia_nigra_GTEX.X4EP.0011.R2B.SM.MTK4S	Brain_Substantia_nigra_GTEX.XLM4.0011.R2B.SM.MTK3E	Brain_Substantia_nigra_GTEX.TSE9.0011.R2A.SM.MTK29	Brain_Substantia_nigra_GTEX.X4XX.0011.R2A.SM.MTK3F	Adrenal_Gland_GTEX.TSE9.1926.SM.MTN5A	Adrenal_Gland_GTEX.X4EP.1826.SM.MTK4T	Cervix_Ectocervix_GTEX.TSE9.2826.SM.MTK3Q	Cervix_Endocervix_GTEX.TSE9.2726.SM.MTK2B	Nerve_Tibial_GTEX.X4XX.0426.SM.MTK2V
1	<0000000>	0.504864	0.010233	49.3369	0.636329	0.455072	0.617711	0.514303	0.565458	0.536269	0.626183	0.55814	0.622312	0.578038	0.607459	0.213398	0.281001	0.271582	0.113677	0.647887	0.616375	0.531617	0.641791	0.553728	0.623389	0.547819	0.187412	0.650983	0.511872	0.58138	0.6851	0.62154	0.52967	0.601816	0.578797	0.61458	0.563319	0.361214	0.342951	0.347087	0.361496	0.467459	0.396799	0.431563	0.00472485	0	0	0	0.018173
2	<0000001>	0.0111849	0.000693744	16.1225	0.00688337	0.00956522	0.0116631	0.0217662	0.00554371	0.0142487	0.0161672	0	0.0219067	0.00977517	0.0111496	0.0195209	0.0212879	0.0144393	0.0164967	0.00893164	0.00429316	0.013346	0.0126292	0.00292398	0.031219	0.00360144	0.00751527	0.00774979	0.0127002	0.0110516	0.0122888	0.00948047	0.00923077	0.0077821	0.00822785	0.0118678	0.00806181	0.0113496	0.0103771	0.0105938	0.00798655	0.00657071	0.00870542	0.00849772	0	0	0	0	0.000484614
3	<0000010>	0.0218054	0.00210334	10.3671	0.00879541	0.0121739	0.0194384	0.0295398	0.0098081	0.025475	0.0272082	0.0232558	0.0255578	0.0185728	0.0338331	0.027063	0.0180947	0.0310292	0.0170966	0.00790106	0.0187059	0.00826184	0.00344432	0.0325292	0.0500496	0.0280112	0.0108032	0.061168	0.0375483	0.0144005	0.00972862	0.0227531	0.00615385	0.0103761	0.0148734	0.0178016	0.0268727	0.0175179	0.00733991	0.0206301	0.0180748	0.0359825	0.0224656	0.0418816	0.00250139	0.00379507	0	0	0.00484614
4	<0000100>	0.00644621	0.00067098	9.60716	0.00535373	0.00347826	0.00475162	0.00777363	0.00170576	0.000863558	0.00946372	0.00516796	0.00567951	0.0107527	0	0	0.0101118	0.00184332	0.00989802	0.0027482	0.0153327	0	0.000765404	0.00109649	0	0.00680272	0.00939408	0.0119015	0.000552181	0	0.0143369	0.0182025	0	0.0121055	0.00221519	0.00791184	0.00738999	0.006415	0.00556821	0.00947867	0.0151324	0.0206508	0.00056164	0.0124431	0	0	0	0	0
5	<0001000>	0.0113763	0.000971054	11.7154	0.00650096	0.00811594	0.0172786	0.0174129	0.0162047	0.00604491	0.0260252	0.00775194	0.00486815	0.0110785	0.00999616	0.00842946	0.0191591	0.0110599	0.00839832	0.00240467	0.0122662	0.00635526	0.0107157	0.0186404	0.0138751	0.0196078	0.0145608	0.00359812	0.0104914	0.00937709	0.00358423	0.00227531	0.00923077	0.0190229	0.00981013	0.00508618	0.00705408	0.0281273	0.00354341	0.00418177	0.0214376	0.0156446	0.0070205	0.0188164	0	0.00126502	0	0	0
6	<0010000>	0.0104028	0.000872609	11.9215	0.0172084	0.00289855	0.00561555	0.00621891	0.00170576	0	0.00946372	0.0142119	0.0158215	0.00879765	0.0130719	0.0368234	0.0303353	0.0162826	0.0203959	0.00377877	0.0125728	0.00476644	0.00382702	0.0164474	0.0153617	0.0144058	0.00328793	0.0135621	0.00138045	0.00468855	0.00256016	0.00796359	0.0136264	0.0103761	0.0212025	0.00226053	0.0211622	0.00592154	0.00632751	0.0100362	0.00840689	0.00219024	0.00477394	0.00637329	0.000555864	0	0	0	0
7	<0100000>	0.00821925	0.000626087	13.128	0.00152964	0.00057971	0.0133909	0.00995025	0.00724947	0.000863558	0.00670347	0.00516796	0.0146045	0.0127077	0.00730488	0.00754215	0.0175625	0.0221198	0.0176965	0.00240467	0.00275989	0.00190658	0.00727134	0.00621345	0.0163528	0.00640256	0.00328793	0.00941046	0.0196024	0.00636303	0.0015361	0.0060675	0.00615385	0.00432339	0	0.0132806	0.00571045	0.00789539	0.0111364	0.0089211	0.010929	0.0159574	0.00505476	0.00485584	0	0	0	0	0
8	<1000000>	0.00507479	0.000416664	12.1796	0.000764818	0	0.012959	0.00590796	0.00255864	0.00474957	0	0.00904393	0.00283976	0.00423591	0.00499808	0.0119787	0.0164981	0.00368664	0	0.00721402	0.0067464	0.00540197	0.00497512	0.000730994	0	0.00120048	0.00704556	0.00608912	0.00165654	0	0.00614439	0.0128934	0.00131868	0.0177259	0.00664557	0.00254309	0.0157877	0.000493462	0.00658061	0	0.00336276	0.00219024	0.00056164	0.00546282	0.00277932	0	0	0	0
9	<0000011>	0.00675	0.00109985	6.13722	0.00152964	0.00985507	0.0168467	0.0161692	0.000852878	0.00863558	0.00276025	0.0167959	0.00486815	0.00228087	0.0103806	0.00532387	0.00745077	0.00675883	0.00779844	0	0.00827967	0.00667302	0.00918485	0.00694444	0.00396432	0.00080032	0.00563645	0.00719624	0.00469354	0.00736772	0.00768049	0.000758438	0.00791209	0.00302637	0.00632911	0.00734671	0.00537454	0.00296077	0.00885852	0.0089211	0.00252207	0.00969962	0.00954788	0.0100152	0.00111173	0	0	0	0.00145384
10	<0000101>	0.000401808	3.83197e-05	10.4857	0	0	0	0	0	0	0	0	0	0	0	0	0.00212879	0.00184332	0.00359928	0	0	0	0	0	0	0.00120048	0.00422734	0.000553557	0	0	0	0	0	0	0	0	0	0.000740192	0	0	0.000840689	0.000938673	0	0	0	0	0	0	0
11	<0000110>	0.00330359	0.00152478	2.1666	0.00803059	0	0	0.00124378	0.00127932	0	0	0	0	0.000651678	0	0	0.00638638	0.00276498	0.00809838	0.014428	0.00245324	0.00508421	0	0	0	0.00560224	0	0.0260172	0.003037	0	0	0	0	0.00475573	0	0	0.00134363	0.00912904	0.00531511	0.00557569	0.0176545	0	0.00056164	0.00273141	0	0.00917141	0	0	0
12	<0001001>	0.000817385	0.000125397	6.5184	0	0	0	0.00124378	0	0	0	0	0	0	0	0.00621118	0.00319319	0	0.00689862	0.00309172	0	0	0	0.00182749	0	0	0	0	0.00800663	0	0	0	0	0.00172936	0	0	0	0.000493462	0	0	0	0	0	0	0	0	0	0	0
13	<0001010>	0.00150154	0.000963633	1.55821	0	0.000869565	0	0	0	0	0	0	0	0	0	0.00310559	0.00798297	0.000614439	0.00659868	0.000687049	0.00122662	0	0	0	0	0	0.00140911	0	0.00635008	0	0.00204813	0	0	0.00475573	0	0.00141283	0.00302318	0.00394769	0.0012655	0	0.00714586	0	0.00336984	0.00424886	0	0.0028463	0	0	0.00436152
14	<0001100>	0.000971834	0.000369805	2.62796	0	0.00318841	0	0	0	0	0	0	0	0.00293255	0	0	0	0.00583717	0.00089982	0.000687049	0	0	0	0	0	0	0.000939408	0	0	0	0	0	0	0.00389105	0	0	0.00335909	0.000986923	0.000759301	0	0.00924758	0.00250313	0	0.00364188	0	0.00411132	0	0	0
15	<0010001>	0.000672492	3.26078e-05	20.6236	0.00229446	0	0	0	0	0	0	0	0	0	0	0.00443656	0.00266099	0.00890937	0.00539892	0	0	0	0	0	0.00099108	0	0	0	0	0	0	0	0	0.000864678	0	0	0.00134363	0	0	0	0	0	0	0	0	0	0	0	0
16	<0010010>	0.0010399	0.000567741	1.83165	0	0	0	0.00248756	0	0.00777202	0	0	0	0	0.000768935	0.0039929	0.00532198	0.000921659	0.00779844	0	0	0	0	0	0	0	0	0.000553557	0	0	0	0	0	0	0	0	0	0	0	0	0.00924758	0	0	0.00273141	0	0	0	0	0.00145384
17	<0010100>	0.000613976	0.000192828	3.18407	0	0	0	0	0	0	0.00236593	0	0	0	0	0	0.00159659	0.00337942	0.00509898	0	0	0	0	0	0	0	0	0.000553557	0	0	0	0.00113766	0	0	0	0.00706414	0	0	0	0	0.00336276	0	0	0	0	0.00253004	0	0	0
18	<0011000>	0.00356356	0.000573153	6.21746	0.00764818	0.00376812	0.000863931	0.0034204	0	0.00690846	0.0106467	0	0	0.00358423	0	0.0133097	0.00904737	0.00768049	0.00629874	0	0.00551978	0.00381316	0	0.00475146	0.0158573	0	0.00516674	0.00581234	0	0.00167448	0.0015361	0	0	0.00259403	0.000949367	0	0.00335909	0.00197385	0.00582131	0	0.00210172	0.000938673	0.00112328	0.00637329	0	0.00347881	0	0	0
19	<0100001>	0.000466733	2.98648e-05	15.6282	0	0	0	0	0	0	0	0	0.0020284	0.000651678	0	0.000887311	0.0010644	0.0030722	0.00569886	0	0	0	0	0	0	0	0	0	0	0	0	0	0	0	0	0.000565131	0	0.00197385	0	0	0.00210172	0.000625782	0	0	0	0	0	0	0
[truncated: 108 more rows]
[truncated: 96 more columns]

## Sheet: cg23661000
Order	Epihaplotype	Mean frequency Brain	Mean frequency Other	Ratio	Brain_Amygdala_GTEX.X4EP.0011.R4B.SM.MTN3S	Brain_Amygdala_GTEX.TSE9.0011.R4A.SM.MTK3W	Brain_Amygdala_GTEX.XLM4.0011.R4B.SM.MTN4M	Brain_Amygdala_GTEX.X4XX.0011.R4B.SM.MTK4E	Brain_Anterior_cingulate_cortex_(BA24)_GTEX.X4EP.0011.R3A.SM.MTK4I	Brain_Anterior_cingulate_cortex_(BA24)_GTEX.X4XX.0011.R3B.SM.MTN4A	Brain_Anterior_cingulate_cortex_(BA24)_GTEX.XLM4.0011.R3B.SM.MTN4L	Brain_Caudate_(basal_ganglia)_GTEX.X4XX.0011.R5A.SM.MTK4R	Brain_Caudate_(basal_ganglia)_GTEX.XLM4.0011.R5A.SM.MTN4W	Brain_Caudate_(basal_ganglia)_GTEX.X4EP.0011.R5A.SM.MTN49	Brain_Caudate_(basal_ganglia)_GTEX.TSE9.0011.R5A.SM.MTK3D	Brain_Cerebellar_Hemisphere_GTEX.X4XX.0011.R11A.SM.MTN4J	Brain_Cerebellum_GTEX.XLM4.2926.SM.MTN3T	Brain_Cerebellum_GTEX.TSE9.2926.SM.MTN59	Brain_Cerebellum_GTEX.X4EP.3026.SM.MTN4D	Brain_Cortex_GTEX.X4EP.3126.SM.MTK27	Brain_Cortex_GTEX.XLM4.3026.SM.MTK2C	Brain_Cortex_GTEX.TSE9.3026.SM.MTK2Y	Brain_Frontal_Cortex_(BA9)_GTEX.X4XX.0011.R10B.SM.MTK4U	Brain_Hippocampus_GTEX.XLM4.0011.R1A.SM.MTN4K	Brain_Hippocampus_GTEX.X4XX.0011.R1B.SM.MTN3P	Brain_Hippocampus_GTEX.X4EP.0011.R1A.SM.MTN5M	Brain_Hypothalamus_GTEX.XLM4.0011.R8A.SM.MTN3N	Brain_Hypothalamus_GTEX.X4EP.0011.R8B.SM.MTK2O	Brain_Hypothalamus_GTEX.TSE9.0011.R8A.SM.MTK2K	Brain_Nucleus_accumbens_(basal_ganglia)_GTEX.TSE9.0011.R6A.SM.MTK3B	Brain_Nucleus_accumbens_(basal_ganglia)_GTEX.XLM4.0011.R6A.SM.MTK3C	Brain_Nucleus_accumbens_(basal_ganglia)_GTEX.X4EP.0011.R6A.SM.MTK2A	Brain_Nucleus_accumbens_(basal_ganglia)_GTEX.X4XX.0011.R6B.SM.MTK2S	Brain_Putamen_(basal_ganglia)_GTEX.X4XX.0011.R7A.SM.MTN47	Brain_Putamen_(basal_ganglia)_GTEX.XLM4.0011.R7A.SM.MTN3W	Brain_Putamen_(basal_ganglia)_GTEX.X4EP.0011.R7B.SM.MTK4O	Brain_Putamen_(basal_ganglia)_GTEX.TSE9.0011.R7A.SM.MTK2J	Brain_Spinal_cord_(cervical_c-1)_GTEX.X4EP.0011.R9B.SM.MTN4T	Brain_Spinal_cord_(cervical_c-1)_GTEX.TSE9.0011.R9A.SM.MTK3R	Brain_Spinal_cord_(cervical_c-1)_GTEX.XLM4.0011.R9A.SM.MTK3L	Brain_Substantia_nigra_GTEX.X4EP.0011.R2B.SM.MTK4S	Brain_Substantia_nigra_GTEX.XLM4.0011.R2B.SM.MTK3E	Brain_Substantia_nigra_GTEX.TSE9.0011.R2A.SM.MTK29	Brain_Substantia_nigra_GTEX.X4XX.0011.R2A.SM.MTK3F	Adrenal_Gland_GTEX.TSE9.1926.SM.MTN5A	Adrenal_Gland_GTEX.X4EP.1826.SM.MTK4T	Cervix_Ectocervix_GTEX.TSE9.2826.SM.MTK3Q	Cervix_Endocervix_GTEX.TSE9.2726.SM.MTK2B	Nerve_Tibial_GTEX.X4XX.0426.SM.MTK2V
[truncated: 32 more rows]
[truncated: 95 more columns]
